# Supplementary material for: Whole body regeneration deploys a rewired embryonic gene regulatory network logic
Source: Nat Commun. 2025 Dec 11;17:503. doi: 10.1038/s41467-025-67196-4 (PMC12804838; doi:10.1038/s41467-025-67196-4)
Supplement: Supplementary file 3 — Supplementary Data 1-26 [file 41467_2025_67196_MOESM3_ESM.zip]

Archive with 56 entries (55 files):
- Supplemental Data/
- __MACOSX/._Supplemental Data
- Supplemental Data/Supplementary Data 09 - 20hpa regeneration specific.xlsx
- __MACOSX/Supplemental Data/._Supplementary Data 09 - 20hpa regeneration specific.xlsx
- Supplemental Data/Supplementary Data 08 - 20hpa embryonic Wnt.xlsx
- __MACOSX/Supplemental Data/._Supplementary Data 08 - 20hpa embryonic Wnt.xlsx
- Supplemental Data/Supplementary Data 19 - Up regulated DEGs 3 pathways.xlsx
- __MACOSX/Supplemental Data/._Supplementary Data 19 - Up regulated DEGs 3 pathways.xlsx
- Supplemental Data/.DS_Store
- __MACOSX/Supplemental Data/._.DS_Store
- Supplemental Data/Supplementary Data 21 - Up regulated DEGs in U0126  compare with emb GRN and regen spe.xlsx
- __MACOSX/Supplemental Data/._Supplementary Data 21 - Up regulated DEGs in U0126  compare with emb GRN and regen spe.xlsx
- Supplemental Data/Supplementary Data 17 - GO Term DEGS treatments.xlsx
- __MACOSX/Supplemental Data/._Supplementary Data 17 - GO Term DEGS treatments.xlsx
- Supplemental Data/Supplementary Data 05 - Embryonic cWnt downstream targets.xlsx
- __MACOSX/Supplemental Data/._Supplementary Data 05 - Embryonic cWnt downstream targets.xlsx
- Supplemental Data/Supplementary Data 23 - UP regulated DEGs in ZVAD  compare with emb GRN and regen spe.xlsx
- __MACOSX/Supplemental Data/._Supplementary Data 23 - UP regulated DEGs in ZVAD  compare with emb GRN and regen spe.xlsx
- Supplemental Data/Supplementary Data 01 - 123 Regeneration specific genes.xlsx
- __MACOSX/Supplemental Data/._Supplementary Data 01 - 123 Regeneration specific genes.xlsx
- Supplemental Data/Supplementary Data 15 - 20hpa ZVAD DEGs.xlsx
- __MACOSX/Supplemental Data/._Supplementary Data 15 - 20hpa ZVAD DEGs.xlsx
- Supplemental Data/Supplementary Data 11 - EdU+ cell counting.xlsx
- __MACOSX/Supplemental Data/._Supplementary Data 11 - EdU+ cell counting.xlsx
- Supplemental Data/Supplementary Data 12 - RNAseq under treatments at 20hpa raw data.xlsx
- __MACOSX/Supplemental Data/._Supplementary Data 12 - RNAseq under treatments at 20hpa raw data.xlsx
- Supplemental Data/Supplementary Data 04 - DEGs 20hpa.xlsx
- __MACOSX/Supplemental Data/._Supplementary Data 04 - DEGs 20hpa.xlsx
- Supplemental Data/Supplementary Data 10 - TC stages.xlsx
- __MACOSX/Supplemental Data/._Supplementary Data 10 - TC stages.xlsx
- Supplemental Data/Supplementary Data 02 - GO enrichment embryogenesis.xlsx
- __MACOSX/Supplemental Data/._Supplementary Data 02 - GO enrichment embryogenesis.xlsx
- Supplemental Data/Supplementary Data 03 - GO enrichment regeneration.xlsx
- __MACOSX/Supplemental Data/._Supplementary Data 03 - GO enrichment regeneration.xlsx
- Supplemental Data/Supplementary Data 24 - Down regulated DEGs in ICRT14  compare with emb GRN and regen spe.xlsx
- __MACOSX/Supplemental Data/._Supplementary Data 24 - Down regulated DEGs in ICRT14  compare with emb GRN and regen spe.xlsx
- Supplemental Data/Supplementary Data 20 - Down regulated DEGs in U0126  compare with emb GRN and regen spe.xlsx
- __MACOSX/Supplemental Data/._Supplementary Data 20 - Down regulated DEGs in U0126  compare with emb GRN and regen spe.xlsx
- Supplemental Data/Supplementary Data 25 - UP regulated DEGs in ICRT14  compare with emb GRN and regen spe.xlsx
- __MACOSX/Supplemental Data/._Supplementary Data 25 - UP regulated DEGs in ICRT14  compare with emb GRN and regen spe.xlsx
- Supplemental Data/Supplementary Data 07 - 20hpa embryonic Erk.xlsx
- __MACOSX/Supplemental Data/._Supplementary Data 07 - 20hpa embryonic Erk.xlsx
- Supplemental Data/Supplementary Data 22 - Down regulated DEGs in ZVAD  compare with emb GRN and regen spe.xlsx
- __MACOSX/Supplemental Data/._Supplementary Data 22 - Down regulated DEGs in ZVAD  compare with emb GRN and regen spe.xlsx
- Supplemental Data/Supplementary Data 14 - 20hpa U0126 DEGs.xlsx
- __MACOSX/Supplemental Data/._Supplementary Data 14 - 20hpa U0126 DEGs.xlsx
- Supplemental Data/Supplementary Data 18 - Down regulated DEGs 3 pathways.xlsx
- __MACOSX/Supplemental Data/._Supplementary Data 18 - Down regulated DEGs 3 pathways.xlsx
- Supplemental Data/Supplementary Data 06 - Embryonic MEK_ERK downstream targets.xlsx
- __MACOSX/Supplemental Data/._Supplementary Data 06 - Embryonic MEK_ERK downstream targets.xlsx
- Supplemental Data/Supplementary Data 26 - Statistic analysis.xlsx
- __MACOSX/Supplemental Data/._Supplementary Data 26 - Statistic analysis.xlsx
- Supplemental Data/Supplementary Data 13 - Adults 20hpa treatment.xlsx
- __MACOSX/Supplemental Data/._Supplementary Data 13 - Adults 20hpa treatment.xlsx
- Supplemental Data/Supplementary Data 16 - 20hpa ICRT14 DEGs.xlsx
- __MACOSX/Supplemental Data/._Supplementary Data 16 - 20hpa ICRT14 DEGs.xlsx
