# Supplementary material for: Whole body regeneration deploys a rewired embryonic gene regulatory network logic
Source: Nat Commun. 2025 Dec 11;17:503. doi: 10.1038/s41467-025-67196-4 (PMC12804838; doi:10.1038/s41467-025-67196-4)
Supplement: Supplementary file 3 — Supplementary Data 1-26 [file 41467_2025_67196_MOESM3_ESM.zip › Supplemental Data/Supplementary Data 19 - Up regulated DEGs 3 pathways.xlsx]

## Sheet: Feuille 1
JGI	Common	overlap_U0126_ZVAD	overlap_U0126_ICRT14	overlap_ZVAD_ICRT14	unique_U0126	unique_ZVAD	unique_ICRT14	NvERTx_ID	Mfuzz_R_Clust	Mfuzz_E_Clust	Uniprot_ID	Uniprot_Description
e_gw.29.126.1	1	0	0	0	0	0	0	NvERTx.4.134419,NvERTx.4.41612	8.0	1.0	Q6GPV5,Q9BV68	E3 ubiquitin-protein ligase RNF126 {ECO:0000305},E3 ubiquitin-protein ligase RNF181
estExt_fgenesh1_pg.C_1270003	1	0	0	0	0	0	0	NvERTx.4.120255,NvERTx.4.120256,NvERTx.4.165155	4.0	1.0	A0A091QLI8_MERNU,No_Uniprotmatch	No_Description,TNFAIP3-interacting protein 1 {ECO:0000313|EMBL:KFQ28380.1}
estExt_fgenesh1_pg.C_20930001	1	0	0	0	0	0	0	NvERTx.4.204555,NvERTx.4.58042,NvERTx.4.58043,NvERTx.4.58044	8.0	8.0	No_Uniprotmatch,Q7Z020	No_Description,Transient receptor potential cation channel subfamily A member 1
fgenesh1_pg.scaffold_139000001	1	0	0	0	0	0	0	NvERTx.4.214258,NvERTx.4.98924,NvERTx.4.98925,NvERTx.4.98926,NvERTx.4.98927,NvERTx.4.98928,NvERTx.4.98929,NvERTx.4.98930,NvERTx.4.98931,NvERTx.4.98932,NvERTx.4.98933,NvERTx.4.98934,NvERTx.4.98935	8.0	8.0	No_Uniprotmatch,P25962	Beta-3 adrenergic receptor,No_Description
fgenesh1_pg.scaffold_378000006	1	0	0	0	0	0	0	NvERTx.4.60427,NvERTx.4.60428,NvERTx.4.93954,NvERTx.4.93955,NvERTx.4.93956,NvERTx.4.93958,NvERTx.4.93959,NvERTx.4.93961,NvERTx.4.93962,NvERTx.4.93963	5.0	2.0	D9IQ17_ACRMI,No_Uniprotmatch	Galaxin-like 1 {ECO:0000313|EMBL:ADI50284.1},No_Description
fgenesh1_pg.scaffold_6799000001	1	0	0	0	0	0	0
fgenesh1_pg.scaffold_70000056	1	0	0	0	0	0	0	NvERTx.4.42702,NvERTx.4.93953,NvERTx.4.93957	5.0	2.0	D9IQ16,D9IQ17_ACRMI	Galaxin {ECO:0000312|EMBL:ADI50283.1},Galaxin-like 1 {ECO:0000313|EMBL:ADI50284.1}
fgenesh1_pg.scaffold_86000049	1	0	0	0	0	0	0	NvERTx.4.205857,NvERTx.4.81779,NvERTx.4.81780,NvERTx.4.81781,NvERTx.4.81786,NvERTx.4.81788,NvERTx.4.83386,NvERTx.4.83387,NvERTx.4.83389,NvERTx.4.83390,NvERTx.4.83391,NvERTx.4.83392,NvERTx.4.83393,NvERTx.4.91867,NvERTx.4.91871	6.0	4.0	No_Uniprotmatch,P31579	Low choriolytic enzyme,No_Description
fgsh_est.C_scaffold_74000004	1	0	0	0	0	0	0	NvERTx.4.89374,NvERTx.4.89375,NvERTx.4.89376,NvERTx.4.89377,NvERTx.4.89378,NvERTx.4.89379	4.0	7.0	No_Uniprotmatch,P29176	No_Description,Transforming protein v-Fos/v-Fox
gw.362.54.1	1	0	0	0	0	0	0
e_gw.110.66.1	0	1	0	0	0	0	0	NvERTx.4.183632,NvERTx.4.183634,NvERTx.4.183637,NvERTx.4.183638	1.0	7.0	B3EWY9,D3YXG0,P35440	Hemicentin-1 {ECO:0000312|MGI:MGI:2685047},Mucin-like protein {ECO:0000303|PubMed:23765379},Thrombospondin-2
e_gw.402.29.1	0	1	0	0	0	0	0
e_gw.597.9.1	0	1	0	0	0	0	0	NvERTx.4.155458	3.0	1.0	Q9NR12	PDZ and LIM domain protein 7
estExt_GenewiseH_1.C_180378	0	1	0	0	0	0	0	NvERTx.4.62511	9.0	3.0	P00040	Cytochrome c
estExt_fgenesh1_pg.C_2720019	0	1	0	0	0	0	0	NvERTx.4.124710,NvERTx.4.124712,NvERTx.4.151492,NvERTx.4.151494,NvERTx.4.152322,NvERTx.4.158159,NvERTx.4.158160,NvERTx.4.158161,NvERTx.4.158162,NvERTx.4.158163,NvERTx.4.158164,NvERTx.4.158165,NvERTx.4.158166,NvERTx.4.171000,NvERTx.4.196111,NvERTx.4.197594,NvERTx.4.197597,NvERTx.4.197598,NvERTx.4.197599,NvERTx.4.197601	8.0	4.0	N/A,No_Uniprotmatch	N/A,No_Description
fgenesh1_pg.scaffold_115000051	0	1	0	0	0	0	0	NvERTx.4.142483,NvERTx.4.206287	1.0	4.0	Q09PK2	Retroviral-like aspartic protease 1
fgenesh1_pg.scaffold_143000046	0	1	0	0	0	0	0	NvERTx.4.3997			No_Uniprotmatch	No_Description
fgenesh1_pg.scaffold_213000005	0	1	0	0	0	0	0	NvERTx.4.11212,NvERTx.4.206563,NvERTx.4.32041,NvERTx.4.32042	9.0	8.0	F7E235,Q3UMF9	Failed axon connections homolog
fgenesh1_pg.scaffold_3000142	0	1	0	0	0	0	0
fgenesh1_pg.scaffold_70000057	0	1	0	0	0	0	0	NvERTx.4.93960		2.0	D9IQ17_ACRMI	Galaxin-like 1 {ECO:0000313|EMBL:ADI50284.1}
fgenesh1_pg.scaffold_80000038	0	1	0	0	0	0	0	NvERTx.4.211360,NvERTx.4.64631	9.0	4.0	P08121,Q8CG08	Collagen alpha-1(III) chain,Collagen triple helix repeat-containing protein 1
gw.127.63.1	0	1	0	0	0	0	0	NvERTx.4.51834,NvERTx.4.51835	9.0	4.0	O46522,Q9XYS3	Cytochrome b-245 heavy chain,Superoxide-generating NADPH oxidase heavy chain subunit A
gw.2549.1.1	0	1	0	0	0	0	0
gw.757.7.1	0	1	0	0	0	0	0	NvERTx.4.225676,NvERTx.4.68274,NvERTx.4.68275	9.0	8.0	No_Uniprotmatch,O95571,Q3T094	mitochondrial,No_Description,Persulfide dioxygenase ETHE1
e_gw.13326.1.1	0	0	1	0	0	0	0	NvERTx.4.187122,NvERTx.4.187128,NvERTx.4.408	2.0	4.0	Q8N2A0,Q9Y2I6	Ninein-like protein,Putative uncharacterized protein encoded by LINC00269
e_gw.13326.5.1	0	0	1	0	0	0	0
e_gw.14.118.1	0	0	1	0	0	0	0	NvERTx.4.89494,NvERTx.4.89495,NvERTx.4.89496,NvERTx.4.89497,NvERTx.4.89498,NvERTx.4.89499,NvERTx.4.89500,NvERTx.4.89502,NvERTx.4.89503,NvERTx.4.89505	8.0	2.0	No_Uniprotmatch,P38529	Heat shock factor protein 1 {ECO:0000250|UniProtKB:Q00613},No_Description
e_gw.168.59.1	0	0	1	0	0	0	0	NvERTx.4.202646,NvERTx.4.202654,NvERTx.4.56115	6.0	3.0	No_Uniprotmatch,Q9UL62	No_Description,Short transient receptor potential channel 5
e_gw.29.257.1	0	0	1	0	0	0	0
e_gw.3.456.1	0	0	1	0	0	0	0	NvERTx.4.131132	2.0	6.0	Q8WZ42	Titin
e_gw.3.464.1	0	0	1	0	0	0	0
e_gw.3.470.1	0	0	1	0	0	0	0	NvERTx.4.225544	2.0	6.0	Q8WZ42	Titin
e_gw.34.55.1	0	0	1	0	0	0	0	NvERTx.4.166095,NvERTx.4.166097,NvERTx.4.166098,NvERTx.4.166104,NvERTx.4.166108,NvERTx.4.214094	9.0	8.0	No_Uniprotmatch,P24733	striated muscle,Myosin heavy chain,No_Description
e_gw.427.6.1	0	0	1	0	0	0	0	NvERTx.4.170791,NvERTx.4.170806	1.0	7.0	No_Uniprotmatch	No_Description
e_gw.46.81.1	0	0	1	0	0	0	0	NvERTx.4.4564,NvERTx.4.4565	4.0		Q8IN35	Neuropeptide SIFamide receptor {ECO:0000303|PubMed:16378592}
estExt_fgenesh1_pg.C_10138	0	0	1	0	0	0	0	NvERTx.4.187242,NvERTx.4.225045,NvERTx.4.233299,NvERTx.4.30559,NvERTx.4.7029,NvERTx.4.76114,NvERTx.4.76115,NvERTx.4.76118,NvERTx.4.76119,NvERTx.4.76120,NvERTx.4.76122,NvERTx.4.76123,NvERTx.4.76124,NvERTx.4.76126,NvERTx.4.76127,NvERTx.4.76128	4.0	3.0	No_Uniprotmatch,Q02496	Mucin-1,No_Description
estExt_fgenesh1_pg.C_430038	0	0	1	0	0	0	0	NvERTx.4.154808,NvERTx.4.76640	4.0	1.0	No_Uniprotmatch	No_Description
estExt_fgenesh1_pg.C_70208	0	0	1	0	0	0	0	NvERTx.4.32243,NvERTx.4.70694,NvERTx.4.70695,NvERTx.4.70696,NvERTx.4.70697	9.0	6.0	No_Uniprotmatch,P47800	D(1)-like dopamine receptor,No_Description
estExt_gwp.C_60417	0	0	1	0	0	0	0	NvERTx.4.90015,NvERTx.4.90016,NvERTx.4.90017,NvERTx.4.90021,NvERTx.4.90038,NvERTx.4.90039,NvERTx.4.90041	3.0	2.0	No_Uniprotmatch,O15439,P91660	Multidrug resistance-associated protein 4,No_Description,Probable multidrug resistance-associated protein lethal(2)03659
fgenesh1_pg.scaffold_106000062	0	0	1	0	0	0	0	NvERTx.4.230799,NvERTx.4.232297,NvERTx.4.439			No_Uniprotmatch,W4YK32_STRPU	No_Description,Uncharacterized protein {ECO:0000313|EnsemblMetazoa:SPU_016145-tr}
fgenesh1_pg.scaffold_11000015	0	0	1	0	0	0	0	NvERTx.4.146384,NvERTx.4.146385,NvERTx.4.146386,NvERTx.4.146387,NvERTx.4.37206	2.0	6.0	A0A146Y6R3_FUNHE,No_Uniprotmatch	No_Description,Prostate stem cell antigen {ECO:0000313|EMBL:JAR49870.1}
fgenesh1_pg.scaffold_148000027	0	0	1	0	0	0	0	NvERTx.4.32636	8.0	8.0	O16374	4-galactosyltransferase galt-1 {ECO:0000303|PubMed:19858195},Beta-1
fgenesh1_pg.scaffold_16000109	0	0	1	0	0	0	0	NvERTx.4.213623,NvERTx.4.34610,NvERTx.4.34611	5.0	5.0	No_Uniprotmatch,P70682	No_Description,Prostaglandin G/H synthase 2
fgenesh1_pg.scaffold_170000015	0	0	1	0	0	0	0	NvERTx.4.11206,NvERTx.4.166895,NvERTx.4.166896,NvERTx.4.166897,NvERTx.4.166898,NvERTx.4.166899,NvERTx.4.166900,NvERTx.4.166901,NvERTx.4.166902,NvERTx.4.166903,NvERTx.4.166904,NvERTx.4.166905,NvERTx.4.166906,NvERTx.4.208925,NvERTx.4.218744,NvERTx.4.224162,NvERTx.4.32630	1.0	8.0	A2AX52,A6NMZ7,No_Uniprotmatch,O89029,P12111,P15989	Collagen alpha-3(VI) chain,Collagen alpha-4(VI) chain,Collagen alpha-6(VI) chain,Matrilin-4,No_Description
fgenesh1_pg.scaffold_170000016	0	0	1	0	0	0	0
fgenesh1_pg.scaffold_228000023	0	0	1	0	0	0	0	NvERTx.4.137198,NvERTx.4.137200,NvERTx.4.137202,NvERTx.4.137204,NvERTx.4.137205,NvERTx.4.142773,NvERTx.4.142779,NvERTx.4.142790,NvERTx.4.145153,NvERTx.4.145154,NvERTx.4.145155,NvERTx.4.145159,NvERTx.4.145163,NvERTx.4.33713,NvERTx.4.6422,NvERTx.4.97833	9.0	6.0	A0A0P5Q710_9CRUS,A0A0V0TXA8_9BILA,No_Uniprotmatch	High affinity copper uptake protein 1 {ECO:0000313|EMBL:KRX43637.1},High affinity copper uptake protein {ECO:0000313|EMBL:JAL26921.1},No_Description
fgenesh1_pg.scaffold_278000026	0	0	1	0	0	0	0	NvERTx.4.119867,NvERTx.4.119868,NvERTx.4.119869,NvERTx.4.228357	2.0	8.0	No_Uniprotmatch,Q63583_RAT	No_Description,Uncharacterized protein {ECO:0000313|EMBL:AAA21802.1}
fgenesh1_pg.scaffold_3000099	0	0	1	0	0	0	0	NvERTx.4.40324	9.0	4.0	Q9CYL5	Golgi-associated plant pathogenesis-related protein 1
fgenesh1_pg.scaffold_3702000001	0	0	1	0	0	0	0
fgenesh1_pg.scaffold_543000007	0	0	1	0	0	0	0
fgenesh1_pg.scaffold_617000002	0	0	1	0	0	0	0	NvERTx.4.78670,NvERTx.4.78672	7.0	5.0	O00743	Serine/threonine-protein phosphatase 6 catalytic subunit
fgenesh1_pg.scaffold_63000068	0	0	1	0	0	0	0	NvERTx.4.46706,NvERTx.4.46707,NvERTx.4.63945,NvERTx.4.63946,NvERTx.4.63947,NvERTx.4.63949	9.0	8.0	No_Uniprotmatch,P04755,P36544	Acetylcholine receptor subunit beta-like 1,Neuronal acetylcholine receptor subunit alpha-7,No_Description
fgenesh1_pg.scaffold_7000038	0	0	1	0	0	0	0	NvERTx.4.175895,NvERTx.4.175896,NvERTx.4.220039,NvERTx.4.8849	9.0	5.0	No_Uniprotmatch,P13944	Collagen alpha-1(XII) chain,No_Description
fgenesh1_pg.scaffold_9000061	0	0	1	0	0	0	0	NvERTx.4.102927,NvERTx.4.102931,NvERTx.4.102932,NvERTx.4.102938,NvERTx.4.210229,NvERTx.4.228169,NvERTx.4.232279	2.0	8.0	A4IF63,No_Uniprotmatch	No_Description,Tripartite motif-containing protein 2
gw.109.132.1	0	0	1	0	0	0	0	NvERTx.4.143843,NvERTx.4.143844,NvERTx.4.143845,NvERTx.4.143846,NvERTx.4.143847,NvERTx.4.143848,NvERTx.4.215221	2.0	1.0	No_Uniprotmatch,P22770,Q05941	Neuronal acetylcholine receptor subunit alpha-7,No_Description
gw.124.110.1	0	0	1	0	0	0	0	NvERTx.4.121280,NvERTx.4.121281,NvERTx.4.121282,NvERTx.4.121283,NvERTx.4.121285	9.0	8.0	P26714,Q0II76	Gamma-aminobutyric acid receptor subunit beta,Gamma-aminobutyric acid receptor subunit rho-2
gw.13417.5.1	0	0	1	0	0	0	0	NvERTx.4.59834,NvERTx.4.95218	6.0	6.0	A0A146TJF2_FUNHE,O00370	LINE-1 retrotransposable element ORF2 protein,Uncharacterized protein {ECO:0000313|EMBL:JAQ93042.1}
gw.14562.3.1	0	0	1	0	0	0	0
gw.16.264.1	0	0	1	0	0	0	0	NvERTx.4.150054,NvERTx.4.150055	8.0	3.0	Q06466	Putative vacuolar protein sorting-associated protein TDA6
gw.266.81.1	0	0	1	0	0	0	0	NvERTx.4.207513,NvERTx.4.68402,NvERTx.4.68403,NvERTx.4.68404,NvERTx.4.68405,NvERTx.4.68406	2.0	7.0	No_Uniprotmatch,Q68EF4	Metabotropic glutamate receptor 4,No_Description
gw.2780.2.1	0	0	1	0	0	0	0
gw.2917.1.1	0	0	1	0	0	0	0
gw.310.41.1	0	0	1	0	0	0	0
e_gw.159.23.1	0	0	0	1	0	0	0	NvERTx.4.196129,NvERTx.4.196130,NvERTx.4.196138,NvERTx.4.196145	4.0	6.0	No_Uniprotmatch	No_Description
e_gw.1681.1.1	0	0	0	1	0	0	0
e_gw.230.42.1	0	0	0	1	0	0	0	NvERTx.4.144074,NvERTx.4.144077,NvERTx.4.16099,NvERTx.4.16100,NvERTx.4.223402	8.0	6.0	No_Uniprotmatch,Q13591,Q96RW7	Hemicentin-1,No_Description,Semaphorin-5A
e_gw.2324.1.1	0	0	0	1	0	0	0	NvERTx.4.97169	3.0	2.0	P51159	Ras-related protein Rab-27A
e_gw.2441.1.1	0	0	0	1	0	0	0	NvERTx.4.169413	6.0	8.0	No_Uniprotmatch	No_Description
e_gw.30.85.1	0	0	0	1	0	0	0
e_gw.382.25.1	0	0	0	1	0	0	0	NvERTx.4.74452	8.0	6.0	Q2TE74	Glutathione gamma-glutamylcysteinyltransferase 2
e_gw.4.364.1	0	0	0	1	0	0	0
e_gw.433.8.1	0	0	0	1	0	0	0	NvERTx.4.44752	8.0	7.0	O16850	Forkhead box protein O {ECO:0000305}
e_gw.48.141.1	0	0	0	1	0	0	0	NvERTx.4.33630,NvERTx.4.33631,NvERTx.4.33632	6.0	3.0	P14173,P20711,Q05733	Aromatic-L-amino-acid decarboxylase,Histidine decarboxylase
e_gw.66.116.1	0	0	0	1	0	0	0
e_gw.7.369.1	0	0	0	1	0	0	0	NvERTx.4.164366,NvERTx.4.164367,NvERTx.4.164368,NvERTx.4.212862	8.0	7.0	P91953,Q9NPA2,Q9R0S3	50 kDa hatching enzyme,Matrix metalloproteinase-17,Matrix metalloproteinase-25
e_gw.727.4.1	0	0	0	1	0	0	0
estExt_fgenesh1_pg.C_100177	0	0	0	1	0	0	0	NvERTx.4.188900,NvERTx.4.188901,NvERTx.4.188902,NvERTx.4.188903,NvERTx.4.188904,NvERTx.4.188905,NvERTx.4.188909,NvERTx.4.188910,NvERTx.4.190516,NvERTx.4.190518,NvERTx.4.190519,NvERTx.4.190520,NvERTx.4.190522,NvERTx.4.190525,NvERTx.4.190528,NvERTx.4.190530,NvERTx.4.190531,NvERTx.4.190532,NvERTx.4.190533,NvERTx.4.190534,NvERTx.4.190535,NvERTx.4.190537,NvERTx.4.190538,NvERTx.4.190539,NvERTx.4.190540	6.0	4.0	N/A,No_Uniprotmatch	N/A,No_Description
estExt_fgenesh1_pg.C_110025	0	0	0	1	0	0	0	NvERTx.4.101338,NvERTx.4.127668,NvERTx.4.131582,NvERTx.4.131583,NvERTx.4.131588,NvERTx.4.131589,NvERTx.4.131590,NvERTx.4.136001,NvERTx.4.136015,NvERTx.4.139489,NvERTx.4.139490,NvERTx.4.141204,NvERTx.4.147984,NvERTx.4.148231,NvERTx.4.148237,NvERTx.4.15326,NvERTx.4.15327,NvERTx.4.153318,NvERTx.4.153367,NvERTx.4.153374,NvERTx.4.154408,NvERTx.4.161341,NvERTx.4.171668,NvERTx.4.171669,NvERTx.4.171670,N…	1.0	3.0	No_Uniprotmatch,O64411,Q06185,Q96AY4,V3ZHE8_LOTGI	mitochondrial,ATP synthase subunit e,No_Description,Polyamine oxidase,Tetratricopeptide repeat protein 28,Uncharacterized protein {ECO:0000313|EMBL:ESO83622.1}
estExt_fgenesh1_pg.C_1160055	0	0	0	1	0	0	0	NvERTx.4.208317,NvERTx.4.84749,NvERTx.4.84750,NvERTx.4.84751	9.0	6.0	D8UCB4_VOLCA,No_Uniprotmatch,O08623	No_Description,Putative uncharacterized protein {ECO:0000313|EMBL:EFJ42616.1},Sequestosome-1
estExt_fgenesh1_pg.C_130136	0	0	0	1	0	0	0	NvERTx.4.102918,NvERTx.4.102919,NvERTx.4.102920,NvERTx.4.102921,NvERTx.4.102922,NvERTx.4.1090,NvERTx.4.1091,NvERTx.4.229866	8.0	6.0	No_Uniprotmatch,Q62838,Q9UHX3	skeletal receptor tyrosine protein kinase,Adhesion G protein-coupled receptor E2 {ECO:0000303|PubMed:25713288},Muscle,No_Description
estExt_fgenesh1_pg.C_1870006	0	0	0	1	0	0	0	NvERTx.4.100116,NvERTx.4.100129,NvERTx.4.106585,NvERTx.4.22648,NvERTx.4.22649	2.0	5.0	A0A1I8I8C9_9PLAT,No_Uniprotmatch,P07207	Neurogenic locus Notch protein,No_Description,Uncharacterized protein {ECO:0000313|WBParaSite:maker-uti_cns_0010402-snap-gene-0.2-mRNA-1}
estExt_fgenesh1_pg.C_270004	0	0	0	1	0	0	0	NvERTx.4.101849,NvERTx.4.101851,NvERTx.4.101856,NvERTx.4.111217,NvERTx.4.116512,NvERTx.4.124377,NvERTx.4.142860,NvERTx.4.142861,NvERTx.4.142862,NvERTx.4.142863,NvERTx.4.142864,NvERTx.4.142865,NvERTx.4.153244,NvERTx.4.181059,NvERTx.4.181060,NvERTx.4.181073,NvERTx.4.181074,NvERTx.4.187675,NvERTx.4.201561,NvERTx.4.201562,NvERTx.4.201571,NvERTx.4.204844,NvERTx.4.204845,NvERTx.4.21331,NvERTx.4.227729,…	6.0	1.0	H2YU73_CIOSA,No_Uniprotmatch	No_Description,Uncharacterized protein {ECO:0000313|Ensembl:ENSCSAVP00000008883}
estExt_fgenesh1_pg.C_280101	0	0	0	1	0	0	0	NvERTx.4.106748,NvERTx.4.215900,NvERTx.4.230935	6.0	1.0	A0A1A7Y491_9TELE,No_Uniprotmatch,Q9BRS8	member 6 {ECO:0000313|EMBL:SBP25267.1},La ribonucleoprotein domain family,La-related protein 6,No_Description
estExt_fgenesh1_pg.C_3170009	0	0	0	1	0	0	0	NvERTx.4.190348,NvERTx.4.190349,NvERTx.4.190350,NvERTx.4.203598,NvERTx.4.203599,NvERTx.4.75571	7.0	7.0	K1R1E3_CRAGI,No_Uniprotmatch	No_Description,Uncharacterized protein {ECO:0000313|EMBL:EKC27536.1}
estExt_fgenesh1_pg.C_540057	0	0	0	1	0	0	0	NvERTx.4.99976	6.0	1.0	Q9JIF3	facilitated glucose transporter member 8,Solute carrier family 2
estExt_fgenesh1_pg.C_560084	0	0	0	1	0	0	0	NvERTx.4.136617,NvERTx.4.136618,NvERTx.4.176898,NvERTx.4.176899,NvERTx.4.176902,NvERTx.4.176903,NvERTx.4.206779,NvERTx.4.26922	9.0	6.0	No_Uniprotmatch,Q5UQ88	No_Description,Probable ubiquitin-conjugating enzyme E2 R521
estExt_fgenesh1_pg.C_80193	0	0	0	1	0	0	0	NvERTx.4.136534,NvERTx.4.136542,NvERTx.4.136543,NvERTx.4.16057,NvERTx.4.16058,NvERTx.4.201040,NvERTx.4.201041,NvERTx.4.201042,NvERTx.4.201053,NvERTx.4.201056,NvERTx.4.60912,NvERTx.4.60913,NvERTx.4.60914,NvERTx.4.73258,NvERTx.4.73259,NvERTx.4.85515	8.0	6.0	L1JKE7_GUITH,No_Uniprotmatch,P45335,P63696,Q9X4A5	ECO:0000313|EnsemblProtists:EKX48971},Glycine betaine transporter BetL,No_Description,Uncharacterized protein {ECO:0000313|EMBL:EKX48971.1,Uncharacterized transporter HI_1706,Uncharacterized transporter Mb0941
estExt_fgenesh1_pg.C_960009	0	0	0	1	0	0	0	NvERTx.4.114603,NvERTx.4.114604,NvERTx.4.115109,NvERTx.4.118873,NvERTx.4.118874,NvERTx.4.172708,NvERTx.4.172710,NvERTx.4.172711,NvERTx.4.172713,NvERTx.4.189950,NvERTx.4.46136	8.0	4.0	No_Uniprotmatch	No_Description
fgenesh1_pg.scaffold_16459000001	0	0	0	1	0	0	0
fgenesh1_pg.scaffold_174000047	0	0	0	1	0	0	0	NvERTx.4.213898,NvERTx.4.61366	6.0	7.0	No_Uniprotmatch,Q9VCZ3	No_Description,Octopamine receptor beta-1R
fgenesh1_pg.scaffold_187000001	0	0	0	1	0	0	0	NvERTx.4.173513,NvERTx.4.23164,NvERTx.4.7287,NvERTx.4.7288	9.0	6.0	No_Uniprotmatch	No_Description
fgenesh1_pg.scaffold_3465000002	0	0	0	1	0	0	0
fgenesh1_pg.scaffold_398000008	0	0	0	1	0	0	0	NvERTx.4.187702,NvERTx.4.187703,NvERTx.4.187704,NvERTx.4.187705,NvERTx.4.187706,NvERTx.4.187707,NvERTx.4.187708,NvERTx.4.187709,NvERTx.4.187711,NvERTx.4.187712,NvERTx.4.6398	2.0	8.0	No_Uniprotmatch	No_Description
fgenesh1_pg.scaffold_6000122	0	0	0	1	0	0	0	NvERTx.4.125437,NvERTx.4.125438,NvERTx.4.2729	8.0	8.0	No_Uniprotmatch,O77408,P11617	Adenosine receptor A2a,No_Description,Octopamine receptor 1
fgenesh1_pg.scaffold_7000053	0	0	0	1	0	0	0	NvERTx.4.113096,NvERTx.4.113099,NvERTx.4.149393,NvERTx.4.7651	6.0	8.0	F6R675_CIOIN,H2ZCE0_CIOSA,No_Uniprotmatch	No_Description,Uncharacterized protein {ECO:0000313|Ensembl:ENSCINP00000020050},Uncharacterized protein {ECO:0000313|Ensembl:ENSCSAVP00000015256}
fgenesh1_pg.scaffold_7188000001	0	0	0	1	0	0	0	NvERTx.4.145498,NvERTx.4.145504,NvERTx.4.145506,NvERTx.4.145510	6.0		No_Uniprotmatch,O73853,Q9LVD6	20 lyase,Cytochrome P450 81F2 {ECO:0000305},No_Description,Steroid 17-alpha-hydroxylase/17
fgenesh1_pg.scaffold_7542000002	0	0	0	1	0	0	0
fgenesh1_pg.scaffold_78000006	0	0	0	1	0	0	0	NvERTx.4.82484,NvERTx.4.82485	6.0	8.0	A0A177N9D5_9GAMM	Uncharacterized protein {ECO:0000313|EMBL:OAI14103.1}
fgenesh1_pm.scaffold_118000003	0	0	0	1	0	0	0
fgenesh1_pm.scaffold_135000001	0	0	0	1	0	0	0	NvERTx.4.145496,NvERTx.4.145497,NvERTx.4.145499,NvERTx.4.145501,NvERTx.4.145505,NvERTx.4.145507	6.0	1.0	P30437	20 lyase,Steroid 17-alpha-hydroxylase/17
fgsh_est.C_scaffold_303000001	0	0	0	1	0	0	0
fgsh_est.C_scaffold_4000001	0	0	0	1	0	0	0
gw.1783.4.1	0	0	0	1	0	0	0
gw.23.81.1	0	0	0	1	0	0	0	NvERTx.4.180831,NvERTx.4.180832,NvERTx.4.209841	3.0	8.0	No_Uniprotmatch,P34992,Q9EQD2	Neuropeptide FF receptor 2,Neuropeptide Y receptor type 1,No_Description
gw.322.1.1	0	0	0	1	0	0	0	NvERTx.4.169399,NvERTx.4.169400,NvERTx.4.169401,NvERTx.4.169402,NvERTx.4.169403,NvERTx.4.169404,NvERTx.4.169405,NvERTx.4.169407	8.0	6.0	P83758	Doublesex- and mab-3-related transcription factor 3a
gw.38.149.1	0	0	0	1	0	0	0	NvERTx.4.131475	6.0	6.0	Q923S9	Ras-related protein Rab-30
gw.4.400.1	0	0	0	1	0	0	0	NvERTx.4.69505,NvERTx.4.69506,NvERTx.4.69507	4.0	3.0	P26632,Q6NTY6	Early growth response protein 1,Early growth response protein 1-B
gw.4153.1.1	0	0	0	1	0	0	0
e_gw.1.138.1	0	0	0	0	1	0	0	NvERTx.4.128757,NvERTx.4.128758,NvERTx.4.128759,NvERTx.4.128760,NvERTx.4.128761,NvERTx.4.128762,NvERTx.4.128763,NvERTx.4.128764,NvERTx.4.221434	9.0	8.0	G5EDW2,No_Uniprotmatch,O88278,Q6QNK2,Q80T32	Adhesion G-protein coupled receptor D1,Adhesion G-protein coupled receptor D1 {ECO:0000303|PubMed:25713288},Cadherin EGF LAG seven-pass G-type receptor 3,Latrophilin-like protein 1,No_Description
e_gw.1.533.1	0	0	0	0	1	0	0	NvERTx.4.117378,NvERTx.4.117379,NvERTx.4.117381,NvERTx.4.117382	5.0	1.0	O75880	mitochondrial,Protein SCO1 homolog
e_gw.101.1.1	0	0	0	0	1	0	0	NvERTx.4.167152,NvERTx.4.167153,NvERTx.4.167154,NvERTx.4.167155,NvERTx.4.167156,NvERTx.4.167157,NvERTx.4.167158,NvERTx.4.167159,NvERTx.4.167160,NvERTx.4.167161,NvERTx.4.167162,NvERTx.4.167163,NvERTx.4.167164,NvERTx.4.167165,NvERTx.4.167166,NvERTx.4.221028	8.0	8.0	O19114,O19132,Q26240,Q29498,Q8T8C0,Q9I9M2,Q9Z0J4	brain, inducible, salivary gland,Nitric oxide synthase,Nitric oxide synthase {ECO:0000312|EMBL:BAB85836.1}
e_gw.101.86.1	0	0	0	0	1	0	0	NvERTx.4.226146	8.0	8.0	No_Uniprotmatch	No_Description
e_gw.102.62.1	0	0	0	0	1	0	0	NvERTx.4.200459,NvERTx.4.200460,NvERTx.4.27199	2.0	1.0	A4HW58_LEIIN,B7K8Y7_CYAP7,P51476	BRCT domain protein {ECO:0000313|EMBL:ACK72756.1},Pinopsin,Putative kinesin K39 {ECO:0000313|EMBL:CAM66680.2}
e_gw.104.190.1	0	0	0	0	1	0	0
e_gw.108.22.1	0	0	0	0	1	0	0	NvERTx.4.108457,NvERTx.4.108458,NvERTx.4.108460,NvERTx.4.223432	9.0	6.0	P16292,P16294,Q95ND7	Coagulation factor IX
e_gw.1081.3.1	0	0	0	0	1	0	0	NvERTx.4.64630	2.0		No_Uniprotmatch	No_Description
e_gw.109.144.1	0	0	0	0	1	0	0
e_gw.109.96.1	0	0	0	0	1	0	0
e_gw.11.259.1	0	0	0	0	1	0	0
e_gw.11.79.1	0	0	0	0	1	0	0	NvERTx.4.139703	2.0	5.0	Q9VCA2	Organic cation transporter protein
e_gw.114.94.1	0	0	0	0	1	0	0	NvERTx.4.178836,NvERTx.4.204552,NvERTx.4.204563,NvERTx.4.204564,NvERTx.4.41609	8.0	2.0	No_Uniprotmatch,Q01484,Q7Z020	Ankyrin-2,No_Description,Transient receptor potential cation channel subfamily A member 1
e_gw.118.33.1	0	0	0	0	1	0	0	NvERTx.4.140162	9.0	6.0	P98063	Bone morphogenetic protein 1
e_gw.118.51.1	0	0	0	0	1	0	0	NvERTx.4.140156	9.0	6.0	No_Uniprotmatch	No_Description
e_gw.12.302.1	0	0	0	0	1	0	0	NvERTx.4.220301,NvERTx.4.44504,NvERTx.4.45922	4.0	8.0	P97265,Q5N863,Q5RF65	Beta-glucosidase 4,Cytosolic beta-glucosidase
e_gw.13.308.1	0	0	0	0	1	0	0	NvERTx.4.102364,NvERTx.4.102366,NvERTx.4.102367	9.0	7.0	Q0KHY3,Q8TER0	nidogen and EGF-like domain-containing protein 1,Protein mesh,Sushi
e_gw.14.226.1	0	0	0	0	1	0	0	NvERTx.4.132501,NvERTx.4.132502,NvERTx.4.132509,NvERTx.4.132517,NvERTx.4.132518,NvERTx.4.132543,NvERTx.4.37827	9.0	1.0	B3RVQ7_TRIAD,No_Uniprotmatch,Q09225	No_Description,Nose resistant to fluoxetine protein 6,Putative uncharacterized protein {ECO:0000313|EMBL:EDV25543.1}
e_gw.14.255.1	0	0	0	0	1	0	0
e_gw.14.295.1	0	0	0	0	1	0	0	NvERTx.4.214800	9.0	4.0	Q08431	Lactadherin
e_gw.152.105.1	0	0	0	0	1	0	0	NvERTx.4.165115,NvERTx.4.165118,NvERTx.4.165121,NvERTx.4.165122,NvERTx.4.165126,NvERTx.4.165127,NvERTx.4.165128,NvERTx.4.165131,NvERTx.4.165132,NvERTx.4.165134,NvERTx.4.165135,NvERTx.4.190404	6.0	8.0	No_Uniprotmatch,P83553,Q01528	Dermatopontin,Hemagglutinin/amebocyte aggregation factor,No_Description
e_gw.152.47.1	0	0	0	0	1	0	0
e_gw.153.115.1	0	0	0	0	1	0	0	NvERTx.4.64753	9.0	6.0	K7Z9Q9	Nematocyst expressed protein 6 {ECO:0000303|PubMed:23151943}
e_gw.153.125.1	0	0	0	0	1	0	0	NvERTx.4.76345,NvERTx.4.76346,NvERTx.4.76347,NvERTx.4.76348	8.0	3.0	A8MU46,No_Uniprotmatch	No_Description,Smoothelin-like protein 1
e_gw.16.51.1	0	0	0	0	1	0	0	NvERTx.4.154170			No_Uniprotmatch	No_Description
e_gw.171.40.1	0	0	0	0	1	0	0	NvERTx.4.226808,NvERTx.4.82630	4.0	8.0	P50903,P54315	Inactive pancreatic lipase-related protein 1,Pancreatic triacylglycerol lipase
e_gw.176.12.1	0	0	0	0	1	0	0	NvERTx.4.116453,NvERTx.4.116455,NvERTx.4.116456,NvERTx.4.116457,NvERTx.4.218905	9.0	6.0	No_Uniprotmatch,O97860,P09889	No_Description,Tartrate-resistant acid phosphatase type 5
e_gw.18.342.1	0	0	0	0	1	0	0	NvERTx.4.63032,NvERTx.4.63033	8.0	1.0	No_Uniprotmatch,Q9JLR9	mitochondrial,HIG1 domain family member 1A,No_Description
e_gw.182.54.1	0	0	0	0	1	0	0	NvERTx.4.89610,NvERTx.4.89611,NvERTx.4.89617	2.0	8.0	D3YXG0,Q96RW7	Hemicentin-1,Hemicentin-1 {ECO:0000312|MGI:MGI:2685047}
e_gw.1866.3.1	0	0	0	0	1	0	0
e_gw.190.15.1	0	0	0	0	1	0	0	NvERTx.4.86338,NvERTx.4.86340,NvERTx.4.86341,NvERTx.4.86343,NvERTx.4.86344,NvERTx.4.86345	9.0	8.0	P14866,Q8R081,T2MGE7_HYDVU	Heterogeneous nuclear ribonucleoprotein L,Heterogeneous nuclear ribonucleoprotein L {ECO:0000313|EMBL:CDG71348.1}
e_gw.190.28.1	0	0	0	0	1	0	0	NvERTx.4.86339,NvERTx.4.86342	9.0	8.0	Q8R081	Heterogeneous nuclear ribonucleoprotein L
e_gw.1906.3.1	0	0	0	0	1	0	0	NvERTx.4.182173	8.0	7.0	P55114	Zinc metalloproteinase nas-33
e_gw.191.161.1	0	0	0	0	1	0	0	NvERTx.4.218927	9.0	8.0	No_Uniprotmatch	No_Description
e_gw.191.72.1	0	0	0	0	1	0	0	NvERTx.4.62081	2.0	4.0	O88199	Carbohydrate sulfotransferase 3
e_gw.192.74.1	0	0	0	0	1	0	0	NvERTx.4.166919,NvERTx.4.166920	9.0	8.0	Q95R48	Organic cation transporter-like protein
e_gw.196.46.1	0	0	0	0	1	0	0	NvERTx.4.198595,NvERTx.4.198596,NvERTx.4.198597,NvERTx.4.198720,NvERTx.4.198721,NvERTx.4.198722,NvERTx.4.198723,NvERTx.4.198725,NvERTx.4.198726,NvERTx.4.198727,NvERTx.4.198728,NvERTx.4.198729,NvERTx.4.52346,NvERTx.4.52347	4.0	7.0	No_Uniprotmatch,Q7SIC1,Q9I928,Q9I931	Fucolectin,Fucolectin-1,Fucolectin-4,No_Description
e_gw.197.32.1	0	0	0	0	1	0	0	NvERTx.4.212347,NvERTx.4.28011,NvERTx.4.77024	4.0	8.0	Q29041,Q8N539,Q95LU3	Fibrinogen C domain-containing protein 1,Ficolin-2
e_gw.2.342.1	0	0	0	0	1	0	0	NvERTx.4.131238,NvERTx.4.131239,NvERTx.4.219094	4.0	1.0	No_Uniprotmatch,Q92172,Q94126	Cell death specification protein 2,No_Description,Transcription factor VBP
e_gw.2.531.1	0	0	0	0	1	0	0	NvERTx.4.169666,NvERTx.4.169671,NvERTx.4.169672,NvERTx.4.169673,NvERTx.4.169674,NvERTx.4.169675	3.0	3.0	C3ZHU2_BRAFL,Q3UMT1	Protein phosphatase 1 regulatory subunit 12C,Putative uncharacterized protein {ECO:0000313|EMBL:EEN47886.1}
e_gw.20.175.1	0	0	0	0	1	0	0	NvERTx.4.82227,NvERTx.4.82228,NvERTx.4.82230	9.0		No_Uniprotmatch,Q9VE46	High-affinity choline transporter 1,No_Description
e_gw.20.213.1	0	0	0	0	1	0	0	NvERTx.4.1432			No_Uniprotmatch	No_Description
e_gw.210.80.1	0	0	0	0	1	0	0	NvERTx.4.11187,NvERTx.4.8184		7.0	No_Uniprotmatch,P17491	Inhibin beta B chain,No_Description
e_gw.211.31.1	0	0	0	0	1	0	0	NvERTx.4.217360,NvERTx.4.233501,NvERTx.4.92941,NvERTx.4.92942,NvERTx.4.92944,NvERTx.4.92945	3.0	8.0	P35799,Q17RW2,Q96CG8	Collagen alpha-1(XXIV) chain,Collagen triple helix repeat-containing protein 1,Cuticle collagen dpy-2
e_gw.216.18.1	0	0	0	0	1	0	0	NvERTx.4.153127,NvERTx.4.153129,NvERTx.4.153130,NvERTx.4.153131,NvERTx.4.153133,NvERTx.4.153134,NvERTx.4.153135	2.0	8.0	Q8IWY4	CUB and EGF-like domain-containing protein 1,Signal peptide
e_gw.22.306.1	0	0	0	0	1	0	0	NvERTx.4.174649	3.0	8.0	No_Uniprotmatch	No_Description
e_gw.230.47.1	0	0	0	0	1	0	0	NvERTx.4.158042,NvERTx.4.158043,NvERTx.4.158044,NvERTx.4.158045	3.0	3.0	C3YV02_BRAFL,Q1ZXJ0,Q54AX6	Chloride channel protein A,Chloride channel protein D,Putative uncharacterized protein {ECO:0000313|EMBL:EEN55865.1}
e_gw.235.4.1	0	0	0	0	1	0	0	NvERTx.4.176196,NvERTx.4.176198,NvERTx.4.176201,NvERTx.4.208073	4.0	8.0	No_Uniprotmatch,P0C6B8,Q4LDE5	EGF and pentraxin domain-containing protein 1, von Willebrand factor type A,No_Description,Sushi
e_gw.236.15.1	0	0	0	0	1	0	0	NvERTx.4.221177			No_Uniprotmatch	No_Description
e_gw.236.58.1	0	0	0	0	1	0	0	NvERTx.4.104255	9.0	8.0	Q5F3B1	Protein CBFA2T3
e_gw.236.61.1	0	0	0	0	1	0	0
e_gw.24.49.1	0	0	0	0	1	0	0	NvERTx.4.190146,NvERTx.4.190147,NvERTx.4.190148,NvERTx.4.220776	8.0	8.0	A1KZ92,A2AX52,Q8R1Q3	Angiopoietin-related protein 7,Collagen alpha-4(VI) chain,Peroxidasin-like protein
e_gw.243.57.1	0	0	0	0	1	0	0	NvERTx.4.213091,NvERTx.4.64897,NvERTx.4.64898,NvERTx.4.64899,NvERTx.4.64900	4.0	8.0	P42587	Homeobox protein XENK-2
e_gw.25.104.1	0	0	0	0	1	0	0	NvERTx.4.117110,NvERTx.4.221089	4.0	8.0	No_Uniprotmatch,Q5RAG7	Cystine/glutamate transporter,No_Description
e_gw.28.101.1	0	0	0	0	1	0	0	NvERTx.4.155923,NvERTx.4.155924	9.0	6.0	A2AVA0,O60494	EGF and pentraxin domain-containing protein 1, von Willebrand factor type A,Cubilin,Sushi
e_gw.29.11.1	0	0	0	0	1	0	0	NvERTx.4.148160,NvERTx.4.148161	3.0	3.0	Q62838	skeletal receptor tyrosine protein kinase,Muscle
e_gw.3.473.1	0	0	0	0	1	0	0	NvERTx.4.5070,NvERTx.4.5071	2.0	8.0	P00184,Q9CX98	Cytochrome P450 1A1,Cytochrome P450 2U1
e_gw.33.82.1	0	0	0	0	1	0	0	NvERTx.4.76641,NvERTx.4.76642,NvERTx.4.76643,NvERTx.4.76644	3.0	2.0	O43315,O54794	Aquaporin-7,Aquaporin-9
e_gw.343.31.1	0	0	0	0	1	0	0	NvERTx.4.184644,NvERTx.4.184649,NvERTx.4.184651,NvERTx.4.184652,NvERTx.4.18859	2.0	3.0	No_Uniprotmatch,P41245,P52176,Q9ESM7	Matrix metalloproteinase-9,No_Description,Protein sel-1 homolog 1
e_gw.347.37.1	0	0	0	0	1	0	0	NvERTx.4.220623,NvERTx.4.71996,NvERTx.4.71997	3.0	8.0	W4YTE6_STRPU	Uncharacterized protein {ECO:0000313|EnsemblMetazoa:SPU_019088-tr}
e_gw.37.91.1	0	0	0	0	1	0	0	NvERTx.4.131720,NvERTx.4.131722,NvERTx.4.131723,NvERTx.4.131724,NvERTx.4.131725,NvERTx.4.131727,NvERTx.4.131728,NvERTx.4.131729	4.0	5.0	No_Uniprotmatch,O42457,O77810,P04798,Q00557,Q16678,Q92095	Cytochrome P450 1A1,Cytochrome P450 1A2,Cytochrome P450 1B1,No_Description
e_gw.390.11.1	0	0	0	0	1	0	0	NvERTx.4.197359,NvERTx.4.197360,NvERTx.4.197361,NvERTx.4.197362	9.0	3.0	O00339,O08746,O88281	Matrilin-2,Multiple epidermal growth factor-like domains protein 6
e_gw.4.421.1	0	0	0	0	1	0	0
e_gw.4203.7.1	0	0	0	0	1	0	0
e_gw.4506.3.1	0	0	0	0	1	0	0	NvERTx.4.14901,NvERTx.4.14902,NvERTx.4.82631,NvERTx.4.82632,NvERTx.4.82633	4.0	8.0	A0A0K9N7F9_9FIRM,P54316,Q8VI78	Inactive pancreatic lipase-related protein 1,Phospholipase A1 member A,Uncharacterized protein {ECO:0000313|EMBL:KMZ52704.1}
e_gw.483.5.1	0	0	0	0	1	0	0	NvERTx.4.149495,NvERTx.4.149496,NvERTx.4.149501,NvERTx.4.177623,NvERTx.4.193537,NvERTx.4.193538,NvERTx.4.193539,NvERTx.4.193541	9.0	4.0	No_Uniprotmatch,O15439	Multidrug resistance-associated protein 4,No_Description
e_gw.5130.2.1	0	0	0	0	1	0	0
e_gw.52.253.1	0	0	0	0	1	0	0	NvERTx.4.108814,NvERTx.4.108815,NvERTx.4.108817	3.0	8.0	No_Uniprotmatch,O60669	Monocarboxylate transporter 2,No_Description
e_gw.5229.3.1	0	0	0	0	1	0	0	NvERTx.4.212800	1.0	8.0	Q22328	Protein lev-9
e_gw.543.15.1	0	0	0	0	1	0	0	NvERTx.4.154578,NvERTx.4.7662	4.0	8.0	No_Uniprotmatch	No_Description
e_gw.58.230.1	0	0	0	0	1	0	0	NvERTx.4.106950	9.0	8.0	Q61670	H2.0-like homeobox protein
e_gw.5809.2.1	0	0	0	0	1	0	0
e_gw.61.172.1	0	0	0	0	1	0	0	NvERTx.4.143076	4.0	7.0	Q9UBP4	Dickkopf-related protein 3
e_gw.617.6.1	0	0	0	0	1	0	0	NvERTx.4.169045	1.0	2.0	Q5R4X5	Zinc finger protein 22
e_gw.63.53.1	0	0	0	0	1	0	0	NvERTx.4.190650,NvERTx.4.190651	4.0	8.0	P35406	D(1) dopamine receptor
e_gw.635.7.1	0	0	0	0	1	0	0	NvERTx.4.149978,NvERTx.4.149979,NvERTx.4.149980,NvERTx.4.149986,NvERTx.4.149994,NvERTx.4.210913	9.0	2.0	P11707,P79152,Q2PG45,Q8AXY5	Cytochrome P450 3A19,Cytochrome P450 3A56,Cytochrome P450 3A6,Thromboxane-A synthase
e_gw.69.192.1	0	0	0	0	1	0	0
e_gw.69.33.1	0	0	0	0	1	0	0	NvERTx.4.153956,NvERTx.4.153957,NvERTx.4.153958,NvERTx.4.153959,NvERTx.4.153960,NvERTx.4.153961,NvERTx.4.153963,NvERTx.4.153964,NvERTx.4.206883,NvERTx.4.225388	8.0	3.0	A0A1N1H389_9MYCO,No_Uniprotmatch,P05153,Q16822,Q8BH04	cytosolic [GTP], mitochondrial,No_Description,No_description,Phosphoenolpyruvate carboxykinase,Phosphoenolpyruvate carboxykinase [GTP]
e_gw.7.7.1	0	0	0	0	1	0	0	NvERTx.4.76853,NvERTx.4.76854,NvERTx.4.76855	9.0	8.0	Q60847,Q64449,Q99715	C-type mannose receptor 2,Collagen alpha-1(XII) chain
e_gw.75.192.1	0	0	0	0	1	0	0	NvERTx.4.163038,NvERTx.4.163040,NvERTx.4.163041,NvERTx.4.163045	9.0	8.0	Q8K078,Q99N01	Solute carrier organic anion transporter family member 4A1
e_gw.77.112.1	0	0	0	0	1	0	0	NvERTx.4.212048,NvERTx.4.67872			Q94887,Q95114	Lactadherin,Neurexin-4
e_gw.81.71.1	0	0	0	0	1	0	0	NvERTx.4.108549,NvERTx.4.108550,NvERTx.4.108551	8.0	5.0	Q6XD76,Q7RTU5	Achaete-scute homolog 4,Achaete-scute homolog 5
e_gw.8288.1.1	0	0	0	0	1	0	0
e_gw.9.480.1	0	0	0	0	1	0	0	NvERTx.4.164903	4.0	6.0	No_Uniprotmatch	No_Description
e_gw.92.193.1	0	0	0	0	1	0	0	NvERTx.4.237			Q2VLH6	Scavenger receptor cysteine-rich type 1 protein M130
e_gw.92.51.1	0	0	0	0	1	0	0	NvERTx.4.238,NvERTx.4.74832			B0V2N1,No_Uniprotmatch	No_Description,Receptor-type tyrosine-protein phosphatase S
e_gw.98.194.1	0	0	0	0	1	0	0	NvERTx.4.21541	9.0	7.0	P18503	Short-chain collagen C4
estExt_GenewiseH_1.C_1240166	0	0	0	0	1	0	0	NvERTx.4.112889,NvERTx.4.112892,NvERTx.4.112894,NvERTx.4.120702,NvERTx.4.120703,NvERTx.4.122483,NvERTx.4.122484,NvERTx.4.124373,NvERTx.4.124384,NvERTx.4.124387,NvERTx.4.124389,NvERTx.4.124394,NvERTx.4.124395,NvERTx.4.125386,NvERTx.4.133719,NvERTx.4.133749,NvERTx.4.133750,NvERTx.4.133752,NvERTx.4.133753,NvERTx.4.133754,NvERTx.4.144697,NvERTx.4.156011,NvERTx.4.181181,NvERTx.4.181182,NvERTx.4.181190…	6.0	1.0	A0A1H6XVE3_9BURK,No_Uniprotmatch,P20771,P27765,P95896	Amidase,Amidase {ECO:0000313|EMBL:SEJ33013.1},No_Description,Uncharacterized protein in nthA 5'region
estExt_GenewiseH_1.C_1350091	0	0	0	0	1	0	0	NvERTx.4.110142,NvERTx.4.110143,NvERTx.4.110144,NvERTx.4.110145,NvERTx.4.110146,NvERTx.4.110147,NvERTx.4.110148,NvERTx.4.110149,NvERTx.4.110150,NvERTx.4.110151,NvERTx.4.168788,NvERTx.4.168790,NvERTx.4.180018,NvERTx.4.180025,NvERTx.4.188091,NvERTx.4.203229,NvERTx.4.203231,NvERTx.4.203234,NvERTx.4.203235,NvERTx.4.205464,NvERTx.4.205468,NvERTx.4.91354	4.0	8.0	No_Uniprotmatch,P19440	Gamma-glutamyltranspeptidase 1 {ECO:0000303|PubMed:2904146},No_Description
estExt_fgenesh1_kg.C_840009	0	0	0	0	1	0	0	NvERTx.4.52114,NvERTx.4.95623,NvERTx.4.95624	4.0	2.0	H3BA93_LATCH	Uncharacterized protein {ECO:0000313|Ensembl:ENSLACP00000018814}
estExt_fgenesh1_pg.C_10129	0	0	0	0	1	0	0	NvERTx.4.136630,NvERTx.4.136638,NvERTx.4.136641,NvERTx.4.45127,NvERTx.4.45128,NvERTx.4.45129	4.0	6.0	No_Uniprotmatch	No_Description
estExt_fgenesh1_pg.C_110109	0	0	0	0	1	0	0	NvERTx.4.103806,NvERTx.4.103807,NvERTx.4.103809,NvERTx.4.12423	9.0	6.0	No_Uniprotmatch	No_Description
estExt_fgenesh1_pg.C_1150038	0	0	0	0	1	0	0	NvERTx.4.201043,NvERTx.4.201049	4.0	8.0	Q9Z1Q5	Chloride intracellular channel protein 1
estExt_fgenesh1_pg.C_1310048	0	0	0	0	1	0	0	NvERTx.4.151392,NvERTx.4.151394,NvERTx.4.151395,NvERTx.4.151396,NvERTx.4.151397,NvERTx.4.151398,NvERTx.4.151399,NvERTx.4.151400,NvERTx.4.151401,NvERTx.4.151402,NvERTx.4.151403,NvERTx.4.151404,NvERTx.4.151405,NvERTx.4.151406,NvERTx.4.151407,NvERTx.4.151408,NvERTx.4.210962,NvERTx.4.29332,NvERTx.4.36742,NvERTx.4.36743	6.0	1.0	No_Uniprotmatch,Q7Z628	Neuroepithelial cell-transforming gene 1 protein,No_Description
estExt_fgenesh1_pg.C_1310056	0	0	0	0	1	0	0	NvERTx.4.161362,NvERTx.4.161372,NvERTx.4.60229,NvERTx.4.60230,NvERTx.4.60231,NvERTx.4.99256	5.0	5.0	No_Uniprotmatch,O14530,P21567,P56271	Acid alpha-amylase,Alpha-amylase,No_Description,Thioredoxin domain-containing protein 9
estExt_fgenesh1_pg.C_1740017	0	0	0	0	1	0	0	NvERTx.4.116892,NvERTx.4.116893,NvERTx.4.116895,NvERTx.4.116896,NvERTx.4.116897,NvERTx.4.116900	3.0	1.0	No_Uniprotmatch,Q4QQV3	No_Description,Protein FAM162A
estExt_fgenesh1_pg.C_180103	0	0	0	0	1	0	0	NvERTx.4.146254,NvERTx.4.146256,NvERTx.4.209609,NvERTx.4.220085,NvERTx.4.7435,NvERTx.4.7436	2.0	4.0	No_Uniprotmatch,P57103,Q01728,Q8K596,Q9UPR5	No_Description,Sodium/calcium exchanger 1,Sodium/calcium exchanger 2,Sodium/calcium exchanger 3
estExt_fgenesh1_pg.C_19390001	0	0	0	0	1	0	0	NvERTx.4.92172	1.0	5.0	No_Uniprotmatch	No_Description
estExt_fgenesh1_pg.C_2150011	0	0	0	0	1	0	0	NvERTx.4.229681,NvERTx.4.52884	4.0	8.0	No_Uniprotmatch,Q8WS88	No_Description,Phospholipase A2 A2-hormotoxin-Apt1a {ECO:0000303|PubMed:22683676}
estExt_fgenesh1_pg.C_220069	0	0	0	0	1	0	0	NvERTx.4.152389,NvERTx.4.152390,NvERTx.4.219031	4.0	1.0	A0A1S3IDV0_LINUN,A0A1S3IE28_LINUN	uncharacterized protein LOC106163392 isoform X2 {ECO:0000313|RefSeq:XP_013396412.1},uncharacterized protein LOC106163393 {ECO:0000313|RefSeq:XP_013396413.1}
estExt_fgenesh1_pg.C_220152	0	0	0	0	1	0	0	NvERTx.4.116935,NvERTx.4.116936	3.0	8.0	No_Uniprotmatch	No_Description
estExt_fgenesh1_pg.C_2340015	0	0	0	0	1	0	0	NvERTx.4.130371,NvERTx.4.170189,NvERTx.4.170190,NvERTx.4.170191,NvERTx.4.170192,NvERTx.4.170193,NvERTx.4.170194,NvERTx.4.170195,NvERTx.4.170196,NvERTx.4.170197,NvERTx.4.170198,NvERTx.4.181552,NvERTx.4.181553,NvERTx.4.86251	8.0	4.0	B3EWY8,K1PCN1_CRAGI,No_Uniprotmatch	No_Description,Skeletal aspartic acid-rich protein 2 {ECO:0000303|PubMed:23765379},Uncharacterized protein {ECO:0000313|EMBL:EKC21547.1}
estExt_fgenesh1_pg.C_2650005	0	0	0	0	1	0	0	NvERTx.4.99184,NvERTx.4.99185,NvERTx.4.99187,NvERTx.4.99188,NvERTx.4.99189	4.0	8.0	No_Uniprotmatch	No_Description
estExt_fgenesh1_pg.C_2710032	0	0	0	0	1	0	0	NvERTx.4.104075,NvERTx.4.104076,NvERTx.4.16404,NvERTx.4.167724,NvERTx.4.167725,NvERTx.4.167726,NvERTx.4.167727,NvERTx.4.167728,NvERTx.4.167729,NvERTx.4.167730,NvERTx.4.167732,NvERTx.4.167733,NvERTx.4.167734,NvERTx.4.167735,NvERTx.4.167737,NvERTx.4.203834,NvERTx.4.203835,NvERTx.4.203840,NvERTx.4.207491,NvERTx.4.210554	3.0	6.0	No_Uniprotmatch,Q8NEG2	No_Description,Uncharacterized protein C7orf57
estExt_fgenesh1_pg.C_300050	0	0	0	0	1	0	0	NvERTx.4.117579,NvERTx.4.117580,NvERTx.4.117581,NvERTx.4.117582,NvERTx.4.131446,NvERTx.4.131447	4.0	1.0	E9RGH6_ACTVL,No_Uniprotmatch	No_Description,Toxin {ECO:0000313|EMBL:BAJ78235.1}
estExt_fgenesh1_pg.C_310032	0	0	0	0	1	0	0	NvERTx.4.119899,NvERTx.4.233010	9.0	7.0	No_Uniprotmatch	No_Description
estExt_fgenesh1_pg.C_340059	0	0	0	0	1	0	0	NvERTx.4.175567,NvERTx.4.176326,NvERTx.4.176328,NvERTx.4.191758,NvERTx.4.191759,NvERTx.4.193463,NvERTx.4.193464,NvERTx.4.193473,NvERTx.4.193474,NvERTx.4.193476,NvERTx.4.193477,NvERTx.4.207560,NvERTx.4.216015,NvERTx.4.217548,NvERTx.4.8918,NvERTx.4.8919,NvERTx.4.92679,NvERTx.4.92680	9.0	4.0	A0A087TKL0_9ARAC,I1E6J4_AMPQE,I1EC83_AMPQE,No_Uniprotmatch	No_Description,Uncharacterized protein {ECO:0000313|EMBL:KFM65649.1},Uncharacterized protein {ECO:0000313|EnsemblMetazoa:PAC:15699110},Uncharacterized protein {ECO:0000313|EnsemblMetazoa:PAC:15701182}
estExt_fgenesh1_pg.C_420113	0	0	0	0	1	0	0	NvERTx.4.135297,NvERTx.4.135298,NvERTx.4.200022,NvERTx.4.96591,NvERTx.4.96592,NvERTx.4.96593	6.0	1.0	A0A1M7EZL3_9BACT,No_Uniprotmatch,W4YG31_STRPU	No_Description,Uncharacterized protein {ECO:0000313|EnsemblMetazoa:SPU_014716-tr},tRNA-dependent cyclodipeptide synthase {ECO:0000313|EMBL:SHL96977.1}
estExt_fgenesh1_pg.C_4880013	0	0	0	0	1	0	0	NvERTx.4.196120,NvERTx.4.196121	4.0	8.0	B1WBB4,No_Uniprotmatch	No_Description,Poly(U)-specific endoribonuclease-B
estExt_fgenesh1_pg.C_490083	0	0	0	0	1	0	0	NvERTx.4.27250,NvERTx.4.65682,NvERTx.4.65683	3.0	2.0	Q9EP86	Neuropeptide FF receptor 1
estExt_fgenesh1_pg.C_6970004	0	0	0	0	1	0	0	NvERTx.4.162656,NvERTx.4.162657,NvERTx.4.162659,NvERTx.4.174995,NvERTx.4.174996,NvERTx.4.174997,NvERTx.4.204436,NvERTx.4.204437,NvERTx.4.204438,NvERTx.4.204439,NvERTx.4.204440,NvERTx.4.204441,NvERTx.4.204442,NvERTx.4.204444,NvERTx.4.204446,NvERTx.4.69083,NvERTx.4.69084,NvERTx.4.69085	2.0	6.0	A0A0P0C6H3_9PHYC,C1E0V3_MICCC,C1FIN8_MICCC,L1IX35_GUITH,No_Uniprotmatch	ECO:0000313|EnsemblProtists:EKX40420},No_Description,Uncharacterized protein {ECO:0000313|EMBL:ACO61621.1},Uncharacterized protein {ECO:0000313|EMBL:ACO70205.1},Uncharacterized protein {ECO:0000313|EMBL:ALI95369.1},Uncharacterized protein {ECO:0000313|EMBL:EKX40420.1
estExt_fgenesh1_pg.C_820057	0	0	0	0	1	0	0	NvERTx.4.129612,NvERTx.4.193330	2.0	8.0	Q9TRC7	Amiloride-sensitive amine oxidase [copper-containing] {ECO:0000305}
estExt_fgenesh1_pg.C_8360002	0	0	0	0	1	0	0	NvERTx.4.101190,NvERTx.4.103904,NvERTx.4.103905,NvERTx.4.121378,NvERTx.4.124033,NvERTx.4.124034,NvERTx.4.124037,NvERTx.4.124040,NvERTx.4.124043,NvERTx.4.12547,NvERTx.4.126169,NvERTx.4.126170,NvERTx.4.145078,NvERTx.4.145085,NvERTx.4.158727,NvERTx.4.164036,NvERTx.4.166577,NvERTx.4.172837,NvERTx.4.175034,NvERTx.4.176923,NvERTx.4.182263,NvERTx.4.182264,NvERTx.4.19024,NvERTx.4.196637,NvERTx.4.196639,N…	9.0	3.0	B3S5T9_TRIAD,F2Z929_ACTVL,No_Uniprotmatch	Lipoxygenase {ECO:0000313|EMBL:BAK20442.1},No_Description,Putative uncharacterized protein {ECO:0000313|EMBL:EDV21957.1}
estExt_fgenesh1_pg.C_90169	0	0	0	0	1	0	0	NvERTx.4.196776,NvERTx.4.196778,NvERTx.4.196779,NvERTx.4.196780,NvERTx.4.196781,NvERTx.4.196782,NvERTx.4.196783,NvERTx.4.197386,NvERTx.4.197387,NvERTx.4.197389,NvERTx.4.197390,NvERTx.4.197391,NvERTx.4.197392,NvERTx.4.197393,NvERTx.4.197397	4.0	8.0	B3EWZ3,No_Uniprotmatch	Coadhesin {ECO:0000303|PubMed:23765379},No_Description
estExt_fgenesh1_pm.C_880018	0	0	0	0	1	0	0	NvERTx.4.108917			No_Uniprotmatch	No_Description
estExt_gwp.C_10706	0	0	0	0	1	0	0	NvERTx.4.185929,NvERTx.4.185930,NvERTx.4.185932,NvERTx.4.185933,NvERTx.4.185934,NvERTx.4.185935,NvERTx.4.209487	8.0	6.0	O57460,O70244,Q15113,Q9WVM6	Cubilin,Dorsal-ventral patterning tolloid-like protein 1,Procollagen C-endopeptidase enhancer 1,Tolloid-like protein 2
estExt_gwp.C_1560048	0	0	0	0	1	0	0	NvERTx.4.215322,NvERTx.4.232228,NvERTx.4.72600,NvERTx.4.72601,NvERTx.4.72602,NvERTx.4.72603,NvERTx.4.72604,NvERTx.4.72605,NvERTx.4.72606,NvERTx.4.72607,NvERTx.4.72608,NvERTx.4.72609	4.0	8.0	N/A,No_Uniprotmatch,O75936,Q924Y0,Q9QZU7	Gamma-butyrobetaine dioxygenase,N/A,No_Description
estExt_gwp.C_210099	0	0	0	0	1	0	0	NvERTx.4.160794,NvERTx.4.160796,NvERTx.4.160808,NvERTx.4.181139,NvERTx.4.181140,NvERTx.4.181149,NvERTx.4.194011,NvERTx.4.194017,NvERTx.4.194027,NvERTx.4.199402,NvERTx.4.205658,NvERTx.4.207962,NvERTx.4.226075,NvERTx.4.2276,NvERTx.4.77199	2.0	5.0	No_Uniprotmatch,P83852,Q90240,Q96SM3	Carboxypeptidase D,No_Description,Probable carboxypeptidase X1
estExt_gwp.C_490163	0	0	0	0	1	0	0	NvERTx.4.195180,NvERTx.4.228563,NvERTx.4.79090,NvERTx.4.96864	4.0	1.0	No_Uniprotmatch,Q7DFU6	No_Description,Putative uncharacterized protein YghX
estExt_gwp.C_70225	0	0	0	0	1	0	0	NvERTx.4.193990,NvERTx.4.193991,NvERTx.4.193992,NvERTx.4.193994	1.0	2.0	P11498,Q05920	mitochondrial,Pyruvate carboxylase
fgenesh1_pg.scaffold_105000001	0	0	0	0	1	0	0	NvERTx.4.59577,NvERTx.4.59578,NvERTx.4.59579	9.0	8.0	Q80X19,Q8VCS0	Collagen alpha-1(XIV) chain,N-acetylmuramoyl-L-alanine amidase
fgenesh1_pg.scaffold_106000038	0	0	0	0	1	0	0	NvERTx.4.207439,NvERTx.4.60823,NvERTx.4.60825,NvERTx.4.60827,NvERTx.4.60828	9.0	8.0	No_Uniprotmatch,P23978,P28570,P48057,Q91502	Creatine transporter,No_Description,Sodium- and chloride-dependent GABA transporter 1,Sodium- and chloride-dependent creatine transporter 1
fgenesh1_pg.scaffold_106000047	0	0	0	0	1	0	0	NvERTx.4.52188,NvERTx.4.52189	6.0	6.0	P51049	Melatonin receptor type 1B-B
fgenesh1_pg.scaffold_109000047	0	0	0	0	1	0	0	NvERTx.4.116982,NvERTx.4.116983,NvERTx.4.116985,NvERTx.4.116986,NvERTx.4.116987,NvERTx.4.116988,NvERTx.4.116989,NvERTx.4.116990,NvERTx.4.116991,NvERTx.4.210148	2.0	6.0	K1WY59_TRIAC,No_Uniprotmatch,P47032,Q9H4G4,Q9ZNS4	Golgi-associated plant pathogenesis-related protein 1,No_Description,Pathogenesis-related protein 1 {ECO:0000303|PubMed:11725949},Protein PRY1 {ECO:0000305},Uncharacterized protein {ECO:0000313|EMBL:EKD05594.1}
fgenesh1_pg.scaffold_109000059	0	0	0	0	1	0	0	NvERTx.4.12916,NvERTx.4.66101	4.0	5.0	No_Uniprotmatch,P70052	No_Description,Nuclear receptor subfamily 2 group E member 1
fgenesh1_pg.scaffold_1149000001	0	0	0	0	1	0	0
fgenesh1_pg.scaffold_119000068	0	0	0	0	1	0	0	NvERTx.4.143140,NvERTx.4.143142,NvERTx.4.143143,NvERTx.4.98222	2.0	8.0	F6R675_CIOIN,H2ZG75_CIOSA	Uncharacterized protein {ECO:0000313|Ensembl:ENSCINP00000020050},Uncharacterized protein {ECO:0000313|Ensembl:ENSCSAVP00000016591}
fgenesh1_pg.scaffold_122000033	0	0	0	0	1	0	0	NvERTx.4.16193,NvERTx.4.219163	2.0	8.0	B2RPY5,Q8CIQ6	G-protein coupled receptor 161,Melatonin receptor type 1B
fgenesh1_pg.scaffold_126000054	0	0	0	0	1	0	0	NvERTx.4.221219,NvERTx.4.77576	8.0	2.0	O62305,Q00168	Calcium/calmodulin-dependent protein kinase type II alpha chain,Calcium/calmodulin-dependent protein kinase type II {ECO:0000303|PubMed:10647014}
fgenesh1_pg.scaffold_13000083	0	0	0	0	1	0	0	NvERTx.4.112345,NvERTx.4.112346,NvERTx.4.112347,NvERTx.4.112348,NvERTx.4.112349,NvERTx.4.207178	3.0	2.0	No_Uniprotmatch	No_Description
fgenesh1_pg.scaffold_13000149	0	0	0	0	1	0	0
fgenesh1_pg.scaffold_131000034	0	0	0	0	1	0	0	NvERTx.4.28033	2.0	8.0	Q9DA15	Testicular haploid expressed gene protein-like
fgenesh1_pg.scaffold_1385000001	0	0	0	0	1	0	0	NvERTx.4.163214,NvERTx.4.169692,NvERTx.4.169697,NvERTx.4.169705	9.0	6.0	No_Uniprotmatch	No_Description
fgenesh1_pg.scaffold_1535000001	0	0	0	0	1	0	0
fgenesh1_pg.scaffold_1565000002	0	0	0	0	1	0	0
fgenesh1_pg.scaffold_157000052	0	0	0	0	1	0	0	NvERTx.4.17450	6.0	8.0	Q75Z89	5-hydroxytryptamine receptor 2A
fgenesh1_pg.scaffold_157000053	0	0	0	0	1	0	0	NvERTx.4.98867	7.0	6.0	Q9W0A0	Protein draper {ECO:0000312|FlyBase:FBgn0027594}
fgenesh1_pg.scaffold_16000126	0	0	0	0	1	0	0	NvERTx.4.176084,NvERTx.4.176085,NvERTx.4.176086,NvERTx.4.176088,NvERTx.4.176089	3.0	8.0	No_Uniprotmatch,Q25677_PODCA	No_Description,Pod-EPPT protein {ECO:0000313|EMBL:CAA52402.1}
fgenesh1_pg.scaffold_167000042	0	0	0	0	1	0	0	NvERTx.4.68209,NvERTx.4.69015,NvERTx.4.69016,NvERTx.4.69017	3.0	8.0	No_Uniprotmatch,P97738	Neuronal pentraxin-2,No_Description
fgenesh1_pg.scaffold_168000041	0	0	0	0	1	0	0	NvERTx.4.112122,NvERTx.4.112123,NvERTx.4.112124,NvERTx.4.112125,NvERTx.4.112126,NvERTx.4.112127	6.0	8.0	No_Uniprotmatch,Q8CHQ9	No_Description,Probable N-acetyltransferase CML2
fgenesh1_pg.scaffold_17000127	0	0	0	0	1	0	0	NvERTx.4.234065,NvERTx.4.64224,NvERTx.4.64225	4.0	8.0	No_Uniprotmatch	No_Description
fgenesh1_pg.scaffold_1782000002	0	0	0	0	1	0	0	NvERTx.4.61674	9.0	8.0	Q6DCQ6	von Willebrand factor A domain-containing protein 2
fgenesh1_pg.scaffold_1790000001	0	0	0	0	1	0	0	NvERTx.4.205346,NvERTx.4.205347,NvERTx.4.205348,NvERTx.4.205349,NvERTx.4.205350	9.0	6.0	No_Uniprotmatch	No_Description
fgenesh1_pg.scaffold_195000006	0	0	0	0	1	0	0	NvERTx.4.130237,NvERTx.4.146903,NvERTx.4.146905,NvERTx.4.146906,NvERTx.4.146908,NvERTx.4.146909,NvERTx.4.198620,NvERTx.4.216421	2.0	5.0	A0A1S3JSD4_LINUN,No_Uniprotmatch	No_Description,uncharacterized protein LOC106175717 {ECO:0000313|RefSeq:XP_013413295.1}
fgenesh1_pg.scaffold_200000017	0	0	0	0	1	0	0	NvERTx.4.149999,NvERTx.4.80663	2.0	8.0	P04323,P53988	Monocarboxylate transporter 2,Retrovirus-related Pol polyprotein from transposon 17.6
fgenesh1_pg.scaffold_2000091	0	0	0	0	1	0	0	NvERTx.4.53638	4.0	7.0	Q6PDJ1	VWFA and cache domain-containing protein 1
fgenesh1_pg.scaffold_2091000001	0	0	0	0	1	0	0	NvERTx.4.140077	4.0	8.0	No_Uniprotmatch	No_Description
fgenesh1_pg.scaffold_21000136	0	0	0	0	1	0	0	NvERTx.4.230040,NvERTx.4.51986,NvERTx.4.51987,NvERTx.4.51988,NvERTx.4.51989,NvERTx.4.68931,NvERTx.4.68934,NvERTx.4.8855	9.0	3.0	No_Uniprotmatch,Q04786,Q9Z1L4	Beta-hexosaminidase,No_Description,Retinoschisin
fgenesh1_pg.scaffold_216000043	0	0	0	0	1	0	0	NvERTx.4.213186,NvERTx.4.35576	9.0	6.0	B4N072,No_Uniprotmatch	Interference hedgehog {ECO:0000250|UniProtKB:Q9VM64},No_Description
fgenesh1_pg.scaffold_218000008	0	0	0	0	1	0	0	NvERTx.4.62423,NvERTx.4.62424,NvERTx.4.62425,NvERTx.4.62426	9.0	3.0	P55664,Q74FW6,Q7A5L8,Q7XSN8	L-threonine ammonia-lyase {ECO:0000303|PubMed:18245290},L-threonine dehydratase catabolic TdcB,Putative threonine dehydratase,Serine racemase
fgenesh1_pg.scaffold_22000082	0	0	0	0	1	0	0	NvERTx.4.174644	3.0	8.0	D3YXG0	Hemicentin-1 {ECO:0000312|MGI:MGI:2685047}
fgenesh1_pg.scaffold_22000109	0	0	0	0	1	0	0	NvERTx.4.19635,NvERTx.4.19636	9.0		A0A084QF45_9HYPO,No_Uniprotmatch	No_Description,Uncharacterized protein {ECO:0000313|EMBL:KFA62580.1}
fgenesh1_pg.scaffold_221000027	0	0	0	0	1	0	0	NvERTx.4.66198	6.0	8.0	Q8VCW8	mitochondrial,Acyl-CoA synthetase family member 2
fgenesh1_pg.scaffold_221000029	0	0	0	0	1	0	0	NvERTx.4.178550,NvERTx.4.178551,NvERTx.4.178552	6.0	2.0	Q07116,Q9VWP4	mitochondrial,Probable sulfite oxidase,Sulfite oxidase
fgenesh1_pg.scaffold_24000026	0	0	0	0	1	0	0	NvERTx.4.125310,NvERTx.4.125314,NvERTx.4.206869,NvERTx.4.229707,NvERTx.4.44845,NvERTx.4.44846,NvERTx.4.44847	4.0	3.0	A9C3R9,No_Uniprotmatch,O70276,Q5RF16,Q9JJS6	10'-oxygenase,15'-dioxygenase,All-trans-retinyl ester 13-cis isomerohydrolase,Beta,No_Description,Retinoid isomerohydrolase,beta-carotene 15,beta-carotene 9'
fgenesh1_pg.scaffold_25000101	0	0	0	0	1	0	0	NvERTx.4.209988,NvERTx.4.23155,NvERTx.4.75675,NvERTx.4.75676,NvERTx.4.75678,NvERTx.4.75680	9.0	8.0	No_Uniprotmatch,P26362,Q8CIQ6	Cystic fibrosis transmembrane conductance regulator,Melatonin receptor type 1B,No_Description
fgenesh1_pg.scaffold_262000042	0	0	0	0	1	0	0	NvERTx.4.22809,NvERTx.4.22810,NvERTx.4.33753,NvERTx.4.33754	3.0	6.0	No_Uniprotmatch,P35400,P41180,Q13255	Extracellular calcium-sensing receptor {ECO:0000305},Metabotropic glutamate receptor 1,Metabotropic glutamate receptor 7,No_Description
fgenesh1_pg.scaffold_265000004	0	0	0	0	1	0	0	NvERTx.4.99186	4.0	8.0	No_Uniprotmatch	No_Description
fgenesh1_pg.scaffold_265000006	0	0	0	0	1	0	0	NvERTx.4.15949,NvERTx.4.77783,NvERTx.4.77784	3.0	1.0	No_Uniprotmatch,O08564	No_Description,Phospholipid phosphatase 1 {ECO:0000312|RGD:621832}
fgenesh1_pg.scaffold_267000001	0	0	0	0	1	0	0	NvERTx.4.11267,NvERTx.4.160050	9.0	8.0	No_Uniprotmatch	No_Description
fgenesh1_pg.scaffold_27000050	0	0	0	0	1	0	0	NvERTx.4.130234,NvERTx.4.130235,NvERTx.4.198616,NvERTx.4.198617,NvERTx.4.198619,NvERTx.4.198621,NvERTx.4.198623,NvERTx.4.29357,NvERTx.4.51286,NvERTx.4.51287,NvERTx.4.51288,NvERTx.4.51289	2.0	5.0	F1MT22,No_Uniprotmatch,O75093,P0C7J6,Q52KR2,Q7KIN0	Leucine-rich repeat and fibronectin type III domain-containing protein 1,Leucine-rich repeat-containing G-protein coupled receptor 5,Leucine-rich repeats and immunoglobulin-like domains protein 2,No_Description,Slit homolog 1 protein,Toll-like receptor 7 {ECO:0000305}
fgenesh1_pg.scaffold_271000030	0	0	0	0	1	0	0	NvERTx.4.891		6.0	No_Uniprotmatch	No_Description
fgenesh1_pg.scaffold_30000179	0	0	0	0	1	0	0	NvERTx.4.213214,NvERTx.4.224939			No_Uniprotmatch	No_Description
fgenesh1_pg.scaffold_3000048	0	0	0	0	1	0	0	NvERTx.4.220759,NvERTx.4.43369,NvERTx.4.43370,NvERTx.4.43371	9.0		No_Uniprotmatch,O00468,P34714	Agrin,No_Description,SPARC
fgenesh1_pg.scaffold_3000173	0	0	0	0	1	0	0	NvERTx.4.17373,NvERTx.4.17374	3.0	8.0	Q5USW0,Q6J1J2	Growth/differentiation factor 8
fgenesh1_pg.scaffold_3000187	0	0	0	0	1	0	0	NvERTx.4.39912	3.0	4.0	No_Uniprotmatch	No_Description
fgenesh1_pg.scaffold_31000066	0	0	0	0	1	0	0	NvERTx.4.153761,NvERTx.4.153772,NvERTx.4.19357,NvERTx.4.19358,NvERTx.4.215527	4.0	7.0	No_Uniprotmatch,P58307,P97292,Q0GBZ5,Q9UHM6	Histamine H2 receptor,Melanopsin,No_Description,Orexin receptor type 1
fgenesh1_pg.scaffold_319000002	0	0	0	0	1	0	0	NvERTx.4.119765,NvERTx.4.119770,NvERTx.4.119771,NvERTx.4.119772,NvERTx.4.119778,NvERTx.4.119785,NvERTx.4.63299,NvERTx.4.63300,NvERTx.4.63301,NvERTx.4.63302,NvERTx.4.63303	9.0	6.0	C3ZIW2_BRAFL,No_Uniprotmatch,Q9ZCN5	No_Description,Putative uncharacterized protein {ECO:0000313|EMBL:EEN47478.1},Uncharacterized protein RP688
fgenesh1_pg.scaffold_33000071	0	0	0	0	1	0	0	NvERTx.4.215266			No_Uniprotmatch	No_Description
fgenesh1_pg.scaffold_3359000001	0	0	0	0	1	0	0
fgenesh1_pg.scaffold_339000005	0	0	0	0	1	0	0	NvERTx.4.200026,NvERTx.4.200028,NvERTx.4.200029,NvERTx.4.200030,NvERTx.4.200031,NvERTx.4.200032,NvERTx.4.200033,NvERTx.4.200034,NvERTx.4.200035,NvERTx.4.200036,NvERTx.4.200037,NvERTx.4.200038	5.0	4.0	I1EJL5_AMPQE,I1F3G1_AMPQE,No_Uniprotmatch	No_Description,Uncharacterized protein {ECO:0000313|EnsemblMetazoa:PAC:15703819},Uncharacterized protein {ECO:0000313|EnsemblMetazoa:PAC:15710599}
fgenesh1_pg.scaffold_35000100	0	0	0	0	1	0	0	NvERTx.4.17424,NvERTx.4.211228,NvERTx.4.213228,NvERTx.4.43853,NvERTx.4.43854,NvERTx.4.43855	9.0	8.0	No_Uniprotmatch,Q20681	BTB and MATH domain-containing protein 38,No_Description
fgenesh1_pg.scaffold_3542000001	0	0	0	0	1	0	0	NvERTx.4.216239			No_Uniprotmatch	No_Description
fgenesh1_pg.scaffold_36000076	0	0	0	0	1	0	0	NvERTx.4.105451,NvERTx.4.105455,NvERTx.4.223279	9.0	8.0	Q9GV16	Endoglycoceramidase {ECO:0000312|EMBL:BAB16369.1}
fgenesh1_pg.scaffold_37000089	0	0	0	0	1	0	0	NvERTx.4.216110,NvERTx.4.83977,NvERTx.4.83978	4.0	6.0	No_Uniprotmatch,Q0V8T3	Contactin-associated protein like 5-4,No_Description
fgenesh1_pg.scaffold_376000022	0	0	0	0	1	0	0
fgenesh1_pg.scaffold_3771000001	0	0	0	0	1	0	0	NvERTx.4.37060,NvERTx.4.51708,NvERTx.4.51709,NvERTx.4.51710,NvERTx.4.51712	2.0	6.0	No_Uniprotmatch,Q9CYL5	Golgi-associated plant pathogenesis-related protein 1,No_Description
fgenesh1_pg.scaffold_385000014	0	0	0	0	1	0	0	NvERTx.4.133370,NvERTx.4.133371,NvERTx.4.133374,NvERTx.4.133375,NvERTx.4.133376,NvERTx.4.133377,NvERTx.4.208231,NvERTx.4.36129,NvERTx.4.36130,NvERTx.4.36131,NvERTx.4.36132	9.0	6.0	A0A0B6VH82_HYDVU,A0A1S3JS76_LINUN,No_Uniprotmatch,Q58CW6	Calcium-responsive transcription factor,No_Description,Transforming growth factor 4 protein {ECO:0000313|EMBL:BAQ19178.1},uncharacterized protein LOC106175477 {ECO:0000313|RefSeq:XP_013412961.1}
fgenesh1_pg.scaffold_4081000001	0	0	0	0	1	0	0
fgenesh1_pg.scaffold_411000011	0	0	0	0	1	0	0	NvERTx.4.25782,NvERTx.4.36735	4.0	6.0	No_Uniprotmatch,Q4KWL2	Beta-2 adrenergic receptor,No_Description
fgenesh1_pg.scaffold_42000026	0	0	0	0	1	0	0	NvERTx.4.232194,NvERTx.4.94697,NvERTx.4.94698	9.0	2.0	No_Uniprotmatch,Q8GW72	Alpha-L-fucosidase 1,No_Description
fgenesh1_pg.scaffold_43000084	0	0	0	0	1	0	0	NvERTx.4.121509,NvERTx.4.215117,NvERTx.4.226764,NvERTx.4.9617,NvERTx.4.9618	8.0		No_Uniprotmatch	No_Description
fgenesh1_pg.scaffold_43000118	0	0	0	0	1	0	0	NvERTx.4.192430,NvERTx.4.192431,NvERTx.4.192432,NvERTx.4.41739,NvERTx.4.41740	3.0	2.0	No_Uniprotmatch,Q3V2K1,W5M2U6_LEPOC	No_Description,Uncharacterized protein CXorf65 homolog,Uncharacterized protein {ECO:0000313|Ensembl:ENSLOCP00000002704}
fgenesh1_pg.scaffold_45000045	0	0	0	0	1	0	0	NvERTx.4.81690	9.0	8.0	No_Uniprotmatch	No_Description
fgenesh1_pg.scaffold_45000063	0	0	0	0	1	0	0	NvERTx.4.160056,NvERTx.4.160058,NvERTx.4.160059,NvERTx.4.160060	9.0	8.0	No_Uniprotmatch,Q80X19	Collagen alpha-1(XIV) chain,No_Description
fgenesh1_pg.scaffold_46000129	0	0	0	0	1	0	0	NvERTx.4.71024,NvERTx.4.71025,NvERTx.4.71026,NvERTx.4.71027	4.0	8.0	No_Uniprotmatch,Q80T14	Extracellular matrix protein FRAS1,No_Description
fgenesh1_pg.scaffold_47000051	0	0	0	0	1	0	0	NvERTx.4.223598,NvERTx.4.224036			No_Uniprotmatch	No_Description
fgenesh1_pg.scaffold_48000047	0	0	0	0	1	0	0	NvERTx.4.210618,NvERTx.4.222798,NvERTx.4.227971,NvERTx.4.230129,NvERTx.4.64595	4.0	6.0	A0A1S3SCH9_SALSA,No_Uniprotmatch	No_Description,neurofilament medium polypeptide-like {ECO:0000313|RefSeq:XP_014062052.1}
fgenesh1_pg.scaffold_488000001	0	0	0	0	1	0	0	NvERTx.4.137090,NvERTx.4.137091,NvERTx.4.137092,NvERTx.4.137093,NvERTx.4.137094,NvERTx.4.137095,NvERTx.4.137096,NvERTx.4.137097,NvERTx.4.137098,NvERTx.4.137099,NvERTx.4.137100,NvERTx.4.137101,NvERTx.4.137102	9.0	6.0	A0A0P7YBP2_9TELE,No_Uniprotmatch	No_Description,Uncharacterized protein {ECO:0000313|EMBL:KPP63619.1}
fgenesh1_pg.scaffold_51000020	0	0	0	0	1	0	0	NvERTx.4.36471,NvERTx.4.36472	9.0	8.0	Q0VCJ7,Q96A58	Ras-related and estrogen-regulated growth inhibitor
fgenesh1_pg.scaffold_5427000001	0	0	0	0	1	0	0
fgenesh1_pg.scaffold_60000047	0	0	0	0	1	0	0	NvERTx.4.158829,NvERTx.4.158830,NvERTx.4.209036,NvERTx.4.209231,NvERTx.4.219913	4.0	7.0	No_Uniprotmatch,O43581,Q9BSW7	No_Description,Synaptotagmin-17,Synaptotagmin-7 {ECO:0000305}
fgenesh1_pg.scaffold_709000006	0	0	0	0	1	0	0
fgenesh1_pg.scaffold_7247000001	0	0	0	0	1	0	0
fgenesh1_pg.scaffold_746000001	0	0	0	0	1	0	0	NvERTx.4.145345,NvERTx.4.145346,NvERTx.4.186902,NvERTx.4.186903,NvERTx.4.186905,NvERTx.4.186906,NvERTx.4.203090,NvERTx.4.203391,NvERTx.4.83640	9.0	7.0	No_Uniprotmatch,Q58DD0	Angiotensin-converting enzyme 2,No_Description
fgenesh1_pg.scaffold_771000004	0	0	0	0	1	0	0	NvERTx.4.45936,NvERTx.4.45937,NvERTx.4.76715,NvERTx.4.76717,NvERTx.4.76718,NvERTx.4.76719	8.0	8.0	A2VDD2,No_Uniprotmatch	No_Description,Tctex1 domain-containing protein 1-B
fgenesh1_pg.scaffold_79000021	0	0	0	0	1	0	0	NvERTx.4.145080,NvERTx.4.145086,NvERTx.4.145087	4.0	8.0	No_Uniprotmatch,P05099	Cartilage matrix protein,No_Description
fgenesh1_pg.scaffold_8000037	0	0	0	0	1	0	0	NvERTx.4.195861,NvERTx.4.195864,NvERTx.4.195870,NvERTx.4.195873,NvERTx.4.195875,NvERTx.4.220287,NvERTx.4.34077,NvERTx.4.51715,NvERTx.4.59924,NvERTx.4.66516,NvERTx.4.66517,NvERTx.4.66518,NvERTx.4.66519,NvERTx.4.66520,NvERTx.4.66521,NvERTx.4.66522,NvERTx.4.66523	2.0	7.0	A0A0L0DQ77_THETB,A0A0P7BW85_9HYPO,A1L1V4,C5M4Y9_CANTT,No_Uniprotmatch,P12024	Chaoptin,Lysyl oxidase homolog 2B,No_Description,Uncharacterized protein {ECO:0000313|EMBL:EER35105.1},Uncharacterized protein {ECO:0000313|EMBL:KNC54457.1},Uncharacterized protein {ECO:0000313|EMBL:KPM44725.1}
fgenesh1_pg.scaffold_8000183	0	0	0	0	1	0	0	NvERTx.4.103752	6.0	8.0	Q9VVY3	Glycogen-binding subunit 76A
fgenesh1_pg.scaffold_8000186	0	0	0	0	1	0	0
fgenesh1_pg.scaffold_8000192	0	0	0	0	1	0	0	NvERTx.4.136544,NvERTx.4.136545,NvERTx.4.136546,NvERTx.4.228525,NvERTx.4.94136	5.0	3.0	P0ABC9,P45335,P63696	High-affinity choline transport protein,Uncharacterized transporter HI_1706,Uncharacterized transporter Mb0941
fgenesh1_pg.scaffold_81000038	0	0	0	0	1	0	0	NvERTx.4.232219,NvERTx.4.25025,NvERTx.4.43863,NvERTx.4.43864	2.0	8.0	No_Uniprotmatch	No_Description
fgenesh1_pg.scaffold_8176000001	0	0	0	0	1	0	0
fgenesh1_pg.scaffold_90000049	0	0	0	0	1	0	0	NvERTx.4.11051,NvERTx.4.45829,NvERTx.4.68058,NvERTx.4.68059,NvERTx.4.68060,NvERTx.4.68061,NvERTx.4.68062,NvERTx.4.68063,NvERTx.4.68064	9.0	6.0	No_Uniprotmatch,O73853,P10610,P70085	20 lyase,Cytochrome P450 2G1,No_Description,Steroid 17-alpha-hydroxylase/17
fgenesh1_pg.scaffold_9000005	0	0	0	0	1	0	0	NvERTx.4.55432		1.0	O00339	Matrilin-2
fgenesh1_pg.scaffold_97000060	0	0	0	0	1	0	0
fgsh_est.C_scaffold_99000002	0	0	0	0	1	0	0	NvERTx.4.14489,NvERTx.4.14490		6.0	No_Uniprotmatch	No_Description
gw.1.282.1	0	0	0	0	1	0	0	NvERTx.4.138363,NvERTx.4.185939		6.0	No_Uniprotmatch	No_Description
gw.10.149.1	0	0	0	0	1	0	0	NvERTx.4.52896	3.0	2.0	Q6AX44	Fibrinogen C domain-containing protein 1-A
gw.11.185.1	0	0	0	0	1	0	0
gw.11.402.1	0	0	0	0	1	0	0	NvERTx.4.183547	9.0	6.0	Q9U3S9	Zinc metalloproteinase nas-6
gw.113.66.1	0	0	0	0	1	0	0	NvERTx.4.111563,NvERTx.4.111565,NvERTx.4.111567	6.0	1.0	Q96EQ9,Q9NQX0	Histone-lysine N-methyltransferase PRDM9,Putative histone-lysine N-methyltransferase PRDM6
gw.119.138.1	0	0	0	0	1	0	0	NvERTx.4.118994	4.0	6.0	Q99853	Forkhead box protein B1
gw.1283.2.1	0	0	0	0	1	0	0	NvERTx.4.167933	9.0	8.0	Q07954	Prolow-density lipoprotein receptor-related protein 1
gw.14.2.1	0	0	0	0	1	0	0
gw.1413.12.1	0	0	0	0	1	0	0	NvERTx.4.127646,NvERTx.4.127647,NvERTx.4.127648		6.0	G3II94_CRIGR,No_Uniprotmatch	No_Description,Putative beta-lactamase hcpD {ECO:0000313|EMBL:EGW06545.1}
gw.155.41.1	0	0	0	0	1	0	0
gw.1866.1.1	0	0	0	0	1	0	0
gw.2.216.1	0	0	0	0	1	0	0
gw.2210.2.1	0	0	0	0	1	0	0
gw.236.62.1	0	0	0	0	1	0	0
gw.243.78.1	0	0	0	0	1	0	0	NvERTx.4.230861,NvERTx.4.45285	9.0	6.0	No_Uniprotmatch,O70584	Homeobox protein Nkx-2.8,No_Description
gw.254.25.1	0	0	0	0	1	0	0
gw.260.39.1	0	0	0	0	1	0	0	NvERTx.4.54431		8.0	I1ECW5_AMPQE	Uncharacterized protein {ECO:0000313|EnsemblMetazoa:PAC:15701425}
gw.290.23.1	0	0	0	0	1	0	0
gw.34.3.1	0	0	0	0	1	0	0	NvERTx.4.210364	9.0	8.0	P13541	Myosin-3
gw.3410.1.1	0	0	0	0	1	0	0	NvERTx.4.186769			No_Uniprotmatch	No_Description
gw.4.310.1	0	0	0	0	1	0	0	NvERTx.4.122056,NvERTx.4.122057,NvERTx.4.122058	4.0	5.0	No_Uniprotmatch,Q9JJS0	CUB and EGF-like domain-containing protein 2,No_Description,Signal peptide
gw.43.143.1	0	0	0	0	1	0	0	NvERTx.4.52257	9.0	6.0	O55070	Deoxyribonuclease gamma
gw.472.36.1	0	0	0	0	1	0	0	NvERTx.4.109679		6.0	No_Uniprotmatch	No_Description
gw.483.6.1	0	0	0	0	1	0	0	NvERTx.4.147444,NvERTx.4.147445,NvERTx.4.149494,NvERTx.4.149497,NvERTx.4.149500,NvERTx.4.149514	9.0	6.0	No_Uniprotmatch,O15439,P26361,P91660	Cystic fibrosis transmembrane conductance regulator,Multidrug resistance-associated protein 4,No_Description,Probable multidrug resistance-associated protein lethal(2)03659
gw.50.23.1	0	0	0	0	1	0	0	NvERTx.4.176334,NvERTx.4.176337,NvERTx.4.176338,NvERTx.4.176340	9.0	6.0	No_Uniprotmatch,Q3UR85,Q9Y2G1	Myelin regulatory factor,No_Description
gw.51.1.1	0	0	0	0	1	0	0	NvERTx.4.137143,NvERTx.4.137144,NvERTx.4.137145,NvERTx.4.137146,NvERTx.4.137147,NvERTx.4.137148	3.0	2.0	P47800	D(1)-like dopamine receptor
gw.569.6.1	0	0	0	0	1	0	0
gw.61.1.1	0	0	0	0	1	0	0	NvERTx.4.128923,NvERTx.4.128924,NvERTx.4.216791	9.0	6.0	No_Uniprotmatch,P58912	DELTA-alicitoxin-Pse2b {ECO:0000303|PubMed:22683676},No_Description
gw.61.247.1	0	0	0	0	1	0	0	NvERTx.4.111308,NvERTx.4.111309,NvERTx.4.111321,NvERTx.4.111324,NvERTx.4.111326,NvERTx.4.15019	2.0	1.0	No_Uniprotmatch,P10090,Q05360,Q11180,Q27256	ABC transporter ATP-binding protein/permease wht-1,No_Description,Protein white
gw.64.87.1	0	0	0	0	1	0	0	NvERTx.4.67592	4.0	2.0	Q9QY61	Iroquois-class homeodomain protein IRX-4
gw.6928.1.1	0	0	0	0	1	0	0	NvERTx.4.34339,NvERTx.4.81863	9.0	6.0	No_Uniprotmatch	No_Description
gw.71.15.1	0	0	0	0	1	0	0	NvERTx.4.129974,NvERTx.4.219474,NvERTx.4.24339,NvERTx.4.32171,NvERTx.4.32172,NvERTx.4.40339,NvERTx.4.40340,NvERTx.4.40341,NvERTx.4.40342,NvERTx.4.40343,NvERTx.4.66244	9.0	8.0	No_Uniprotmatch,Q96KG7	Multiple epidermal growth factor-like domains protein 10,No_Description
gw.71.159.1	0	0	0	0	1	0	0	NvERTx.4.218878			No_Uniprotmatch	No_Description
gw.87.162.1	0	0	0	0	1	0	0	NvERTx.4.84769		1.0	No_Uniprotmatch	No_Description
e_gw.1.391.1	0	0	0	0	0	1	0
e_gw.107.66.1	0	0	0	0	0	1	0
e_gw.116.136.1	0	0	0	0	0	1	0	NvERTx.4.173315,NvERTx.4.173322,NvERTx.4.173324,NvERTx.4.220165	2.0	7.0	A1L259	2-oxo-4-hydroxy-4-carboxy-5-ureidoimidazoline decarboxylase
e_gw.15.18.1	0	0	0	0	0	1	0	NvERTx.4.107577,NvERTx.4.107578,NvERTx.4.107579,NvERTx.4.107580,NvERTx.4.107581,NvERTx.4.107582,NvERTx.4.107583,NvERTx.4.107584,NvERTx.4.107585,NvERTx.4.107586,NvERTx.4.107587,NvERTx.4.107588,NvERTx.4.107589,NvERTx.4.107590,NvERTx.4.107591,NvERTx.4.107592,NvERTx.4.107593	7.0	7.0	O95786,Q8R5F7,Q96C10,Q9BYX4	Interferon-induced helicase C domain-containing protein 1,Probable ATP-dependent RNA helicase DDX58,Probable ATP-dependent RNA helicase DHX58
e_gw.157.10.1	0	0	0	0	0	1	0	NvERTx.4.88477	3.0	4.0	Q789F3	Transcription factor Maf
e_gw.16.324.1	0	0	0	0	0	1	0	NvERTx.4.106886,NvERTx.4.106910,NvERTx.4.48456,NvERTx.4.48457,NvERTx.4.48458,NvERTx.4.58408,NvERTx.4.58410	5.0	4.0	No_Uniprotmatch,O88799	No_Description,Zonadhesin
e_gw.17.109.1	0	0	0	0	0	1	0	NvERTx.4.224709,NvERTx.4.69889			No_Uniprotmatch,Q2EG98	No_Description,Polycystic kidney disease protein 1-like 3
e_gw.17.332.1	0	0	0	0	0	1	0
e_gw.174.35.1	0	0	0	0	0	1	0	NvERTx.4.53160	5.0	2.0	Q07243	Metal regulatory transcription factor 1
e_gw.221.27.1	0	0	0	0	0	1	0	NvERTx.4.143163,NvERTx.4.82064,NvERTx.4.82065	8.0	1.0	No_Uniprotmatch,Q5RBI4	1-acylglycerol-3-phosphate O-acyltransferase ABHD5,No_Description
e_gw.233.95.1	0	0	0	0	0	1	0	NvERTx.4.195061,NvERTx.4.199040,NvERTx.4.199041,NvERTx.4.199044	3.0	4.0	No_Uniprotmatch,Q09575,Q7LHG5	No_Description,Transposon Ty3-I Gag-Pol polyprotein,Uncharacterized protein K02A2.6
e_gw.235.60.1	0	0	0	0	0	1	0	NvERTx.4.32464	5.0	4.0	Q8CQD9	Accumulation-associated protein
e_gw.239.71.1	0	0	0	0	0	1	0
e_gw.239.78.1	0	0	0	0	0	1	0
e_gw.2463.1.1	0	0	0	0	0	1	0
e_gw.26.292.1	0	0	0	0	0	1	0	NvERTx.4.131301,NvERTx.4.131306,NvERTx.4.185245	1.0	7.0	Q3UP23,Q6ZUK4	Transmembrane protein 26
e_gw.262.50.1	0	0	0	0	0	1	0	NvERTx.4.92297,NvERTx.4.92298,NvERTx.4.92299,NvERTx.4.92300,NvERTx.4.92301,NvERTx.4.92302,NvERTx.4.92303,NvERTx.4.92304	6.0	4.0	Q01196	Runt-related transcription factor 1
e_gw.267.36.1	0	0	0	0	0	1	0	NvERTx.4.179443,NvERTx.4.179444,NvERTx.4.25561,NvERTx.4.54452	1.0	6.0	P25931,Q8IN35	Neuropeptide SIFamide receptor {ECO:0000303|PubMed:16378592},RYamide receptor {ECO:0000303|PubMed:21704020}
e_gw.28.3.1	0	0	0	0	0	1	0	NvERTx.4.132141,NvERTx.4.233401	1.0	4.0	P28047,P31283	Protein Wnt-2b-B,Protein Wnt-7b
e_gw.28.79.1	0	0	0	0	0	1	0	NvERTx.4.232071,NvERTx.4.46924,NvERTx.4.46925	1.0	1.0	A2AM29,Q03111	Protein AF-9,Protein ENL
e_gw.294.16.1	0	0	0	0	0	1	0	NvERTx.4.94834	3.0	8.0	Q9VCZ3	Octopamine receptor beta-1R
e_gw.294.90.1	0	0	0	0	0	1	0	NvERTx.4.69216	3.0	7.0	O74549	NEDD8-conjugating enzyme ubc12
e_gw.3.610.1	0	0	0	0	0	1	0	NvERTx.4.160074,NvERTx.4.160076,NvERTx.4.160077,NvERTx.4.160078,NvERTx.4.160079,NvERTx.4.160084,NvERTx.4.160085	9.0	8.0	No_Uniprotmatch	No_Description
e_gw.30.233.1	0	0	0	0	0	1	0	NvERTx.4.92233,NvERTx.4.92234,NvERTx.4.92235,NvERTx.4.92236,NvERTx.4.92237,NvERTx.4.92238	4.0	4.0	A4GTP4,No_Uniprotmatch,P19419,P41969	ETS domain-containing protein Elk-1,ETS domain-containing protein Elk-1 {ECO:0000305},No_Description
e_gw.311.7.1	0	0	0	0	0	1	0
e_gw.342.14.1	0	0	0	0	0	1	0	NvERTx.4.199387,NvERTx.4.199389,NvERTx.4.199391	5.0	3.0	Q99MV7,Q9QUS6	Probable E3 ubiquitin-protein ligase MID2,RING finger protein 17
e_gw.384.11.1	0	0	0	0	0	1	0	NvERTx.4.224997	6.0	5.0	Q8N3E9	1-phosphatidylinositol 4,5-bisphosphate phosphodiesterase delta-3
e_gw.40.179.1	0	0	0	0	0	1	0
e_gw.49.110.1	0	0	0	0	0	1	0	NvERTx.4.224010,NvERTx.4.78620			No_Uniprotmatch	No_Description
e_gw.5528.3.1	0	0	0	0	0	1	0
e_gw.56.102.1	0	0	0	0	0	1	0	NvERTx.4.167522,NvERTx.4.167523,NvERTx.4.25527	8.0	7.0	No_Uniprotmatch,Q92843	Bcl-2-like protein 2,No_Description
e_gw.63.76.1	0	0	0	0	0	1	0	NvERTx.4.102542,NvERTx.4.102543,NvERTx.4.102544,NvERTx.4.102550	7.0	5.0	O75475,Q9Y3E1	Hepatoma-derived growth factor-related protein 3,PC4 and SFRS1-interacting protein
e_gw.8.208.1	0	0	0	0	0	1	0	NvERTx.4.111850,NvERTx.4.111852,NvERTx.4.111853	6.0	4.0	P35409	Probable glycoprotein hormone G-protein coupled receptor
e_gw.85.179.1	0	0	0	0	0	1	0
e_gw.90.163.1	0	0	0	0	0	1	0	NvERTx.4.109339,NvERTx.4.225838	5.0	5.0	Q0P4I1,Q4R7I0	Centrosomal protein of 44 kDa
estExt_GenewiseH_1.C_40135	0	0	0	0	0	1	0	NvERTx.4.137066,NvERTx.4.137067	6.0	4.0	Q0P5M9	Major facilitator superfamily domain-containing protein 10
estExt_fgenesh1_pg.C_1030022	0	0	0	0	0	1	0
estExt_fgenesh1_pg.C_120042	0	0	0	0	0	1	0	NvERTx.4.135314,NvERTx.4.51309	6.0	4.0	No_Uniprotmatch	No_Description
estExt_fgenesh1_pg.C_120107	0	0	0	0	0	1	0	NvERTx.4.44955,NvERTx.4.94370,NvERTx.4.94371,NvERTx.4.94372,NvERTx.4.94373,NvERTx.4.94374,NvERTx.4.94375,NvERTx.4.94376,NvERTx.4.94377,NvERTx.4.94378	3.0	3.0	No_Uniprotmatch	No_Description
estExt_fgenesh1_pg.C_1390021	0	0	0	0	0	1	0	NvERTx.4.65391	9.0	7.0	No_Uniprotmatch	No_Description
estExt_fgenesh1_pg.C_16290002	0	0	0	0	0	1	0	NvERTx.4.122485,NvERTx.4.146933,NvERTx.4.175664,NvERTx.4.175668,NvERTx.4.188110,NvERTx.4.194777,NvERTx.4.194778,NvERTx.4.194779	5.0	3.0	No_Uniprotmatch,Q4QY64	ATPase family AAA domain-containing protein 5,No_Description
estExt_fgenesh1_pg.C_1980025	0	0	0	0	0	1	0	NvERTx.4.111528,NvERTx.4.111529,NvERTx.4.111530,NvERTx.4.111531	8.0	1.0	No_Uniprotmatch	No_Description
estExt_fgenesh1_pg.C_2030023	0	0	0	0	0	1	0	NvERTx.4.90143	8.0	1.0	No_Uniprotmatch	No_Description
estExt_fgenesh1_pg.C_2090044	0	0	0	0	0	1	0	NvERTx.4.208691,NvERTx.4.231186,NvERTx.4.74842,NvERTx.4.74843,NvERTx.4.74844	5.0	6.0	No_Uniprotmatch	No_Description
estExt_fgenesh1_pg.C_2130034	0	0	0	0	0	1	0	NvERTx.4.220596	8.0	7.0	No_Uniprotmatch	No_Description
estExt_fgenesh1_pg.C_220086	0	0	0	0	0	1	0	NvERTx.4.166798,NvERTx.4.166799	7.0	5.0	Q9UMS5	Putative homeodomain transcription factor 1
estExt_fgenesh1_pg.C_2240021	0	0	0	0	0	1	0	NvERTx.4.104632,NvERTx.4.111278,NvERTx.4.111279,NvERTx.4.111282,NvERTx.4.112444,NvERTx.4.112445,NvERTx.4.112446,NvERTx.4.116695,NvERTx.4.124195,NvERTx.4.138466,NvERTx.4.139151,NvERTx.4.144020,NvERTx.4.144204,NvERTx.4.144205,NvERTx.4.146034,NvERTx.4.154845,NvERTx.4.154846,NvERTx.4.154847,NvERTx.4.157126,NvERTx.4.157180,NvERTx.4.157594,NvERTx.4.159377,NvERTx.4.159386,NvERTx.4.160701,NvERTx.4.160703…	6.0	4.0	A0A146NLK2_FUNHE,N/A,No_Uniprotmatch	N/A,No_Description,Pol polyprotein {ECO:0000313|EMBL:JAQ31920.1}
estExt_fgenesh1_pg.C_230054	0	0	0	0	0	1	0	NvERTx.4.72500,NvERTx.4.72501,NvERTx.4.72502,NvERTx.4.72503	6.0	4.0	C3ZVW4_BRAFL	Putative uncharacterized protein {ECO:0000313|EMBL:EEN43325.1}
estExt_fgenesh1_pg.C_2390018	0	0	0	0	0	1	0	NvERTx.4.125707,NvERTx.4.125709,NvERTx.4.125710,NvERTx.4.125712	6.0	2.0	No_Uniprotmatch,Q9D0B5	No_Description,Thiosulfate sulfurtransferase/rhodanese-like domain-containing protein 3
estExt_fgenesh1_pg.C_2780039	0	0	0	0	0	1	0	NvERTx.4.76680	8.0	6.0	Q5ZK62	ANK repeat and PH domain-containing protein 2,Arf-GAP with coiled-coil
estExt_fgenesh1_pg.C_280031	0	0	0	0	0	1	0	NvERTx.4.219362,NvERTx.4.74423,NvERTx.4.74424,NvERTx.4.74425,NvERTx.4.74426,NvERTx.4.74427,NvERTx.4.8799	6.0	1.0	No_Uniprotmatch,Q8RYE9	Haloacid dehalogenase-like hydrolase domain-containing protein At2g33255,No_Description
estExt_fgenesh1_pg.C_2870007	0	0	0	0	0	1	0	NvERTx.4.208672,NvERTx.4.74739,NvERTx.4.74740	4.0	4.0	I1GK63_AMPQE,No_Uniprotmatch	No_Description,Uncharacterized protein {ECO:0000313|EnsemblMetazoa:PAC:15728815}
estExt_fgenesh1_pg.C_30027	0	0	0	0	0	1	0	NvERTx.4.206823,NvERTx.4.228787,NvERTx.4.59301,NvERTx.4.59302	4.0	1.0	No_Uniprotmatch,O95429	BAG family molecular chaperone regulator 4,No_Description
estExt_fgenesh1_pg.C_30035	0	0	0	0	0	1	0	NvERTx.4.186791,NvERTx.4.186792,NvERTx.4.186793,NvERTx.4.186794,NvERTx.4.186795,NvERTx.4.186796	8.0	3.0	Q9JJ09	Sodium-dependent phosphate transport protein 2B
estExt_fgenesh1_pg.C_30040	0	0	0	0	0	1	0	NvERTx.4.184310,NvERTx.4.184311,NvERTx.4.216544,NvERTx.4.220518	8.0	2.0	A0A1G3HJM7_9RHOO,No_Uniprotmatch	No_Description,Uncharacterized protein {ECO:0000313|EMBL:OHC68920.1}
estExt_fgenesh1_pg.C_3640016	0	0	0	0	0	1	0	NvERTx.4.70787	3.0	3.0	Q6DIV6	Vesicular inhibitory amino acid transporter
estExt_fgenesh1_pg.C_380110	0	0	0	0	0	1	0	NvERTx.4.126508,NvERTx.4.126509,NvERTx.4.126510,NvERTx.4.126511,NvERTx.4.126514,NvERTx.4.126516,NvERTx.4.126517,NvERTx.4.126518	8.0	1.0	No_Uniprotmatch,O94779,Q7ZW34,Q8NDA2	Contactin-5,Hemicentin-2 {ECO:0000305},No_Description
estExt_fgenesh1_pg.C_40057	0	0	0	0	0	1	0	NvERTx.4.121134,NvERTx.4.121137,NvERTx.4.135980,NvERTx.4.135985,NvERTx.4.135986,NvERTx.4.135987,NvERTx.4.135988,NvERTx.4.135989,NvERTx.4.135991,NvERTx.4.135992,NvERTx.4.135993,NvERTx.4.135994,NvERTx.4.135995,NvERTx.4.135996,NvERTx.4.135997,NvERTx.4.135998	6.0	2.0	No_Uniprotmatch,Q8IUR6,Q9QZB0	CREB3 regulatory factor,No_Description,Regulator of G-protein signaling 17
estExt_fgenesh1_pg.C_420051	0	0	0	0	0	1	0	NvERTx.4.49878,NvERTx.4.49879	6.0	1.0	No_Uniprotmatch	No_Description
estExt_fgenesh1_pg.C_440081	0	0	0	0	0	1	0	NvERTx.4.26619,NvERTx.4.26620,NvERTx.4.72165,NvERTx.4.72166,NvERTx.4.72167	3.0	7.0	No_Uniprotmatch,Q9Z0E6	Guanylate-binding protein 2,No_Description
estExt_fgenesh1_pg.C_4660003	0	0	0	0	0	1	0	NvERTx.4.122181,NvERTx.4.178902,NvERTx.4.191801,NvERTx.4.196206,NvERTx.4.196207,NvERTx.4.196208,NvERTx.4.196209,NvERTx.4.204999,NvERTx.4.205000,NvERTx.4.205002,NvERTx.4.205004,NvERTx.4.225579	8.0	4.0	No_Uniprotmatch	No_Description
estExt_fgenesh1_pg.C_480007	0	0	0	0	0	1	0	NvERTx.4.106994,NvERTx.4.107874,NvERTx.4.161867,NvERTx.4.161868,NvERTx.4.188678,NvERTx.4.188680,NvERTx.4.188681,NvERTx.4.188682,NvERTx.4.188683,NvERTx.4.195975,NvERTx.4.195980,NvERTx.4.201165,NvERTx.4.201166,NvERTx.4.202700,NvERTx.4.202701,NvERTx.4.209624,NvERTx.4.34362,NvERTx.4.94412,NvERTx.4.94413	3.0	7.0	A0A1B6J018_9HEMI,No_Uniprotmatch,P00973,Q54H55	2'-5'-oligoadenylate synthase 1,FAD-linked oxidoreductase DDB_G0289697,No_Description,Uncharacterized protein {ECO:0000313|EMBL:JAS92506.1}
estExt_fgenesh1_pg.C_5450006	0	0	0	0	0	1	0	NvERTx.4.58793	8.0	5.0	Q2KIX1	Growth arrest and DNA damage-inducible protein GADD45 gamma
estExt_fgenesh1_pg.C_60220	0	0	0	0	0	1	0	NvERTx.4.45810,NvERTx.4.45811	8.0	7.0	No_Uniprotmatch,P18870	No_Description,Transcription factor AP-1
estExt_fgenesh1_pg.C_620061	0	0	0	0	0	1	0	NvERTx.4.171821,NvERTx.4.171822,NvERTx.4.179090,NvERTx.4.179091,NvERTx.4.179092,NvERTx.4.179094,NvERTx.4.179095,NvERTx.4.179096,NvERTx.4.179097,NvERTx.4.9295	3.0	4.0	No_Uniprotmatch,P0C6B8	EGF and pentraxin domain-containing protein 1, von Willebrand factor type A,No_Description,Sushi
estExt_fgenesh1_pg.C_6650003	0	0	0	0	0	1	0	NvERTx.4.125696	7.0	7.0	P97292	Histamine H2 receptor
estExt_fgenesh1_pg.C_7330004	0	0	0	0	0	1	0	NvERTx.4.83789,NvERTx.4.83791	8.0	5.0	Q6TMK8	PRELI domain containing protein 3B
estExt_fgenesh1_pg.C_780050	0	0	0	0	0	1	0	NvERTx.4.54161,NvERTx.4.54162	3.0	7.0	No_Uniprotmatch,Q21313	Laminin-like protein epi-1,No_Description
estExt_fgenesh1_pm.C_370005	0	0	0	0	0	1	0	NvERTx.4.160829,NvERTx.4.9328,NvERTx.4.9329	8.0	2.0	No_Uniprotmatch,P41825	Heat shock protein 70 A1,No_Description
estExt_gwp.C_140336	0	0	0	0	0	1	0	NvERTx.4.115555,NvERTx.4.115556,NvERTx.4.115557,NvERTx.4.115558,NvERTx.4.115559	9.0	2.0	No_Uniprotmatch,P34696,Q5S1U1	Heat shock protein Hsp-16.1/Hsp-16.11,Heat shock protein beta-1,No_Description
estExt_gwp.C_200038	0	0	0	0	0	1	0	NvERTx.4.126225,NvERTx.4.126233,NvERTx.4.126236,NvERTx.4.126237,NvERTx.4.126240,NvERTx.4.126242,NvERTx.4.126244	8.0	6.0	D3ZAT9,F7E235	Failed axon connections homolog
estExt_gwp.C_200041	0	0	0	0	0	1	0	NvERTx.4.126226,NvERTx.4.126229,NvERTx.4.126230,NvERTx.4.126231,NvERTx.4.126232,NvERTx.4.126234,NvERTx.4.126235,NvERTx.4.126238,NvERTx.4.126239,NvERTx.4.126241,NvERTx.4.126243,NvERTx.4.2633	8.0	6.0	D3ZAT9,F7E235,No_Uniprotmatch	Failed axon connections homolog,No_Description
estExt_gwp.C_2110043	0	0	0	0	0	1	0	NvERTx.4.96168,NvERTx.4.96170,NvERTx.4.96175	8.0	5.0	No_Uniprotmatch,Q9Z2F6	B-cell lymphoma 3 protein homolog,No_Description
estExt_gwp.C_910121	0	0	0	0	0	1	0	NvERTx.4.57283,NvERTx.4.57285	8.0	1.0	Q80YR4	E3 ubiquitin-protein ligase ZNF598
estExt_gwp.C_970051	0	0	0	0	0	1	0	NvERTx.4.10024,NvERTx.4.162975,NvERTx.4.162976,NvERTx.4.162977,NvERTx.4.162978,NvERTx.4.229839	1.0	6.0	A2FD36_TRIVA,A4HW58_LEIIN,No_Uniprotmatch	putative {ECO:0000313|EMBL:EAX97188.1},No_Description,Putative kinesin K39 {ECO:0000313|EMBL:CAM66680.2},Viral A-type inclusion protein
fgenesh1_kg.scaffold_102000001	0	0	0	0	0	1	0	NvERTx.4.112697,NvERTx.4.112698,NvERTx.4.112700,NvERTx.4.112701,NvERTx.4.112702,NvERTx.4.112703	6.0	1.0	P45953,P48818,Q8HXY7	mitochondrial,Very long-chain specific acyl-CoA dehydrogenase
fgenesh1_pg.scaffold_10000021	0	0	0	0	0	1	0	NvERTx.4.112970,NvERTx.4.112974,NvERTx.4.112975,NvERTx.4.112976,NvERTx.4.112977	6.0	3.0	No_Uniprotmatch,P21452,P25931	No_Description,RYamide receptor {ECO:0000303|PubMed:21704020},Substance-K receptor
fgenesh1_pg.scaffold_144000014	0	0	0	0	0	1	0	NvERTx.4.61832,NvERTx.4.61833,NvERTx.4.61834	3.0	1.0	No_Uniprotmatch,P79150	Fibroblast growth factor 7,No_Description
fgenesh1_pg.scaffold_15000127	0	0	0	0	0	1	0	NvERTx.4.126316,NvERTx.4.126317,NvERTx.4.126318,NvERTx.4.126319,NvERTx.4.126320,NvERTx.4.126321,NvERTx.4.126322,NvERTx.4.126325,NvERTx.4.212106	6.0	6.0	A3TIU5_9MICO,No_Uniprotmatch,S8A0L6_DACHA	No_Description,Putative iron-sulphur-binding reductase {ECO:0000313|EMBL:EAQ00759.1},Uncharacterized protein {ECO:0000313|EMBL:EPS36229.1}
fgenesh1_pg.scaffold_179000009	0	0	0	0	0	1	0
fgenesh1_pg.scaffold_1909000003	0	0	0	0	0	1	0	NvERTx.4.173229	4.0	1.0	O01367	Protein held out wings
fgenesh1_pg.scaffold_2108000001	0	0	0	0	0	1	0	NvERTx.4.226282		7.0	No_Uniprotmatch	No_Description
fgenesh1_pg.scaffold_228000007	0	0	0	0	0	1	0	NvERTx.4.97464,NvERTx.4.97465	6.0	8.0	No_Uniprotmatch	No_Description
fgenesh1_pg.scaffold_3269000003	0	0	0	0	0	1	0
fgenesh1_pg.scaffold_3889000001	0	0	0	0	0	1	0	NvERTx.4.204255,NvERTx.4.204256,NvERTx.4.59696	4.0	7.0	No_Uniprotmatch,Q9NQZ5	mitochondrial,No_Description,StAR-related lipid transfer protein 7
fgenesh1_pg.scaffold_407000007	0	0	0	0	0	1	0	NvERTx.4.187458,NvERTx.4.204177,NvERTx.4.44015,NvERTx.4.44016,NvERTx.4.44017,NvERTx.4.44018,NvERTx.4.44019,NvERTx.4.44041,NvERTx.4.8580,NvERTx.4.9391	9.0	8.0	B3EWZ5,B3EWZ6,No_Uniprotmatch	MAM and LDL-receptor class A domain-containing protein 1,MAM and LDL-receptor class A domain-containing protein 2,No_Description
fgenesh1_pg.scaffold_4102000001	0	0	0	0	0	1	0
fgenesh1_pg.scaffold_4309000001	0	0	0	0	0	1	0
fgenesh1_pg.scaffold_44000080	0	0	0	0	0	1	0	NvERTx.4.114963,NvERTx.4.114965	3.0	7.0	No_Uniprotmatch,Q8CFB4	Guanylate-binding protein 5,No_Description
fgenesh1_pg.scaffold_4541000001	0	0	0	0	0	1	0	NvERTx.4.190503,NvERTx.4.190504,NvERTx.4.190505,NvERTx.4.190506,NvERTx.4.190507,NvERTx.4.190508,NvERTx.4.190509,NvERTx.4.190510,NvERTx.4.190511,NvERTx.4.190512,NvERTx.4.190513,NvERTx.4.205851	4.0	4.0	I1F5E7_AMPQE,I1FXK2_AMPQE,I1G195_AMPQE,No_Uniprotmatch	No_Description,Uncharacterized protein {ECO:0000313|EnsemblMetazoa:PAC:15711288},Uncharacterized protein {ECO:0000313|EnsemblMetazoa:PAC:15720861},Uncharacterized protein {ECO:0000313|EnsemblMetazoa:PAC:15722162}
fgenesh1_pg.scaffold_5378000001	0	0	0	0	0	1	0	NvERTx.4.153752		8.0	No_Uniprotmatch	No_Description
fgenesh1_pg.scaffold_5693000001	0	0	0	0	0	1	0
fgenesh1_pg.scaffold_592000004	0	0	0	0	0	1	0	NvERTx.4.97575,NvERTx.4.97580	7.0	7.0	Q28717	Serine/threonine-protein phosphatase 2A activator
fgenesh1_pg.scaffold_64000065	0	0	0	0	0	1	0	NvERTx.4.218574,NvERTx.4.31274,NvERTx.4.31275	7.0	6.0	No_Uniprotmatch,Q16KR1_AEDAE	AAEL012909-PA {ECO:0000313|EMBL:EAT34889.1},No_Description
fgenesh1_pg.scaffold_71000023	0	0	0	0	0	1	0	NvERTx.4.209083,NvERTx.4.215938,NvERTx.4.221085,NvERTx.4.71128	9.0	1.0	No_Uniprotmatch,Q6DC77,Q6TCH4,Q9SVF3	Heptahelical transmembrane protein 5,Membrane progestin receptor gamma-B,No_Description,Progestin and adipoQ receptor family member 6
fgenesh1_pg.scaffold_73000006	0	0	0	0	0	1	0	NvERTx.4.177952,NvERTx.4.177955,NvERTx.4.177956,NvERTx.4.177957,NvERTx.4.177958,NvERTx.4.177959,NvERTx.4.215022,NvERTx.4.221282,NvERTx.4.224499,NvERTx.4.24329,NvERTx.4.3610,NvERTx.4.3611	3.0	8.0	G3VF04_SARHA,N/A,No_Uniprotmatch	N/A,No_Description,Uncharacterized protein {ECO:0000313|Ensembl:ENSSHAP00000001758}
fgenesh1_pg.scaffold_7489000001	0	0	0	0	0	1	0	NvERTx.4.183928	4.0	6.0	P61368	60S ribosomal protein L15
fgenesh1_pg.scaffold_7607000001	0	0	0	0	0	1	0	NvERTx.4.45437			No_Uniprotmatch	No_Description
fgenesh1_pg.scaffold_771000005	0	0	0	0	0	1	0	NvERTx.4.180940	6.0	8.0	Q6RG02	Vitellogenin
fgenesh1_pg.scaffold_78000065	0	0	0	0	0	1	0	NvERTx.4.159616,NvERTx.4.159617,NvERTx.4.159618,NvERTx.4.16995,NvERTx.4.16996,NvERTx.4.170309,NvERTx.4.170320,NvERTx.4.197308,NvERTx.4.43845,NvERTx.4.43846,NvERTx.4.43847	4.0	2.0	No_Uniprotmatch	No_Description
fgenesh1_pg.scaffold_79000009	0	0	0	0	0	1	0	NvERTx.4.198549,NvERTx.4.198550,NvERTx.4.198551,NvERTx.4.198552,NvERTx.4.198558,NvERTx.4.198563,NvERTx.4.198566	9.0	6.0	No_Uniprotmatch,Q5UNW1,Q95SX7	No_Description,Probable RNA-directed DNA polymerase from transposon BS,Uncharacterized protein R707
fgenesh1_pg.scaffold_9000153	0	0	0	0	0	1	0	NvERTx.4.107869,NvERTx.4.86664	3.0	6.0	P81660	skeletal muscle,Troponin C
fgenesh1_pm.scaffold_14000026	0	0	0	0	0	1	0	NvERTx.4.117442	5.0	7.0	P06352	embryonic,Histone H3
fgsh_est.C_scaffold_1457000001	0	0	0	0	0	1	0
fgsh_est.C_scaffold_31000007	0	0	0	0	0	1	0	NvERTx.4.56652	8.0	2.0	No_Uniprotmatch	No_Description
fgsh_est.C_scaffold_85000007	0	0	0	0	0	1	0	NvERTx.4.216255,NvERTx.4.72440	9.0	4.0	No_Uniprotmatch,Q13887	Krueppel-like factor 5,No_Description
gw.17.360.1	0	0	0	0	0	1	0	NvERTx.4.37572,NvERTx.4.69894			No_Uniprotmatch	No_Description
gw.185.50.1	0	0	0	0	0	1	0	NvERTx.4.152523,NvERTx.4.152527	1.0	3.0	Q924C1	Exportin-5
gw.19.158.1	0	0	0	0	0	1	0
gw.1932.8.1	0	0	0	0	0	1	0
gw.311.29.1	0	0	0	0	0	1	0
gw.32.231.1	0	0	0	0	0	1	0	NvERTx.4.66420,NvERTx.4.66421,NvERTx.4.66422,NvERTx.4.66424	9.0	6.0	O15146,Q9Z138	skeletal receptor tyrosine-protein kinase,Muscle,Tyrosine-protein kinase transmembrane receptor ROR2
gw.347.12.1	0	0	0	0	0	1	0	NvERTx.4.167116,NvERTx.4.226695	2.0	8.0	No_Uniprotmatch	No_Description
gw.3795.4.1	0	0	0	0	0	1	0
gw.3822.1.1	0	0	0	0	0	1	0	NvERTx.4.170754,NvERTx.4.170755,NvERTx.4.170756	4.0	2.0	No_Uniprotmatch	No_Description
gw.414.21.1	0	0	0	0	0	1	0
gw.442.9.1	0	0	0	0	0	1	0	NvERTx.4.89621	3.0	6.0	No_Uniprotmatch	No_Description
gw.4546.3.1	0	0	0	0	0	1	0	NvERTx.4.169412	8.0		A8TSS9	Doublesex- and mab-3-related transcription factor A2
gw.47.91.1	0	0	0	0	0	1	0	NvERTx.4.55544	4.0	1.0	P62325	Protein BTG1
gw.53.139.1	0	0	0	0	0	1	0	NvERTx.4.124490	7.0	5.0	Q9DBP0	Sodium-dependent phosphate transport protein 2B
gw.54.48.1	0	0	0	0	0	1	0	NvERTx.4.215120,NvERTx.4.44561,NvERTx.4.44562	3.0	4.0	Q2KIA4,Q92038	Acyl-CoA desaturase,Stearoyl-CoA desaturase 5
gw.648.6.1	0	0	0	0	0	1	0
gw.724.2.1	0	0	0	0	0	1	0
gw.85.250.1	0	0	0	0	0	1	0
e_gw.1.407.1	0	0	0	0	0	0	1	NvERTx.4.122898,NvERTx.4.122899,NvERTx.4.122900,NvERTx.4.122901,NvERTx.4.122902	6.0	7.0	Q24180,Q96NU1	Deformed epidermal autoregulatory factor 1,Sterile alpha motif domain-containing protein 11
e_gw.10.222.1	0	0	0	0	0	0	1	NvERTx.4.232489,NvERTx.4.82680,NvERTx.4.82681	4.0	6.0	O95600,Q13351	Krueppel-like factor 1,Krueppel-like factor 8
e_gw.101.180.1	0	0	0	0	0	0	1	NvERTx.4.62834,NvERTx.4.62835	2.0	3.0	C3ZM53_BRAFL,P18503	Putative uncharacterized protein {ECO:0000313|EMBL:EEN46309.1},Short-chain collagen C4
e_gw.108.139.1	0	0	0	0	0	0	1
e_gw.113.67.1	0	0	0	0	0	0	1	NvERTx.4.70895,NvERTx.4.70896	8.0	4.0	Q9QYZ9	Serine protease 30
e_gw.131.49.1	0	0	0	0	0	0	1	NvERTx.4.161132,NvERTx.4.161133,NvERTx.4.161134	8.0	6.0	P18461	Fibroblast growth factor receptor 2
e_gw.16.222.1	0	0	0	0	0	0	1	NvERTx.4.58726,NvERTx.4.58727,NvERTx.4.58728	4.0	7.0	No_Uniprotmatch,W5MK68_LEPOC	No_Description,Uncharacterized protein {ECO:0000313|Ensembl:ENSLOCP00000008777}
e_gw.1736.6.1	0	0	0	0	0	0	1
e_gw.217.124.1	0	0	0	0	0	0	1	NvERTx.4.58740,NvERTx.4.58741,NvERTx.4.77200	1.0	5.0	Q07120	Zinc finger protein Gfi-1
e_gw.220.3.1	0	0	0	0	0	0	1	NvERTx.4.173013,NvERTx.4.173014,NvERTx.4.189317,NvERTx.4.76286	2.0	6.0	No_Uniprotmatch,O46644	Chymotrypsin-like elastase family member 1,No_Description
e_gw.234.47.1	0	0	0	0	0	0	1
e_gw.2388.1.1	0	0	0	0	0	0	1	NvERTx.4.126309	8.0		Q28178	Thrombospondin-1
e_gw.2388.6.1	0	0	0	0	0	0	1	NvERTx.4.126310,NvERTx.4.126312	8.0	8.0	P55112,Q96RW7	Hemicentin-1,Zinc metalloproteinase nas-4
e_gw.250.12.1	0	0	0	0	0	0	1	NvERTx.4.54059,NvERTx.4.54060	4.0	8.0	P43141	Beta-4C adrenergic receptor
e_gw.258.48.1	0	0	0	0	0	0	1	NvERTx.4.113348	6.0	6.0	A2VDD2	Tctex1 domain-containing protein 1-B
e_gw.27.255.1	0	0	0	0	0	0	1	NvERTx.4.52489,NvERTx.4.52490,NvERTx.4.52491	2.0	8.0	P22770	Neuronal acetylcholine receptor subunit alpha-7
e_gw.27.82.1	0	0	0	0	0	0	1	NvERTx.4.16199,NvERTx.4.229319,NvERTx.4.233009,NvERTx.4.67607	7.0	4.0	Q92056	Acetylserotonin O-methyltransferase
e_gw.275.46.1	0	0	0	0	0	0	1
e_gw.295.31.1	0	0	0	0	0	0	1	NvERTx.4.233900		8.0	No_Uniprotmatch	No_Description
e_gw.30.130.1	0	0	0	0	0	0	1	NvERTx.4.40175,NvERTx.4.41443	1.0	8.0	A0A1B2YYZ0_9BACT,Q95194	Disintegrin and metalloproteinase domain-containing protein 18,Uncharacterized protein {ECO:0000313|EMBL:AOE09796.1}
e_gw.3029.2.1	0	0	0	0	0	0	1	NvERTx.4.57318	2.0		Q9I8C7	Neuronal acetylcholine receptor subunit alpha-10
e_gw.325.44.1	0	0	0	0	0	0	1	NvERTx.4.105274,NvERTx.4.105275,NvERTx.4.105276,NvERTx.4.105277,NvERTx.4.105278,NvERTx.4.105279,NvERTx.4.105280,NvERTx.4.105281,NvERTx.4.105282,NvERTx.4.133462,NvERTx.4.133463,NvERTx.4.230009	6.0	6.0	No_Uniprotmatch,P70426,Q5FVY2,Q8R367,Q96A58	GTP-binding protein Rit1,No_Description,Ras-like protein family member 11B,Ras-related and estrogen-regulated growth inhibitor
e_gw.35.98.1	0	0	0	0	0	0	1	NvERTx.4.19899,NvERTx.4.19900,NvERTx.4.19901,NvERTx.4.227944	1.0	6.0	No_Uniprotmatch,Q5RA50	No_Description,Protein FAM124A
e_gw.38.211.1	0	0	0	0	0	0	1	NvERTx.4.207173,NvERTx.4.32532	9.0	4.0	Q924H0	Neuropeptide FF receptor 2
e_gw.4.455.1	0	0	0	0	0	0	1	NvERTx.4.104988,NvERTx.4.104989,NvERTx.4.104990,NvERTx.4.104991,NvERTx.4.232942	8.0	1.0	A0A1S3I5R3_LINUN,No_Uniprotmatch,Q9K7A0	No_Description,Probable cysteine desulfurase,uncharacterized protein LOC106161259 {ECO:0000313|RefSeq:XP_013393615.1}
e_gw.40.112.1	0	0	0	0	0	0	1	NvERTx.4.173015,NvERTx.4.76285	4.0	6.0	No_Uniprotmatch	No_Description
e_gw.4003.1.1	0	0	0	0	0	0	1
e_gw.47.175.1	0	0	0	0	0	0	1	NvERTx.4.40694,NvERTx.4.40695,NvERTx.4.40696,NvERTx.4.40697	2.0	8.0	No_Uniprotmatch,Q6UXI7,Q8TE56,Q8VHI5	A disintegrin and metalloproteinase with thrombospondin motifs 17,No_Description,Vitrin
e_gw.47.206.1	0	0	0	0	0	0	1
e_gw.49.186.1	0	0	0	0	0	0	1	NvERTx.4.123561,NvERTx.4.123562,NvERTx.4.123563,NvERTx.4.123564,NvERTx.4.123565	6.0	4.0	O18806,Q4LDE5,Q923L3,Q96PZ7	EGF and pentraxin domain-containing protein 1, von Willebrand factor type A,CUB and sushi domain-containing protein 1,Coagulation factor VIII,Sushi
e_gw.49.72.1	0	0	0	0	0	0	1	NvERTx.4.138378,NvERTx.4.138379,NvERTx.4.138380,NvERTx.4.138381,NvERTx.4.138383,NvERTx.4.138384,NvERTx.4.138385,NvERTx.4.138386,NvERTx.4.138387,NvERTx.4.219071	4.0	8.0	No_Uniprotmatch,Q62746,Q9R0N9	No_Description,Synaptotagmin-6,Synaptotagmin-9
e_gw.594.5.1	0	0	0	0	0	0	1	NvERTx.4.84896,NvERTx.4.84897,NvERTx.4.84898,NvERTx.4.84899	6.0	2.0	P19883,Q90844	Follistatin
e_gw.61.12.1	0	0	0	0	0	0	1	NvERTx.4.91194	5.0	4.0	P49640	Homeobox even-skipped homolog protein 1
e_gw.79.166.1	0	0	0	0	0	0	1	NvERTx.4.117737,NvERTx.4.117738	4.0	4.0	No_Uniprotmatch,Q9EP86	Neuropeptide FF receptor 1,No_Description
e_gw.79.6.1	0	0	0	0	0	0	1	NvERTx.4.136237,NvERTx.4.136238,NvERTx.4.136239,NvERTx.4.136240,NvERTx.4.136242,NvERTx.4.136245,NvERTx.4.136249	4.0	8.0	No_Uniprotmatch,P25304	Agrin,No_Description
e_gw.7931.2.1	0	0	0	0	0	0	1
e_gw.80.142.1	0	0	0	0	0	0	1
e_gw.90.142.1	0	0	0	0	0	0	1	NvERTx.4.167551,NvERTx.4.167552,NvERTx.4.167553,NvERTx.4.167556,NvERTx.4.167558,NvERTx.4.167560,NvERTx.4.167561,NvERTx.4.167562,NvERTx.4.167563,NvERTx.4.167564,NvERTx.4.167565,NvERTx.4.7767	1.0	4.0	A0A023G5Y2_9ACAR,A0A1A7YSF0_9TELE,A0A1A8BW73_9TELE,A0A1A8FCH6_9TELE,No_Uniprotmatch	No_Description,Putative retropepsins like ltr {ECO:0000313|EMBL:JAC29172.1},Uncharacterized protein {ECO:0000313|EMBL:SBP32870.1},Zgc:165409 {ECO:0000313|EMBL:SBP71479.1},Zgc:165409 {ECO:0000313|EMBL:SBQ56757.1}
estExt_GenewiseH_1.C_110085	0	0	0	0	0	0	1	NvERTx.4.233941,NvERTx.4.28293,NvERTx.4.28294,NvERTx.4.28295,NvERTx.4.28296	9.0	6.0	P02742,P0C6B8,Q62443	EGF and pentraxin domain-containing protein 1, von Willebrand factor type A,C-reactive protein,Neuronal pentraxin-1,Sushi
estExt_GenewiseH_1.C_60140	0	0	0	0	0	0	1	NvERTx.4.59116,NvERTx.4.59117,NvERTx.4.59118,NvERTx.4.59119	2.0	6.0	No_Uniprotmatch,Q1L8X9	No_Description,Vesicular glutamate transporter 3
estExt_fgenesh1_kg.C_120012	0	0	0	0	0	0	1	NvERTx.4.101728,NvERTx.4.101749,NvERTx.4.182898,NvERTx.4.182899,NvERTx.4.182900,NvERTx.4.182901,NvERTx.4.182902,NvERTx.4.182903,NvERTx.4.182904,NvERTx.4.182905,NvERTx.4.182906,NvERTx.4.182907,NvERTx.4.182908,NvERTx.4.182909,NvERTx.4.182910,NvERTx.4.182911,NvERTx.4.182912,NvERTx.4.182913,NvERTx.4.182914,NvERTx.4.182915,NvERTx.4.182916,NvERTx.4.182917,NvERTx.4.182918,NvERTx.4.182919,NvERTx.4.226866	6.0	1.0	No_Uniprotmatch,Q5I597,Q5M8Z0,Q5XGM3,Q95332	Betaine--homocysteine S-methyltransferase 1,No_Description
estExt_fgenesh1_pg.C_1000033	0	0	0	0	0	0	1	NvERTx.4.200440,NvERTx.4.200442,NvERTx.4.200444,NvERTx.4.200446,NvERTx.4.200448,NvERTx.4.200455	8.0	5.0	No_Uniprotmatch,T1ENH5_HELRO	ECO:0000313|EnsemblMetazoa:HelroP159014},No_Description,Uncharacterized protein {ECO:0000313|EMBL:ESO12476.1
estExt_fgenesh1_pg.C_110046	0	0	0	0	0	0	1	NvERTx.4.102810,NvERTx.4.102811,NvERTx.4.102813,NvERTx.4.102814,NvERTx.4.102819,NvERTx.4.102820,NvERTx.4.226094	6.0	8.0	No_Uniprotmatch,O57460	Dorsal-ventral patterning tolloid-like protein 1,No_Description
estExt_fgenesh1_pg.C_110054	0	0	0	0	0	0	1	NvERTx.4.204974,NvERTx.4.204976,NvERTx.4.204977,NvERTx.4.204978,NvERTx.4.204979,NvERTx.4.45249,NvERTx.4.50271,NvERTx.4.79242,NvERTx.4.79243,NvERTx.4.95175,NvERTx.4.95176,NvERTx.4.95182,NvERTx.4.95183,NvERTx.4.95184,NvERTx.4.95185	6.0	6.0	A0A0B7A872_9EUPU,A0A0B7A919_9EUPU,A0A182YTP9_BIOGL,A0A182YTX5_BIOGL,No_Uniprotmatch,Q06305	Aerolysin-3,No_Description,Uncharacterized protein {ECO:0000313|EMBL:CEK77182.1},Uncharacterized protein {ECO:0000313|EMBL:CEK77184.1},Uncharacterized protein {ECO:0000313|VectorBase:BGLB000044-PA},Uncharacterized protein {ECO:0000313|VectorBase:BGLB000119-PA}
estExt_fgenesh1_pg.C_1160011	0	0	0	0	0	0	1	NvERTx.4.183513,NvERTx.4.232867,NvERTx.4.6424,NvERTx.4.93078,NvERTx.4.93085,NvERTx.4.93086,NvERTx.4.93087,NvERTx.4.93088,NvERTx.4.93089,NvERTx.4.93090	8.0	6.0	M1RYL7_STYPI,No_Uniprotmatch,P04275,Q92832,Q9IBG7	Kielin-like protein {ECO:0000313|EMBL:AGG36353.1},Kielin/chordin-like protein,No_Description,Protein kinase C-binding protein NELL1,von Willebrand factor
estExt_fgenesh1_pg.C_1260066	0	0	0	0	0	0	1	NvERTx.4.169202	4.0	8.0	P06582	Heat shock protein Hsp-16.2
estExt_fgenesh1_pg.C_170035	0	0	0	0	0	0	1	NvERTx.4.116697,NvERTx.4.116698,NvERTx.4.116699,NvERTx.4.116700,NvERTx.4.136428,NvERTx.4.136431,NvERTx.4.162794,NvERTx.4.162796,NvERTx.4.162799,NvERTx.4.202094,NvERTx.4.202096,NvERTx.4.202097,NvERTx.4.202098,NvERTx.4.202101,NvERTx.4.202102,NvERTx.4.202103,NvERTx.4.76529,NvERTx.4.76530,NvERTx.4.76531,NvERTx.4.76532,NvERTx.4.76533,NvERTx.4.76534	7.0	4.0	No_Uniprotmatch	No_Description
estExt_fgenesh1_pg.C_2320003	0	0	0	0	0	0	1	NvERTx.4.118906,NvERTx.4.118907,NvERTx.4.118908,NvERTx.4.118909,NvERTx.4.118910,NvERTx.4.118911,NvERTx.4.118912,NvERTx.4.118913,NvERTx.4.118914,NvERTx.4.214637	7.0	4.0	No_Uniprotmatch	No_Description
estExt_fgenesh1_pg.C_2720018	0	0	0	0	0	0	1	NvERTx.4.151593,NvERTx.4.152311,NvERTx.4.152316,NvERTx.4.152320,NvERTx.4.152323,NvERTx.4.156380,NvERTx.4.156381,NvERTx.4.48869,NvERTx.4.48870,NvERTx.4.48871,NvERTx.4.54486	9.0	4.0	No_Uniprotmatch	No_Description
estExt_fgenesh1_pg.C_3180024	0	0	0	0	0	0	1	NvERTx.4.178779,NvERTx.4.178784,NvERTx.4.178785,NvERTx.4.178786,NvERTx.4.6205,NvERTx.4.6206,NvERTx.4.74771,NvERTx.4.74772,NvERTx.4.74773	2.0	6.0	No_Uniprotmatch,O08746,P12111	Collagen alpha-3(VI) chain,Matrilin-2,No_Description
estExt_fgenesh1_pg.C_320123	0	0	0	0	0	0	1	NvERTx.4.80976,NvERTx.4.80977,NvERTx.4.80978	1.0	8.0	P49908	Selenoprotein P {ECO:0000303|PubMed:27645994}
estExt_fgenesh1_pg.C_380127	0	0	0	0	0	0	1	NvERTx.4.34952,NvERTx.4.34953,NvERTx.4.34954	6.0	6.0	No_Uniprotmatch	No_Description
estExt_fgenesh1_pg.C_40101	0	0	0	0	0	0	1	NvERTx.4.106438,NvERTx.4.106439,NvERTx.4.16790,NvERTx.4.217364	8.0	4.0	No_Uniprotmatch,Q9W6B4	Metalloproteinase inhibitor 3,No_Description
estExt_fgenesh1_pg.C_40125	0	0	0	0	0	0	1	NvERTx.4.56655	1.0	5.0	Q66KH8	Proline-rich nuclear receptor coactivator 2 A
estExt_fgenesh1_pg.C_550031	0	0	0	0	0	0	1	NvERTx.4.162232,NvERTx.4.19554,NvERTx.4.219511	4.0	4.0	No_Uniprotmatch,Q9Y2J2	Band 4.1-like protein 3,No_Description
estExt_fgenesh1_pg.C_610108	0	0	0	0	0	0	1	NvERTx.4.140290,NvERTx.4.140291,NvERTx.4.140296,NvERTx.4.140312,NvERTx.4.222207,NvERTx.4.225268,NvERTx.4.2263	8.0	7.0	No_Uniprotmatch,Q9JHA8,Q9Y334	No_Description,von Willebrand factor A domain-containing protein 7
estExt_fgenesh1_pg.C_650034	0	0	0	0	0	0	1	NvERTx.4.227470,NvERTx.4.68225,NvERTx.4.68226	7.0	6.0	A0A087UDA0_9ARAC,A0A0R8I9V5_CARBN	Papilin {ECO:0000313|EMBL:KFM75339.1},TX-I {ECO:0000313|EMBL:AKU77028.1}
estExt_fgenesh1_pg.C_6650004	0	0	0	0	0	0	1	NvERTx.4.114893,NvERTx.4.114899,NvERTx.4.114900,NvERTx.4.114903,NvERTx.4.114906	9.0	7.0	No_Uniprotmatch,Q8HZ64,Q923X8	No_Description,Trace amine-associated receptor 1,Trace amine-associated receptor 7b
estExt_fgenesh1_pg.C_740075	0	0	0	0	0	0	1	NvERTx.4.21107,NvERTx.4.21108	2.0	6.0	Q7LGC8,Q9GZX3	Carbohydrate sulfotransferase 3,Carbohydrate sulfotransferase 6
estExt_fgenesh1_pg.C_790062	0	0	0	0	0	0	1	NvERTx.4.70626,NvERTx.4.70627	4.0	6.0	No_Uniprotmatch	No_Description
estExt_fgenesh1_pg.C_790064	0	0	0	0	0	0	1	NvERTx.4.70628	4.0	6.0	No_Uniprotmatch	No_Description
estExt_fgenesh1_pg.C_80174	0	0	0	0	0	0	1	NvERTx.4.172849,NvERTx.4.172850,NvERTx.4.172854	9.0	1.0	No_Uniprotmatch	No_Description
estExt_fgenesh1_pg.C_810040	0	0	0	0	0	0	1	NvERTx.4.137866,NvERTx.4.137867,NvERTx.4.137868,NvERTx.4.137869,NvERTx.4.137870,NvERTx.4.137871,NvERTx.4.137872,NvERTx.4.137874,NvERTx.4.208122,NvERTx.4.4083	2.0	6.0	No_Uniprotmatch	No_Description
estExt_fgenesh1_pg.C_84480001	0	0	0	0	0	0	1	NvERTx.4.176900,NvERTx.4.176901,NvERTx.4.176904	9.0	6.0	No_Uniprotmatch,Q5UQ88	No_Description,Probable ubiquitin-conjugating enzyme E2 R521
estExt_fgenesh1_pg.C_9800003	0	0	0	0	0	0	1	NvERTx.4.158004,NvERTx.4.158005,NvERTx.4.158006,NvERTx.4.158007,NvERTx.4.158008,NvERTx.4.158009,NvERTx.4.158017,NvERTx.4.158018,NvERTx.4.158019,NvERTx.4.158020,NvERTx.4.158021,NvERTx.4.158022,NvERTx.4.158023,NvERTx.4.199555,NvERTx.4.5646	3.0	6.0	A0A1D8TLR8_9CYAN,No_Uniprotmatch	No_Description,Uncharacterized protein {ECO:0000313|EMBL:AOW98600.1}
estExt_gwp.C_120350	0	0	0	0	0	0	1	NvERTx.4.131969,NvERTx.4.131970,NvERTx.4.131971,NvERTx.4.209416,NvERTx.4.229500	2.0	6.0	E7FAM5,No_Uniprotmatch,O70277,Q1PRL4	E3 ubiquitin-protein ligase TRIM71,No_Description,Tripartite motif-containing protein 3
estExt_gwp.C_540047	0	0	0	0	0	0	1	NvERTx.4.69240,NvERTx.4.69241	5.0	7.0	Q17QA0	Gem-associated protein 7
fgenesh1_kg.scaffold_125000001	0	0	0	0	0	0	1	NvERTx.4.83209,NvERTx.4.83210,NvERTx.4.83214,NvERTx.4.83215,NvERTx.4.83216,NvERTx.4.83217	2.0	5.0	No_Uniprotmatch,Q6BWX4	Cofilin,No_Description
fgenesh1_pg.scaffold_11000112	0	0	0	0	0	0	1	NvERTx.4.16842,NvERTx.4.210475,NvERTx.4.5534	5.0	6.0	A2AX52,No_Uniprotmatch,Q6UXI7	Collagen alpha-4(VI) chain,No_Description,Vitrin
fgenesh1_pg.scaffold_126000055	0	0	0	0	0	0	1	NvERTx.4.104393,NvERTx.4.104394,NvERTx.4.104395,NvERTx.4.104396,NvERTx.4.104397	8.0	4.0	No_Uniprotmatch,T1ENH5_HELRO	ECO:0000313|EnsemblMetazoa:HelroP159014},No_Description,Uncharacterized protein {ECO:0000313|EMBL:ESO12476.1
fgenesh1_pg.scaffold_13000007	0	0	0	0	0	0	1	NvERTx.4.211751,NvERTx.4.6041,NvERTx.4.72778	4.0	8.0	No_Uniprotmatch,P43141	Beta-4C adrenergic receptor,No_Description
fgenesh1_pg.scaffold_131000063	0	0	0	0	0	0	1	NvERTx.4.234167	6.0	2.0	No_Uniprotmatch	No_Description
fgenesh1_pg.scaffold_1459000001	0	0	0	0	0	0	1	NvERTx.4.150182,NvERTx.4.150186	1.0	5.0	Q8IDX6	Reticulocyte-binding protein 2 homolog a {ECO:0000312|EMBL:CAD52492.1}
fgenesh1_pg.scaffold_156000040	0	0	0	0	0	0	1	NvERTx.4.59713,NvERTx.4.59714,NvERTx.4.59715	5.0	8.0	D3Z5L6,No_Uniprotmatch	MFS-type transporter SLC18B1,No_Description
fgenesh1_pg.scaffold_16000010	0	0	0	0	0	0	1	NvERTx.4.104343,NvERTx.4.104344,NvERTx.4.104345,NvERTx.4.18194	4.0	8.0	P70585,Q8IN35	Neuropeptide SIFamide receptor {ECO:0000303|PubMed:16378592},Probable G-protein coupled receptor 19
fgenesh1_pg.scaffold_183000005	0	0	0	0	0	0	1	NvERTx.4.136299		6.0	No_Uniprotmatch	No_Description
fgenesh1_pg.scaffold_1846000001	0	0	0	0	0	0	1
fgenesh1_pg.scaffold_194000039	0	0	0	0	0	0	1	NvERTx.4.231500,NvERTx.4.40323,NvERTx.4.60,NvERTx.4.61	5.0	6.0	No_Uniprotmatch,Q9CYL5	Golgi-associated plant pathogenesis-related protein 1,No_Description
fgenesh1_pg.scaffold_199000001	0	0	0	0	0	0	1	NvERTx.4.167242,NvERTx.4.90700	8.0	7.0	No_Uniprotmatch	No_Description
fgenesh1_pg.scaffold_200000016	0	0	0	0	0	0	1	NvERTx.4.218479,NvERTx.4.219374,NvERTx.4.222670,NvERTx.4.41842,NvERTx.4.57206	6.0	4.0	No_Uniprotmatch,P28685,Q7Z3B1	Contactin-2,Neuronal growth regulator 1,No_Description
fgenesh1_pg.scaffold_20000119	0	0	0	0	0	0	1	NvERTx.4.129902,NvERTx.4.129904,NvERTx.4.129905,NvERTx.4.129913,NvERTx.4.185608,NvERTx.4.185615,NvERTx.4.185616,NvERTx.4.185619,NvERTx.4.185621,NvERTx.4.185624	6.0	4.0	I1F0N6_AMPQE,I1FRV8_AMPQE,No_Uniprotmatch	No_Description,Uncharacterized protein {ECO:0000313|EnsemblMetazoa:PAC:15709616},Uncharacterized protein {ECO:0000313|EnsemblMetazoa:PAC:15718856}
fgenesh1_pg.scaffold_201000035	0	0	0	0	0	0	1	NvERTx.4.79810	9.0	8.0	O70528	5-hydroxytryptamine receptor 4
fgenesh1_pg.scaffold_2445000001	0	0	0	0	0	0	1	NvERTx.4.147867,NvERTx.4.147868,NvERTx.4.147869,NvERTx.4.147870,NvERTx.4.147871,NvERTx.4.147873,NvERTx.4.147874,NvERTx.4.147875,NvERTx.4.147876,NvERTx.4.147877,NvERTx.4.147879,NvERTx.4.147880,NvERTx.4.147881	6.0	7.0	No_Uniprotmatch,P59722,Q9H6Z9	Egl nine homolog 1,Egl nine homolog 3,No_Description
fgenesh1_pg.scaffold_290000004	0	0	0	0	0	0	1	NvERTx.4.165673,NvERTx.4.168067	6.0	4.0	No_Uniprotmatch	No_Description
fgenesh1_pg.scaffold_3000047	0	0	0	0	0	0	1	NvERTx.4.10637,NvERTx.4.166966,NvERTx.4.166967,NvERTx.4.166968,NvERTx.4.166969,NvERTx.4.166970,NvERTx.4.166971,NvERTx.4.166972,NvERTx.4.166973,NvERTx.4.166974,NvERTx.4.166975,NvERTx.4.213066,NvERTx.4.221509	8.0	4.0	A2ARA8,B8JK39,No_Uniprotmatch,P13612,P23229,P43406,Q00651	Integrin alpha-4,Integrin alpha-6,Integrin alpha-8,Integrin alpha-9 {ECO:0000305},Integrin alpha-V,No_Description
fgenesh1_pg.scaffold_318000026	0	0	0	0	0	0	1	NvERTx.4.178782,NvERTx.4.178783,NvERTx.4.178787,NvERTx.4.220592,NvERTx.4.225236	2.0	6.0	No_Uniprotmatch,P12111	Collagen alpha-3(VI) chain,No_Description
fgenesh1_pg.scaffold_32000011	0	0	0	0	0	0	1	NvERTx.4.142192,NvERTx.4.79176,NvERTx.4.79177	4.0	8.0	No_Uniprotmatch,Q5PPM0	Intelectin-1,No_Description
fgenesh1_pg.scaffold_376000001	0	0	0	0	0	0	1	NvERTx.4.125641,NvERTx.4.125642,NvERTx.4.217039,NvERTx.4.229011	7.0	7.0	No_Uniprotmatch,Q6ZMM2	ADAMTS-like protein 5,No_Description
fgenesh1_pg.scaffold_4000213	0	0	0	0	0	0	1	NvERTx.4.15165,NvERTx.4.31239,NvERTx.4.31240,NvERTx.4.33181,NvERTx.4.33182	7.0	4.0	No_Uniprotmatch,O66506,Q89393_PBCV1	No_Description,Release factor glutamine methyltransferase {ECO:0000255|HAMAP-Rule:MF_02126},Uncharacterized protein {ECO:0000313|EMBL:AAC96426.2}
fgenesh1_pg.scaffold_413000009	0	0	0	0	0	0	1	NvERTx.4.106584,NvERTx.4.106606	3.0		No_Uniprotmatch,Q6L711	Hyaluronan-binding protein 2,No_Description
fgenesh1_pg.scaffold_45000036	0	0	0	0	0	0	1	NvERTx.4.134778,NvERTx.4.137215,NvERTx.4.137216,NvERTx.4.137217,NvERTx.4.137219,NvERTx.4.137220,NvERTx.4.137221,NvERTx.4.167503,NvERTx.4.173805,NvERTx.4.173806	9.0	4.0	A0A147AJ39_FUNHE,No_Uniprotmatch,O88854,W4Z8W8_STRPU	Galanin receptor type 2,No_Description,Uncharacterized protein {ECO:0000313|EMBL:JAR78427.1},Uncharacterized protein {ECO:0000313|EnsemblMetazoa:SPU_024592-tr}
fgenesh1_pg.scaffold_50000042	0	0	0	0	0	0	1	NvERTx.4.218412,NvERTx.4.29790,NvERTx.4.37219,NvERTx.4.37220	8.0	8.0	P22124,Q5PR73,Q96D21	GTP-binding protein Di-Ras2,GTP-binding protein Rhes,Ras-related protein O-RAL
fgenesh1_pg.scaffold_5000279	0	0	0	0	0	0	1	NvERTx.4.220438,NvERTx.4.29869	1.0	8.0	I3J7Q8,No_Uniprotmatch	Histidine N-acetyltransferase,No_Description
fgenesh1_pg.scaffold_53000010	0	0	0	0	0	0	1	NvERTx.4.173141,NvERTx.4.173142,NvERTx.4.173148,NvERTx.4.181247,NvERTx.4.192100,NvERTx.4.192101,NvERTx.4.192104	7.0	1.0	A0A139W938_TRICA,No_Uniprotmatch,P05895,Q90Y35	Gag-Pol polyprotein,No_Description,Uncharacterized protein {ECO:0000313|EMBL:KXZ75804.1},Zinc finger protein 622
fgenesh1_pg.scaffold_5873000001	0	0	0	0	0	0	1	NvERTx.4.122443			No_Uniprotmatch	No_Description
fgenesh1_pg.scaffold_67000113	0	0	0	0	0	0	1
fgenesh1_pg.scaffold_699000003	0	0	0	0	0	0	1	NvERTx.4.53790	6.0	6.0	Q60614	Adenosine receptor A2b
fgenesh1_pg.scaffold_75000045	0	0	0	0	0	0	1	NvERTx.4.129439,NvERTx.4.129440,NvERTx.4.203347		1.0	No_Uniprotmatch	No_Description
fgenesh1_pg.scaffold_87000008	0	0	0	0	0	0	1	NvERTx.4.154884,NvERTx.4.154886,NvERTx.4.154890,NvERTx.4.154891,NvERTx.4.173099,NvERTx.4.173100,NvERTx.4.173102,NvERTx.4.173103,NvERTx.4.173105,NvERTx.4.173106,NvERTx.4.173108,NvERTx.4.173109,NvERTx.4.173111,NvERTx.4.224203,NvERTx.4.78444,NvERTx.4.78446	6.0	8.0	A6H584,No_Uniprotmatch,O42163,P13944,P32018,Q8VHI5,Q99715	Cochlin,Collagen alpha-1(XII) chain,Collagen alpha-1(XIV) chain,Collagen alpha-5(VI) chain,No_Description,Vitrin
fgenesh1_pg.scaffold_88000081	0	0	0	0	0	0	1	NvERTx.4.25195,NvERTx.4.27409,NvERTx.4.40386,NvERTx.4.40387,NvERTx.4.70985,NvERTx.4.70986,NvERTx.4.9125	5.0	7.0	A0A182ZU20_BIOGL,C3ZWD5_BRAFL,No_Uniprotmatch	No_Description,Putative uncharacterized protein {ECO:0000313|EMBL:EEN43137.1},Uncharacterized protein {ECO:0000313|VectorBase:BGLB012628-PA}
fgenesh1_pg.scaffold_93000017	0	0	0	0	0	0	1	NvERTx.4.224083,NvERTx.4.230177,NvERTx.4.230868	6.0		No_Uniprotmatch,Q96DX5	Ankyrin repeat and SOCS box protein 9,No_Description
fgenesh1_pg.scaffold_93000033	0	0	0	0	0	0	1	NvERTx.4.80643,NvERTx.4.80644	6.0	8.0	P30549	Substance-K receptor
fgenesh1_pg.scaffold_93000061	0	0	0	0	0	0	1	NvERTx.4.69407	1.0	5.0	A0A0R8I9V5_CARBN	TX-I {ECO:0000313|EMBL:AKU77028.1}
fgenesh1_pg.scaffold_943000004	0	0	0	0	0	0	1	NvERTx.4.130839,NvERTx.4.130840,NvERTx.4.130841,NvERTx.4.130842,NvERTx.4.130843,NvERTx.4.130844,NvERTx.4.145152,NvERTx.4.145157,NvERTx.4.188130	2.0	4.0	No_Uniprotmatch,Q5SVZ6	No_Description,Zinc finger MYM-type protein 1
fgenesh1_pg.scaffold_98000006	0	0	0	0	0	0	1
gw.1.588.1	0	0	0	0	0	0	1	NvERTx.4.109680,NvERTx.4.109686,NvERTx.4.109687,NvERTx.4.109688,NvERTx.4.109689	4.0	6.0	A0A022PPE8_ERYGU,A2VD00,No_Uniprotmatch	Eukaryotic translation initiation factor 3 subunit A {ECO:0000255|HAMAP-Rule:MF_03000},No_Description,Uncharacterized protein {ECO:0000313|EMBL:EYU17571.1}
gw.11.474.1	0	0	0	0	0	0	1
gw.116.69.1	0	0	0	0	0	0	1	NvERTx.4.168079,NvERTx.4.168080,NvERTx.4.168081,NvERTx.4.168082,NvERTx.4.168083,NvERTx.4.168084,NvERTx.4.168085,NvERTx.4.168086,NvERTx.4.51818,NvERTx.4.51820,NvERTx.4.51821	1.0	6.0	No_Uniprotmatch,Q566X8,Q91ZK4	Diencephalon/mesencephalon homeobox protein 1,Diencephalon/mesencephalon homeobox protein 1-B,No_Description
gw.12.267.1	0	0	0	0	0	0	1	NvERTx.4.210955,NvERTx.4.51333	1.0	6.0	D2KQB0,O13023	Hematopoietically-expressed homeobox protein HHEX homolog,Hematopoietically-expressed homeobox protein hhex
gw.1592.1.1	0	0	0	0	0	0	1
gw.1783.3.1	0	0	0	0	0	0	1
gw.21.183.1	0	0	0	0	0	0	1
gw.2649.1.1	0	0	0	0	0	0	1
gw.269.66.1	0	0	0	0	0	0	1	NvERTx.4.143556,NvERTx.4.143559,NvERTx.4.143561,NvERTx.4.143562,NvERTx.4.143566,NvERTx.4.143569,NvERTx.4.143573,NvERTx.4.143574,NvERTx.4.143579,NvERTx.4.143581	6.0	6.0	B3EWZ5,B3EWZ6,P46023	G-protein coupled receptor GRL101,MAM and LDL-receptor class A domain-containing protein 1,MAM and LDL-receptor class A domain-containing protein 2
gw.2702.5.1	0	0	0	0	0	0	1
gw.294.12.1	0	0	0	0	0	0	1	NvERTx.4.17008,NvERTx.4.230963,NvERTx.4.55442,NvERTx.4.55443,NvERTx.4.55444	1.0	4.0	P16390,P17970,Q8BQZ8,Q9I830	Potassium voltage-gated channel protein Shab,Potassium voltage-gated channel subfamily A member 2,Potassium voltage-gated channel subfamily A member 3,Potassium voltage-gated channel subfamily S member 3
gw.297.15.1	0	0	0	0	0	0	1	NvERTx.4.200918,NvERTx.4.200920,NvERTx.4.200923,NvERTx.4.200927,NvERTx.4.200928,NvERTx.4.212921,NvERTx.4.227689,NvERTx.4.57043	4.0	3.0	B8VIW9,No_Uniprotmatch,Q5R7Y0	Adhesion G protein-coupled receptor B2,Fibronectin type III domain-containing protein,No_Description
gw.343.25.1	0	0	0	0	0	0	1
gw.3479.1.1	0	0	0	0	0	0	1
gw.465.14.1	0	0	0	0	0	0	1	NvERTx.4.180861,NvERTx.4.180862,NvERTx.4.180863,NvERTx.4.180865	6.0	6.0	P06681,Q9DBI0	Complement C2,Transmembrane protease serine 6
gw.48.1.1	0	0	0	0	0	0	1	NvERTx.4.169928,NvERTx.4.169929,NvERTx.4.169931,NvERTx.4.207952,NvERTx.4.218288,NvERTx.4.223673	8.0	4.0	D4Q9Z9_9CNID,No_Uniprotmatch,Q0ZZJ6,Q91132	A.superbus venom factor 1,Cobra venom factor,Complement component C3 {ECO:0000313|EMBL:BAJ05269.1},No_Description
gw.517.1.1	0	0	0	0	0	0	1	NvERTx.4.15547			No_Uniprotmatch	No_Description
gw.517.4.1	0	0	0	0	0	0	1
gw.5216.1.1	0	0	0	0	0	0	1
gw.550.2.1	0	0	0	0	0	0	1	NvERTx.4.122709,NvERTx.4.122710,NvERTx.4.180607	9.0	8.0	No_Uniprotmatch	No_Description
gw.74.160.1	0	0	0	0	0	0	1	NvERTx.4.93073	8.0	1.0	Q00168	Calcium/calmodulin-dependent protein kinase type II alpha chain
