# Supplementary material for: Whole body regeneration deploys a rewired embryonic gene regulatory network logic
Source: Nat Commun. 2025 Dec 11;17:503. doi: 10.1038/s41467-025-67196-4 (PMC12804838; doi:10.1038/s41467-025-67196-4)
Supplement: Supplementary file 3 — Supplementary Data 1-26 [file 41467_2025_67196_MOESM3_ESM.zip › Supplemental Data/Supplementary Data 21 - Up regulated DEGs in U0126 compare with emb GRN and regen spe.xlsx]

## Sheet: Feuille 1
JGI	NvERTx_ID	Mfuzz_R_Clust	Mfuzz_E_Clust	Uniprot_ID	Uniprot_Description	Common	overlap_U0126_regen	overlap_U0126_embryo_wnt	overlap_U0126_embryo_erk	unique_U0126	unique_regen	unique_embryo_wnt	unique_embryo_erk
e_gw.20.175.1	NvERTx.4.82227,NvERTx.4.82228,NvERTx.4.82230	9.0		No_Uniprotmatch,Q9VE46	High-affinity choline transporter 1,No_Description	0	1	0	0	0	0	0	0
e_gw.347.37.1	NvERTx.4.220623,NvERTx.4.71996,NvERTx.4.71997	3.0	8.0	W4YTE6_STRPU	Uncharacterized protein {ECO:0000313|EnsemblMetazoa:SPU_019088-tr}	0	1	0	0	0	0	0	0
fgenesh1_pg.scaffold_157000053	NvERTx.4.98867	7.0	6.0	Q9W0A0	Protein draper {ECO:0000312|FlyBase:FBgn0027594}	0	1	0	0	0	0	0	0
fgenesh1_pg.scaffold_218000008	NvERTx.4.62423,NvERTx.4.62424,NvERTx.4.62425,NvERTx.4.62426	9.0	3.0	P55664,Q74FW6,Q7A5L8,Q7XSN8	L-threonine ammonia-lyase {ECO:0000303|PubMed:18245290},L-threonine dehydratase catabolic TdcB,Putative threonine dehydratase,Serine racemase	0	1	0	0	0	0	0	0
fgenesh1_pg.scaffold_22000109	NvERTx.4.19635,NvERTx.4.19636	9.0		A0A084QF45_9HYPO,No_Uniprotmatch	No_Description,Uncharacterized protein {ECO:0000313|EMBL:KFA62580.1}	0	1	0	0	0	0	0	0
fgenesh1_pg.scaffold_3000048	NvERTx.4.220759,NvERTx.4.43369,NvERTx.4.43370,NvERTx.4.43371	9.0		No_Uniprotmatch,O00468,P34714	Agrin,No_Description,SPARC	0	1	0	0	0	0	0	0
fgenesh1_pg.scaffold_51000020	NvERTx.4.36471,NvERTx.4.36472	9.0	8.0	Q0VCJ7,Q96A58	Ras-related and estrogen-regulated growth inhibitor	0	1	0	0	0	0	0	0
e_gw.1.138.1	NvERTx.4.128757,NvERTx.4.128758,NvERTx.4.128759,NvERTx.4.128760,NvERTx.4.128761,NvERTx.4.128762,NvERTx.4.128763,NvERTx.4.128764,NvERTx.4.221434	9.0	8.0	G5EDW2,No_Uniprotmatch,O88278,Q6QNK2,Q80T32	Adhesion G-protein coupled receptor D1,Adhesion G-protein coupled receptor D1 {ECO:0000303|PubMed:25713288},Cadherin EGF LAG seven-pass G-type receptor 3,Latrophilin-like protein 1,No_Description	0	0	0	0	1	0	0	0
e_gw.1.533.1	NvERTx.4.117378,NvERTx.4.117379,NvERTx.4.117381,NvERTx.4.117382	5.0	1.0	O75880	mitochondrial,Protein SCO1 homolog	0	0	0	0	1	0	0	0
e_gw.101.1.1	NvERTx.4.167152,NvERTx.4.167153,NvERTx.4.167154,NvERTx.4.167155,NvERTx.4.167156,NvERTx.4.167157,NvERTx.4.167158,NvERTx.4.167159,NvERTx.4.167160,NvERTx.4.167161,NvERTx.4.167162,NvERTx.4.167163,NvERTx.4.167164,NvERTx.4.167165,NvERTx.4.167166,NvERTx.4.221028	8.0	8.0	O19114,O19132,Q26240,Q29498,Q8T8C0,Q9I9M2,Q9Z0J4	brain, inducible, salivary gland,Nitric oxide synthase,Nitric oxide synthase {ECO:0000312|EMBL:BAB85836.1}	0	0	0	0	1	0	0	0
e_gw.101.86.1	NvERTx.4.226146	8.0	8.0	No_Uniprotmatch	No_Description	0	0	0	0	1	0	0	0
e_gw.102.62.1	NvERTx.4.200459,NvERTx.4.200460,NvERTx.4.27199	2.0	1.0	A4HW58_LEIIN,B7K8Y7_CYAP7,P51476	BRCT domain protein {ECO:0000313|EMBL:ACK72756.1},Pinopsin,Putative kinesin K39 {ECO:0000313|EMBL:CAM66680.2}	0	0	0	0	1	0	0	0
e_gw.104.190.1						0	0	0	0	1	0	0	0
e_gw.108.22.1	NvERTx.4.108457,NvERTx.4.108458,NvERTx.4.108460,NvERTx.4.223432	9.0	6.0	P16292,P16294,Q95ND7	Coagulation factor IX	0	0	0	0	1	0	0	0
e_gw.1081.3.1	NvERTx.4.64630	2.0		No_Uniprotmatch	No_Description	0	0	0	0	1	0	0	0
e_gw.109.144.1						0	0	0	0	1	0	0	0
e_gw.109.96.1						0	0	0	0	1	0	0	0
e_gw.11.259.1						0	0	0	0	1	0	0	0
e_gw.11.79.1	NvERTx.4.139703	2.0	5.0	Q9VCA2	Organic cation transporter protein	0	0	0	0	1	0	0	0
e_gw.110.66.1	NvERTx.4.183632,NvERTx.4.183634,NvERTx.4.183637,NvERTx.4.183638	1.0	7.0	B3EWY9,D3YXG0,P35440	Hemicentin-1 {ECO:0000312|MGI:MGI:2685047},Mucin-like protein {ECO:0000303|PubMed:23765379},Thrombospondin-2	0	0	0	0	1	0	0	0
e_gw.114.94.1	NvERTx.4.178836,NvERTx.4.204552,NvERTx.4.204563,NvERTx.4.204564,NvERTx.4.41609	8.0	2.0	No_Uniprotmatch,Q01484,Q7Z020	Ankyrin-2,No_Description,Transient receptor potential cation channel subfamily A member 1	0	0	0	0	1	0	0	0
e_gw.118.33.1	NvERTx.4.140162	9.0	6.0	P98063	Bone morphogenetic protein 1	0	0	0	0	1	0	0	0
e_gw.118.51.1	NvERTx.4.140156	9.0	6.0	No_Uniprotmatch	No_Description	0	0	0	0	1	0	0	0
e_gw.12.302.1	NvERTx.4.220301,NvERTx.4.44504,NvERTx.4.45922	4.0	8.0	P97265,Q5N863,Q5RF65	Beta-glucosidase 4,Cytosolic beta-glucosidase	0	0	0	0	1	0	0	0
e_gw.13.308.1	NvERTx.4.102364,NvERTx.4.102366,NvERTx.4.102367	9.0	7.0	Q0KHY3,Q8TER0	nidogen and EGF-like domain-containing protein 1,Protein mesh,Sushi	0	0	0	0	1	0	0	0
e_gw.13326.1.1	NvERTx.4.187122,NvERTx.4.187128,NvERTx.4.408	2.0	4.0	Q8N2A0,Q9Y2I6	Ninein-like protein,Putative uncharacterized protein encoded by LINC00269	0	0	0	0	1	0	0	0
e_gw.13326.5.1						0	0	0	0	1	0	0	0
e_gw.14.118.1	NvERTx.4.89494,NvERTx.4.89495,NvERTx.4.89496,NvERTx.4.89497,NvERTx.4.89498,NvERTx.4.89499,NvERTx.4.89500,NvERTx.4.89502,NvERTx.4.89503,NvERTx.4.89505	8.0	2.0	No_Uniprotmatch,P38529	Heat shock factor protein 1 {ECO:0000250|UniProtKB:Q00613},No_Description	0	0	0	0	1	0	0	0
e_gw.14.226.1	NvERTx.4.132501,NvERTx.4.132502,NvERTx.4.132509,NvERTx.4.132517,NvERTx.4.132518,NvERTx.4.132543,NvERTx.4.37827	9.0	1.0	B3RVQ7_TRIAD,No_Uniprotmatch,Q09225	No_Description,Nose resistant to fluoxetine protein 6,Putative uncharacterized protein {ECO:0000313|EMBL:EDV25543.1}	0	0	0	0	1	0	0	0
e_gw.14.255.1						0	0	0	0	1	0	0	0
e_gw.14.295.1	NvERTx.4.214800	9.0	4.0	Q08431	Lactadherin	0	0	0	0	1	0	0	0
e_gw.152.105.1	NvERTx.4.165115,NvERTx.4.165118,NvERTx.4.165121,NvERTx.4.165122,NvERTx.4.165126,NvERTx.4.165127,NvERTx.4.165128,NvERTx.4.165131,NvERTx.4.165132,NvERTx.4.165134,NvERTx.4.165135,NvERTx.4.190404	6.0	8.0	No_Uniprotmatch,P83553,Q01528	Dermatopontin,Hemagglutinin/amebocyte aggregation factor,No_Description	0	0	0	0	1	0	0	0
e_gw.152.47.1						0	0	0	0	1	0	0	0
e_gw.153.115.1	NvERTx.4.64753	9.0	6.0	K7Z9Q9	Nematocyst expressed protein 6 {ECO:0000303|PubMed:23151943}	0	0	0	0	1	0	0	0
e_gw.153.125.1	NvERTx.4.76345,NvERTx.4.76346,NvERTx.4.76347,NvERTx.4.76348	8.0	3.0	A8MU46,No_Uniprotmatch	No_Description,Smoothelin-like protein 1	0	0	0	0	1	0	0	0
e_gw.16.51.1	NvERTx.4.154170			No_Uniprotmatch	No_Description	0	0	0	0	1	0	0	0
e_gw.168.59.1	NvERTx.4.202646,NvERTx.4.202654,NvERTx.4.56115	6.0	3.0	No_Uniprotmatch,Q9UL62	No_Description,Short transient receptor potential channel 5	0	0	0	0	1	0	0	0
e_gw.171.40.1	NvERTx.4.226808,NvERTx.4.82630	4.0	8.0	P50903,P54315	Inactive pancreatic lipase-related protein 1,Pancreatic triacylglycerol lipase	0	0	0	0	1	0	0	0
e_gw.176.12.1	NvERTx.4.116453,NvERTx.4.116455,NvERTx.4.116456,NvERTx.4.116457,NvERTx.4.218905	9.0	6.0	No_Uniprotmatch,O97860,P09889	No_Description,Tartrate-resistant acid phosphatase type 5	0	0	0	0	1	0	0	0
e_gw.18.342.1	NvERTx.4.63032,NvERTx.4.63033	8.0	1.0	No_Uniprotmatch,Q9JLR9	mitochondrial,HIG1 domain family member 1A,No_Description	0	0	0	0	1	0	0	0
e_gw.182.54.1	NvERTx.4.89610,NvERTx.4.89611,NvERTx.4.89617	2.0	8.0	D3YXG0,Q96RW7	Hemicentin-1,Hemicentin-1 {ECO:0000312|MGI:MGI:2685047}	0	0	0	0	1	0	0	0
e_gw.1866.3.1						0	0	0	0	1	0	0	0
e_gw.190.15.1	NvERTx.4.86338,NvERTx.4.86340,NvERTx.4.86341,NvERTx.4.86343,NvERTx.4.86344,NvERTx.4.86345	9.0	8.0	P14866,Q8R081,T2MGE7_HYDVU	Heterogeneous nuclear ribonucleoprotein L,Heterogeneous nuclear ribonucleoprotein L {ECO:0000313|EMBL:CDG71348.1}	0	0	0	0	1	0	0	0
e_gw.190.28.1	NvERTx.4.86339,NvERTx.4.86342	9.0	8.0	Q8R081	Heterogeneous nuclear ribonucleoprotein L	0	0	0	0	1	0	0	0
e_gw.1906.3.1	NvERTx.4.182173	8.0	7.0	P55114	Zinc metalloproteinase nas-33	0	0	0	0	1	0	0	0
e_gw.191.161.1	NvERTx.4.218927	9.0	8.0	No_Uniprotmatch	No_Description	0	0	0	0	1	0	0	0
e_gw.191.72.1	NvERTx.4.62081	2.0	4.0	O88199	Carbohydrate sulfotransferase 3	0	0	0	0	1	0	0	0
e_gw.192.74.1	NvERTx.4.166919,NvERTx.4.166920	9.0	8.0	Q95R48	Organic cation transporter-like protein	0	0	0	0	1	0	0	0
e_gw.196.46.1	NvERTx.4.198595,NvERTx.4.198596,NvERTx.4.198597,NvERTx.4.198720,NvERTx.4.198721,NvERTx.4.198722,NvERTx.4.198723,NvERTx.4.198725,NvERTx.4.198726,NvERTx.4.198727,NvERTx.4.198728,NvERTx.4.198729,NvERTx.4.52346,NvERTx.4.52347	4.0	7.0	No_Uniprotmatch,Q7SIC1,Q9I928,Q9I931	Fucolectin,Fucolectin-1,Fucolectin-4,No_Description	0	0	0	0	1	0	0	0
e_gw.197.32.1	NvERTx.4.212347,NvERTx.4.28011,NvERTx.4.77024	4.0	8.0	Q29041,Q8N539,Q95LU3	Fibrinogen C domain-containing protein 1,Ficolin-2	0	0	0	0	1	0	0	0
e_gw.2.342.1	NvERTx.4.131238,NvERTx.4.131239,NvERTx.4.219094	4.0	1.0	No_Uniprotmatch,Q92172,Q94126	Cell death specification protein 2,No_Description,Transcription factor VBP	0	0	0	0	1	0	0	0
e_gw.2.531.1	NvERTx.4.169666,NvERTx.4.169671,NvERTx.4.169672,NvERTx.4.169673,NvERTx.4.169674,NvERTx.4.169675	3.0	3.0	C3ZHU2_BRAFL,Q3UMT1	Protein phosphatase 1 regulatory subunit 12C,Putative uncharacterized protein {ECO:0000313|EMBL:EEN47886.1}	0	0	0	0	1	0	0	0
e_gw.20.213.1	NvERTx.4.1432			No_Uniprotmatch	No_Description	0	0	0	0	1	0	0	0
e_gw.210.80.1	NvERTx.4.11187,NvERTx.4.8184		7.0	No_Uniprotmatch,P17491	Inhibin beta B chain,No_Description	0	0	0	0	1	0	0	0
e_gw.211.31.1	NvERTx.4.217360,NvERTx.4.233501,NvERTx.4.92941,NvERTx.4.92942,NvERTx.4.92944,NvERTx.4.92945	3.0	8.0	P35799,Q17RW2,Q96CG8	Collagen alpha-1(XXIV) chain,Collagen triple helix repeat-containing protein 1,Cuticle collagen dpy-2	0	0	0	0	1	0	0	0
e_gw.216.18.1	NvERTx.4.153127,NvERTx.4.153129,NvERTx.4.153130,NvERTx.4.153131,NvERTx.4.153133,NvERTx.4.153134,NvERTx.4.153135	2.0	8.0	Q8IWY4	CUB and EGF-like domain-containing protein 1,Signal peptide	0	0	0	0	1	0	0	0
e_gw.22.306.1	NvERTx.4.174649	3.0	8.0	No_Uniprotmatch	No_Description	0	0	0	0	1	0	0	0
e_gw.230.47.1	NvERTx.4.158042,NvERTx.4.158043,NvERTx.4.158044,NvERTx.4.158045	3.0	3.0	C3YV02_BRAFL,Q1ZXJ0,Q54AX6	Chloride channel protein A,Chloride channel protein D,Putative uncharacterized protein {ECO:0000313|EMBL:EEN55865.1}	0	0	0	0	1	0	0	0
e_gw.235.4.1	NvERTx.4.176196,NvERTx.4.176198,NvERTx.4.176201,NvERTx.4.208073	4.0	8.0	No_Uniprotmatch,P0C6B8,Q4LDE5	EGF and pentraxin domain-containing protein 1, von Willebrand factor type A,No_Description,Sushi	0	0	0	0	1	0	0	0
e_gw.236.15.1	NvERTx.4.221177			No_Uniprotmatch	No_Description	0	0	0	0	1	0	0	0
e_gw.236.58.1	NvERTx.4.104255	9.0	8.0	Q5F3B1	Protein CBFA2T3	0	0	0	0	1	0	0	0
e_gw.236.61.1						0	0	0	0	1	0	0	0
e_gw.24.49.1	NvERTx.4.190146,NvERTx.4.190147,NvERTx.4.190148,NvERTx.4.220776	8.0	8.0	A1KZ92,A2AX52,Q8R1Q3	Angiopoietin-related protein 7,Collagen alpha-4(VI) chain,Peroxidasin-like protein	0	0	0	0	1	0	0	0
e_gw.243.57.1	NvERTx.4.213091,NvERTx.4.64897,NvERTx.4.64898,NvERTx.4.64899,NvERTx.4.64900	4.0	8.0	P42587	Homeobox protein XENK-2	0	0	0	0	1	0	0	0
e_gw.25.104.1	NvERTx.4.117110,NvERTx.4.221089	4.0	8.0	No_Uniprotmatch,Q5RAG7	Cystine/glutamate transporter,No_Description	0	0	0	0	1	0	0	0
e_gw.28.101.1	NvERTx.4.155923,NvERTx.4.155924	9.0	6.0	A2AVA0,O60494	EGF and pentraxin domain-containing protein 1, von Willebrand factor type A,Cubilin,Sushi	0	0	0	0	1	0	0	0
e_gw.29.11.1	NvERTx.4.148160,NvERTx.4.148161	3.0	3.0	Q62838	skeletal receptor tyrosine protein kinase,Muscle	0	0	0	0	1	0	0	0
e_gw.29.126.1	NvERTx.4.134419,NvERTx.4.41612	8.0	1.0	Q6GPV5,Q9BV68	E3 ubiquitin-protein ligase RNF126 {ECO:0000305},E3 ubiquitin-protein ligase RNF181	0	0	0	0	1	0	0	0
e_gw.29.257.1						0	0	0	0	1	0	0	0
e_gw.3.456.1	NvERTx.4.131132	2.0	6.0	Q8WZ42	Titin	0	0	0	0	1	0	0	0
e_gw.3.464.1						0	0	0	0	1	0	0	0
e_gw.3.470.1	NvERTx.4.225544	2.0	6.0	Q8WZ42	Titin	0	0	0	0	1	0	0	0
e_gw.3.473.1	NvERTx.4.5070,NvERTx.4.5071	2.0	8.0	P00184,Q9CX98	Cytochrome P450 1A1,Cytochrome P450 2U1	0	0	0	0	1	0	0	0
e_gw.33.82.1	NvERTx.4.76641,NvERTx.4.76642,NvERTx.4.76643,NvERTx.4.76644	3.0	2.0	O43315,O54794	Aquaporin-7,Aquaporin-9	0	0	0	0	1	0	0	0
e_gw.34.55.1	NvERTx.4.166095,NvERTx.4.166097,NvERTx.4.166098,NvERTx.4.166104,NvERTx.4.166108,NvERTx.4.214094	9.0	8.0	No_Uniprotmatch,P24733	striated muscle,Myosin heavy chain,No_Description	0	0	0	0	1	0	0	0
e_gw.343.31.1	NvERTx.4.184644,NvERTx.4.184649,NvERTx.4.184651,NvERTx.4.184652,NvERTx.4.18859	2.0	3.0	No_Uniprotmatch,P41245,P52176,Q9ESM7	Matrix metalloproteinase-9,No_Description,Protein sel-1 homolog 1	0	0	0	0	1	0	0	0
e_gw.37.91.1	NvERTx.4.131720,NvERTx.4.131722,NvERTx.4.131723,NvERTx.4.131724,NvERTx.4.131725,NvERTx.4.131727,NvERTx.4.131728,NvERTx.4.131729	4.0	5.0	No_Uniprotmatch,O42457,O77810,P04798,Q00557,Q16678,Q92095	Cytochrome P450 1A1,Cytochrome P450 1A2,Cytochrome P450 1B1,No_Description	0	0	0	0	1	0	0	0
e_gw.390.11.1	NvERTx.4.197359,NvERTx.4.197360,NvERTx.4.197361,NvERTx.4.197362	9.0	3.0	O00339,O08746,O88281	Matrilin-2,Multiple epidermal growth factor-like domains protein 6	0	0	0	0	1	0	0	0
e_gw.4.421.1						0	0	0	0	1	0	0	0
e_gw.402.29.1						0	0	0	0	1	0	0	0
e_gw.4203.7.1						0	0	0	0	1	0	0	0
e_gw.427.6.1	NvERTx.4.170791,NvERTx.4.170806	1.0	7.0	No_Uniprotmatch	No_Description	0	0	0	0	1	0	0	0
e_gw.4506.3.1	NvERTx.4.14901,NvERTx.4.14902,NvERTx.4.82631,NvERTx.4.82632,NvERTx.4.82633	4.0	8.0	A0A0K9N7F9_9FIRM,P54316,Q8VI78	Inactive pancreatic lipase-related protein 1,Phospholipase A1 member A,Uncharacterized protein {ECO:0000313|EMBL:KMZ52704.1}	0	0	0	0	1	0	0	0
e_gw.46.81.1	NvERTx.4.4564,NvERTx.4.4565	4.0		Q8IN35	Neuropeptide SIFamide receptor {ECO:0000303|PubMed:16378592}	0	0	0	0	1	0	0	0
e_gw.483.5.1	NvERTx.4.149495,NvERTx.4.149496,NvERTx.4.149501,NvERTx.4.177623,NvERTx.4.193537,NvERTx.4.193538,NvERTx.4.193539,NvERTx.4.193541	9.0	4.0	No_Uniprotmatch,O15439	Multidrug resistance-associated protein 4,No_Description	0	0	0	0	1	0	0	0
e_gw.5130.2.1						0	0	0	0	1	0	0	0
e_gw.52.253.1	NvERTx.4.108814,NvERTx.4.108815,NvERTx.4.108817	3.0	8.0	No_Uniprotmatch,O60669	Monocarboxylate transporter 2,No_Description	0	0	0	0	1	0	0	0
e_gw.5229.3.1	NvERTx.4.212800	1.0	8.0	Q22328	Protein lev-9	0	0	0	0	1	0	0	0
e_gw.543.15.1	NvERTx.4.154578,NvERTx.4.7662	4.0	8.0	No_Uniprotmatch	No_Description	0	0	0	0	1	0	0	0
e_gw.58.230.1	NvERTx.4.106950	9.0	8.0	Q61670	H2.0-like homeobox protein	0	0	0	0	1	0	0	0
e_gw.5809.2.1						0	0	0	0	1	0	0	0
e_gw.597.9.1	NvERTx.4.155458	3.0	1.0	Q9NR12	PDZ and LIM domain protein 7	0	0	0	0	1	0	0	0
e_gw.61.172.1	NvERTx.4.143076	4.0	7.0	Q9UBP4	Dickkopf-related protein 3	0	0	0	0	1	0	0	0
e_gw.617.6.1	NvERTx.4.169045	1.0	2.0	Q5R4X5	Zinc finger protein 22	0	0	0	0	1	0	0	0
e_gw.63.53.1	NvERTx.4.190650,NvERTx.4.190651	4.0	8.0	P35406	D(1) dopamine receptor	0	0	0	0	1	0	0	0
e_gw.635.7.1	NvERTx.4.149978,NvERTx.4.149979,NvERTx.4.149980,NvERTx.4.149986,NvERTx.4.149994,NvERTx.4.210913	9.0	2.0	P11707,P79152,Q2PG45,Q8AXY5	Cytochrome P450 3A19,Cytochrome P450 3A56,Cytochrome P450 3A6,Thromboxane-A synthase	0	0	0	0	1	0	0	0
e_gw.69.192.1						0	0	0	0	1	0	0	0
e_gw.69.33.1	NvERTx.4.153956,NvERTx.4.153957,NvERTx.4.153958,NvERTx.4.153959,NvERTx.4.153960,NvERTx.4.153961,NvERTx.4.153963,NvERTx.4.153964,NvERTx.4.206883,NvERTx.4.225388	8.0	3.0	A0A1N1H389_9MYCO,No_Uniprotmatch,P05153,Q16822,Q8BH04	cytosolic [GTP], mitochondrial,No_Description,No_description,Phosphoenolpyruvate carboxykinase,Phosphoenolpyruvate carboxykinase [GTP]	0	0	0	0	1	0	0	0
e_gw.7.7.1	NvERTx.4.76853,NvERTx.4.76854,NvERTx.4.76855	9.0	8.0	Q60847,Q64449,Q99715	C-type mannose receptor 2,Collagen alpha-1(XII) chain	0	0	0	0	1	0	0	0
e_gw.75.192.1	NvERTx.4.163038,NvERTx.4.163040,NvERTx.4.163041,NvERTx.4.163045	9.0	8.0	Q8K078,Q99N01	Solute carrier organic anion transporter family member 4A1	0	0	0	0	1	0	0	0
e_gw.77.112.1	NvERTx.4.212048,NvERTx.4.67872			Q94887,Q95114	Lactadherin,Neurexin-4	0	0	0	0	1	0	0	0
e_gw.81.71.1	NvERTx.4.108549,NvERTx.4.108550,NvERTx.4.108551	8.0	5.0	Q6XD76,Q7RTU5	Achaete-scute homolog 4,Achaete-scute homolog 5	0	0	0	0	1	0	0	0
e_gw.8288.1.1						0	0	0	0	1	0	0	0
e_gw.9.480.1	NvERTx.4.164903	4.0	6.0	No_Uniprotmatch	No_Description	0	0	0	0	1	0	0	0
e_gw.92.193.1	NvERTx.4.237			Q2VLH6	Scavenger receptor cysteine-rich type 1 protein M130	0	0	0	0	1	0	0	0
e_gw.92.51.1	NvERTx.4.238,NvERTx.4.74832			B0V2N1,No_Uniprotmatch	No_Description,Receptor-type tyrosine-protein phosphatase S	0	0	0	0	1	0	0	0
e_gw.98.194.1	NvERTx.4.21541	9.0	7.0	P18503	Short-chain collagen C4	0	0	0	0	1	0	0	0
estExt_GenewiseH_1.C_1240166	NvERTx.4.112889,NvERTx.4.112892,NvERTx.4.112894,NvERTx.4.120702,NvERTx.4.120703,NvERTx.4.122483,NvERTx.4.122484,NvERTx.4.124373,NvERTx.4.124384,NvERTx.4.124387,NvERTx.4.124389,NvERTx.4.124394,NvERTx.4.124395,NvERTx.4.125386,NvERTx.4.133719,NvERTx.4.133749,NvERTx.4.133750,NvERTx.4.133752,NvERTx.4.133753,NvERTx.4.133754,NvERTx.4.144697,NvERTx.4.156011,NvERTx.4.181181,NvERTx.4.181182,NvERTx.4.181190…	6.0	1.0	A0A1H6XVE3_9BURK,No_Uniprotmatch,P20771,P27765,P95896	Amidase,Amidase {ECO:0000313|EMBL:SEJ33013.1},No_Description,Uncharacterized protein in nthA 5'region	0	0	0	0	1	0	0	0
estExt_GenewiseH_1.C_1350091	NvERTx.4.110142,NvERTx.4.110143,NvERTx.4.110144,NvERTx.4.110145,NvERTx.4.110146,NvERTx.4.110147,NvERTx.4.110148,NvERTx.4.110149,NvERTx.4.110150,NvERTx.4.110151,NvERTx.4.168788,NvERTx.4.168790,NvERTx.4.180018,NvERTx.4.180025,NvERTx.4.188091,NvERTx.4.203229,NvERTx.4.203231,NvERTx.4.203234,NvERTx.4.203235,NvERTx.4.205464,NvERTx.4.205468,NvERTx.4.91354	4.0	8.0	No_Uniprotmatch,P19440	Gamma-glutamyltranspeptidase 1 {ECO:0000303|PubMed:2904146},No_Description	0	0	0	0	1	0	0	0
estExt_GenewiseH_1.C_180378	NvERTx.4.62511	9.0	3.0	P00040	Cytochrome c	0	0	0	0	1	0	0	0
estExt_fgenesh1_kg.C_840009	NvERTx.4.52114,NvERTx.4.95623,NvERTx.4.95624	4.0	2.0	H3BA93_LATCH	Uncharacterized protein {ECO:0000313|Ensembl:ENSLACP00000018814}	0	0	0	0	1	0	0	0
estExt_fgenesh1_pg.C_10129	NvERTx.4.136630,NvERTx.4.136638,NvERTx.4.136641,NvERTx.4.45127,NvERTx.4.45128,NvERTx.4.45129	4.0	6.0	No_Uniprotmatch	No_Description	0	0	0	0	1	0	0	0
estExt_fgenesh1_pg.C_10138	NvERTx.4.187242,NvERTx.4.225045,NvERTx.4.233299,NvERTx.4.30559,NvERTx.4.7029,NvERTx.4.76114,NvERTx.4.76115,NvERTx.4.76118,NvERTx.4.76119,NvERTx.4.76120,NvERTx.4.76122,NvERTx.4.76123,NvERTx.4.76124,NvERTx.4.76126,NvERTx.4.76127,NvERTx.4.76128	4.0	3.0	No_Uniprotmatch,Q02496	Mucin-1,No_Description	0	0	0	0	1	0	0	0
estExt_fgenesh1_pg.C_110109	NvERTx.4.103806,NvERTx.4.103807,NvERTx.4.103809,NvERTx.4.12423	9.0	6.0	No_Uniprotmatch	No_Description	0	0	0	0	1	0	0	0
estExt_fgenesh1_pg.C_1150038	NvERTx.4.201043,NvERTx.4.201049	4.0	8.0	Q9Z1Q5	Chloride intracellular channel protein 1	0	0	0	0	1	0	0	0
estExt_fgenesh1_pg.C_1270003	NvERTx.4.120255,NvERTx.4.120256,NvERTx.4.165155	4.0	1.0	A0A091QLI8_MERNU,No_Uniprotmatch	No_Description,TNFAIP3-interacting protein 1 {ECO:0000313|EMBL:KFQ28380.1}	0	0	0	0	1	0	0	0
estExt_fgenesh1_pg.C_1310048	NvERTx.4.151392,NvERTx.4.151394,NvERTx.4.151395,NvERTx.4.151396,NvERTx.4.151397,NvERTx.4.151398,NvERTx.4.151399,NvERTx.4.151400,NvERTx.4.151401,NvERTx.4.151402,NvERTx.4.151403,NvERTx.4.151404,NvERTx.4.151405,NvERTx.4.151406,NvERTx.4.151407,NvERTx.4.151408,NvERTx.4.210962,NvERTx.4.29332,NvERTx.4.36742,NvERTx.4.36743	6.0	1.0	No_Uniprotmatch,Q7Z628	Neuroepithelial cell-transforming gene 1 protein,No_Description	0	0	0	0	1	0	0	0
estExt_fgenesh1_pg.C_1310056	NvERTx.4.161362,NvERTx.4.161372,NvERTx.4.60229,NvERTx.4.60230,NvERTx.4.60231,NvERTx.4.99256	5.0	5.0	No_Uniprotmatch,O14530,P21567,P56271	Acid alpha-amylase,Alpha-amylase,No_Description,Thioredoxin domain-containing protein 9	0	0	0	0	1	0	0	0
estExt_fgenesh1_pg.C_1740017	NvERTx.4.116892,NvERTx.4.116893,NvERTx.4.116895,NvERTx.4.116896,NvERTx.4.116897,NvERTx.4.116900	3.0	1.0	No_Uniprotmatch,Q4QQV3	No_Description,Protein FAM162A	0	0	0	0	1	0	0	0
estExt_fgenesh1_pg.C_180103	NvERTx.4.146254,NvERTx.4.146256,NvERTx.4.209609,NvERTx.4.220085,NvERTx.4.7435,NvERTx.4.7436	2.0	4.0	No_Uniprotmatch,P57103,Q01728,Q8K596,Q9UPR5	No_Description,Sodium/calcium exchanger 1,Sodium/calcium exchanger 2,Sodium/calcium exchanger 3	0	0	0	0	1	0	0	0
estExt_fgenesh1_pg.C_19390001	NvERTx.4.92172	1.0	5.0	No_Uniprotmatch	No_Description	0	0	0	0	1	0	0	0
estExt_fgenesh1_pg.C_20930001	NvERTx.4.204555,NvERTx.4.58042,NvERTx.4.58043,NvERTx.4.58044	8.0	8.0	No_Uniprotmatch,Q7Z020	No_Description,Transient receptor potential cation channel subfamily A member 1	0	0	0	0	1	0	0	0
estExt_fgenesh1_pg.C_2150011	NvERTx.4.229681,NvERTx.4.52884	4.0	8.0	No_Uniprotmatch,Q8WS88	No_Description,Phospholipase A2 A2-hormotoxin-Apt1a {ECO:0000303|PubMed:22683676}	0	0	0	0	1	0	0	0
estExt_fgenesh1_pg.C_220069	NvERTx.4.152389,NvERTx.4.152390,NvERTx.4.219031	4.0	1.0	A0A1S3IDV0_LINUN,A0A1S3IE28_LINUN	uncharacterized protein LOC106163392 isoform X2 {ECO:0000313|RefSeq:XP_013396412.1},uncharacterized protein LOC106163393 {ECO:0000313|RefSeq:XP_013396413.1}	0	0	0	0	1	0	0	0
estExt_fgenesh1_pg.C_220152	NvERTx.4.116935,NvERTx.4.116936	3.0	8.0	No_Uniprotmatch	No_Description	0	0	0	0	1	0	0	0
estExt_fgenesh1_pg.C_2340015	NvERTx.4.130371,NvERTx.4.170189,NvERTx.4.170190,NvERTx.4.170191,NvERTx.4.170192,NvERTx.4.170193,NvERTx.4.170194,NvERTx.4.170195,NvERTx.4.170196,NvERTx.4.170197,NvERTx.4.170198,NvERTx.4.181552,NvERTx.4.181553,NvERTx.4.86251	8.0	4.0	B3EWY8,K1PCN1_CRAGI,No_Uniprotmatch	No_Description,Skeletal aspartic acid-rich protein 2 {ECO:0000303|PubMed:23765379},Uncharacterized protein {ECO:0000313|EMBL:EKC21547.1}	0	0	0	0	1	0	0	0
estExt_fgenesh1_pg.C_2650005	NvERTx.4.99184,NvERTx.4.99185,NvERTx.4.99187,NvERTx.4.99188,NvERTx.4.99189	4.0	8.0	No_Uniprotmatch	No_Description	0	0	0	0	1	0	0	0
estExt_fgenesh1_pg.C_2710032	NvERTx.4.104075,NvERTx.4.104076,NvERTx.4.16404,NvERTx.4.167724,NvERTx.4.167725,NvERTx.4.167726,NvERTx.4.167727,NvERTx.4.167728,NvERTx.4.167729,NvERTx.4.167730,NvERTx.4.167732,NvERTx.4.167733,NvERTx.4.167734,NvERTx.4.167735,NvERTx.4.167737,NvERTx.4.203834,NvERTx.4.203835,NvERTx.4.203840,NvERTx.4.207491,NvERTx.4.210554	3.0	6.0	No_Uniprotmatch,Q8NEG2	No_Description,Uncharacterized protein C7orf57	0	0	0	0	1	0	0	0
estExt_fgenesh1_pg.C_2720019	NvERTx.4.124710,NvERTx.4.124712,NvERTx.4.151492,NvERTx.4.151494,NvERTx.4.152322,NvERTx.4.158159,NvERTx.4.158160,NvERTx.4.158161,NvERTx.4.158162,NvERTx.4.158163,NvERTx.4.158164,NvERTx.4.158165,NvERTx.4.158166,NvERTx.4.171000,NvERTx.4.196111,NvERTx.4.197594,NvERTx.4.197597,NvERTx.4.197598,NvERTx.4.197599,NvERTx.4.197601	8.0	4.0	N/A,No_Uniprotmatch	N/A,No_Description	0	0	0	0	1	0	0	0
estExt_fgenesh1_pg.C_300050	NvERTx.4.117579,NvERTx.4.117580,NvERTx.4.117581,NvERTx.4.117582,NvERTx.4.131446,NvERTx.4.131447	4.0	1.0	E9RGH6_ACTVL,No_Uniprotmatch	No_Description,Toxin {ECO:0000313|EMBL:BAJ78235.1}	0	0	0	0	1	0	0	0
estExt_fgenesh1_pg.C_310032	NvERTx.4.119899,NvERTx.4.233010	9.0	7.0	No_Uniprotmatch	No_Description	0	0	0	0	1	0	0	0
estExt_fgenesh1_pg.C_340059	NvERTx.4.175567,NvERTx.4.176326,NvERTx.4.176328,NvERTx.4.191758,NvERTx.4.191759,NvERTx.4.193463,NvERTx.4.193464,NvERTx.4.193473,NvERTx.4.193474,NvERTx.4.193476,NvERTx.4.193477,NvERTx.4.207560,NvERTx.4.216015,NvERTx.4.217548,NvERTx.4.8918,NvERTx.4.8919,NvERTx.4.92679,NvERTx.4.92680	9.0	4.0	A0A087TKL0_9ARAC,I1E6J4_AMPQE,I1EC83_AMPQE,No_Uniprotmatch	No_Description,Uncharacterized protein {ECO:0000313|EMBL:KFM65649.1},Uncharacterized protein {ECO:0000313|EnsemblMetazoa:PAC:15699110},Uncharacterized protein {ECO:0000313|EnsemblMetazoa:PAC:15701182}	0	0	0	0	1	0	0	0
estExt_fgenesh1_pg.C_420113	NvERTx.4.135297,NvERTx.4.135298,NvERTx.4.200022,NvERTx.4.96591,NvERTx.4.96592,NvERTx.4.96593	6.0	1.0	A0A1M7EZL3_9BACT,No_Uniprotmatch,W4YG31_STRPU	No_Description,Uncharacterized protein {ECO:0000313|EnsemblMetazoa:SPU_014716-tr},tRNA-dependent cyclodipeptide synthase {ECO:0000313|EMBL:SHL96977.1}	0	0	0	0	1	0	0	0
estExt_fgenesh1_pg.C_430038	NvERTx.4.154808,NvERTx.4.76640	4.0	1.0	No_Uniprotmatch	No_Description	0	0	0	0	1	0	0	0
estExt_fgenesh1_pg.C_4880013	NvERTx.4.196120,NvERTx.4.196121	4.0	8.0	B1WBB4,No_Uniprotmatch	No_Description,Poly(U)-specific endoribonuclease-B	0	0	0	0	1	0	0	0
estExt_fgenesh1_pg.C_490083	NvERTx.4.27250,NvERTx.4.65682,NvERTx.4.65683	3.0	2.0	Q9EP86	Neuropeptide FF receptor 1	0	0	0	0	1	0	0	0
estExt_fgenesh1_pg.C_6970004	NvERTx.4.162656,NvERTx.4.162657,NvERTx.4.162659,NvERTx.4.174995,NvERTx.4.174996,NvERTx.4.174997,NvERTx.4.204436,NvERTx.4.204437,NvERTx.4.204438,NvERTx.4.204439,NvERTx.4.204440,NvERTx.4.204441,NvERTx.4.204442,NvERTx.4.204444,NvERTx.4.204446,NvERTx.4.69083,NvERTx.4.69084,NvERTx.4.69085	2.0	6.0	A0A0P0C6H3_9PHYC,C1E0V3_MICCC,C1FIN8_MICCC,L1IX35_GUITH,No_Uniprotmatch	ECO:0000313|EnsemblProtists:EKX40420},No_Description,Uncharacterized protein {ECO:0000313|EMBL:ACO61621.1},Uncharacterized protein {ECO:0000313|EMBL:ACO70205.1},Uncharacterized protein {ECO:0000313|EMBL:ALI95369.1},Uncharacterized protein {ECO:0000313|EMBL:EKX40420.1	0	0	0	0	1	0	0	0
estExt_fgenesh1_pg.C_70208	NvERTx.4.32243,NvERTx.4.70694,NvERTx.4.70695,NvERTx.4.70696,NvERTx.4.70697	9.0	6.0	No_Uniprotmatch,P47800	D(1)-like dopamine receptor,No_Description	0	0	0	0	1	0	0	0
estExt_fgenesh1_pg.C_820057	NvERTx.4.129612,NvERTx.4.193330	2.0	8.0	Q9TRC7	Amiloride-sensitive amine oxidase [copper-containing] {ECO:0000305}	0	0	0	0	1	0	0	0
estExt_fgenesh1_pg.C_8360002	NvERTx.4.101190,NvERTx.4.103904,NvERTx.4.103905,NvERTx.4.121378,NvERTx.4.124033,NvERTx.4.124034,NvERTx.4.124037,NvERTx.4.124040,NvERTx.4.124043,NvERTx.4.12547,NvERTx.4.126169,NvERTx.4.126170,NvERTx.4.145078,NvERTx.4.145085,NvERTx.4.158727,NvERTx.4.164036,NvERTx.4.166577,NvERTx.4.172837,NvERTx.4.175034,NvERTx.4.176923,NvERTx.4.182263,NvERTx.4.182264,NvERTx.4.19024,NvERTx.4.196637,NvERTx.4.196639,N…	9.0	3.0	B3S5T9_TRIAD,F2Z929_ACTVL,No_Uniprotmatch	Lipoxygenase {ECO:0000313|EMBL:BAK20442.1},No_Description,Putative uncharacterized protein {ECO:0000313|EMBL:EDV21957.1}	0	0	0	0	1	0	0	0
estExt_fgenesh1_pg.C_90169	NvERTx.4.196776,NvERTx.4.196778,NvERTx.4.196779,NvERTx.4.196780,NvERTx.4.196781,NvERTx.4.196782,NvERTx.4.196783,NvERTx.4.197386,NvERTx.4.197387,NvERTx.4.197389,NvERTx.4.197390,NvERTx.4.197391,NvERTx.4.197392,NvERTx.4.197393,NvERTx.4.197397	4.0	8.0	B3EWZ3,No_Uniprotmatch	Coadhesin {ECO:0000303|PubMed:23765379},No_Description	0	0	0	0	1	0	0	0
estExt_fgenesh1_pm.C_880018	NvERTx.4.108917			No_Uniprotmatch	No_Description	0	0	0	0	1	0	0	0
estExt_gwp.C_10706	NvERTx.4.185929,NvERTx.4.185930,NvERTx.4.185932,NvERTx.4.185933,NvERTx.4.185934,NvERTx.4.185935,NvERTx.4.209487	8.0	6.0	O57460,O70244,Q15113,Q9WVM6	Cubilin,Dorsal-ventral patterning tolloid-like protein 1,Procollagen C-endopeptidase enhancer 1,Tolloid-like protein 2	0	0	0	0	1	0	0	0
estExt_gwp.C_1560048	NvERTx.4.215322,NvERTx.4.232228,NvERTx.4.72600,NvERTx.4.72601,NvERTx.4.72602,NvERTx.4.72603,NvERTx.4.72604,NvERTx.4.72605,NvERTx.4.72606,NvERTx.4.72607,NvERTx.4.72608,NvERTx.4.72609	4.0	8.0	N/A,No_Uniprotmatch,O75936,Q924Y0,Q9QZU7	Gamma-butyrobetaine dioxygenase,N/A,No_Description	0	0	0	0	1	0	0	0
estExt_gwp.C_210099	NvERTx.4.160794,NvERTx.4.160796,NvERTx.4.160808,NvERTx.4.181139,NvERTx.4.181140,NvERTx.4.181149,NvERTx.4.194011,NvERTx.4.194017,NvERTx.4.194027,NvERTx.4.199402,NvERTx.4.205658,NvERTx.4.207962,NvERTx.4.226075,NvERTx.4.2276,NvERTx.4.77199	2.0	5.0	No_Uniprotmatch,P83852,Q90240,Q96SM3	Carboxypeptidase D,No_Description,Probable carboxypeptidase X1	0	0	0	0	1	0	0	0
estExt_gwp.C_490163	NvERTx.4.195180,NvERTx.4.228563,NvERTx.4.79090,NvERTx.4.96864	4.0	1.0	No_Uniprotmatch,Q7DFU6	No_Description,Putative uncharacterized protein YghX	0	0	0	0	1	0	0	0
estExt_gwp.C_60417	NvERTx.4.90015,NvERTx.4.90016,NvERTx.4.90017,NvERTx.4.90021,NvERTx.4.90038,NvERTx.4.90039,NvERTx.4.90041	3.0	2.0	No_Uniprotmatch,O15439,P91660	Multidrug resistance-associated protein 4,No_Description,Probable multidrug resistance-associated protein lethal(2)03659	0	0	0	0	1	0	0	0
estExt_gwp.C_70225	NvERTx.4.193990,NvERTx.4.193991,NvERTx.4.193992,NvERTx.4.193994	1.0	2.0	P11498,Q05920	mitochondrial,Pyruvate carboxylase	0	0	0	0	1	0	0	0
fgenesh1_pg.scaffold_105000001	NvERTx.4.59577,NvERTx.4.59578,NvERTx.4.59579	9.0	8.0	Q80X19,Q8VCS0	Collagen alpha-1(XIV) chain,N-acetylmuramoyl-L-alanine amidase	0	0	0	0	1	0	0	0
fgenesh1_pg.scaffold_106000038	NvERTx.4.207439,NvERTx.4.60823,NvERTx.4.60825,NvERTx.4.60827,NvERTx.4.60828	9.0	8.0	No_Uniprotmatch,P23978,P28570,P48057,Q91502	Creatine transporter,No_Description,Sodium- and chloride-dependent GABA transporter 1,Sodium- and chloride-dependent creatine transporter 1	0	0	0	0	1	0	0	0
fgenesh1_pg.scaffold_106000047	NvERTx.4.52188,NvERTx.4.52189	6.0	6.0	P51049	Melatonin receptor type 1B-B	0	0	0	0	1	0	0	0
fgenesh1_pg.scaffold_106000062	NvERTx.4.230799,NvERTx.4.232297,NvERTx.4.439			No_Uniprotmatch,W4YK32_STRPU	No_Description,Uncharacterized protein {ECO:0000313|EnsemblMetazoa:SPU_016145-tr}	0	0	0	0	1	0	0	0
fgenesh1_pg.scaffold_109000047	NvERTx.4.116982,NvERTx.4.116983,NvERTx.4.116985,NvERTx.4.116986,NvERTx.4.116987,NvERTx.4.116988,NvERTx.4.116989,NvERTx.4.116990,NvERTx.4.116991,NvERTx.4.210148	2.0	6.0	K1WY59_TRIAC,No_Uniprotmatch,P47032,Q9H4G4,Q9ZNS4	Golgi-associated plant pathogenesis-related protein 1,No_Description,Pathogenesis-related protein 1 {ECO:0000303|PubMed:11725949},Protein PRY1 {ECO:0000305},Uncharacterized protein {ECO:0000313|EMBL:EKD05594.1}	0	0	0	0	1	0	0	0
fgenesh1_pg.scaffold_109000059	NvERTx.4.12916,NvERTx.4.66101	4.0	5.0	No_Uniprotmatch,P70052	No_Description,Nuclear receptor subfamily 2 group E member 1	0	0	0	0	1	0	0	0
fgenesh1_pg.scaffold_11000015	NvERTx.4.146384,NvERTx.4.146385,NvERTx.4.146386,NvERTx.4.146387,NvERTx.4.37206	2.0	6.0	A0A146Y6R3_FUNHE,No_Uniprotmatch	No_Description,Prostate stem cell antigen {ECO:0000313|EMBL:JAR49870.1}	0	0	0	0	1	0	0	0
fgenesh1_pg.scaffold_1149000001						0	0	0	0	1	0	0	0
fgenesh1_pg.scaffold_115000051	NvERTx.4.142483,NvERTx.4.206287	1.0	4.0	Q09PK2	Retroviral-like aspartic protease 1	0	0	0	0	1	0	0	0
fgenesh1_pg.scaffold_119000068	NvERTx.4.143140,NvERTx.4.143142,NvERTx.4.143143,NvERTx.4.98222	2.0	8.0	F6R675_CIOIN,H2ZG75_CIOSA	Uncharacterized protein {ECO:0000313|Ensembl:ENSCINP00000020050},Uncharacterized protein {ECO:0000313|Ensembl:ENSCSAVP00000016591}	0	0	0	0	1	0	0	0
fgenesh1_pg.scaffold_122000033	NvERTx.4.16193,NvERTx.4.219163	2.0	8.0	B2RPY5,Q8CIQ6	G-protein coupled receptor 161,Melatonin receptor type 1B	0	0	0	0	1	0	0	0
fgenesh1_pg.scaffold_126000054	NvERTx.4.221219,NvERTx.4.77576	8.0	2.0	O62305,Q00168	Calcium/calmodulin-dependent protein kinase type II alpha chain,Calcium/calmodulin-dependent protein kinase type II {ECO:0000303|PubMed:10647014}	0	0	0	0	1	0	0	0
fgenesh1_pg.scaffold_13000083	NvERTx.4.112345,NvERTx.4.112346,NvERTx.4.112347,NvERTx.4.112348,NvERTx.4.112349,NvERTx.4.207178	3.0	2.0	No_Uniprotmatch	No_Description	0	0	0	0	1	0	0	0
fgenesh1_pg.scaffold_13000149						0	0	0	0	1	0	0	0
fgenesh1_pg.scaffold_131000034	NvERTx.4.28033	2.0	8.0	Q9DA15	Testicular haploid expressed gene protein-like	0	0	0	0	1	0	0	0
fgenesh1_pg.scaffold_1385000001	NvERTx.4.163214,NvERTx.4.169692,NvERTx.4.169697,NvERTx.4.169705	9.0	6.0	No_Uniprotmatch	No_Description	0	0	0	0	1	0	0	0
fgenesh1_pg.scaffold_139000001	NvERTx.4.214258,NvERTx.4.98924,NvERTx.4.98925,NvERTx.4.98926,NvERTx.4.98927,NvERTx.4.98928,NvERTx.4.98929,NvERTx.4.98930,NvERTx.4.98931,NvERTx.4.98932,NvERTx.4.98933,NvERTx.4.98934,NvERTx.4.98935	8.0	8.0	No_Uniprotmatch,P25962	Beta-3 adrenergic receptor,No_Description	0	0	0	0	1	0	0	0
fgenesh1_pg.scaffold_143000046	NvERTx.4.3997			No_Uniprotmatch	No_Description	0	0	0	0	1	0	0	0
fgenesh1_pg.scaffold_148000027	NvERTx.4.32636	8.0	8.0	O16374	4-galactosyltransferase galt-1 {ECO:0000303|PubMed:19858195},Beta-1	0	0	0	0	1	0	0	0
fgenesh1_pg.scaffold_1535000001						0	0	0	0	1	0	0	0
fgenesh1_pg.scaffold_1565000002						0	0	0	0	1	0	0	0
fgenesh1_pg.scaffold_157000052	NvERTx.4.17450	6.0	8.0	Q75Z89	5-hydroxytryptamine receptor 2A	0	0	0	0	1	0	0	0
fgenesh1_pg.scaffold_16000109	NvERTx.4.213623,NvERTx.4.34610,NvERTx.4.34611	5.0	5.0	No_Uniprotmatch,P70682	No_Description,Prostaglandin G/H synthase 2	0	0	0	0	1	0	0	0
fgenesh1_pg.scaffold_16000126	NvERTx.4.176084,NvERTx.4.176085,NvERTx.4.176086,NvERTx.4.176088,NvERTx.4.176089	3.0	8.0	No_Uniprotmatch,Q25677_PODCA	No_Description,Pod-EPPT protein {ECO:0000313|EMBL:CAA52402.1}	0	0	0	0	1	0	0	0
fgenesh1_pg.scaffold_167000042	NvERTx.4.68209,NvERTx.4.69015,NvERTx.4.69016,NvERTx.4.69017	3.0	8.0	No_Uniprotmatch,P97738	Neuronal pentraxin-2,No_Description	0	0	0	0	1	0	0	0
fgenesh1_pg.scaffold_168000041	NvERTx.4.112122,NvERTx.4.112123,NvERTx.4.112124,NvERTx.4.112125,NvERTx.4.112126,NvERTx.4.112127	6.0	8.0	No_Uniprotmatch,Q8CHQ9	No_Description,Probable N-acetyltransferase CML2	0	0	0	0	1	0	0	0
fgenesh1_pg.scaffold_170000015	NvERTx.4.11206,NvERTx.4.166895,NvERTx.4.166896,NvERTx.4.166897,NvERTx.4.166898,NvERTx.4.166899,NvERTx.4.166900,NvERTx.4.166901,NvERTx.4.166902,NvERTx.4.166903,NvERTx.4.166904,NvERTx.4.166905,NvERTx.4.166906,NvERTx.4.208925,NvERTx.4.218744,NvERTx.4.224162,NvERTx.4.32630	1.0	8.0	A2AX52,A6NMZ7,No_Uniprotmatch,O89029,P12111,P15989	Collagen alpha-3(VI) chain,Collagen alpha-4(VI) chain,Collagen alpha-6(VI) chain,Matrilin-4,No_Description	0	0	0	0	1	0	0	0
fgenesh1_pg.scaffold_170000016						0	0	0	0	1	0	0	0
fgenesh1_pg.scaffold_17000127	NvERTx.4.234065,NvERTx.4.64224,NvERTx.4.64225	4.0	8.0	No_Uniprotmatch	No_Description	0	0	0	0	1	0	0	0
fgenesh1_pg.scaffold_1782000002	NvERTx.4.61674	9.0	8.0	Q6DCQ6	von Willebrand factor A domain-containing protein 2	0	0	0	0	1	0	0	0
fgenesh1_pg.scaffold_1790000001	NvERTx.4.205346,NvERTx.4.205347,NvERTx.4.205348,NvERTx.4.205349,NvERTx.4.205350	9.0	6.0	No_Uniprotmatch	No_Description	0	0	0	0	1	0	0	0
fgenesh1_pg.scaffold_195000006	NvERTx.4.130237,NvERTx.4.146903,NvERTx.4.146905,NvERTx.4.146906,NvERTx.4.146908,NvERTx.4.146909,NvERTx.4.198620,NvERTx.4.216421	2.0	5.0	A0A1S3JSD4_LINUN,No_Uniprotmatch	No_Description,uncharacterized protein LOC106175717 {ECO:0000313|RefSeq:XP_013413295.1}	0	0	0	0	1	0	0	0
fgenesh1_pg.scaffold_200000017	NvERTx.4.149999,NvERTx.4.80663	2.0	8.0	P04323,P53988	Monocarboxylate transporter 2,Retrovirus-related Pol polyprotein from transposon 17.6	0	0	0	0	1	0	0	0
fgenesh1_pg.scaffold_2000091	NvERTx.4.53638	4.0	7.0	Q6PDJ1	VWFA and cache domain-containing protein 1	0	0	0	0	1	0	0	0
fgenesh1_pg.scaffold_2091000001	NvERTx.4.140077	4.0	8.0	No_Uniprotmatch	No_Description	0	0	0	0	1	0	0	0
fgenesh1_pg.scaffold_21000136	NvERTx.4.230040,NvERTx.4.51986,NvERTx.4.51987,NvERTx.4.51988,NvERTx.4.51989,NvERTx.4.68931,NvERTx.4.68934,NvERTx.4.8855	9.0	3.0	No_Uniprotmatch,Q04786,Q9Z1L4	Beta-hexosaminidase,No_Description,Retinoschisin	0	0	0	0	1	0	0	0
fgenesh1_pg.scaffold_213000005	NvERTx.4.11212,NvERTx.4.206563,NvERTx.4.32041,NvERTx.4.32042	9.0	8.0	F7E235,Q3UMF9	Failed axon connections homolog	0	0	0	0	1	0	0	0
fgenesh1_pg.scaffold_216000043	NvERTx.4.213186,NvERTx.4.35576	9.0	6.0	B4N072,No_Uniprotmatch	Interference hedgehog {ECO:0000250|UniProtKB:Q9VM64},No_Description	0	0	0	0	1	0	0	0
fgenesh1_pg.scaffold_22000082	NvERTx.4.174644	3.0	8.0	D3YXG0	Hemicentin-1 {ECO:0000312|MGI:MGI:2685047}	0	0	0	0	1	0	0	0
fgenesh1_pg.scaffold_221000027	NvERTx.4.66198	6.0	8.0	Q8VCW8	mitochondrial,Acyl-CoA synthetase family member 2	0	0	0	0	1	0	0	0
fgenesh1_pg.scaffold_221000029	NvERTx.4.178550,NvERTx.4.178551,NvERTx.4.178552	6.0	2.0	Q07116,Q9VWP4	mitochondrial,Probable sulfite oxidase,Sulfite oxidase	0	0	0	0	1	0	0	0
fgenesh1_pg.scaffold_228000023	NvERTx.4.137198,NvERTx.4.137200,NvERTx.4.137202,NvERTx.4.137204,NvERTx.4.137205,NvERTx.4.142773,NvERTx.4.142779,NvERTx.4.142790,NvERTx.4.145153,NvERTx.4.145154,NvERTx.4.145155,NvERTx.4.145159,NvERTx.4.145163,NvERTx.4.33713,NvERTx.4.6422,NvERTx.4.97833	9.0	6.0	A0A0P5Q710_9CRUS,A0A0V0TXA8_9BILA,No_Uniprotmatch	High affinity copper uptake protein 1 {ECO:0000313|EMBL:KRX43637.1},High affinity copper uptake protein {ECO:0000313|EMBL:JAL26921.1},No_Description	0	0	0	0	1	0	0	0
fgenesh1_pg.scaffold_24000026	NvERTx.4.125310,NvERTx.4.125314,NvERTx.4.206869,NvERTx.4.229707,NvERTx.4.44845,NvERTx.4.44846,NvERTx.4.44847	4.0	3.0	A9C3R9,No_Uniprotmatch,O70276,Q5RF16,Q9JJS6	10'-oxygenase,15'-dioxygenase,All-trans-retinyl ester 13-cis isomerohydrolase,Beta,No_Description,Retinoid isomerohydrolase,beta-carotene 15,beta-carotene 9'	0	0	0	0	1	0	0	0
fgenesh1_pg.scaffold_25000101	NvERTx.4.209988,NvERTx.4.23155,NvERTx.4.75675,NvERTx.4.75676,NvERTx.4.75678,NvERTx.4.75680	9.0	8.0	No_Uniprotmatch,P26362,Q8CIQ6	Cystic fibrosis transmembrane conductance regulator,Melatonin receptor type 1B,No_Description	0	0	0	0	1	0	0	0
fgenesh1_pg.scaffold_262000042	NvERTx.4.22809,NvERTx.4.22810,NvERTx.4.33753,NvERTx.4.33754	3.0	6.0	No_Uniprotmatch,P35400,P41180,Q13255	Extracellular calcium-sensing receptor {ECO:0000305},Metabotropic glutamate receptor 1,Metabotropic glutamate receptor 7,No_Description	0	0	0	0	1	0	0	0
fgenesh1_pg.scaffold_265000004	NvERTx.4.99186	4.0	8.0	No_Uniprotmatch	No_Description	0	0	0	0	1	0	0	0
fgenesh1_pg.scaffold_265000006	NvERTx.4.15949,NvERTx.4.77783,NvERTx.4.77784	3.0	1.0	No_Uniprotmatch,O08564	No_Description,Phospholipid phosphatase 1 {ECO:0000312|RGD:621832}	0	0	0	0	1	0	0	0
fgenesh1_pg.scaffold_267000001	NvERTx.4.11267,NvERTx.4.160050	9.0	8.0	No_Uniprotmatch	No_Description	0	0	0	0	1	0	0	0
fgenesh1_pg.scaffold_27000050	NvERTx.4.130234,NvERTx.4.130235,NvERTx.4.198616,NvERTx.4.198617,NvERTx.4.198619,NvERTx.4.198621,NvERTx.4.198623,NvERTx.4.29357,NvERTx.4.51286,NvERTx.4.51287,NvERTx.4.51288,NvERTx.4.51289	2.0	5.0	F1MT22,No_Uniprotmatch,O75093,P0C7J6,Q52KR2,Q7KIN0	Leucine-rich repeat and fibronectin type III domain-containing protein 1,Leucine-rich repeat-containing G-protein coupled receptor 5,Leucine-rich repeats and immunoglobulin-like domains protein 2,No_Description,Slit homolog 1 protein,Toll-like receptor 7 {ECO:0000305}	0	0	0	0	1	0	0	0
fgenesh1_pg.scaffold_271000030	NvERTx.4.891		6.0	No_Uniprotmatch	No_Description	0	0	0	0	1	0	0	0
fgenesh1_pg.scaffold_278000026	NvERTx.4.119867,NvERTx.4.119868,NvERTx.4.119869,NvERTx.4.228357	2.0	8.0	No_Uniprotmatch,Q63583_RAT	No_Description,Uncharacterized protein {ECO:0000313|EMBL:AAA21802.1}	0	0	0	0	1	0	0	0
fgenesh1_pg.scaffold_30000179	NvERTx.4.213214,NvERTx.4.224939			No_Uniprotmatch	No_Description	0	0	0	0	1	0	0	0
fgenesh1_pg.scaffold_3000099	NvERTx.4.40324	9.0	4.0	Q9CYL5	Golgi-associated plant pathogenesis-related protein 1	0	0	0	0	1	0	0	0
fgenesh1_pg.scaffold_3000142						0	0	0	0	1	0	0	0
fgenesh1_pg.scaffold_3000173	NvERTx.4.17373,NvERTx.4.17374	3.0	8.0	Q5USW0,Q6J1J2	Growth/differentiation factor 8	0	0	0	0	1	0	0	0
fgenesh1_pg.scaffold_3000187	NvERTx.4.39912	3.0	4.0	No_Uniprotmatch	No_Description	0	0	0	0	1	0	0	0
fgenesh1_pg.scaffold_31000066	NvERTx.4.153761,NvERTx.4.153772,NvERTx.4.19357,NvERTx.4.19358,NvERTx.4.215527	4.0	7.0	No_Uniprotmatch,P58307,P97292,Q0GBZ5,Q9UHM6	Histamine H2 receptor,Melanopsin,No_Description,Orexin receptor type 1	0	0	0	0	1	0	0	0
fgenesh1_pg.scaffold_319000002	NvERTx.4.119765,NvERTx.4.119770,NvERTx.4.119771,NvERTx.4.119772,NvERTx.4.119778,NvERTx.4.119785,NvERTx.4.63299,NvERTx.4.63300,NvERTx.4.63301,NvERTx.4.63302,NvERTx.4.63303	9.0	6.0	C3ZIW2_BRAFL,No_Uniprotmatch,Q9ZCN5	No_Description,Putative uncharacterized protein {ECO:0000313|EMBL:EEN47478.1},Uncharacterized protein RP688	0	0	0	0	1	0	0	0
fgenesh1_pg.scaffold_33000071	NvERTx.4.215266			No_Uniprotmatch	No_Description	0	0	0	0	1	0	0	0
fgenesh1_pg.scaffold_3359000001						0	0	0	0	1	0	0	0
fgenesh1_pg.scaffold_339000005	NvERTx.4.200026,NvERTx.4.200028,NvERTx.4.200029,NvERTx.4.200030,NvERTx.4.200031,NvERTx.4.200032,NvERTx.4.200033,NvERTx.4.200034,NvERTx.4.200035,NvERTx.4.200036,NvERTx.4.200037,NvERTx.4.200038	5.0	4.0	I1EJL5_AMPQE,I1F3G1_AMPQE,No_Uniprotmatch	No_Description,Uncharacterized protein {ECO:0000313|EnsemblMetazoa:PAC:15703819},Uncharacterized protein {ECO:0000313|EnsemblMetazoa:PAC:15710599}	0	0	0	0	1	0	0	0
fgenesh1_pg.scaffold_35000100	NvERTx.4.17424,NvERTx.4.211228,NvERTx.4.213228,NvERTx.4.43853,NvERTx.4.43854,NvERTx.4.43855	9.0	8.0	No_Uniprotmatch,Q20681	BTB and MATH domain-containing protein 38,No_Description	0	0	0	0	1	0	0	0
fgenesh1_pg.scaffold_3542000001	NvERTx.4.216239			No_Uniprotmatch	No_Description	0	0	0	0	1	0	0	0
fgenesh1_pg.scaffold_36000076	NvERTx.4.105451,NvERTx.4.105455,NvERTx.4.223279	9.0	8.0	Q9GV16	Endoglycoceramidase {ECO:0000312|EMBL:BAB16369.1}	0	0	0	0	1	0	0	0
fgenesh1_pg.scaffold_37000089	NvERTx.4.216110,NvERTx.4.83977,NvERTx.4.83978	4.0	6.0	No_Uniprotmatch,Q0V8T3	Contactin-associated protein like 5-4,No_Description	0	0	0	0	1	0	0	0
fgenesh1_pg.scaffold_3702000001						0	0	0	0	1	0	0	0
fgenesh1_pg.scaffold_376000022						0	0	0	0	1	0	0	0
fgenesh1_pg.scaffold_3771000001	NvERTx.4.37060,NvERTx.4.51708,NvERTx.4.51709,NvERTx.4.51710,NvERTx.4.51712	2.0	6.0	No_Uniprotmatch,Q9CYL5	Golgi-associated plant pathogenesis-related protein 1,No_Description	0	0	0	0	1	0	0	0
fgenesh1_pg.scaffold_378000006	NvERTx.4.60427,NvERTx.4.60428,NvERTx.4.93954,NvERTx.4.93955,NvERTx.4.93956,NvERTx.4.93958,NvERTx.4.93959,NvERTx.4.93961,NvERTx.4.93962,NvERTx.4.93963	5.0	2.0	D9IQ17_ACRMI,No_Uniprotmatch	Galaxin-like 1 {ECO:0000313|EMBL:ADI50284.1},No_Description	0	0	0	0	1	0	0	0
fgenesh1_pg.scaffold_385000014	NvERTx.4.133370,NvERTx.4.133371,NvERTx.4.133374,NvERTx.4.133375,NvERTx.4.133376,NvERTx.4.133377,NvERTx.4.208231,NvERTx.4.36129,NvERTx.4.36130,NvERTx.4.36131,NvERTx.4.36132	9.0	6.0	A0A0B6VH82_HYDVU,A0A1S3JS76_LINUN,No_Uniprotmatch,Q58CW6	Calcium-responsive transcription factor,No_Description,Transforming growth factor 4 protein {ECO:0000313|EMBL:BAQ19178.1},uncharacterized protein LOC106175477 {ECO:0000313|RefSeq:XP_013412961.1}	0	0	0	0	1	0	0	0
fgenesh1_pg.scaffold_4081000001						0	0	0	0	1	0	0	0
fgenesh1_pg.scaffold_411000011	NvERTx.4.25782,NvERTx.4.36735	4.0	6.0	No_Uniprotmatch,Q4KWL2	Beta-2 adrenergic receptor,No_Description	0	0	0	0	1	0	0	0
fgenesh1_pg.scaffold_42000026	NvERTx.4.232194,NvERTx.4.94697,NvERTx.4.94698	9.0	2.0	No_Uniprotmatch,Q8GW72	Alpha-L-fucosidase 1,No_Description	0	0	0	0	1	0	0	0
fgenesh1_pg.scaffold_43000084	NvERTx.4.121509,NvERTx.4.215117,NvERTx.4.226764,NvERTx.4.9617,NvERTx.4.9618	8.0		No_Uniprotmatch	No_Description	0	0	0	0	1	0	0	0
fgenesh1_pg.scaffold_43000118	NvERTx.4.192430,NvERTx.4.192431,NvERTx.4.192432,NvERTx.4.41739,NvERTx.4.41740	3.0	2.0	No_Uniprotmatch,Q3V2K1,W5M2U6_LEPOC	No_Description,Uncharacterized protein CXorf65 homolog,Uncharacterized protein {ECO:0000313|Ensembl:ENSLOCP00000002704}	0	0	0	0	1	0	0	0
fgenesh1_pg.scaffold_45000045	NvERTx.4.81690	9.0	8.0	No_Uniprotmatch	No_Description	0	0	0	0	1	0	0	0
fgenesh1_pg.scaffold_45000063	NvERTx.4.160056,NvERTx.4.160058,NvERTx.4.160059,NvERTx.4.160060	9.0	8.0	No_Uniprotmatch,Q80X19	Collagen alpha-1(XIV) chain,No_Description	0	0	0	0	1	0	0	0
fgenesh1_pg.scaffold_46000129	NvERTx.4.71024,NvERTx.4.71025,NvERTx.4.71026,NvERTx.4.71027	4.0	8.0	No_Uniprotmatch,Q80T14	Extracellular matrix protein FRAS1,No_Description	0	0	0	0	1	0	0	0
fgenesh1_pg.scaffold_47000051	NvERTx.4.223598,NvERTx.4.224036			No_Uniprotmatch	No_Description	0	0	0	0	1	0	0	0
fgenesh1_pg.scaffold_48000047	NvERTx.4.210618,NvERTx.4.222798,NvERTx.4.227971,NvERTx.4.230129,NvERTx.4.64595	4.0	6.0	A0A1S3SCH9_SALSA,No_Uniprotmatch	No_Description,neurofilament medium polypeptide-like {ECO:0000313|RefSeq:XP_014062052.1}	0	0	0	0	1	0	0	0
fgenesh1_pg.scaffold_488000001	NvERTx.4.137090,NvERTx.4.137091,NvERTx.4.137092,NvERTx.4.137093,NvERTx.4.137094,NvERTx.4.137095,NvERTx.4.137096,NvERTx.4.137097,NvERTx.4.137098,NvERTx.4.137099,NvERTx.4.137100,NvERTx.4.137101,NvERTx.4.137102	9.0	6.0	A0A0P7YBP2_9TELE,No_Uniprotmatch	No_Description,Uncharacterized protein {ECO:0000313|EMBL:KPP63619.1}	0	0	0	0	1	0	0	0
fgenesh1_pg.scaffold_5427000001						0	0	0	0	1	0	0	0
fgenesh1_pg.scaffold_543000007						0	0	0	0	1	0	0	0
fgenesh1_pg.scaffold_60000047	NvERTx.4.158829,NvERTx.4.158830,NvERTx.4.209036,NvERTx.4.209231,NvERTx.4.219913	4.0	7.0	No_Uniprotmatch,O43581,Q9BSW7	No_Description,Synaptotagmin-17,Synaptotagmin-7 {ECO:0000305}	0	0	0	0	1	0	0	0
fgenesh1_pg.scaffold_617000002	NvERTx.4.78670,NvERTx.4.78672	7.0	5.0	O00743	Serine/threonine-protein phosphatase 6 catalytic subunit	0	0	0	0	1	0	0	0
fgenesh1_pg.scaffold_63000068	NvERTx.4.46706,NvERTx.4.46707,NvERTx.4.63945,NvERTx.4.63946,NvERTx.4.63947,NvERTx.4.63949	9.0	8.0	No_Uniprotmatch,P04755,P36544	Acetylcholine receptor subunit beta-like 1,Neuronal acetylcholine receptor subunit alpha-7,No_Description	0	0	0	0	1	0	0	0
fgenesh1_pg.scaffold_6799000001						0	0	0	0	1	0	0	0
fgenesh1_pg.scaffold_70000056	NvERTx.4.42702,NvERTx.4.93953,NvERTx.4.93957	5.0	2.0	D9IQ16,D9IQ17_ACRMI	Galaxin {ECO:0000312|EMBL:ADI50283.1},Galaxin-like 1 {ECO:0000313|EMBL:ADI50284.1}	0	0	0	0	1	0	0	0
fgenesh1_pg.scaffold_70000057	NvERTx.4.93960		2.0	D9IQ17_ACRMI	Galaxin-like 1 {ECO:0000313|EMBL:ADI50284.1}	0	0	0	0	1	0	0	0
fgenesh1_pg.scaffold_7000038	NvERTx.4.175895,NvERTx.4.175896,NvERTx.4.220039,NvERTx.4.8849	9.0	5.0	No_Uniprotmatch,P13944	Collagen alpha-1(XII) chain,No_Description	0	0	0	0	1	0	0	0
fgenesh1_pg.scaffold_709000006						0	0	0	0	1	0	0	0
fgenesh1_pg.scaffold_7247000001						0	0	0	0	1	0	0	0
fgenesh1_pg.scaffold_746000001	NvERTx.4.145345,NvERTx.4.145346,NvERTx.4.186902,NvERTx.4.186903,NvERTx.4.186905,NvERTx.4.186906,NvERTx.4.203090,NvERTx.4.203391,NvERTx.4.83640	9.0	7.0	No_Uniprotmatch,Q58DD0	Angiotensin-converting enzyme 2,No_Description	0	0	0	0	1	0	0	0
fgenesh1_pg.scaffold_771000004	NvERTx.4.45936,NvERTx.4.45937,NvERTx.4.76715,NvERTx.4.76717,NvERTx.4.76718,NvERTx.4.76719	8.0	8.0	A2VDD2,No_Uniprotmatch	No_Description,Tctex1 domain-containing protein 1-B	0	0	0	0	1	0	0	0
fgenesh1_pg.scaffold_79000021	NvERTx.4.145080,NvERTx.4.145086,NvERTx.4.145087	4.0	8.0	No_Uniprotmatch,P05099	Cartilage matrix protein,No_Description	0	0	0	0	1	0	0	0
fgenesh1_pg.scaffold_80000038	NvERTx.4.211360,NvERTx.4.64631	9.0	4.0	P08121,Q8CG08	Collagen alpha-1(III) chain,Collagen triple helix repeat-containing protein 1	0	0	0	0	1	0	0	0
fgenesh1_pg.scaffold_8000037	NvERTx.4.195861,NvERTx.4.195864,NvERTx.4.195870,NvERTx.4.195873,NvERTx.4.195875,NvERTx.4.220287,NvERTx.4.34077,NvERTx.4.51715,NvERTx.4.59924,NvERTx.4.66516,NvERTx.4.66517,NvERTx.4.66518,NvERTx.4.66519,NvERTx.4.66520,NvERTx.4.66521,NvERTx.4.66522,NvERTx.4.66523	2.0	7.0	A0A0L0DQ77_THETB,A0A0P7BW85_9HYPO,A1L1V4,C5M4Y9_CANTT,No_Uniprotmatch,P12024	Chaoptin,Lysyl oxidase homolog 2B,No_Description,Uncharacterized protein {ECO:0000313|EMBL:EER35105.1},Uncharacterized protein {ECO:0000313|EMBL:KNC54457.1},Uncharacterized protein {ECO:0000313|EMBL:KPM44725.1}	0	0	0	0	1	0	0	0
fgenesh1_pg.scaffold_8000183	NvERTx.4.103752	6.0	8.0	Q9VVY3	Glycogen-binding subunit 76A	0	0	0	0	1	0	0	0
fgenesh1_pg.scaffold_8000186						0	0	0	0	1	0	0	0
fgenesh1_pg.scaffold_8000192	NvERTx.4.136544,NvERTx.4.136545,NvERTx.4.136546,NvERTx.4.228525,NvERTx.4.94136	5.0	3.0	P0ABC9,P45335,P63696	High-affinity choline transport protein,Uncharacterized transporter HI_1706,Uncharacterized transporter Mb0941	0	0	0	0	1	0	0	0
fgenesh1_pg.scaffold_81000038	NvERTx.4.232219,NvERTx.4.25025,NvERTx.4.43863,NvERTx.4.43864	2.0	8.0	No_Uniprotmatch	No_Description	0	0	0	0	1	0	0	0
fgenesh1_pg.scaffold_8176000001						0	0	0	0	1	0	0	0
fgenesh1_pg.scaffold_86000049	NvERTx.4.205857,NvERTx.4.81779,NvERTx.4.81780,NvERTx.4.81781,NvERTx.4.81786,NvERTx.4.81788,NvERTx.4.83386,NvERTx.4.83387,NvERTx.4.83389,NvERTx.4.83390,NvERTx.4.83391,NvERTx.4.83392,NvERTx.4.83393,NvERTx.4.91867,NvERTx.4.91871	6.0	4.0	No_Uniprotmatch,P31579	Low choriolytic enzyme,No_Description	0	0	0	0	1	0	0	0
fgenesh1_pg.scaffold_90000049	NvERTx.4.11051,NvERTx.4.45829,NvERTx.4.68058,NvERTx.4.68059,NvERTx.4.68060,NvERTx.4.68061,NvERTx.4.68062,NvERTx.4.68063,NvERTx.4.68064	9.0	6.0	No_Uniprotmatch,O73853,P10610,P70085	20 lyase,Cytochrome P450 2G1,No_Description,Steroid 17-alpha-hydroxylase/17	0	0	0	0	1	0	0	0
fgenesh1_pg.scaffold_9000005	NvERTx.4.55432		1.0	O00339	Matrilin-2	0	0	0	0	1	0	0	0
fgenesh1_pg.scaffold_9000061	NvERTx.4.102927,NvERTx.4.102931,NvERTx.4.102932,NvERTx.4.102938,NvERTx.4.210229,NvERTx.4.228169,NvERTx.4.232279	2.0	8.0	A4IF63,No_Uniprotmatch	No_Description,Tripartite motif-containing protein 2	0	0	0	0	1	0	0	0
fgenesh1_pg.scaffold_97000060						0	0	0	0	1	0	0	0
fgsh_est.C_scaffold_74000004	NvERTx.4.89374,NvERTx.4.89375,NvERTx.4.89376,NvERTx.4.89377,NvERTx.4.89378,NvERTx.4.89379	4.0	7.0	No_Uniprotmatch,P29176	No_Description,Transforming protein v-Fos/v-Fox	0	0	0	0	1	0	0	0
fgsh_est.C_scaffold_99000002	NvERTx.4.14489,NvERTx.4.14490		6.0	No_Uniprotmatch	No_Description	0	0	0	0	1	0	0	0
gw.1.282.1	NvERTx.4.138363,NvERTx.4.185939		6.0	No_Uniprotmatch	No_Description	0	0	0	0	1	0	0	0
gw.10.149.1	NvERTx.4.52896	3.0	2.0	Q6AX44	Fibrinogen C domain-containing protein 1-A	0	0	0	0	1	0	0	0
gw.109.132.1	NvERTx.4.143843,NvERTx.4.143844,NvERTx.4.143845,NvERTx.4.143846,NvERTx.4.143847,NvERTx.4.143848,NvERTx.4.215221	2.0	1.0	No_Uniprotmatch,P22770,Q05941	Neuronal acetylcholine receptor subunit alpha-7,No_Description	0	0	0	0	1	0	0	0
gw.11.185.1						0	0	0	0	1	0	0	0
gw.11.402.1	NvERTx.4.183547	9.0	6.0	Q9U3S9	Zinc metalloproteinase nas-6	0	0	0	0	1	0	0	0
gw.113.66.1	NvERTx.4.111563,NvERTx.4.111565,NvERTx.4.111567	6.0	1.0	Q96EQ9,Q9NQX0	Histone-lysine N-methyltransferase PRDM9,Putative histone-lysine N-methyltransferase PRDM6	0	0	0	0	1	0	0	0
gw.119.138.1	NvERTx.4.118994	4.0	6.0	Q99853	Forkhead box protein B1	0	0	0	0	1	0	0	0
gw.124.110.1	NvERTx.4.121280,NvERTx.4.121281,NvERTx.4.121282,NvERTx.4.121283,NvERTx.4.121285	9.0	8.0	P26714,Q0II76	Gamma-aminobutyric acid receptor subunit beta,Gamma-aminobutyric acid receptor subunit rho-2	0	0	0	0	1	0	0	0
gw.127.63.1	NvERTx.4.51834,NvERTx.4.51835	9.0	4.0	O46522,Q9XYS3	Cytochrome b-245 heavy chain,Superoxide-generating NADPH oxidase heavy chain subunit A	0	0	0	0	1	0	0	0
gw.1283.2.1	NvERTx.4.167933	9.0	8.0	Q07954	Prolow-density lipoprotein receptor-related protein 1	0	0	0	0	1	0	0	0
gw.13417.5.1	NvERTx.4.59834,NvERTx.4.95218	6.0	6.0	A0A146TJF2_FUNHE,O00370	LINE-1 retrotransposable element ORF2 protein,Uncharacterized protein {ECO:0000313|EMBL:JAQ93042.1}	0	0	0	0	1	0	0	0
gw.14.2.1						0	0	0	0	1	0	0	0
gw.1413.12.1	NvERTx.4.127646,NvERTx.4.127647,NvERTx.4.127648		6.0	G3II94_CRIGR,No_Uniprotmatch	No_Description,Putative beta-lactamase hcpD {ECO:0000313|EMBL:EGW06545.1}	0	0	0	0	1	0	0	0
gw.14562.3.1						0	0	0	0	1	0	0	0
gw.155.41.1						0	0	0	0	1	0	0	0
gw.16.264.1	NvERTx.4.150054,NvERTx.4.150055	8.0	3.0	Q06466	Putative vacuolar protein sorting-associated protein TDA6	0	0	0	0	1	0	0	0
gw.1866.1.1						0	0	0	0	1	0	0	0
gw.2.216.1						0	0	0	0	1	0	0	0
gw.2210.2.1						0	0	0	0	1	0	0	0
gw.236.62.1						0	0	0	0	1	0	0	0
gw.243.78.1	NvERTx.4.230861,NvERTx.4.45285	9.0	6.0	No_Uniprotmatch,O70584	Homeobox protein Nkx-2.8,No_Description	0	0	0	0	1	0	0	0
gw.254.25.1						0	0	0	0	1	0	0	0
gw.2549.1.1						0	0	0	0	1	0	0	0
gw.260.39.1	NvERTx.4.54431		8.0	I1ECW5_AMPQE	Uncharacterized protein {ECO:0000313|EnsemblMetazoa:PAC:15701425}	0	0	0	0	1	0	0	0
gw.266.81.1	NvERTx.4.207513,NvERTx.4.68402,NvERTx.4.68403,NvERTx.4.68404,NvERTx.4.68405,NvERTx.4.68406	2.0	7.0	No_Uniprotmatch,Q68EF4	Metabotropic glutamate receptor 4,No_Description	0	0	0	0	1	0	0	0
gw.2780.2.1						0	0	0	0	1	0	0	0
gw.290.23.1						0	0	0	0	1	0	0	0
gw.2917.1.1						0	0	0	0	1	0	0	0
gw.310.41.1						0	0	0	0	1	0	0	0
gw.34.3.1	NvERTx.4.210364	9.0	8.0	P13541	Myosin-3	0	0	0	0	1	0	0	0
gw.3410.1.1	NvERTx.4.186769			No_Uniprotmatch	No_Description	0	0	0	0	1	0	0	0
gw.362.54.1						0	0	0	0	1	0	0	0
gw.4.310.1	NvERTx.4.122056,NvERTx.4.122057,NvERTx.4.122058	4.0	5.0	No_Uniprotmatch,Q9JJS0	CUB and EGF-like domain-containing protein 2,No_Description,Signal peptide	0	0	0	0	1	0	0	0
gw.43.143.1	NvERTx.4.52257	9.0	6.0	O55070	Deoxyribonuclease gamma	0	0	0	0	1	0	0	0
gw.472.36.1	NvERTx.4.109679		6.0	No_Uniprotmatch	No_Description	0	0	0	0	1	0	0	0
gw.483.6.1	NvERTx.4.147444,NvERTx.4.147445,NvERTx.4.149494,NvERTx.4.149497,NvERTx.4.149500,NvERTx.4.149514	9.0	6.0	No_Uniprotmatch,O15439,P26361,P91660	Cystic fibrosis transmembrane conductance regulator,Multidrug resistance-associated protein 4,No_Description,Probable multidrug resistance-associated protein lethal(2)03659	0	0	0	0	1	0	0	0
gw.50.23.1	NvERTx.4.176334,NvERTx.4.176337,NvERTx.4.176338,NvERTx.4.176340	9.0	6.0	No_Uniprotmatch,Q3UR85,Q9Y2G1	Myelin regulatory factor,No_Description	0	0	0	0	1	0	0	0
gw.51.1.1	NvERTx.4.137143,NvERTx.4.137144,NvERTx.4.137145,NvERTx.4.137146,NvERTx.4.137147,NvERTx.4.137148	3.0	2.0	P47800	D(1)-like dopamine receptor	0	0	0	0	1	0	0	0
gw.569.6.1						0	0	0	0	1	0	0	0
gw.61.1.1	NvERTx.4.128923,NvERTx.4.128924,NvERTx.4.216791	9.0	6.0	No_Uniprotmatch,P58912	DELTA-alicitoxin-Pse2b {ECO:0000303|PubMed:22683676},No_Description	0	0	0	0	1	0	0	0
gw.61.247.1	NvERTx.4.111308,NvERTx.4.111309,NvERTx.4.111321,NvERTx.4.111324,NvERTx.4.111326,NvERTx.4.15019	2.0	1.0	No_Uniprotmatch,P10090,Q05360,Q11180,Q27256	ABC transporter ATP-binding protein/permease wht-1,No_Description,Protein white	0	0	0	0	1	0	0	0
gw.64.87.1	NvERTx.4.67592	4.0	2.0	Q9QY61	Iroquois-class homeodomain protein IRX-4	0	0	0	0	1	0	0	0
gw.6928.1.1	NvERTx.4.34339,NvERTx.4.81863	9.0	6.0	No_Uniprotmatch	No_Description	0	0	0	0	1	0	0	0
gw.71.15.1	NvERTx.4.129974,NvERTx.4.219474,NvERTx.4.24339,NvERTx.4.32171,NvERTx.4.32172,NvERTx.4.40339,NvERTx.4.40340,NvERTx.4.40341,NvERTx.4.40342,NvERTx.4.40343,NvERTx.4.66244	9.0	8.0	No_Uniprotmatch,Q96KG7	Multiple epidermal growth factor-like domains protein 10,No_Description	0	0	0	0	1	0	0	0
gw.71.159.1	NvERTx.4.218878			No_Uniprotmatch	No_Description	0	0	0	0	1	0	0	0
gw.757.7.1	NvERTx.4.225676,NvERTx.4.68274,NvERTx.4.68275	9.0	8.0	No_Uniprotmatch,O95571,Q3T094	mitochondrial,No_Description,Persulfide dioxygenase ETHE1	0	0	0	0	1	0	0	0
gw.87.162.1	NvERTx.4.84769		1.0	No_Uniprotmatch	No_Description	0	0	0	0	1	0	0	0
e_gw.60.18.1	NvERTx.4.14466,NvERTx.4.161562,NvERTx.4.161569,NvERTx.4.161572,NvERTx.4.161575,NvERTx.4.161579,NvERTx.4.217241,NvERTx.4.224108,NvERTx.4.229571	6.0	1.0	No_Uniprotmatch,P58397,Q8TE59	A disintegrin and metalloproteinase with thrombospondin motifs 12,A disintegrin and metalloproteinase with thrombospondin motifs 19,No_Description	0	0	0	0	0	1	0	0
fgenesh1_pg.scaffold_93000017	NvERTx.4.224083,NvERTx.4.230177,NvERTx.4.230868	6.0		No_Uniprotmatch,Q96DX5	Ankyrin repeat and SOCS box protein 9,No_Description	0	0	0	0	0	1	0	0
e_gw.55.77.1	NvERTx.4.118493	6.0	5.0	Q07813	Apoptosis regulator BAX	0	0	0	0	0	1	0	0
estExt_GenewiseH_1.C_1350112	NvERTx.4.166255,NvERTx.4.166263,NvERTx.4.187170,NvERTx.4.187172,NvERTx.4.187173,NvERTx.4.187174,NvERTx.4.187175,NvERTx.4.187176,NvERTx.4.187177,NvERTx.4.187178,NvERTx.4.187179,NvERTx.4.187180,NvERTx.4.187181,NvERTx.4.187182,NvERTx.4.215501,NvERTx.4.224066,NvERTx.4.233087,NvERTx.4.233798	6.0	5.0	No_Uniprotmatch,P05990,Q91437	CAD protein,No_Description	0	0	0	0	0	1	0	0
e_gw.32.58.1	NvERTx.4.165999,NvERTx.4.166000,NvERTx.4.166001,NvERTx.4.166002,NvERTx.4.166004,NvERTx.4.166005,NvERTx.4.166006,NvERTx.4.22265,NvERTx.4.22266	6.0	7.0	B0W3L6,No_Uniprotmatch,Q4AE70,Q5XK84,Q9WVG6	Histone-arginine methyltransferase CARM1,Histone-arginine methyltransferase CARMER {ECO:0000250|UniProtKB:Q7Q2B7},No_Description	0	0	0	0	0	1	0	0
e_gw.109.93.1	NvERTx.4.63951	6.0		Q99P47	Contactin-associated protein-like 4	0	0	0	0	0	1	0	0
estExt_fgenesh1_pg.C_190079	NvERTx.4.156839,NvERTx.4.156840,NvERTx.4.156841,NvERTx.4.156842,NvERTx.4.156843,NvERTx.4.156844,NvERTx.4.172412,NvERTx.4.224672,NvERTx.4.3403	6.0	1.0	N/A,No_Uniprotmatch,Q6PEI7	CTP synthase 1 {ECO:0000305},N/A,No_Description	0	0	0	0	0	1	0	0
fgenesh1_pg.scaffold_7188000001	NvERTx.4.145498,NvERTx.4.145504,NvERTx.4.145506,NvERTx.4.145510	6.0		No_Uniprotmatch,O73853,Q9LVD6	20 lyase,Cytochrome P450 81F2 {ECO:0000305},No_Description,Steroid 17-alpha-hydroxylase/17	0	0	0	0	0	1	0	0
e_gw.19.56.1	NvERTx.4.147872	6.0	3.0	Q6AYU4	Egl nine homolog 2	0	0	0	0	0	1	0	0
estExt_fgenesh1_pg.C_260079	NvERTx.4.200604,NvERTx.4.80156,NvERTx.4.80157,NvERTx.4.80158,NvERTx.4.80159,NvERTx.4.80160,NvERTx.4.80161,NvERTx.4.80162	6.0	1.0	No_Uniprotmatch,Q8BH16,Q9CZV8,Q9QZH7	F-box/LRR-repeat protein 2 {ECO:0000305},F-box/LRR-repeat protein 20,No_Description	0	0	0	0	0	1	0	0
estExt_gwp.C_2750052	NvERTx.4.149690,NvERTx.4.149691,NvERTx.4.149692,NvERTx.4.149693,NvERTx.4.149697,NvERTx.4.149703,NvERTx.4.65338,NvERTx.4.78379,NvERTx.4.78380,NvERTx.4.78381	7.0	6.0	No_Uniprotmatch,P13255,Q14749	Glycine N-methyltransferase,No_Description	0	0	0	0	0	1	0	0
e_gw.58.324.1	NvERTx.4.207772	7.0		A7T0T1	Hemerythrin-like protein	0	0	0	0	0	1	0	0
gw.2.345.1	NvERTx.4.129350	6.0	7.0	Q16534	Hepatic leukemia factor	0	0	0	0	0	1	0	0
e_gw.269.36.1	NvERTx.4.143568	6.0	8.0	Q80X72	Leucine-rich repeat-containing protein 15	0	0	0	0	0	1	0	0
fgenesh1_pg.scaffold_121000065	NvERTx.4.101739,NvERTx.4.193400,NvERTx.4.193401,NvERTx.4.193402,NvERTx.4.193403,NvERTx.4.193404,NvERTx.4.193406,NvERTx.4.193409,NvERTx.4.212417,NvERTx.4.90254,NvERTx.4.90255,NvERTx.4.90257,NvERTx.4.90258,NvERTx.4.90259,NvERTx.4.90261	6.0	7.0	No_Uniprotmatch,O16011,Q5R4F5,Q6Q2B2,Q8R003,Q94250	Muscleblind-like protein,Muscleblind-like protein 2,Muscleblind-like protein 2a,Muscleblind-like protein 3,No_Description,Protein muscleblind	0	0	0	0	0	1	0	0
fgenesh1_pg.scaffold_10932000001	NvERTx.4.45351,NvERTx.4.45352,NvERTx.4.45353,NvERTx.4.45354	6.0	6.0	No_Uniprotmatch,Q6ZWH5,V4A2R2_LOTGI	No_Description,Serine/threonine-protein kinase Nek10,Uncharacterized protein {ECO:0000313|EMBL:ESO98153.1}	0	0	0	0	0	1	0	0
e_gw.30.149.1	NvERTx.4.104006,NvERTx.4.104011,NvERTx.4.104012,NvERTx.4.104013,NvERTx.4.104014,NvERTx.4.104017,NvERTx.4.104018,NvERTx.4.104020,NvERTx.4.104021	6.0	8.0	No_Uniprotmatch,P13623	No_Description,Nuclear factor 1 X-type	0	0	0	0	0	1	0	0
gw.4589.1.1	NvERTx.4.88953	6.0	8.0	Q14112	Nidogen-2	0	0	0	0	0	1	0	0
e_gw.247.59.1	NvERTx.4.209749,NvERTx.4.95520,NvERTx.4.95521,NvERTx.4.95523,NvERTx.4.95525	6.0	5.0	Q9GZQ6,Q9Y5X5	Neuropeptide FF receptor 1,Neuropeptide FF receptor 2	0	0	0	0	0	1	0	0
e_gw.2.21.1	NvERTx.4.233303,NvERTx.4.58891,NvERTx.4.58892,NvERTx.4.58893	6.0	6.0	No_Uniprotmatch,O15067,Q5SUR0,Q9M8D3	chloroplastic/mitochondrial,No_Description,Phosphoribosylformylglycinamidine synthase,Probable phosphoribosylformylglycinamidine synthase	0	0	0	0	0	1	0	0
e_gw.1518.2.1	NvERTx.4.231596	5.0	7.0	O12944	DNA repair and recombination protein RAD54-like	0	0	0	0	0	1	0	0
fgenesh1_pg.scaffold_224000012	NvERTx.4.180360,NvERTx.4.213276	5.0	6.0	No_Uniprotmatch,Q5BL44	No_Description,Sodium-dependent phosphate transporter 1	0	0	0	0	0	1	0	0
e_gw.6.118.1	NvERTx.4.208216,NvERTx.4.45216	6.0		Q8NEX9,Q9BPW9	Dehydrogenase/reductase SDR family member 9,Short-chain dehydrogenase/reductase family 9C member 7	0	0	0	0	0	1	0	0
e_gw.266.5.1	NvERTx.4.172247,NvERTx.4.172248	7.0	5.0	P34897	mitochondrial,Serine hydroxymethyltransferase	0	0	0	0	0	1	0	0
e_gw.262.12.1	NvERTx.4.148348,NvERTx.4.148349,NvERTx.4.148350,NvERTx.4.148352,NvERTx.4.148353,NvERTx.4.148354,NvERTx.4.148355,NvERTx.4.148356,NvERTx.4.148357,NvERTx.4.148360,NvERTx.4.148361,NvERTx.4.148362,NvERTx.4.148363,NvERTx.4.148364,NvERTx.4.148365,NvERTx.4.148366,NvERTx.4.148367,NvERTx.4.148368,NvERTx.4.148369,NvERTx.4.148370,NvERTx.4.148371,NvERTx.4.216456	6.0	6.0	No_Uniprotmatch,O75486	No_Description,Transcription initiation protein SPT3 homolog	0	0	0	0	0	1	0	0
fgenesh1_pg.scaffold_2000099	NvERTx.4.149229,NvERTx.4.149233	6.0	5.0	Q80WQ4	Probable tRNA methyltransferase 9-like protein	0	0	0	0	0	1	0	0
fgenesh1_pg.scaffold_943000001	NvERTx.4.128742,NvERTx.4.128743	7.0	6.0	Q2HJ18,Q58EN8	Vacuolar protein sorting-associated protein 33B,Vacuolar protein sorting-associated protein 33B {ECO:0000250|UniProtKB:Q9H267}	0	0	0	0	0	1	0	0
e_gw.57.126.1	NvERTx.4.10017,NvERTx.4.192197,NvERTx.4.192202,NvERTx.4.192203,NvERTx.4.192204,NvERTx.4.192206,NvERTx.4.192207,NvERTx.4.192208,NvERTx.4.20819,NvERTx.4.2243,NvERTx.4.2244,NvERTx.4.68313,NvERTx.4.68314,NvERTx.4.68315,NvERTx.4.68316,NvERTx.4.68318	6.0	7.0	No_Uniprotmatch,Q5ZLR1,Q6DID7	No_Description,Protein wntless homolog	0	0	0	0	0	1	0	0
e_gw.86.231.1	NvERTx.4.33269,NvERTx.4.33270,NvERTx.4.52616	7.0		No_Uniprotmatch	No_Description	0	0	0	0	0	1	0	0
e_gw.191.152.1	NvERTx.4.146352	6.0		No_Uniprotmatch	No_Description	0	0	0	0	0	1	0	0
e_gw.270.94.1	NvERTx.4.220399	5.0		No_Uniprotmatch	No_Description	0	0	0	0	0	1	0	0
fgenesh1_pg.scaffold_220000021	NvERTx.4.224260	7.0	4.0	No_Uniprotmatch	No_Description	0	0	0	0	0	1	0	0
fgenesh1_pg.scaffold_2241000001	NvERTx.4.150884,NvERTx.4.221465	6.0	4.0	No_Uniprotmatch	No_Description	0	0	0	0	0	1	0	0
estExt_fgenesh1_pg.C_470130	NvERTx.4.161927,NvERTx.4.161935,NvERTx.4.172635,NvERTx.4.172637,NvERTx.4.172638,NvERTx.4.172640,NvERTx.4.172641	6.0	1.0	No_Uniprotmatch	No_Description	0	0	0	0	0	1	0	0
estExt_fgenesh1_pg.C_1180026	NvERTx.4.174108,NvERTx.4.184854,NvERTx.4.200049,NvERTx.4.200053	6.0	3.0	No_Uniprotmatch	No_Description	0	0	0	0	0	1	0	0
e_gw.60.83.1	NvERTx.4.161561,NvERTx.4.161571,NvERTx.4.161577,NvERTx.4.220920	6.0	2.0	P59509,Q8N6G6	A disintegrin and metalloproteinase with thrombospondin motifs 19,ADAMTS-like protein 1	0	0	0	0	0	1	0	0
fgenesh1_pg.scaffold_2445000001	NvERTx.4.147867,NvERTx.4.147868,NvERTx.4.147869,NvERTx.4.147870,NvERTx.4.147871,NvERTx.4.147873,NvERTx.4.147874,NvERTx.4.147875,NvERTx.4.147876,NvERTx.4.147877,NvERTx.4.147879,NvERTx.4.147880,NvERTx.4.147881	6.0	7.0	No_Uniprotmatch,P59722,Q9H6Z9	Egl nine homolog 1,Egl nine homolog 3,No_Description	0	0	0	0	0	1	0	0
e_gw.3.758.1	NvERTx.4.150479	6.0		A0A060XSF3_ONCMY	Uncharacterized protein {ECO:0000313|EMBL:CDQ79820.1}	0	0	0	0	0	1	0	0
estExt_fgenesh1_pg.C_230147	NvERTx.4.220447,NvERTx.4.229338,NvERTx.4.38414,NvERTx.4.77159	7.0	4.0	No_Uniprotmatch,R7TY24_CAPTE	ECO:0000313|EnsemblMetazoa:CapteP205747},No_Description,Uncharacterized protein {ECO:0000313|EMBL:ELT98542.1	0	0	0	0	0	1	0	0
fgenesh1_pg.scaffold_205000028	NvERTx.4.199414,NvERTx.4.209022,NvERTx.4.34244,NvERTx.4.42861	3.0	5.0	No_Uniprotmatch,Q588Y6	5-hydroxytryptamine receptor 1B,No_Description	0	0	0	0	0	1	0	0
fgenesh1_pg.scaffold_21000158	NvERTx.4.32917,NvERTx.4.32918	9.0		No_Uniprotmatch,P41149	Melanocortin receptor 5,No_Description	0	0	0	0	0	1	0	0
fgenesh1_pg.scaffold_12000152	NvERTx.4.153609,NvERTx.4.153610,NvERTx.4.153611	3.0	6.0	No_Uniprotmatch,P20420	Neuronal acetylcholine receptor subunit alpha-5,No_Description	0	0	0	0	0	1	0	0
fgenesh1_pg.scaffold_4000230	NvERTx.4.41243	3.0	8.0	No_Uniprotmatch	No_Description	0	0	0	0	0	1	0	0
fgenesh1_pg.scaffold_186000006	NvERTx.4.169758,NvERTx.4.169759,NvERTx.4.169760,NvERTx.4.226315,NvERTx.4.39756,NvERTx.4.39757	3.0	1.0	No_Uniprotmatch	No_Description	0	0	0	0	0	1	0	0
fgenesh1_pg.scaffold_186000012	NvERTx.4.113173,NvERTx.4.113174,NvERTx.4.113175,NvERTx.4.113176,NvERTx.4.113177,NvERTx.4.113178,NvERTx.4.113179,NvERTx.4.113180,NvERTx.4.113181,NvERTx.4.57101,NvERTx.4.57102,NvERTx.4.57103,NvERTx.4.57104	9.0	3.0	No_Uniprotmatch	No_Description	0	0	0	0	0	1	0	0
fgenesh1_pg.scaffold_1748000001	NvERTx.4.154731,NvERTx.4.154732	4.0		No_Uniprotmatch	No_Description	0	0	0	0	0	1	0	0
estExt_fgenesh1_pg.C_400086	NvERTx.4.52538,NvERTx.4.52539,NvERTx.4.52540,NvERTx.4.52541,NvERTx.4.52542,NvERTx.4.52543,NvERTx.4.52544,NvERTx.4.52546	9.0	3.0	No_Uniprotmatch	No_Description	0	0	0	0	0	1	0	0
estExt_fgenesh1_pg.C_6880003	NvERTx.4.1543,NvERTx.4.184241	3.0	2.0	No_Uniprotmatch	No_Description	0	0	0	0	0	1	0	0
gw.4250.1.1	NvERTx.4.92001,NvERTx.4.92004,NvERTx.4.92005,NvERTx.4.92006	4.0	6.0	No_Uniprotmatch	No_Description	0	0	0	0	0	1	0	0
estExt_fgenesh1_pg.C_1680042	NvERTx.4.120749,NvERTx.4.120750,NvERTx.4.120751,NvERTx.4.190282,NvERTx.4.190287,NvERTx.4.98683,NvERTx.4.98684,NvERTx.4.98685	9.0	3.0	No_Uniprotmatch,P35601	No_Description,Replication factor C subunit 1	0	0	0	0	0	1	0	0
fgenesh1_pg.scaffold_201000035	NvERTx.4.79810	9.0	8.0	O70528	5-hydroxytryptamine receptor 4	0	0	0	0	0	1	0	0
fgenesh1_pg.scaffold_278000004	NvERTx.4.66268	9.0		P47800	D(1)-like dopamine receptor	0	0	0	0	0	1	0	0
fgenesh1_pg.scaffold_17000090	NvERTx.4.41309,NvERTx.4.41310	9.0		P98107	E-selectin	0	0	0	0	0	1	0	0
e_gw.161.23.1	NvERTx.4.106578,NvERTx.4.164421,NvERTx.4.164425,NvERTx.4.164426,NvERTx.4.164427,NvERTx.4.164429,NvERTx.4.164431	9.0	3.0	P98133,Q8AVH7	Epidermal growth factor-like protein 6,Fibrillin-1	0	0	0	0	0	1	0	0
e_gw.2.439.1	NvERTx.4.77845	9.0	1.0	Q3ZFI5	Fibroblast growth factor 9	0	0	0	0	0	1	0	0
estExt_fgenesh1_pg.C_2060037	NvERTx.4.146050,NvERTx.4.146051,NvERTx.4.146052,NvERTx.4.146055,NvERTx.4.218396,NvERTx.4.232079,NvERTx.4.9108	4.0	1.0	No_Uniprotmatch,Q7KM13,Q7TS99	Hairy and enhancer of split-related protein HELT,Hairy/enhancer-of-split related with YRPW motif protein,No_Description	0	0	0	0	0	1	0	0
gw.266.72.1	NvERTx.4.106591	9.0		A2AJ76	Hemicentin-2	0	0	0	0	0	1	0	0
gw.25.94.1	NvERTx.4.42458,NvERTx.4.42459	9.0		No_Uniprotmatch,Q63016	Large neutral amino acids transporter small subunit 1,No_Description	0	0	0	0	0	1	0	0
e_gw.413.1.1	NvERTx.4.106580,NvERTx.4.106581	9.0		P20693	Low affinity immunoglobulin epsilon Fc receptor	0	0	0	0	0	1	0	0
gw.2387.1.1	NvERTx.4.170560	3.0	8.0	Q5RBP9	Macrophage-expressed gene 1 protein	0	0	0	0	0	1	0	0
fgenesh1_pg.scaffold_36000031	NvERTx.4.70359,NvERTx.4.70362	3.0	2.0	No_Uniprotmatch,Q7JQF1	No_Description,Octopamine receptor Oamb {ECO:0000305}	0	0	0	0	0	1	0	0
fgenesh1_pg.scaffold_9000179	NvERTx.4.224317,NvERTx.4.49498	9.0		No_Uniprotmatch,Q0GBZ5	No_Description,Orexin receptor type 1	0	0	0	0	0	1	0	0
e_gw.1.592.1	NvERTx.4.60956	9.0		P56719	Orexin receptor type 2	0	0	0	0	0	1	0	0
gw.433.11.1	NvERTx.4.66911	9.0		Q95R48	Organic cation transporter-like protein	0	0	0	0	0	1	0	0
gw.10605.6.1	NvERTx.4.221158	9.0		Q9NBX4	Probable RNA-directed DNA polymerase from transposon X-element	0	0	0	0	0	1	0	0
e_gw.62.208.1	NvERTx.4.339	3.0	8.0	Q01890	Ras-like GTP-binding protein YPT1	0	0	0	0	0	1	0	0
fgenesh1_pg.scaffold_133000037	NvERTx.4.172303,NvERTx.4.172305,NvERTx.4.47648	9.0		A6QLW8,Q66J52	Solute carrier family 22 member 6-B,Solute carrier family 22 member 7	0	0	0	0	0	1	0	0
gw.75.97.1	NvERTx.4.163034,NvERTx.4.163035,NvERTx.4.163039	9.0		Q8BGD4,Q8HYW2,Q9H2Y9	Solute carrier organic anion transporter family member 3A1,Solute carrier organic anion transporter family member 4C1,Solute carrier organic anion transporter family member 5A1	0	0	0	0	0	1	0	0
fgenesh1_pg.scaffold_237000026	NvERTx.4.18680,NvERTx.4.18681	3.0	6.0	Q9NXG6	Transmembrane prolyl 4-hydroxylase	0	0	0	0	0	1	0	0
e_gw.8438.2.1	NvERTx.4.143394	3.0		Q8VCA5	Transmembrane protease serine 4	0	0	0	0	0	1	0	0
e_gw.106.4.1	NvERTx.4.121014,NvERTx.4.121015,NvERTx.4.121016,NvERTx.4.121017,NvERTx.4.121019	9.0		Q9TTY2,Q9VBW3	Tyrosine kinase receptor Cad96Ca,Tyrosine-protein kinase Fer	0	0	0	0	0	1	0	0
gw.853.1.1	NvERTx.4.56497,NvERTx.4.89365,NvERTx.4.89369,NvERTx.4.89370	9.0	4.0	A0A072TYZ4_MEDTR,A0A0P6CIU3_9CRUS,A0A1C7LLU5_GRIFR,G9MVY4_HYPVG	ECO:0000313|EnsemblPlants:KEH22088},Uncharacterized protein {ECO:0000313|EMBL:EHK21457.1},Uncharacterized protein {ECO:0000313|EMBL:JAN03450.1},Uncharacterized protein {ECO:0000313|EMBL:KEH22088.1,Uncharacterized protein {ECO:0000313|EMBL:OBZ64685.1}	0	0	0	0	0	1	0	0
gw.1.561.1	NvERTx.4.35977	9.0	7.0	K1PZZ5_CRAGI	Uncharacterized protein {ECO:0000313|EMBL:EKC24649.1}	0	0	0	0	0	1	0	0
gw.436.55.1	NvERTx.4.154473,NvERTx.4.154475,NvERTx.4.70509,NvERTx.4.70510	9.0	4.0	A0A061QZB0_9CHLO,No_Uniprotmatch,P0C5P9,Q8TGM6	No_Description,Protein TAR1,Putative uncharacterized protein YLR154W-B,Uncharacterized protein {ECO:0000313|EMBL:JAC65053.1}	0	0	0	0	0	1	0	0
gw.6562.3.1	NvERTx.4.100070,NvERTx.4.100077	9.0		A0A067QQ03_ZOONE	Uncharacterized protein {ECO:0000313|EMBL:KDR02726.1}	0	0	0	0	0	1	0	0
estExt_fgenesh1_kg.C_1010004	NvERTx.4.154624,NvERTx.4.154625	3.0	1.0	A0A0D2VSC9_CAPO3	Uncharacterized protein {ECO:0000313|EMBL:KJE93977.1}	0	0	0	0	0	1	0	0
gw.569.36.1	NvERTx.4.129841,NvERTx.4.129844	3.0	4.0	A0A0L0US49_9BASI	Uncharacterized protein {ECO:0000313|EMBL:KNE89549.1}	0	0	0	0	0	1	0	0
estExt_fgenesh1_pg.C_670032	NvERTx.4.114430,NvERTx.4.114431,NvERTx.4.114441,NvERTx.4.114442,NvERTx.4.114443,NvERTx.4.114444,NvERTx.4.215655,NvERTx.4.7	6.0	7.0	No_Uniprotmatch,O70283,P87387,Q93097,Q98SN7	No_Description,Protein Wnt-2b,Protein Wnt-2b-A	0	0	0	0	0	0	1	0
estExt_GenewiseH_1.C_340142	NvERTx.4.116634,NvERTx.4.116635,NvERTx.4.116636,NvERTx.4.116637,NvERTx.4.116638,NvERTx.4.116639,NvERTx.4.116640,NvERTx.4.116641,NvERTx.4.116642,NvERTx.4.116643,NvERTx.4.116645,NvERTx.4.228527,NvERTx.4.93777	1.0	5.0	No_Uniprotmatch,O35625,O70240,Q9PTP2	Axin-1,Axin-2,Axin-related protein,No_Description	0	0	0	0	0	0	1	0
gw.85.146.1	NvERTx.4.121113,NvERTx.4.121114,NvERTx.4.121115,NvERTx.4.121116,NvERTx.4.121117	6.0	7.0	Q9H237,Q9JJJ7	Protein-serine O-palmitoleoyltransferase porcupine {ECO:0000250|UniProtKB:Q9JJJ7},Protein-serine O-palmitoleoyltransferase porcupine {ECO:0000305}	0	0	0	0	0	0	1	0
gw.137.32.1	NvERTx.4.127048,NvERTx.4.140661	6.0	4.0	No_Uniprotmatch,Q8BRH4	Histone-lysine N-methyltransferase 2C,No_Description	0	0	0	0	0	0	1	0
estExt_fgenesh1_pg.C_1600029	NvERTx.4.134265,NvERTx.4.134266,NvERTx.4.134267,NvERTx.4.134269,NvERTx.4.14721,NvERTx.4.161672,NvERTx.4.161673,NvERTx.4.161674,NvERTx.4.161675,NvERTx.4.161676,NvERTx.4.161677,NvERTx.4.161678,NvERTx.4.161679,NvERTx.4.161680,NvERTx.4.161681,NvERTx.4.161682,NvERTx.4.161683,NvERTx.4.161684,NvERTx.4.161685,NvERTx.4.161686	6.0	5.0	No_Uniprotmatch,Q2TJA6,Q99MH6	No_Description,Protein naked cuticle homolog 1	0	0	0	0	0	0	1	0
estExt_fgenesh1_pg.C_220086	NvERTx.4.166798,NvERTx.4.166799	7.0	5.0	Q9UMS5	Putative homeodomain transcription factor 1	0	0	0	0	0	0	1	0
e_gw.351.22.1	NvERTx.4.183809,NvERTx.4.6703	6.0	6.0	Q5U4T7,Q99MQ1	Protein bicaudal C homolog 1,Protein bicaudal C homolog 1-B	0	0	0	0	0	0	1	0
estExt_GenewiseH_1.C_990063	NvERTx.4.228252,NvERTx.4.35039	7.0	7.0	Q99853	Forkhead box protein B1	0	0	0	0	0	0	1	0
estExt_GenewiseH_1.C_4440001	NvERTx.4.48248,NvERTx.4.48249,NvERTx.4.48250	1.0	4.0	P49338	Protein Wnt-4	0	0	0	0	0	0	1	0
estExt_fgenesh1_pm.C_530001	NvERTx.4.219905,NvERTx.4.225433,NvERTx.4.59627	1.0	8.0	No_Uniprotmatch,P13903	No_Description,Twist-related protein	0	0	0	0	0	0	1	0
estExt_gwp.C_1170009	NvERTx.4.224586,NvERTx.4.228082,NvERTx.4.80873	1.0	7.0	No_Uniprotmatch,Q8BKG4,Q9DEB5	Frizzled-10,Frizzled-10-A,No_Description	0	0	0	0	0	0	1	0
estExt_fgenesh1_kg.C_50021	NvERTx.4.142825	3.0	7.0	P19382	Protein snail homolog Sna	0	0	0	0	0	0	1	0
gw.26.321.1	NvERTx.4.15009,NvERTx.4.185246,NvERTx.4.185247,NvERTx.4.227700	4.0	4.0	P42586,Q00401,Q90481	Homeobox protein DTH-2,Homeobox protein Nkx-2.2,Homeobox protein Nkx-2.2a	0	0	0	0	0	0	1	0
estExt_fgenesh1_pg.C_2620002	NvERTx.4.239,NvERTx.4.68608,NvERTx.4.68609,NvERTx.4.68610,NvERTx.4.94143	3.0	7.0	No_Uniprotmatch,P48798	Fibroblast growth factor 2,No_Description	0	0	0	0	0	0	1	0
e_gw.286.29.1	NvERTx.4.97387,NvERTx.4.97388,NvERTx.4.97389,NvERTx.4.97390,NvERTx.4.97391	4.0	4.0	O42406	Homeobox protein SIX3	0	0	0	0	0	0	1	0
gw.34.211.1	NvERTx.4.120132	6.0	4.0	Q63247	Forkhead box protein J1	0	0	0	0	0	0	0	1
e_gw.38.33.1	NvERTx.4.130710,NvERTx.4.130711	1.0	6.0	O00339,Q15113	Matrilin-2,Procollagen C-endopeptidase enhancer 1	0	0	0	0	0	0	0	1
e_gw.28.3.1	NvERTx.4.132141,NvERTx.4.233401	1.0	4.0	P28047,P31283	Protein Wnt-2b-B,Protein Wnt-7b	0	0	0	0	0	0	0	1
e_gw.116.148.1	NvERTx.4.103336,NvERTx.4.13288,NvERTx.4.136434,NvERTx.4.136435,NvERTx.4.136437,NvERTx.4.136438	1.0	8.0	No_Uniprotmatch,P97458,Q566X8,Q8JI10	Diencephalon/mesencephalon homeobox protein 1-A,Diencephalon/mesencephalon homeobox protein 1-B,Homeobox protein prophet of Pit-1,No_Description	0	0	0	0	0	0	0	1
estExt_gwp.C_40076	NvERTx.4.125722,NvERTx.4.202658,NvERTx.4.202659,NvERTx.4.202660,NvERTx.4.202661,NvERTx.4.202662,NvERTx.4.202663,NvERTx.4.207507,NvERTx.4.214302,NvERTx.4.229435	6.0	4.0	No_Uniprotmatch,Q498D6,Q8JFR5,Q91743,Q95YM9	Fibroblast growth factor receptor,Fibroblast growth factor receptor 4,Mast/stem cell growth factor receptor kita,No_Description	0	0	0	0	0	0	0	1
gw.15.184.1	NvERTx.4.220026,NvERTx.4.227221	1.0	4.0	A2RU54,P53547	Homeobox protein HMX2,Homeobox protein ceh-1	0	0	0	0	0	0	0	1
fgenesh1_pg.scaffold_49000009	NvERTx.4.51827,NvERTx.4.51828,NvERTx.4.51829	5.0	7.0	No_Uniprotmatch,O57337	No_Description,Transcription factor HES-1	0	0	0	0	0	0	0	1
estExt_gwp.C_620176	NvERTx.4.52738,NvERTx.4.52739	5.0	4.0	No_Uniprotmatch,Q61850	Forkhead box protein C2,No_Description	0	0	0	0	0	0	0	1
e_gw.223.23.1	NvERTx.4.207991,NvERTx.4.54137,NvERTx.4.54138,NvERTx.4.54139,NvERTx.4.54140	6.0	4.0	O15146,Q61006,Q9Y6L7	skeletal receptor tyrosine-protein kinase,Muscle,Tolloid-like protein 2	0	0	0	0	0	0	0	1
gw.55.217.1	NvERTx.4.57017	6.0	4.0	A1A546	Intestine-specific homeobox	0	0	0	0	0	0	0	1
gw.51.137.1	NvERTx.4.64399	6.0	7.0	O43597	Protein sprouty homolog 2	0	0	0	0	0	0	0	1
fgenesh1_pg.scaffold_2000024	NvERTx.4.65410,NvERTx.4.65412,NvERTx.4.65413,NvERTx.4.65414,NvERTx.4.65415,NvERTx.4.65416,NvERTx.4.65417	6.0	7.0	No_Uniprotmatch,P15655,Q5RAY8	Fibroblast growth factor 2,Fibroblast growth factor 7,No_Description	0	0	0	0	0	0	0	1
e_gw.205.1.1	NvERTx.4.216743,NvERTx.4.6665	1.0	8.0	Q64731	Forkhead box protein L1	0	0	0	0	0	0	0	1
fgenesh1_pg.scaffold_116000032	NvERTx.4.75541,NvERTx.4.75542,NvERTx.4.75546,NvERTx.4.75547,NvERTx.4.75548,NvERTx.4.75549,NvERTx.4.75550	1.0	8.0	No_Uniprotmatch,Q108U2,Q3L254	No_Description,Protein Wnt-2,Protein Wnt-7b	0	0	0	0	0	0	0	1
e_gw.248.4.1	NvERTx.4.77035,NvERTx.4.77037,NvERTx.4.77038,NvERTx.4.77040,NvERTx.4.77044	1.0	7.0	F1Q4R9,No_Uniprotmatch	Homeobox protein MOX-1 {ECO:0000250|UniProtKB:P50221},No_Description	0	0	0	0	0	0	0	1
e_gw.248.7.1	NvERTx.4.77032,NvERTx.4.77033,NvERTx.4.77039,NvERTx.4.77043	5.0	7.0	F1Q4R9,No_Uniprotmatch,P50222	Homeobox protein MOX-1 {ECO:0000250|UniProtKB:P50221},Homeobox protein MOX-2,No_Description	0	0	0	0	0	0	0	1
e_gw.53.52.1	NvERTx.4.77301,NvERTx.4.77302,NvERTx.4.77306,NvERTx.4.77307	1.0	7.0	Q0VA40	Transcription factor Sp9	0	0	0	0	0	0	0	1
gw.31.152.1	NvERTx.4.119425,NvERTx.4.119426,NvERTx.4.225680,NvERTx.4.82944,NvERTx.4.82945,NvERTx.4.82946,NvERTx.4.82948	6.0	4.0	No_Uniprotmatch,Q9Y603	No_Description,Transcription factor ETV7	0	0	0	0	0	0	0	1
e_gw.262.50.1	NvERTx.4.92297,NvERTx.4.92298,NvERTx.4.92299,NvERTx.4.92300,NvERTx.4.92301,NvERTx.4.92302,NvERTx.4.92303,NvERTx.4.92304	6.0	4.0	Q01196	Runt-related transcription factor 1	0	0	0	0	0	0	0	1
fgenesh1_pg.scaffold_183000001	NvERTx.4.127818,NvERTx.4.127819,NvERTx.4.127820,NvERTx.4.180751,NvERTx.4.180752,NvERTx.4.180768	3.0	8.0	No_Uniprotmatch,P98160	Basement membrane-specific heparan sulfate proteoglycan core protein,No_Description	0	0	0	0	0	0	0	1
e_gw.148.118.1	NvERTx.4.35183	3.0	8.0	Q804S6	Homeobox protein EMX1	0	0	0	0	0	0	0	1
e_gw.27.3.1	NvERTx.4.52057	2.0	8.0	P31315	GS homeobox 1	0	0	0	0	0	0	0	1
estExt_fgenesh1_pg.C_120143	NvERTx.4.35900,NvERTx.4.35901,NvERTx.4.59502,NvERTx.4.59503	3.0	6.0	No_Uniprotmatch,Q61805,Q91770	Homeobox protein not2,Lipopolysaccharide-binding protein,No_Description	0	0	0	0	0	0	0	1
e_gw.6.263.1	NvERTx.4.60786,NvERTx.4.60787	5.0	6.0	No_Uniprotmatch,Q9MZT7	Myc proto-oncogene protein,No_Description	0	0	0	0	0	0	0	1
estExt_GenewiseH_1.C_620202	NvERTx.4.26722,NvERTx.4.63085	4.0	4.0	No_Uniprotmatch,Q9PVX0	No_Description,Retinal homeobox protein Rx2	0	0	0	0	0	0	0	1
