# Supplementary material for: Whole body regeneration deploys a rewired embryonic gene regulatory network logic
Source: Nat Commun. 2025 Dec 11;17:503. doi: 10.1038/s41467-025-67196-4 (PMC12804838; doi:10.1038/s41467-025-67196-4)
Supplement: Supplementary file 3 — Supplementary Data 1-26 [file 41467_2025_67196_MOESM3_ESM.zip › Supplemental Data/Supplementary Data 17 - GO Term DEGS treatments.xlsx]

## Sheet: U0126_DEGs_Down
GO.ID	Term	Annotated	Significant	Expected	classicFisher
GO:0009790	embryo development	951	37	10.45	1.3e-11
GO:0048534	hematopoietic or lymphoid organ developm...	462	22	2025-08-05	8.0e-09
GO:1903706	regulation of hemopoiesis	176	14	1.93	9.0e-09
GO:0048568	embryonic organ development	392	20	4.31	1.3e-08
GO:0048562	embryonic organ morphogenesis	281	17	2025-09-03	1.4e-08
GO:0030097	hemopoiesis	437	21	2025-08-04	1.5e-08
GO:0002520	immune system development	490	22	5.39	2.3e-08
GO:0016055	Wnt signaling pathway	305	17	3.35	4.7e-08
GO:0198738	cell-cell signaling by wnt	307	17	3.37	5.1e-08
GO:0048598	embryonic morphogenesis	560	23	6.15	5.5e-08
GO:0009952	anterior/posterior pattern specification	175	13	1.92	7.0e-08
GO:0001501	skeletal system development	399	19	4.39	8.9e-08
GO:0048513	animal organ development	2596	57	28.53	9.6e-08
GO:0045637	regulation of myeloid cell differentiati...	123	11	1.35	1.1e-07
GO:0045596	negative regulation of cell differentiat...	368	18	2025-04-04	1.3e-07
GO:0009887	animal organ morphogenesis	836	28	9.19	1.3e-07
GO:0045595	regulation of cell differentiation	904	29	9.94	1.9e-07
GO:0007275	multicellular organism development	4276	79	47	2.0e-07
GO:0061053	somite development	79	9	0.87	2.0e-07
GO:0003002	regionalization	351	17	3.86	3.5e-07
GO:0051093	negative regulation of developmental pro...	537	21	2025-09-05	4.9e-07
GO:1905114	cell surface receptor signaling pathway ...	414	18	4.55	7.5e-07
GO:0043009	chordate embryonic development	461	19	2025-07-05	8.1e-07
GO:0030111	regulation of Wnt signaling pathway	183	12	2025-01-02	8.7e-07
GO:0045638	negative regulation of myeloid cell diff...	49	7	0.54	1.0e-06
GO:0009888	tissue development	1518	38	16.68	1.1e-06
GO:0060348	bone development	155	11	2025-07-01	1.2e-06
GO:0007166	cell surface receptor signaling pathway	1735	41	2025-07-19	1.7e-06
GO:0048731	system development	3427	65	37.67	2.0e-06
GO:0009966	regulation of signal transduction	1810	42	19.89	2.0e-06
GO:0060429	epithelium development	1015	29	11.16	2.1e-06
GO:0031323	regulation of cellular metabolic process	3680	68	40.45	2.6e-06
GO:2000026	regulation of multicellular organismal d...	860	26	9.45	2.7e-06
GO:0080090	regulation of primary metabolic process	3620	67	39.79	3.0e-06
GO:0009968	negative regulation of signal transducti...	714	23	7.85	3.8e-06
GO:0009792	embryo development ending in birth or eg...	518	19	5.69	4.5e-06
GO:0051171	regulation of nitrogen compound metaboli...	3526	65	38.75	5.4e-06
GO:0048729	tissue morphogenesis	576	20	6.33	5.7e-06
GO:1902105	regulation of leukocyte differentiation	118	9	2025-03-01	6.2e-06
GO:0048705	skeletal system morphogenesis	152	10	1.67	7.0e-06
GO:0060485	mesenchyme development	224	12	2.46	7.1e-06
GO:0048583	regulation of response to stimulus	2385	49	26.21	7.3e-06
GO:0030099	myeloid cell differentiation	189	11	2025-08-02	7.9e-06
GO:0060349	bone morphogenesis	44	6	0.48	8.1e-06
GO:0007389	pattern specification process	455	17	5	1.2e-05
GO:0043066	negative regulation of apoptotic process	455	17	5	1.2e-05
GO:0061056	sclerotome development	5	3	0.05	1.3e-05
GO:0043069	negative regulation of programmed cell d...	462	17	2025-08-05	1.4e-05
GO:0010646	regulation of cell communication	2164	45	23.78	1.4e-05
GO:0051145	smooth muscle cell differentiation	29	5	0.32	1.5e-05
GO:0006355	regulation of DNA-templated transcriptio...	2166	45	23.81	1.5e-05
GO:1903506	regulation of nucleic acid-templated tra...	2167	45	23.82	1.5e-05
GO:0019222	regulation of metabolic process	4180	72	45.94	1.5e-05
GO:2001141	regulation of RNA biosynthetic process	2169	45	23.84	1.5e-05
GO:0090288	negative regulation of cellular response...	73	7	0.8	1.5e-05
GO:0002521	leukocyte differentiation	204	11	2.24	1.6e-05
GO:0048585	negative regulation of response to stimu...	896	25	9.85	1.7e-05
GO:0060070	canonical Wnt signaling pathway	168	10	1.85	1.7e-05
GO:0023051	regulation of signaling	2186	45	2025-03-24	1.8e-05
GO:0060255	regulation of macromolecule metabolic pr...	3817	67	41.95	1.9e-05
GO:0048863	stem cell differentiation	137	9	1.51	2.1e-05
GO:0061061	muscle structure development	382	15	2025-02-04	2.2e-05
GO:0030879	mammary gland development	53	6	0.58	2.4e-05
GO:0006351	DNA-templated transcription	2500	49	27.48	2.6e-05
GO:0097659	nucleic acid-templated transcription	2501	49	27.49	2.6e-05
GO:0032774	RNA biosynthetic process	2509	49	27.58	2.9e-05
GO:0002009	morphogenesis of an epithelium	492	17	5.41	3.1e-05
GO:0048856	anatomical structure development	4915	80	54.02	3.2e-05
GO:0035282	segmentation	114	8	1.25	3.7e-05
GO:0035582	sequestering of BMP in extracellular mat...	18	4	0.2	3.8e-05
GO:0010648	negative regulation of cell communicatio...	832	23	9.14	4.4e-05
GO:0097094	craniofacial suture morphogenesis	7	3	0.08	4.4e-05
GO:0030178	negative regulation of Wnt signaling pat...	117	8	1.29	4.5e-05
GO:0023057	negative regulation of signaling	834	23	9.17	4.5e-05
GO:2001205	negative regulation of osteoclast develo...	19	4	0.21	4.8e-05
GO:0001655	urogenital system development	316	13	3.47	4.9e-05
GO:0090596	sensory organ morphogenesis	317	13	3.48	5.0e-05
GO:0035295	tube development	1019	26	2025-02-11	5.2e-05
GO:0007423	sensory organ development	567	18	6.23	5.5e-05
GO:0060548	negative regulation of cell death	515	17	5.66	5.6e-05
GO:0050793	regulation of developmental process	1597	35	17.55	5.6e-05
GO:0034199	activation of protein kinase A activity	20	4	0.22	6.0e-05
GO:0032352	positive regulation of hormone metabolic...	8	3	0.09	7.0e-05
GO:0051241	negative regulation of multicellular org...	633	19	6.96	7.2e-05
GO:0048050	post-embryonic eye morphogenesis	21	4	0.23	7.3e-05
GO:0042692	muscle cell differentiation	242	11	2.66	7.7e-05
GO:0032502	developmental process	5285	83	58.09	7.9e-05
GO:0002376	immune system process	1363	31	14.98	8.2e-05
GO:0051252	regulation of RNA metabolic process	2398	46	26.36	8.5e-05
GO:0048523	negative regulation of cellular process	2781	51	30.57	0.00010
GO:0034097	response to cytokine	388	14	4.26	0.00010
GO:0002682	regulation of immune system process	650	19	7.14	0.00010
GO:0042472	inner ear morphogenesis	100	7	2025-01-01	0.00012
GO:0048704	embryonic skeletal system morphogenesis	70	6	0.77	0.00012
GO:0019219	regulation of nucleobase-containing comp...	2652	49	29.15	0.00012
GO:0060823	canonical Wnt signaling pathway involved...	2	2	0.02	0.00012
GO:0061046	regulation of branching involved in lung...	2	2	0.02	0.00012
GO:0072034	renal vesicle induction	2	2	0.02	0.00012
GO:0045671	negative regulation of osteoclast differ...	24	4	0.26	0.00013
GO:0042981	regulation of apoptotic process	835	22	9.18	0.00013
GO:0048839	inner ear development	214	10	2.35	0.00013
GO:0072001	renal system development	302	12	3.32	0.00013
GO:0009653	anatomical structure morphogenesis	2298	44	25.26	0.00013
GO:0043923	positive regulation by host of viral tra...	10	3	0.11	0.00015
GO:1990314	cellular response to insulin-like growth...	10	3	0.11	0.00015
GO:0060218	hematopoietic stem cell differentiation	25	4	0.27	0.00015
GO:0090103	cochlea morphogenesis	25	4	0.27	0.00015
GO:2001204	regulation of osteoclast development	25	4	0.27	0.00015
GO:0043067	regulation of programmed cell death	856	22	9.41	0.00019
GO:0071345	cellular response to cytokine stimulus	315	12	3.46	0.00020
GO:0021903	rostrocaudal neural tube patterning	11	3	0.12	0.00020
GO:0001656	metanephros development	110	7	1.21	0.00021
GO:0042471	ear morphogenesis	110	7	1.21	0.00021
GO:1904888	cranial skeletal system development	50	5	0.55	0.00022
GO:0043583	ear development	228	10	2.51	0.00022
GO:0034654	nucleobase-containing compound biosynthe...	2945	52	32.37	0.00022
GO:0031326	regulation of cellular biosynthetic proc...	2571	47	28.26	0.00022
GO:0010556	regulation of macromolecule biosynthetic...	2500	46	27.48	0.00023
GO:1901362	organic cyclic compound biosynthetic pro...	3179	55	34.94	0.00023
GO:0036035	osteoclast development	28	4	0.31	0.00024
GO:0048041	focal adhesion assembly	51	5	0.56	0.00024
GO:1902106	negative regulation of leukocyte differe...	51	5	0.56	0.00024
GO:1903707	negative regulation of hemopoiesis	52	5	0.57	0.00026
GO:0090090	negative regulation of canonical Wnt sig...	81	6	0.89	0.00027
GO:1905332	positive regulation of morphogenesis of ...	12	3	0.13	0.00027
GO:0035581	sequestering of extracellular ligand fro...	29	4	0.32	0.00027
GO:0035583	sequestering of TGFbeta in extracellular...	29	4	0.32	0.00027
GO:0071694	maintenance of protein location in extra...	29	4	0.32	0.00027
GO:0098751	bone cell development	29	4	0.32	0.00027
GO:1900115	extracellular regulation of signal trans...	29	4	0.32	0.00027
GO:1900116	extracellular negative regulation of sig...	29	4	0.32	0.00027
GO:0019438	aromatic compound biosynthetic process	3049	53	33.51	0.00028
GO:0001756	somitogenesis	53	5	0.58	0.00028
GO:0032501	multicellular organismal process	6155	91	67.65	0.00029
GO:0009889	regulation of biosynthetic process	2603	47	28.61	0.00030
GO:0022617	extracellular matrix disassembly	83	6	0.91	0.00030
GO:0018130	heterocycle biosynthetic process	3059	53	33.62	0.00031
GO:1905330	regulation of morphogenesis of an epithe...	30	4	0.33	0.00031
GO:0034769	basement membrane disassembly	3	2	0.03	0.00036
GO:0038030	non-canonical Wnt signaling pathway via ...	3	2	0.03	0.00036
GO:0072174	metanephric tubule formation	3	2	0.03	0.00036
GO:2000018	regulation of male gonad development	3	2	0.03	0.00036
GO:0048754	branching morphogenesis of an epithelial...	158	8	1.74	0.00036
GO:2000027	regulation of animal organ morphogenesis	87	6	0.96	0.00039
GO:0021854	hypothalamus development	32	4	0.35	0.00040
GO:0072359	circulatory system development	905	22	9.95	0.00040
GO:0030154	cell differentiation	3175	54	34.9	0.00042
GO:0031128	developmental induction	14	3	0.15	0.00043
GO:0110110	positive regulation of animal organ morp...	14	3	0.15	0.00043
GO:1990390	protein K33-linked ubiquitination	14	3	0.15	0.00043
GO:0030098	lymphocyte differentiation	124	7	1.36	0.00044
GO:0007044	cell-substrate junction assembly	59	5	0.65	0.00047
GO:0048048	embryonic eye morphogenesis	59	5	0.65	0.00047
GO:0150115	cell-substrate junction organization	59	5	0.65	0.00047
GO:0048869	cellular developmental process	3193	54	35.09	0.00048
GO:0048706	embryonic skeletal system development	91	6	1	0.00050
GO:0002762	negative regulation of myeloid leukocyte...	34	4	0.37	0.00051
GO:0045995	regulation of embryonic development	34	4	0.37	0.00051
GO:0060828	regulation of canonical Wnt signaling pa...	127	7	2025-04-01	0.00051
GO:0071363	cellular response to growth factor stimu...	456	14	2025-01-05	0.00053
GO:0071560	cellular response to transforming growth...	128	7	1.41	0.00053
GO:0003338	metanephros morphogenesis	15	3	0.16	0.00054
GO:0021871	forebrain regionalization	15	3	0.16	0.00054
GO:0090183	regulation of kidney development	15	3	0.16	0.00054
GO:0035567	non-canonical Wnt signaling pathway	61	5	0.67	0.00055
GO:0071559	response to transforming growth factor b...	129	7	1.42	0.00056
GO:0061138	morphogenesis of a branching epithelium	170	8	1.87	0.00059
GO:0045165	cell fate commitment	213	9	2.34	0.00059
GO:0060562	epithelial tube morphogenesis	357	12	3.92	0.00060
GO:0060350	endochondral bone morphogenesis	36	4	0.4	0.00063
GO:0010033	response to organic substance	2244	41	24.66	0.00063
GO:0030198	extracellular matrix organization	261	10	2.87	0.00064
GO:0006915	apoptotic process	1195	26	13.13	0.00064
GO:0010468	regulation of gene expression	3000	51	32.97	0.00065
GO:0060438	trachea development	16	3	0.18	0.00066
GO:1903131	mononuclear cell differentiation	133	7	1.46	0.00067
GO:0006590	thyroid hormone generation	4	2	0.04	0.00071
GO:0060433	bronchus development	4	2	0.04	0.00071
GO:0060749	mammary gland alveolus development	4	2	0.04	0.00071
GO:0061377	mammary gland lobule development	4	2	0.04	0.00071
GO:0072173	metanephric tubule morphogenesis	4	2	0.04	0.00071
GO:2000347	positive regulation of hepatocyte prolif...	4	2	0.04	0.00071
GO:2000609	regulation of thyroid hormone generation	4	2	0.04	0.00071
GO:2000611	positive regulation of thyroid hormone g...	4	2	0.04	0.00071
GO:0043062	extracellular structure organization	265	10	2.91	0.00072
GO:0008584	male gonad development	65	5	0.71	0.00074
GO:0010737	protein kinase A signaling	65	5	0.71	0.00074
GO:0046546	development of primary male sexual chara...	65	5	0.71	0.00074
GO:0001763	morphogenesis of a branching structure	176	8	1.93	0.00074
GO:0021532	neural tube patterning	38	4	0.42	0.00078
GO:0051893	regulation of focal adhesion assembly	38	4	0.42	0.00078
GO:0090109	regulation of cell-substrate junction as...	38	4	0.42	0.00078
GO:0150116	regulation of cell-substrate junction or...	38	4	0.42	0.00078
GO:0001837	epithelial to mesenchymal transition	137	7	1.51	0.00080
GO:0010941	regulation of cell death	958	22	10.53	0.00085
GO:0033627	cell adhesion mediated by integrin	39	4	0.43	0.00086
GO:0070848	response to growth factor	481	14	5.29	0.00089
GO:0048762	mesenchymal cell differentiation	182	8	2	0.00092
GO:0032350	regulation of hormone metabolic process	18	3	0.2	0.00094
GO:0030514	negative regulation of BMP signaling pat...	40	4	0.44	0.00095
GO:0007160	cell-matrix adhesion	141	7	1.55	0.00095
GO:0002761	regulation of myeloid leukocyte differen...	69	5	0.76	0.00097
GO:0050794	regulation of cellular process	7971	109	87.61	0.00102
GO:0001822	kidney development	279	10	2025-07-03	0.00106
GO:0031325	positive regulation of cellular metaboli...	1586	31	17.43	0.00113
GO:0001757	somite specification	5	2	0.05	0.00118
GO:0043615	astrocyte cell migration	5	2	0.05	0.00118
GO:0045066	regulatory T cell differentiation	5	2	0.05	0.00118
GO:0045589	regulation of regulatory T cell differen...	5	2	0.05	0.00118
GO:0060563	neuroepithelial cell differentiation	5	2	0.05	0.00118
GO:0072033	renal vesicle formation	5	2	0.05	0.00118
GO:1902262	apoptotic process involved in blood vess...	5	2	0.05	0.00118
GO:1903232	melanosome assembly	5	2	0.05	0.00118
GO:1905939	regulation of gonad development	5	2	0.05	0.00118
GO:0002040	sprouting angiogenesis	73	5	0.8	0.00125
GO:0061515	myeloid cell development	43	4	0.47	0.00125
GO:0090287	regulation of cellular response to growt...	191	8	2025-01-02	0.00126
GO:0016070	RNA metabolic process	3402	55	37.39	0.00128
GO:0071772	response to BMP	109	6	2025-02-01	0.00129
GO:0071773	cellular response to BMP stimulus	109	6	2025-02-01	0.00129
GO:0050673	epithelial cell proliferation	238	9	2.62	0.00130
GO:0048519	negative regulation of biological proces...	3172	52	34.86	0.00133
GO:0012501	programmed cell death	1257	26	13.82	0.00133
GO:0031638	zymogen activation	44	4	0.48	0.00136
GO:0030323	respiratory tube development	111	6	1.22	0.00142
GO:0001932	regulation of protein phosphorylation	622	16	6.84	0.00143
GO:1901861	regulation of muscle tissue development	21	3	0.23	0.00150
GO:0045229	external encapsulating structure organiz...	346	11	2025-08-03	0.00159
GO:0048701	embryonic cranial skeleton morphogenesis	46	4	0.51	0.00161
GO:0002683	negative regulation of immune system pro...	199	8	2.19	0.00163
GO:0007267	cell-cell signaling	1349	27	14.83	0.00173
GO:0045892	negative regulation of DNA-templated tra...	575	15	6.32	0.00175
GO:0060534	trachea cartilage development	6	2	0.07	0.00175
GO:0060710	chorio-allantoic fusion	6	2	0.07	0.00175
GO:0071504	cellular response to heparin	6	2	0.07	0.00175
GO:1990834	response to odorant	6	2	0.07	0.00175
GO:0021536	diencephalon development	79	5	0.87	0.00178
GO:0001704	formation of primary germ layer	116	6	1.27	0.00178
GO:1903507	negative regulation of nucleic acid-temp...	577	15	6.34	0.00181
GO:1902679	negative regulation of RNA biosynthetic ...	578	15	6.35	0.00184
GO:0008219	cell death	1356	27	2025-09-14	0.00186
GO:0051239	regulation of multicellular organismal p...	1860	34	20.44	0.00199
GO:0045670	regulation of osteoclast differentiation	49	4	0.54	0.00204
GO:0007167	enzyme-linked receptor protein signaling...	645	16	2025-09-07	0.00206
GO:0007155	cell adhesion	1371	27	2025-07-15	0.00218
GO:0060021	roof of mouth development	50	4	0.55	0.00219
GO:0031327	negative regulation of cellular biosynth...	773	18	2025-05-08	0.00220
GO:0046661	male sex differentiation	83	5	0.91	0.00221
GO:0060425	lung morphogenesis	24	3	0.26	0.00223
GO:0035987	endodermal cell differentiation	51	4	0.56	0.00236
GO:0019220	regulation of phosphate metabolic proces...	844	19	9.28	0.00243
GO:0051174	regulation of phosphorus metabolic proce...	844	19	9.28	0.00243
GO:0010756	positive regulation of plasminogen activ...	7	2	0.08	0.00243
GO:0036514	dopaminergic neuron axon guidance	7	2	0.08	0.00243
GO:0045662	negative regulation of myoblast differen...	7	2	0.08	0.00243
GO:0071503	response to heparin	7	2	0.08	0.00243
GO:0072077	renal vesicle morphogenesis	7	2	0.08	0.00243
GO:0072087	renal vesicle development	7	2	0.08	0.00243
GO:0097272	ammonium homeostasis	7	2	0.08	0.00243
GO:1904938	planar cell polarity pathway involved in...	7	2	0.08	0.00243
GO:0009890	negative regulation of biosynthetic proc...	781	18	8.58	0.00245
GO:0048732	gland development	313	10	3.44	0.00248
GO:0001558	regulation of cell growth	263	9	2.89	0.00256
GO:0031324	negative regulation of cellular metaboli...	1180	24	12.97	0.00257
GO:0042325	regulation of phosphorylation	722	17	7.94	0.00259
GO:0051173	positive regulation of nitrogen compound...	1602	30	17.61	0.00263
GO:0048646	anatomical structure formation involved ...	1049	22	11.53	0.00269
GO:0030512	negative regulation of transforming grow...	53	4	0.58	0.00272
GO:0045619	regulation of lymphocyte differentiation	53	4	0.58	0.00272
GO:0090102	cochlea development	53	4	0.58	0.00272
GO:1901888	regulation of cell junction assembly	170	7	1.87	0.00277
GO:0002685	regulation of leukocyte migration	54	4	0.59	0.00291
GO:0001706	endoderm formation	55	4	0.6	0.00311
GO:0048066	developmental pigmentation	55	4	0.6	0.00311
GO:0050679	positive regulation of epithelial cell p...	90	5	0.99	0.00314
GO:0060541	respiratory system development	174	7	1.91	0.00315
GO:0009893	positive regulation of metabolic process	1914	34	2025-04-21	0.00317
GO:0048514	blood vessel morphogenesis	493	13	5.42	0.00321
GO:0007379	segment specification	8	2	0.09	0.00322
GO:0010719	negative regulation of epithelial to mes...	8	2	0.09	0.00322
GO:0030917	midbrain-hindbrain boundary development	8	2	0.09	0.00322
GO:0035455	response to interferon-alpha	8	2	0.09	0.00322
GO:0050910	detection of mechanical stimulus involve...	8	2	0.09	0.00322
GO:0060713	labyrinthine layer morphogenesis	8	2	0.09	0.00322
GO:0090184	positive regulation of kidney developmen...	8	2	0.09	0.00322
GO:0016049	cell growth	380	11	4.18	0.00327
GO:0002573	myeloid leukocyte differentiation	91	5	1	0.00330
GO:0044271	cellular nitrogen compound biosynthetic ...	3709	57	40.77	0.00335
GO:0007369	gastrulation	177	7	1.95	0.00346
GO:0001525	angiogenesis	440	12	4.84	0.00350
GO:0010558	negative regulation of macromolecule bio...	744	17	8.18	0.00352
GO:0090304	nucleic acid metabolic process	4290	64	47.15	0.00352
GO:0007507	heart development	500	13	2025-05-05	0.00361
GO:0045944	positive regulation of transcription by ...	562	14	6.18	0.00375
GO:0010604	positive regulation of macromolecule met...	1787	32	19.64	0.00376
GO:0022612	gland morphogenesis	94	5	2025-03-01	0.00379
GO:0048592	eye morphogenesis	230	8	2.53	0.00398
GO:0040007	growth	819	18	9	0.00405
GO:0050789	regulation of biological process	8518	112	93.62	0.00409
GO:0010831	positive regulation of myotube different...	9	2	0.1	0.00411
GO:0010894	negative regulation of steroid biosynthe...	9	2	0.1	0.00411
GO:0045579	positive regulation of B cell differenti...	9	2	0.1	0.00411
GO:0045939	negative regulation of steroid metabolic...	9	2	0.1	0.00411
GO:0061009	common bile duct development	9	2	0.1	0.00411
GO:0072189	ureter development	9	2	0.1	0.00411
GO:0032147	activation of protein kinase activity	96	5	2025-06-01	0.00415
GO:0045646	regulation of erythrocyte differentiatio...	30	3	0.33	0.00426
GO:0001952	regulation of cell-matrix adhesion	60	4	0.66	0.00427
GO:0007420	brain development	633	15	6.96	0.00433
GO:0030900	forebrain development	339	10	3.73	0.00436
GO:0006366	transcription by RNA polymerase II	1095	22	2025-04-12	0.00448
GO:0030324	lung development	98	5	2025-08-01	0.00453
GO:0006357	regulation of transcription by RNA polym...	961	20	10.56	0.00456
GO:0042127	regulation of cell population proliferat...	1029	21	11.31	0.00459
GO:0051851	modulation by host of symbiont process	31	3	0.34	0.00468
GO:0019221	cytokine-mediated signaling pathway	141	6	1.55	0.00469
GO:0008283	cell population proliferation	1310	25	2025-04-14	0.00479
GO:0051253	negative regulation of RNA metabolic pro...	643	15	2025-07-07	0.00499
GO:0030316	osteoclast differentiation	63	4	0.69	0.00508
GO:0090189	regulation of branching involved in uret...	10	2	0.11	0.00510
GO:0090190	positive regulation of branching involve...	10	2	0.11	0.00510
GO:0097195	pilomotor reflex	10	2	0.11	0.00510
GO:1905521	regulation of macrophage migration	10	2	0.11	0.00510
GO:1905523	positive regulation of macrophage migrat...	10	2	0.11	0.00510
GO:0002687	positive regulation of leukocyte migrati...	32	3	0.35	0.00513
GO:0010467	gene expression	4276	63	47	0.00520
GO:0043549	regulation of kinase activity	466	12	2025-12-05	0.00550
GO:0007178	transmembrane receptor protein serine/th...	193	7	2025-12-02	0.00554
GO:0030509	BMP signaling pathway	103	5	1.13	0.00559
GO:0061008	hepaticobiliary system development	103	5	1.13	0.00559
GO:0021879	forebrain neuron differentiation	33	3	0.36	0.00559
GO:0061180	mammary gland epithelium development	33	3	0.36	0.00559
GO:0048864	stem cell development	66	4	0.73	0.00599
GO:2000345	regulation of hepatocyte proliferation	11	2	0.12	0.00619
GO:0008285	negative regulation of cell population p...	415	11	4.56	0.00629
GO:0021761	limbic system development	106	5	1.17	0.00630
GO:0043473	pigmentation	106	5	1.17	0.00630
GO:0051147	regulation of muscle cell differentiatio...	67	4	0.74	0.00632
GO:0060322	head development	662	15	7.28	0.00648
GO:0050790	regulation of catalytic activity	1132	22	12.44	0.00658
GO:0035239	tube morphogenesis	796	17	8.75	0.00684
GO:0009059	macromolecule biosynthetic process	3670	55	40.34	0.00698
GO:0007399	nervous system development	2091	35	22.98	0.00706
GO:0007179	transforming growth factor beta receptor...	109	5	2025-02-01	0.00707
GO:0001934	positive regulation of protein phosphory...	364	10	4	0.00710
GO:0001568	blood vessel development	543	13	5.97	0.00712
GO:0031399	regulation of protein modification proce...	867	18	9.53	0.00721
GO:0010954	positive regulation of protein processin...	12	2	0.13	0.00738
GO:0021855	hypothalamus cell migration	12	2	0.13	0.00738
GO:0035456	response to interferon-beta	12	2	0.13	0.00738
GO:0035458	cellular response to interferon-beta	12	2	0.13	0.00738
GO:0042403	thyroid hormone metabolic process	12	2	0.13	0.00738
GO:0045577	regulation of B cell differentiation	12	2	0.13	0.00738
GO:0048643	positive regulation of skeletal muscle t...	12	2	0.13	0.00738
GO:0060033	anatomical structure regression	12	2	0.13	0.00738
GO:0072273	metanephric nephron morphogenesis	12	2	0.13	0.00738
GO:1901863	positive regulation of muscle tissue dev...	12	2	0.13	0.00738
GO:1903319	positive regulation of protein maturatio...	12	2	0.13	0.00738
GO:1905517	macrophage migration	12	2	0.13	0.00738
GO:0045859	regulation of protein kinase activity	425	11	4.67	0.00746
GO:0050678	regulation of epithelial cell proliferat...	205	7	2.25	0.00763
GO:0051702	biological process involved in interacti...	37	3	0.41	0.00771
GO:0030510	regulation of BMP signaling pathway	71	4	0.78	0.00774
GO:0051216	cartilage development	112	5	1.23	0.00791
GO:0010721	negative regulation of cell development	158	6	1.74	0.00807
GO:0030217	T cell differentiation	72	4	0.79	0.00813
GO:0048563	post-embryonic animal organ morphogenesi...	72	4	0.79	0.00813
GO:0042221	response to chemical	2970	46	32.64	0.00814
GO:0050680	negative regulation of epithelial cell p...	113	5	1.24	0.00821
GO:0042063	gliogenesis	208	7	2.29	0.00823
GO:0006541	glutamine metabolic process	38	3	0.42	0.00831
GO:0043010	camera-type eye development	261	8	2.87	0.00835
GO:0010755	regulation of plasminogen activation	13	2	0.14	0.00865
GO:0060441	epithelial tube branching involved in lu...	13	2	0.14	0.00865
GO:0060669	embryonic placenta morphogenesis	13	2	0.14	0.00865
GO:0045934	negative regulation of nucleobase-contai...	750	16	8.24	0.00869
GO:0006725	cellular aromatic compound metabolic pro...	5058	71	55.59	0.00918
GO:0001944	vasculature development	562	13	6.18	0.00934
GO:0040008	regulation of growth	500	12	2025-05-05	0.00939
GO:0030307	positive regulation of cell growth	117	5	1.29	0.00946
GO:0030155	regulation of cell adhesion	381	10	4.19	0.00962
GO:0097529	myeloid leukocyte migration	76	4	0.84	0.00980
GO:0072073	kidney epithelium development	165	6	1.81	0.00987
GO:0032331	negative regulation of chondrocyte diffe...	14	2	0.15	0.01002
GO:0034969	histone arginine methylation	14	2	0.15	0.01002
GO:0036498	IRE1-mediated unfolded protein response	14	2	0.15	0.01002
GO:0042074	cell migration involved in gastrulation	14	2	0.15	0.01002
GO:0048641	regulation of skeletal muscle tissue dev...	14	2	0.15	0.01002
GO:0051895	negative regulation of focal adhesion as...	14	2	0.15	0.01002
GO:0072574	hepatocyte proliferation	14	2	0.15	0.01002
GO:0072575	epithelial cell proliferation involved i...	14	2	0.15	0.01002
GO:0097066	response to thyroid hormone	14	2	0.15	0.01002
GO:0150118	negative regulation of cell-substrate ju...	14	2	0.15	0.01002
GO:0009719	response to endogenous stimulus	1247	23	13.71	0.01003
GO:0006895	Golgi to endosome transport	41	3	0.45	0.01025
GO:0032963	collagen metabolic process	77	4	0.85	0.01025
GO:0035270	endocrine system development	77	4	0.85	0.01025
GO:0008406	gonad development	120	5	1.32	0.01048
GO:0006139	nucleobase-containing compound metabolic...	4831	68	53.1	0.01052
GO:0071310	cellular response to organic substance	1545	27	16.98	0.01064
GO:0007492	endoderm development	78	4	0.86	0.01072
GO:0072080	nephron tubule development	121	5	1.33	0.01084
GO:1901360	organic cyclic compound metabolic proces...	5265	73	57.87	0.01091
GO:0001570	vasculogenesis	42	3	0.46	0.01095
GO:0021872	forebrain generation of neurons	42	3	0.46	0.01095
GO:0003163	sinoatrial node development	1	1	0.01	0.01099
GO:0003260	cardioblast migration	1	1	0.01	0.01099
GO:0003262	endocardial progenitor cell migration to...	1	1	0.01	0.01099
GO:0003318	cell migration to the midline involved i...	1	1	0.01	0.01099
GO:0003419	growth plate cartilage chondrocyte proli...	1	1	0.01	0.01099
GO:0003420	regulation of growth plate cartilage cho...	1	1	0.01	0.01099
GO:0007366	periodic partitioning by pair rule gene	1	1	0.01	0.01099
GO:0007495	visceral mesoderm-endoderm interaction i...	1	1	0.01	0.01099
GO:0021881	Wnt-activated signaling pathway involved...	1	1	0.01	0.01099
GO:0021898	commitment of multipotent stem cells to ...	1	1	0.01	0.01099
GO:0022009	central nervous system vasculogenesis	1	1	0.01	0.01099
GO:0031945	positive regulation of glucocorticoid me...	1	1	0.01	0.01099
GO:0031948	positive regulation of glucocorticoid bi...	1	1	0.01	0.01099
GO:0032346	positive regulation of aldosterone metab...	1	1	0.01	0.01099
GO:0032349	positive regulation of aldosterone biosy...	1	1	0.01	0.01099
GO:0032364	oxygen homeostasis	1	1	0.01	0.01099
GO:0032616	interleukin-13 production	1	1	0.01	0.01099
GO:0032656	regulation of interleukin-13 production	1	1	0.01	0.01099
GO:0032696	negative regulation of interleukin-13 pr...	1	1	0.01	0.01099
GO:0032713	negative regulation of interleukin-4 pro...	1	1	0.01	0.01099
GO:0032714	negative regulation of interleukin-5 pro...	1	1	0.01	0.01099
GO:0032808	lacrimal gland development	1	1	0.01	0.01099
GO:0033483	gas homeostasis	1	1	0.01	0.01099
GO:0034970	histone H3-R2 methylation	1	1	0.01	0.01099
GO:0034971	histone H3-R17 methylation	1	1	0.01	0.01099
GO:0035283	central nervous system segmentation	1	1	0.01	0.01099
GO:0035284	brain segmentation	1	1	0.01	0.01099
GO:0035477	regulation of angioblast cell migration ...	1	1	0.01	0.01099
GO:0035740	CD8-positive, alpha-beta T cell prolifer...	1	1	0.01	0.01099
GO:0036516	chemoattraction of dopaminergic neuron a...	1	1	0.01	0.01099
GO:0043374	CD8-positive, alpha-beta T cell differen...	1	1	0.01	0.01099
GO:0045590	negative regulation of regulatory T cell...	1	1	0.01	0.01099
GO:0048319	axial mesoderm morphogenesis	1	1	0.01	0.01099
GO:0048320	axial mesoderm formation	1	1	0.01	0.01099
GO:0060018	astrocyte fate commitment	1	1	0.01	0.01099
GO:0060363	cranial suture morphogenesis	1	1	0.01	0.01099
GO:0060423	foregut regionalization	1	1	0.01	0.01099
GO:0060424	lung field specification	1	1	0.01	0.01099
GO:0060431	primary lung bud formation	1	1	0.01	0.01099
GO:0060492	lung induction	1	1	0.01	0.01099
GO:0060516	primary prostatic bud elongation	1	1	0.01	0.01099
GO:0060517	epithelial cell proliferation involved i...	1	1	0.01	0.01099
GO:0060532	bronchus cartilage development	1	1	0.01	0.01099
GO:0060737	prostate gland morphogenetic growth	1	1	0.01	0.01099
GO:0060745	mammary gland branching involved in preg...	1	1	0.01	0.01099
GO:0060748	tertiary branching involved in mammary g...	1	1	0.01	0.01099
GO:0060753	regulation of mast cell chemotaxis	1	1	0.01	0.01099
GO:0060754	positive regulation of mast cell chemota...	1	1	0.01	0.01099
GO:0060784	regulation of cell proliferation involve...	1	1	0.01	0.01099
GO:0060827	regulation of canonical Wnt signaling pa...	1	1	0.01	0.01099
GO:0060829	negative regulation of canonical Wnt sig...	1	1	0.01	0.01099
GO:0060974	cell migration involved in heart formati...	1	1	0.01	0.01099
GO:0060975	cardioblast migration to the midline inv...	1	1	0.01	0.01099
GO:0061054	dermatome development	1	1	0.01	0.01099
GO:0061145	lung smooth muscle development	1	1	0.01	0.01099
GO:0061152	trachea submucosa development	1	1	0.01	0.01099
GO:0061153	trachea gland development	1	1	0.01	0.01099
GO:0061183	regulation of dermatome development	1	1	0.01	0.01099
GO:0061184	positive regulation of dermatome develop...	1	1	0.01	0.01099
GO:0061205	paramesonephric duct development	1	1	0.01	0.01099
GO:0061369	negative regulation of testicular blood ...	1	1	0.01	0.01099
GO:0061370	testosterone biosynthetic process	1	1	0.01	0.01099
GO:0061373	mammillary axonal complex development	1	1	0.01	0.01099
GO:0061374	mammillothalamic axonal tract developmen...	1	1	0.01	0.01099
GO:0061378	corpora quadrigemina development	1	1	0.01	0.01099
GO:0061379	inferior colliculus development	1	1	0.01	0.01099
GO:0061381	cell migration in diencephalon	1	1	0.01	0.01099
GO:0071838	cell proliferation in bone marrow	1	1	0.01	0.01099
GO:0071863	regulation of cell proliferation in bone...	1	1	0.01	0.01099
GO:0071864	positive regulation of cell proliferatio...	1	1	0.01	0.01099
GO:0071865	regulation of apoptotic process in bone ...	1	1	0.01	0.01099
GO:0071866	negative regulation of apoptotic process...	1	1	0.01	0.01099
GO:0071895	odontoblast differentiation	1	1	0.01	0.01099
GO:0072053	renal inner medulla development	1	1	0.01	0.01099
GO:0072054	renal outer medulla development	1	1	0.01	0.01099
GO:0072060	outer medullary collecting duct developm...	1	1	0.01	0.01099
GO:0072061	inner medullary collecting duct developm...	1	1	0.01	0.01099
GO:0072190	ureter urothelium development	1	1	0.01	0.01099
GO:0072191	ureter smooth muscle development	1	1	0.01	0.01099
GO:0072193	ureter smooth muscle cell differentiatio...	1	1	0.01	0.01099
GO:0072197	ureter morphogenesis	1	1	0.01	0.01099
GO:0072198	mesenchymal cell proliferation involved ...	1	1	0.01	0.01099
GO:0072199	regulation of mesenchymal cell prolifera...	1	1	0.01	0.01099
GO:0072497	mesenchymal stem cell differentiation	1	1	0.01	0.01099
GO:1904340	positive regulation of dopaminergic neur...	1	1	0.01	0.01099
GO:1905940	negative regulation of gonad development	1	1	0.01	0.01099
GO:1990009	retinal cell apoptotic process	1	1	0.01	0.01099
GO:1990697	protein depalmitoleylation	1	1	0.01	0.01099
GO:2000019	negative regulation of male gonad develo...	1	1	0.01	0.01099
GO:2000066	positive regulation of cortisol biosynth...	1	1	0.01	0.01099
GO:2000224	regulation of testosterone biosynthetic ...	1	1	0.01	0.01099
GO:2000225	negative regulation of testosterone bios...	1	1	0.01	0.01099
GO:2000564	regulation of CD8-positive, alpha-beta T...	1	1	0.01	0.01099
GO:2000729	positive regulation of mesenchymal cell ...	1	1	0.01	0.01099
GO:2000739	regulation of mesenchymal stem cell diff...	1	1	0.01	0.01099

## Sheet: U0126_DEGs_UP
GO.ID	Term	Annotated	Significant	Expected	classicFisher
GO:0044057	regulation of system process	542	19	6.47	2.8e-05
GO:0045597	positive regulation of cell differentiat...	452	17	2025-04-05	3.1e-05
GO:0006811	ion transport	1191	31	14.22	3.2e-05
GO:0006820	anion transport	377	15	2025-05-04	4.9e-05
GO:0051094	positive regulation of developmental pro...	777	23	9.27	5.6e-05
GO:0014816	skeletal muscle satellite cell different...	7	3	0.08	5.7e-05
GO:0014841	skeletal muscle satellite cell prolifera...	7	3	0.08	5.7e-05
GO:0051239	regulation of multicellular organismal p...	1860	41	2025-02-22	7.3e-05
GO:0051240	positive regulation of multicellular org...	916	25	10.93	9.7e-05
GO:0015718	monocarboxylic acid transport	122	8	1.46	0.00011
GO:0046849	bone remodeling	92	7	2025-01-01	0.00012
GO:0007447	imaginal disc pattern formation	22	4	0.26	0.00012
GO:0046942	carboxylic acid transport	239	11	2.85	0.00014
GO:0014856	skeletal muscle cell proliferation	10	3	0.12	0.00019
GO:0045595	regulation of cell differentiation	904	24	10.79	0.00020
GO:0015711	organic anion transport	298	12	3.56	0.00025
GO:0016318	ommatidial rotation	11	3	0.13	0.00026
GO:0043932	ossification involved in bone remodeling	11	3	0.13	0.00026
GO:0071280	cellular response to copper ion	11	3	0.13	0.00026
GO:0050793	regulation of developmental process	1597	35	2025-06-19	0.00030
GO:2001057	reactive nitrogen species metabolic proc...	51	5	0.61	0.00035
GO:0045926	negative regulation of growth	185	9	2.21	0.00039
GO:0032286	central nervous system myelin maintenanc...	3	2	0.04	0.00042
GO:0035914	skeletal muscle cell differentiation	30	4	0.36	0.00042
GO:0006941	striated muscle contraction	117	7	2025-04-01	0.00051
GO:0033690	positive regulation of osteoblast prolif...	14	3	0.17	0.00055
GO:0048640	negative regulation of developmental gro...	120	7	1.43	0.00059
GO:0001666	response to hypoxia	198	9	2.36	0.00063
GO:0007267	cell-cell signaling	1349	30	2025-01-16	0.00068
GO:0030239	myofibril assembly	59	5	0.7	0.00068
GO:0055002	striated muscle cell development	59	5	0.7	0.00068
GO:0036293	response to decreased oxygen levels	202	9	2.41	0.00073
GO:0007519	skeletal muscle tissue development	91	6	2025-09-01	0.00077
GO:0014719	skeletal muscle satellite cell activatio...	4	2	0.05	0.00084
GO:0035209	pupal development	4	2	0.05	0.00084
GO:0045317	equator specification	4	2	0.05	0.00084
GO:0090176	microtubule cytoskeleton organization in...	4	2	0.05	0.00084
GO:0048771	tissue remodeling	131	7	1.56	0.00100
GO:0014819	regulation of skeletal muscle contractio...	17	3	0.2	0.00101
GO:0045989	positive regulation of striated muscle c...	17	3	0.2	0.00101
GO:0060538	skeletal muscle organ development	96	6	1.15	0.00102
GO:0061035	regulation of cartilage development	38	4	0.45	0.00106
GO:0048518	positive regulation of biological proces...	3902	66	46.58	0.00107
GO:0070482	response to oxygen levels	214	9	2.55	0.00110
GO:0006809	nitric oxide biosynthetic process	39	4	0.47	0.00117
GO:0031646	positive regulation of nervous system pr...	39	4	0.47	0.00117
GO:0035220	wing disc development	39	4	0.47	0.00117
GO:0033688	regulation of osteoblast proliferation	18	3	0.21	0.00120
GO:0046688	response to copper ion	18	3	0.21	0.00120
GO:0001503	ossification	313	11	3.74	0.00138
GO:0031643	positive regulation of myelination	5	2	0.06	0.00138
GO:0033687	osteoblast proliferation	19	3	0.23	0.00141
GO:0042249	establishment of planar polarity of embr...	19	3	0.23	0.00141
GO:0051926	negative regulation of calcium ion trans...	19	3	0.23	0.00141
GO:0090177	establishment of planar polarity involve...	19	3	0.23	0.00141
GO:0046209	nitric oxide metabolic process	41	4	0.49	0.00141
GO:0051099	positive regulation of binding	103	6	1.23	0.00147
GO:0001736	establishment of planar polarity	106	6	1.27	0.00170
GO:0007164	establishment of tissue polarity	106	6	1.27	0.00170
GO:0007155	cell adhesion	1371	29	16.36	0.00181
GO:0006936	muscle contraction	326	11	3.89	0.00191
GO:0001737	establishment of imaginal disc-derived w...	6	2	0.07	0.00206
GO:0016336	establishment or maintenance of polarity...	6	2	0.07	0.00206
GO:0045198	establishment of epithelial cell apical/...	6	2	0.07	0.00206
GO:0003008	system process	1647	33	19.66	0.00210
GO:0015849	organic acid transport	236	9	2.82	0.00216
GO:0061036	positive regulation of cartilage develop...	22	3	0.26	0.00218
GO:0006942	regulation of striated muscle contractio...	77	5	0.92	0.00227
GO:0003009	skeletal muscle contraction	23	3	0.27	0.00249
GO:0014866	skeletal myofibril assembly	23	3	0.27	0.00249
GO:0030241	skeletal muscle myosin thick filament as...	23	3	0.27	0.00249
GO:0055001	muscle cell development	115	6	1.37	0.00257
GO:0007517	muscle organ development	198	8	2.36	0.00264
GO:0030178	negative regulation of Wnt signaling pat...	117	6	2025-04-01	0.00280
GO:0006937	regulation of muscle contraction	200	8	2.39	0.00281
GO:0032501	multicellular organismal process	6155	93	73.47	0.00285
GO:0048104	establishment of body hair or bristle pl...	7	2	0.08	0.00286
GO:0048105	establishment of body hair planar orient...	7	2	0.08	0.00286
GO:0048468	cell development	1681	33	2025-07-20	0.00291
GO:0001738	morphogenesis of a polarized epithelium	118	6	1.41	0.00293
GO:0045669	positive regulation of osteoblast differ...	50	4	0.6	0.00296
GO:0050804	modulation of chemical synaptic transmis...	347	11	4.14	0.00309
GO:0099177	regulation of trans-synaptic signaling	347	11	4.14	0.00309
GO:0042067	establishment of ommatidial planar polar...	25	3	0.3	0.00318
GO:0071320	cellular response to cAMP	25	3	0.3	0.00318
GO:0090103	cochlea morphogenesis	25	3	0.3	0.00318
GO:0030154	cell differentiation	3175	54	37.9	0.00325
GO:0048513	animal organ development	2596	46	30.99	0.00325
GO:0031644	regulation of nervous system process	123	6	1.47	0.00359
GO:0048869	cellular developmental process	3193	54	38.11	0.00367
GO:0007196	adenylate cyclase-inhibiting G protein-c...	8	2	0.1	0.00379
GO:0016335	morphogenesis of larval imaginal disc ep...	8	2	0.1	0.00379
GO:1905550	regulation of protein localization to en...	8	2	0.1	0.00379
GO:1905552	positive regulation of protein localizat...	8	2	0.1	0.00379
GO:1905905	pharyngeal gland morphogenesis	8	2	0.1	0.00379
GO:0071688	striated muscle myosin thick filament as...	27	3	0.32	0.00397
GO:0048678	response to axon injury	88	5	2025-05-01	0.00406
GO:0009888	tissue development	1518	30	2025-12-18	0.00415
GO:0048707	instar larval or pupal morphogenesis	56	4	0.67	0.00446
GO:0007552	metamorphosis	57	4	0.68	0.00475
GO:0035865	cellular response to potassium ion	9	2	0.11	0.00483
GO:0045571	negative regulation of imaginal disc gro...	9	2	0.11	0.00483
GO:0060297	regulation of sarcomere organization	9	2	0.11	0.00483
GO:0060298	positive regulation of sarcomere organiz...	9	2	0.11	0.00483
GO:1903779	regulation of cardiac conduction	29	3	0.35	0.00487
GO:0009887	animal organ morphogenesis	836	19	9.98	0.00543
GO:0003012	muscle system process	378	11	4.51	0.00584
GO:0031034	myosin filament assembly	31	3	0.37	0.00589
GO:0002168	instar larval development	10	2	0.12	0.00599
GO:0043217	myelin maintenance	10	2	0.12	0.00599
GO:0045570	regulation of imaginal disc growth	10	2	0.12	0.00599
GO:0061061	muscle structure development	382	11	4.56	0.00630
GO:0002165	instar larval or pupal development	62	4	0.74	0.00641
GO:0040008	regulation of growth	500	13	5.97	0.00717
GO:0035089	establishment of apical/basal cell polar...	11	2	0.13	0.00726
GO:0035159	regulation of tube length, open tracheal...	11	2	0.13	0.00726
GO:0048190	wing disc dorsal/ventral pattern formati...	11	2	0.13	0.00726
GO:0007476	imaginal disc-derived wing morphogenesis	34	3	0.41	0.00764
GO:0050879	multicellular organismal movement	34	3	0.41	0.00764
GO:0050881	musculoskeletal movement	34	3	0.41	0.00764
GO:0007444	imaginal disc development	66	4	0.79	0.00798
GO:0140353	lipid export from cell	66	4	0.79	0.00798
GO:0033002	muscle cell proliferation	146	6	1.74	0.00819
GO:0007472	wing disc morphogenesis	35	3	0.42	0.00828
GO:0031033	myosin filament organization	35	3	0.42	0.00828
GO:0032092	positive regulation of protein binding	67	4	0.8	0.00841
GO:0016485	protein processing	193	7	2025-03-02	0.00857
GO:0035150	regulation of tube size	292	9	3.49	0.00857
GO:0007450	dorsal/ventral pattern formation, imagin...	12	2	0.14	0.00865
GO:0014722	regulation of skeletal muscle contractio...	12	2	0.14	0.00865
GO:0035222	wing disc pattern formation	12	2	0.14	0.00865
GO:0035317	imaginal disc-derived wing hair organiza...	12	2	0.14	0.00865
GO:0042088	T-helper 1 type immune response	12	2	0.14	0.00865
GO:0001843	neural tube closure	68	4	0.81	0.00885
GO:0090257	regulation of muscle system process	243	8	2025-09-02	0.00890
GO:0002237	response to molecule of bacterial origin	151	6	2025-08-01	0.00959
GO:0060537	muscle tissue development	247	8	2.95	0.00977
GO:0035316	non-sensory hair organization	13	2	0.16	0.01014
GO:0061162	establishment of monopolar cell polarity	13	2	0.16	0.01014
GO:0061339	establishment or maintenance of monopola...	13	2	0.16	0.01014
GO:0014020	primary neural tube formation	71	4	0.85	0.01027
GO:0035114	imaginal disc-derived appendage morphoge...	38	3	0.45	0.01040
GO:0035120	post-embryonic appendage morphogenesis	38	3	0.45	0.01040
GO:0023051	regulation of signaling	2186	38	2025-09-26	0.01055
GO:1902905	positive regulation of supramolecular fi...	72	4	0.86	0.01078
GO:0048737	imaginal disc-derived appendage developm...	39	3	0.47	0.01117
GO:0060606	tube closure	73	4	0.87	0.01130
GO:0048638	regulation of developmental growth	306	9	3.65	0.01141
GO:0030308	negative regulation of cell growth	113	5	1.35	0.01146
GO:0006812	cation transport	838	18	10	0.01167
GO:0019370	leukotriene biosynthetic process	14	2	0.17	0.01174
GO:0030859	polarized epithelial cell differentiatio...	14	2	0.17	0.01174
GO:0070372	regulation of ERK1 and ERK2 cascade	158	6	1.89	0.01181
GO:0003051	angiotensin-mediated drinking behavior	1	1	0.01	0.01194
GO:0009804	coumarin metabolic process	1	1	0.01	0.01194
GO:0016264	gap junction assembly	1	1	0.01	0.01194
GO:0017143	insecticide metabolic process	1	1	0.01	0.01194
GO:0018894	dibenzo-p-dioxin metabolic process	1	1	0.01	0.01194
GO:0019341	dibenzo-p-dioxin catabolic process	1	1	0.01	0.01194
GO:0051581	negative regulation of neurotransmitter ...	1	1	0.01	0.01194
GO:0051611	regulation of serotonin uptake	1	1	0.01	0.01194
GO:0051612	negative regulation of serotonin uptake	1	1	0.01	0.01194
GO:0061193	taste bud development	1	1	0.01	0.01194
GO:0061194	taste bud morphogenesis	1	1	0.01	0.01194
GO:0061195	taste bud formation	1	1	0.01	0.01194
GO:0098923	retrograde trans-synaptic signaling by s...	1	1	0.01	0.01194
GO:0098924	retrograde trans-synaptic signaling by n...	1	1	0.01	0.01194
GO:1900365	positive regulation of mRNA polyadenylat...	1	1	0.01	0.01194
GO:1902031	regulation of NADP metabolic process	1	1	0.01	0.01194
GO:1902612	regulation of anti-Mullerian hormone sig...	1	1	0.01	0.01194
GO:1902613	negative regulation of anti-Mullerian ho...	1	1	0.01	0.01194
GO:1903596	regulation of gap junction assembly	1	1	0.01	0.01194
GO:1903598	positive regulation of gap junction asse...	1	1	0.01	0.01194
GO:1904842	response to nitroglycerin	1	1	0.01	0.01194
GO:1904843	cellular response to nitroglycerin	1	1	0.01	0.01194
GO:1990262	anti-Mullerian hormone signaling pathway	1	1	0.01	0.01194
GO:2000818	negative regulation of myoblast prolifer...	1	1	0.01	0.01194
GO:2001033	negative regulation of double-strand bre...	1	1	0.01	0.01194
GO:0031102	neuron projection regeneration	75	4	0.9	0.01239
GO:0048167	regulation of synaptic plasticity	160	6	1.91	0.01250
GO:0014855	striated muscle cell proliferation	41	3	0.49	0.01280
GO:0045667	regulation of osteoblast differentiation	76	4	0.91	0.01296
GO:0048732	gland development	313	9	3.74	0.01307
GO:0007216	G protein-coupled glutamate receptor sig...	15	2	0.18	0.01344
GO:0070371	ERK1 and ERK2 cascade	163	6	1.95	0.01360
GO:0009653	anatomical structure morphogenesis	2298	39	27.43	0.01388
GO:0048646	anatomical structure formation involved ...	1049	21	12.52	0.01401
GO:0050877	nervous system process	984	20	11.75	0.01407
GO:0070374	positive regulation of ERK1 and ERK2 cas...	119	5	1.42	0.01408
GO:0090596	sensory organ morphogenesis	317	9	3.78	0.01410
GO:0051098	regulation of binding	214	7	2.55	0.01451
GO:0030517	negative regulation of axon extension	43	3	0.51	0.01457
GO:0060071	Wnt signaling pathway, planar cell polar...	43	3	0.51	0.01457
GO:0006816	calcium ion transport	266	8	3.18	0.01475
GO:2000026	regulation of multicellular organismal d...	860	18	10.27	0.01486
GO:0001841	neural tube formation	80	4	0.95	0.01540
GO:0008015	blood circulation	552	13	6.59	0.01541
GO:0031638	zymogen activation	44	3	0.53	0.01550
GO:0090090	negative regulation of canonical Wnt sig...	81	4	0.97	0.01606
GO:0048511	rhythmic process	271	8	3.23	0.01632
GO:0071248	cellular response to metal ion	124	5	1.48	0.01656
GO:0048856	anatomical structure development	4915	73	58.67	0.01687
GO:0031667	response to nutrient levels	383	10	4.57	0.01695
GO:0006691	leukotriene metabolic process	17	2	0.2	0.01714
GO:0031641	regulation of myelination	17	2	0.2	0.01714
GO:0032309	icosanoid secretion	83	4	0.99	0.01741
GO:0010927	cellular component assembly involved in ...	126	5	2025-05-01	0.01763
GO:0003013	circulatory system process	564	13	6.73	0.01808
GO:0007560	imaginal disc morphogenesis	47	3	0.56	0.01849
GO:0045214	sarcomere organization	47	3	0.56	0.01849
GO:0060284	regulation of cell development	333	9	3.97	0.01881
GO:0002576	platelet degranulation	85	4	2025-01-01	0.01884
GO:0071715	icosanoid transport	85	4	2025-01-01	0.01884
GO:0007446	imaginal disc growth	18	2	0.21	0.01913
GO:0048566	embryonic digestive tract development	18	2	0.21	0.01913
GO:0090162	establishment of epithelial cell polarit...	18	2	0.21	0.01913
GO:0060291	long-term synaptic potentiation	48	3	0.57	0.01955
GO:0009886	post-embryonic animal morphogenesis	86	4	2025-03-01	0.01958
GO:0035295	tube development	1019	20	12.16	0.01978
GO:0006749	glutathione metabolic process	49	3	0.58	0.02065
GO:0043243	positive regulation of protein-containin...	49	3	0.58	0.02065
GO:0090175	regulation of establishment of planar po...	49	3	0.58	0.02065
GO:0031032	actomyosin structure organization	132	5	1.58	0.02110
GO:0097553	calcium ion transmembrane import into cy...	88	4	2025-05-01	0.02111
GO:0002367	cytokine production involved in immune r...	19	2	0.23	0.02122
GO:0006751	glutathione catabolic process	19	2	0.23	0.02122
GO:0048585	negative regulation of response to stimu...	896	18	2025-07-10	0.02154
GO:0043171	peptide catabolic process	50	3	0.6	0.02178
GO:1901136	carbohydrate derivative catabolic proces...	182	6	2.17	0.02216
GO:0055085	transmembrane transport	834	17	9.95	0.02224
GO:0032496	response to lipopolysaccharide	134	5	2025-06-01	0.02235
GO:0030111	regulation of Wnt signaling pathway	183	6	2.18	0.02269
GO:0010811	positive regulation of cell-substrate ad...	90	4	2025-07-01	0.02272
GO:0007610	behavior	772	16	9.21	0.02287
GO:0051591	response to cAMP	51	3	0.61	0.02294
GO:0051146	striated muscle cell differentiation	184	6	2025-02-02	0.02323
GO:0001976	nervous system process involved in regul...	20	2	0.24	0.02339
GO:0006516	glycoprotein catabolic process	20	2	0.24	0.02339
GO:0014051	gamma-aminobutyric acid secretion	20	2	0.24	0.02339
GO:0055065	metal ion homeostasis	346	9	4.13	0.02340
GO:0050805	negative regulation of synaptic transmis...	91	4	2025-09-01	0.02355
GO:0090066	regulation of anatomical structure size	524	12	6.25	0.02369
GO:0001171	reverse transcription	2	1	0.02	0.02373
GO:0002940	tRNA N2-guanine methylation	2	1	0.02	0.02373
GO:0007475	apposition of dorsal and ventral imagina...	2	1	0.02	0.02373
GO:0009635	response to herbicide	2	1	0.02	0.02373
GO:0032199	reverse transcription involved in RNA-me...	2	1	0.02	0.02373
GO:0048561	establishment of animal organ orientatio...	2	1	0.02	0.02373
GO:0051045	negative regulation of membrane protein ...	2	1	0.02	0.02373
GO:0060136	embryonic process involved in female pre...	2	1	0.02	0.02373
GO:0060279	positive regulation of ovulation	2	1	0.02	0.02373
GO:0061408	positive regulation of transcription fro...	2	1	0.02	0.02373
GO:0072737	response to diamide	2	1	0.02	0.02373
GO:0072738	cellular response to diamide	2	1	0.02	0.02373
GO:0090261	positive regulation of inclusion body as...	2	1	0.02	0.02373
GO:0098735	positive regulation of the force of hear...	2	1	0.02	0.02373
GO:1903121	regulation of TRAIL-activated apoptotic ...	2	1	0.02	0.02373
GO:1903984	positive regulation of TRAIL-activated a...	2	1	0.02	0.02373
GO:1904528	positive regulation of microtubule bindi...	2	1	0.02	0.02373
GO:1990910	response to hypobaric hypoxia	2	1	0.02	0.02373
GO:0010646	regulation of cell communication	2164	36	25.83	0.02383
GO:0032310	prostaglandin secretion	52	3	0.62	0.02413
GO:0042552	myelination	92	4	2025-01-01	0.02439
GO:0001838	embryonic epithelial tube formation	93	4	2025-11-01	0.02526
GO:0014074	response to purine-containing compound	93	4	2025-11-01	0.02526
GO:0090102	cochlea development	53	3	0.63	0.02536
GO:0006869	lipid transport	295	8	3.52	0.02557
GO:0006750	glutathione biosynthetic process	21	2	0.25	0.02565
GO:0022010	central nervous system myelination	21	2	0.25	0.02565
GO:0022602	ovulation cycle process	21	2	0.25	0.02565
GO:0032291	axon ensheathment in central nervous sys...	21	2	0.25	0.02565
GO:0032691	negative regulation of interleukin-1 bet...	21	2	0.25	0.02565
GO:0044331	cell-cell adhesion mediated by cadherin	21	2	0.25	0.02565
GO:0048859	formation of anatomical boundary	21	2	0.25	0.02565
GO:0050905	neuromuscular process	140	5	1.67	0.02638
GO:0042692	muscle cell differentiation	242	7	2.89	0.02638
GO:0007424	open tracheal system development	54	3	0.64	0.02663
GO:0015732	prostaglandin transport	54	3	0.64	0.02663
GO:0070972	protein localization to endoplasmic reti...	54	3	0.64	0.02663
GO:0006874	cellular calcium ion homeostasis	191	6	2.28	0.02726
GO:0051960	regulation of nervous system development	356	9	4.25	0.02744
GO:0009605	response to external stimulus	1898	32	22.66	0.02777
GO:0043393	regulation of protein binding	142	5	1.69	0.02782
GO:0045785	positive regulation of cell adhesion	192	6	2.29	0.02787
GO:0060562	epithelial tube morphogenesis	357	9	4.26	0.02787
GO:0051093	negative regulation of developmental pro...	537	12	6.41	0.02793
GO:0006308	DNA catabolic process	22	2	0.26	0.02800
GO:0032692	negative regulation of interleukin-1 pro...	22	2	0.26	0.02800
GO:0035864	response to potassium ion	22	2	0.26	0.02800
GO:0045428	regulation of nitric oxide biosynthetic ...	22	2	0.26	0.02800
GO:1901021	positive regulation of calcium ion trans...	22	2	0.26	0.02800
GO:0001745	compound eye morphogenesis	56	3	0.67	0.02925
GO:0042398	cellular modified amino acid biosyntheti...	56	3	0.67	0.02925
GO:0046620	regulation of organ growth	56	3	0.67	0.02925
GO:0050767	regulation of neurogenesis	248	7	2.96	0.02960
GO:0048522	positive regulation of cellular process	3402	52	40.61	0.02983
GO:0051495	positive regulation of cytoskeleton orga...	98	4	1.17	0.02986
GO:0099537	trans-synaptic signaling	669	14	7.99	0.03000
GO:0006865	amino acid transport	145	5	1.73	0.03008
GO:0032502	developmental process	5285	76	63.08	0.03038
GO:0003084	positive regulation of systemic arterial...	23	2	0.27	0.03043
GO:0015812	gamma-aminobutyric acid transport	23	2	0.27	0.03043
GO:0016339	calcium-dependent cell-cell adhesion via...	23	2	0.27	0.03043
GO:0080164	regulation of nitric oxide metabolic pro...	23	2	0.27	0.03043
GO:0090199	regulation of release of cytochrome c fr...	23	2	0.27	0.03043
GO:0007259	receptor signaling pathway via JAK-STAT	57	3	0.68	0.03061
GO:0018149	peptide cross-linking	57	3	0.68	0.03061
GO:0048709	oligodendrocyte differentiation	57	3	0.68	0.03061
GO:0097696	receptor signaling pathway via STAT	57	3	0.68	0.03061
GO:1903522	regulation of blood circulation	250	7	2.98	0.03073
GO:0021915	neural tube development	146	5	1.74	0.03085
GO:0060047	heart contraction	198	6	2.36	0.03172
GO:0001523	retinoid metabolic process	58	3	0.69	0.03200
GO:0070206	protein trimerization	58	3	0.69	0.03200
GO:0007612	learning	199	6	2.38	0.03239
GO:0006790	sulfur compound metabolic process	309	8	3.69	0.03241
GO:0009991	response to extracellular stimulus	427	10	2025-01-05	0.03266
GO:0010817	regulation of hormone levels	368	9	4.39	0.03292
GO:0019184	nonribosomal peptide biosynthetic proces...	24	2	0.29	0.03294
GO:0045197	establishment or maintenance of epitheli...	24	2	0.29	0.03294
GO:0031099	regeneration	149	5	1.78	0.03326
GO:0045453	bone resorption	59	3	0.7	0.03343
GO:0051209	release of sequestered calcium ion into ...	59	3	0.7	0.03343
GO:0055074	calcium ion homeostasis	201	6	2025-04-02	0.03377
GO:0042221	response to chemical	2970	46	35.45	0.03382
GO:0032101	regulation of response to external stimu...	553	12	2025-06-06	0.03388
GO:0010038	response to metal ion	312	8	3.72	0.03402
GO:0006909	phagocytosis	202	6	2.41	0.03447
GO:0043271	negative regulation of ion transport	60	3	0.72	0.03489
GO:0061337	cardiac conduction	60	3	0.72	0.03489
GO:0044703	multi-organism reproductive process	103	4	1.23	0.03493
GO:0002035	brain renin-angiotensin system	3	1	0.04	0.03539
GO:0002933	lipid hydroxylation	3	1	0.04	0.03539
GO:0006741	NADP biosynthetic process	3	1	0.04	0.03539
GO:0006863	purine nucleobase transport	3	1	0.04	0.03539
GO:0009624	response to nematode	3	1	0.04	0.03539
GO:0010513	positive regulation of phosphatidylinosi...	3	1	0.04	0.03539
GO:0014859	negative regulation of skeletal muscle c...	3	1	0.04	0.03539
GO:0015827	tryptophan transport	3	1	0.04	0.03539
GO:0015855	pyrimidine nucleobase transport	3	1	0.04	0.03539
GO:0020028	endocytic hemoglobin import into cell	3	1	0.04	0.03539
GO:0031944	negative regulation of glucocorticoid me...	3	1	0.04	0.03539
GO:0031947	negative regulation of glucocorticoid bi...	3	1	0.04	0.03539
GO:0032345	negative regulation of aldosterone metab...	3	1	0.04	0.03539
GO:0032348	negative regulation of aldosterone biosy...	3	1	0.04	0.03539
GO:0032929	negative regulation of superoxide anion ...	3	1	0.04	0.03539
GO:0033326	cerebrospinal fluid secretion	3	1	0.04	0.03539
GO:0036123	histone H3-K9 dimethylation	3	1	0.04	0.03539
GO:0042125	protein galactosylation	3	1	0.04	0.03539
GO:0042756	drinking behavior	3	1	0.04	0.03539
GO:0060278	regulation of ovulation	3	1	0.04	0.03539
GO:0060467	negative regulation of fertilization	3	1	0.04	0.03539
GO:0060468	prevention of polyspermy	3	1	0.04	0.03539
GO:0090032	negative regulation of steroid hormone b...	3	1	0.04	0.03539
GO:0099163	synaptic signaling by nitric oxide	3	1	0.04	0.03539
GO:0099543	trans-synaptic signaling by soluble gas	3	1	0.04	0.03539
GO:0099548	trans-synaptic signaling by nitric oxide	3	1	0.04	0.03539
GO:1900109	regulation of histone H3-K9 dimethylatio...	3	1	0.04	0.03539
GO:1900111	positive regulation of histone H3-K9 dim...	3	1	0.04	0.03539
GO:1902075	cellular response to salt	3	1	0.04	0.03539
GO:1902512	positive regulation of apoptotic DNA fra...	3	1	0.04	0.03539
GO:1902723	negative regulation of skeletal muscle s...	3	1	0.04	0.03539
GO:1903626	positive regulation of DNA catabolic pro...	3	1	0.04	0.03539
GO:1903936	cellular response to sodium arsenite	3	1	0.04	0.03539
GO:1904526	regulation of microtubule binding	3	1	0.04	0.03539
GO:1904844	response to L-glutamine	3	1	0.04	0.03539
GO:1904845	cellular response to L-glutamine	3	1	0.04	0.03539
GO:1990911	response to psychosocial stress	3	1	0.04	0.03539
GO:2000065	negative regulation of cortisol biosynth...	3	1	0.04	0.03539
GO:2000360	negative regulation of binding of sperm ...	3	1	0.04	0.03539
GO:0032094	response to food	25	2	0.3	0.03553
GO:0035151	regulation of tube size, open tracheal s...	25	2	0.3	0.03553
GO:0045981	positive regulation of nucleotide metabo...	25	2	0.3	0.03553
GO:1900026	positive regulation of substrate adhesio...	25	2	0.3	0.03553
GO:1900544	positive regulation of purine nucleotide...	25	2	0.3	0.03553
GO:0099536	synaptic signaling	685	14	8.18	0.03556
GO:0035567	non-canonical Wnt signaling pathway	61	3	0.73	0.03638
GO:0022008	neurogenesis	1439	25	17.18	0.03676
GO:0015837	amine transport	105	4	1.25	0.03709
GO:0035023	regulation of Rho protein signal transdu...	105	4	1.25	0.03709
GO:0051604	protein maturation	261	7	2025-12-03	0.03745
GO:0008284	positive regulation of cell population p...	562	12	6.71	0.03760
GO:0006821	chloride transport	62	3	0.74	0.03790
GO:0031103	axon regeneration	62	3	0.74	0.03790
GO:0051966	regulation of synaptic transmission, glu...	62	3	0.74	0.03790
GO:0032879	regulation of localization	1236	22	14.75	0.03894
GO:0042127	regulation of cell population proliferat...	1029	19	12.28	0.03908
GO:0048749	compound eye development	63	3	0.75	0.03946
GO:0071229	cellular response to acid chemical	63	3	0.75	0.03946
GO:0030155	regulation of cell adhesion	381	9	4.55	0.03966
GO:0007423	sensory organ development	567	12	6.77	0.03978
GO:0003015	heart process	210	6	2.51	0.04043
GO:0035152	regulation of tube architecture, open tr...	27	2	0.32	0.04093
GO:0046685	response to arsenic-containing substance	27	2	0.32	0.04093
GO:0016101	diterpenoid metabolic process	64	3	0.76	0.04105
GO:0051208	sequestering of calcium ion	64	3	0.76	0.04105
GO:0051282	regulation of sequestering of calcium io...	64	3	0.76	0.04105
GO:0051283	negative regulation of sequestering of c...	64	3	0.76	0.04105
GO:0010648	negative regulation of cell communicatio...	832	16	9.93	0.04120
GO:0097746	blood vessel diameter maintenance	267	7	3.19	0.04150
GO:0023057	negative regulation of signaling	834	16	9.95	0.04196
GO:0048565	digestive tract development	159	5	2025-09-01	0.04209
GO:0060122	inner ear receptor cell stereocilium org...	65	3	0.78	0.04267
GO:0007272	ensheathment of neurons	110	4	1.31	0.04282
GO:0008366	axon ensheathment	110	4	1.31	0.04282
GO:0035296	regulation of tube diameter	269	7	3.21	0.04291
GO:0010876	lipid localization	327	8	2025-09-03	0.04291
GO:0000904	cell morphogenesis involved in different...	639	13	7.63	0.04323
GO:0000381	regulation of alternative mRNA splicing,...	28	2	0.33	0.04374
GO:0009437	carnitine metabolic process	28	2	0.33	0.04374
GO:0010623	programmed cell death involved in cell d...	28	2	0.33	0.04374
GO:0035088	establishment or maintenance of apical/b...	28	2	0.33	0.04374
GO:0090279	regulation of calcium ion import	28	2	0.33	0.04374
GO:0071241	cellular response to inorganic substance	161	5	1.92	0.04401
GO:0015695	organic cation transport	111	4	1.32	0.04402
GO:0032720	negative regulation of tumor necrosis fa...	66	3	0.79	0.04432
GO:1903556	negative regulation of tumor necrosis fa...	66	3	0.79	0.04432
GO:0043269	regulation of ion transport	330	8	3.94	0.04485
GO:0006875	cellular metal ion homeostasis	272	7	3.25	0.04508
GO:0051216	cartilage development	112	4	1.34	0.04525
GO:0072175	epithelial tube formation	112	4	1.34	0.04525
GO:0007631	feeding behavior	163	5	1.95	0.04599
GO:0072503	cellular divalent inorganic cation homeo...	217	6	2.59	0.04614
GO:0003073	regulation of systemic arterial blood pr...	113	4	1.35	0.04649
GO:0044706	multi-multicellular organism process	113	4	1.35	0.04649
GO:0001836	release of cytochrome c from mitochondri...	29	2	0.35	0.04662
GO:0061245	establishment or maintenance of bipolar ...	29	2	0.35	0.04662
GO:0071470	cellular response to osmotic stress	29	2	0.35	0.04662
GO:2001238	positive regulation of extrinsic apoptot...	29	2	0.35	0.04662
GO:0009792	embryo development ending in birth or eg...	518	11	6.18	0.04688
GO:0006848	pyruvate transport	4	1	0.05	0.04690
GO:0010041	response to iron(III) ion	4	1	0.05	0.04690
GO:0010511	regulation of phosphatidylinositol biosy...	4	1	0.05	0.04690
GO:0014842	regulation of skeletal muscle satellite ...	4	1	0.05	0.04690
GO:0015727	lactate transport	4	1	0.05	0.04690
GO:0015793	glycerol transmembrane transport	4	1	0.05	0.04690
GO:0015851	nucleobase transport	4	1	0.05	0.04690
GO:0017014	protein nitrosylation	4	1	0.05	0.04690
GO:0018119	peptidyl-cysteine S-nitrosylation	4	1	0.05	0.04690
GO:0019367	fatty acid elongation, saturated fatty a...	4	1	0.05	0.04690
GO:0019368	fatty acid elongation, unsaturated fatty...	4	1	0.05	0.04690
GO:0031442	positive regulation of mRNA 3'-end proce...	4	1	0.05	0.04690
GO:0031587	positive regulation of inositol 1,4,5-tr...	4	1	0.05	0.04690
GO:0032344	regulation of aldosterone metabolic proc...	4	1	0.05	0.04690
GO:0032347	regulation of aldosterone biosynthetic p...	4	1	0.05	0.04690
GO:0033189	response to vitamin A	4	1	0.05	0.04690
GO:0034625	fatty acid elongation, monounsaturated f...	4	1	0.05	0.04690
GO:0034626	fatty acid elongation, polyunsaturated f...	4	1	0.05	0.04690
GO:0035502	metanephric part of ureteric bud develop...	4	1	0.05	0.04690
GO:0035814	negative regulation of renal sodium excr...	4	1	0.05	0.04690
GO:0035873	lactate transmembrane transport	4	1	0.05	0.04690
GO:0035874	cellular response to copper ion starvati...	4	1	0.05	0.04690
GO:0042541	hemoglobin biosynthetic process	4	1	0.05	0.04690
GO:0042701	progesterone secretion	4	1	0.05	0.04690
GO:0042904	9-cis-retinoic acid biosynthetic process	4	1	0.05	0.04690
GO:0048560	establishment of anatomical structure or...	4	1	0.05	0.04690
GO:0051599	response to hydrostatic pressure	4	1	0.05	0.04690
GO:0051610	serotonin uptake	4	1	0.05	0.04690
GO:0060137	maternal process involved in parturition	4	1	0.05	0.04690
GO:0061029	eyelid development in camera-type eye	4	1	0.05	0.04690
GO:0061400	positive regulation of transcription fro...	4	1	0.05	0.04690
GO:0071073	positive regulation of phospholipid bios...	4	1	0.05	0.04690
GO:0071389	cellular response to mineralocorticoid s...	4	1	0.05	0.04690
GO:0071464	cellular response to hydrostatic pressur...	4	1	0.05	0.04690
GO:0072050	S-shaped body morphogenesis	4	1	0.05	0.04690
GO:0072055	renal cortex development	4	1	0.05	0.04690
GO:0072059	cortical collecting duct development	4	1	0.05	0.04690
GO:0072194	kidney smooth muscle tissue development	4	1	0.05	0.04690
GO:0072208	metanephric smooth muscle tissue develop...	4	1	0.05	0.04690
GO:0072214	metanephric cortex development	4	1	0.05	0.04690
GO:0072219	metanephric cortical collecting duct dev...	4	1	0.05	0.04690
GO:0072284	metanephric S-shaped body morphogenesis	4	1	0.05	0.04690
GO:0097017	renal protein absorption	4	1	0.05	0.04690
GO:0097184	response to azide	4	1	0.05	0.04690
GO:0097185	cellular response to azide	4	1	0.05	0.04690
GO:0097206	nephrocyte filtration	4	1	0.05	0.04690
GO:0120126	response to copper ion starvation	4	1	0.05	0.04690
GO:1901475	pyruvate transmembrane transport	4	1	0.05	0.04690
GO:1901748	leukotriene D4 metabolic process	4	1	0.05	0.04690
GO:1901750	leukotriene D4 biosynthetic process	4	1	0.05	0.04690
GO:1902203	negative regulation of hepatocyte growth...	4	1	0.05	0.04690
GO:1902416	positive regulation of mRNA binding	4	1	0.05	0.04690
GO:1902725	negative regulation of satellite cell di...	4	1	0.05	0.04690
GO:1904045	cellular response to aldosterone	4	1	0.05	0.04690
GO:1905216	positive regulation of RNA binding	4	1	0.05	0.04690
GO:1990256	signal clustering	4	1	0.05	0.04690
GO:2000679	positive regulation of transcription reg...	4	1	0.05	0.04690
GO:2001015	negative regulation of skeletal muscle c...	4	1	0.05	0.04690
GO:2001112	regulation of cellular response to hepat...	4	1	0.05	0.04690
GO:2001113	negative regulation of cellular response...	4	1	0.05	0.04690
GO:0008016	regulation of heart contraction	164	5	1.96	0.04699
GO:0050727	regulation of inflammatory response	164	5	1.96	0.04699
GO:0006026	aminoglycan catabolic process	68	3	0.81	0.04772
GO:0050771	negative regulation of axonogenesis	68	3	0.81	0.04772
GO:0046456	icosanoid biosynthetic process	30	2	0.36	0.04956
GO:0044093	positive regulation of molecular functio...	922	17	2025-01-11	0.04999
GO:0008306	associative learning	116	4	1.38	0.05032
GO:0043009	chordate embryonic development	461	10	2025-05-05	0.05035
GO:0010638	positive regulation of organelle organiz...	279	7	3.33	0.05042
GO:0006575	cellular modified amino acid metabolic p...	168	5	2025-01-02	0.05115

## Sheet: ZVAD_DEGs_Down
,	Term	Annotated	Significant	Expected	classicFisher
GO:0002931	response to ischemia	29	3	0.15	0.00042
GO:0009605	response to external stimulus	1898	21	9.65	0.00042
GO:0040017	positive regulation of locomotion	361	8	1.83	0.00049
GO:0050921	positive regulation of chemotaxis	80	4	0.41	0.00073
GO:0060347	heart trabecula formation	10	2	0.05	0.00112
GO:0050918	positive chemotaxis	43	3	0.22	0.00135
GO:0040011	locomotion	874	12	4.44	0.00150
GO:0010631	epithelial cell migration	247	6	1.26	0.00162
GO:0031104	dendrite regeneration	12	2	0.06	0.00163
GO:0035456	response to interferon-beta	12	2	0.06	0.00163
GO:0035458	cellular response to interferon-beta	12	2	0.06	0.00163
GO:0090132	epithelium migration	248	6	1.26	0.00165
GO:0090130	tissue migration	249	6	1.27	0.00168
GO:0003177	pulmonary valve development	14	2	0.07	0.00223
GO:0003184	pulmonary valve morphogenesis	14	2	0.07	0.00223
GO:0060413	atrial septum morphogenesis	14	2	0.07	0.00223
GO:0007154	cell communication	4795	37	24.37	0.00245
GO:0050920	regulation of chemotaxis	114	4	0.58	0.00271
GO:0010243	response to organonitrogen compound	945	12	2025-08-04	0.00288
GO:0040012	regulation of locomotion	586	9	2.98	0.00289
GO:1905314	semi-lunar valve development	16	2	0.08	0.00292
GO:0010632	regulation of epithelial cell migration	193	5	0.98	0.00302
GO:0042311	vasodilation	122	4	0.62	0.00346
GO:0003206	cardiac chamber morphogenesis	60	3	0.3	0.00352
GO:0009888	tissue development	1518	16	7.71	0.00378
GO:0060674	placenta blood vessel development	19	2	0.1	0.00413
GO:0090280	positive regulation of calcium ion impor...	19	2	0.1	0.00413
GO:0032103	positive regulation of response to exter...	208	5	2025-06-01	0.00416
GO:0042063	gliogenesis	208	5	2025-06-01	0.00416
GO:1901652	response to peptide	403	7	2025-05-02	0.00441
GO:0003283	atrial septum development	20	2	0.1	0.00457
GO:0006935	chemotaxis	407	7	2025-07-02	0.00465
GO:0003209	cardiac atrium morphogenesis	21	2	0.11	0.00503
GO:0043116	negative regulation of vascular permeabi...	21	2	0.11	0.00503
GO:0060613	fat pad development	21	2	0.11	0.00503
GO:0072488	ammonium transmembrane transport	21	2	0.11	0.00503
GO:0003150	muscular septum morphogenesis	1	1	0.01	0.00508
GO:0003195	tricuspid valve formation	1	1	0.01	0.00508
GO:0003199	endocardial cushion to mesenchymal trans...	1	1	0.01	0.00508
GO:0007500	mesodermal cell fate determination	1	1	0.01	0.00508
GO:0035905	ascending aorta development	1	1	0.01	0.00508
GO:0035910	ascending aorta morphogenesis	1	1	0.01	0.00508
GO:0036304	umbilical cord morphogenesis	1	1	0.01	0.00508
GO:0048334	regulation of mesodermal cell fate deter...	1	1	0.01	0.00508
GO:0048335	negative regulation of mesodermal cell f...	1	1	0.01	0.00508
GO:0060363	cranial suture morphogenesis	1	1	0.01	0.00508
GO:0061027	umbilical cord development	1	1	0.01	0.00508
GO:0090500	endocardial cushion to mesenchymal trans...	1	1	0.01	0.00508
GO:1905933	regulation of cell fate determination	1	1	0.01	0.00508
GO:1905934	negative regulation of cell fate determi...	1	1	0.01	0.00508
GO:2000820	negative regulation of transcription fro...	1	1	0.01	0.00508
GO:0042330	taxis	415	7	2025-11-02	0.00517
GO:0001837	epithelial to mesenchymal transition	137	4	0.7	0.00523
GO:0010634	positive regulation of epithelial cell m...	137	4	0.7	0.00523
GO:1901653	cellular response to peptide	220	5	2025-12-01	0.00527
GO:1901698	response to nitrogen compound	1025	12	5.21	0.00552
GO:0001667	ameboidal-type cell migration	319	6	1.62	0.00570
GO:0050926	regulation of positive chemotaxis	23	2	0.12	0.00603
GO:0050927	positive regulation of positive chemotax...	23	2	0.12	0.00603
GO:0061384	heart trabecula morphogenesis	23	2	0.12	0.00603
GO:0071305	cellular response to vitamin D	23	2	0.12	0.00603
GO:0005513	detection of calcium ion	24	2	0.12	0.00655
GO:0033273	response to vitamin	75	3	0.38	0.00657
GO:0023052	signaling	4723	35	24	0.00703
GO:0060343	trabecula formation	25	2	0.13	0.00710
GO:0003230	cardiac atrium development	27	2	0.14	0.00825
GO:0051606	detection of stimulus	348	6	1.77	0.00858
GO:0019730	antimicrobial humoral response	28	2	0.14	0.00886
GO:0033280	response to vitamin D	28	2	0.14	0.00886
GO:0035728	response to hepatocyte growth factor	28	2	0.14	0.00886
GO:0035729	cellular response to hepatocyte growth f...	28	2	0.14	0.00886
GO:0055094	response to lipoprotein particle	28	2	0.14	0.00886
GO:0071402	cellular response to lipoprotein particl...	28	2	0.14	0.00886
GO:0071404	cellular response to low-density lipopro...	28	2	0.14	0.00886
GO:0090279	regulation of calcium ion import	28	2	0.14	0.00886
GO:0048729	tissue morphogenesis	576	8	2.93	0.00889
GO:0050714	positive regulation of protein secretion	84	3	0.43	0.00898
GO:0002576	platelet degranulation	85	3	0.43	0.00927
GO:0051145	smooth muscle cell differentiation	29	2	0.15	0.00948
GO:0003205	cardiac chamber development	86	3	0.44	0.00958
GO:0003179	heart valve morphogenesis	30	2	0.15	0.01012
GO:0009653	anatomical structure morphogenesis	2298	20	11.68	0.01013
GO:0035912	dorsal aorta morphogenesis	2	1	0.01	0.01014
GO:0071295	cellular response to vitamin	31	2	0.16	0.01079
GO:0022011	myelination in peripheral nervous system	32	2	0.16	0.01147
GO:0032292	peripheral nervous system axon ensheathm...	32	2	0.16	0.01147
GO:0042491	inner ear auditory receptor cell differe...	32	2	0.16	0.01147
GO:0071526	semaphorin-plexin signaling pathway	32	2	0.16	0.01147
GO:0007165	signal transduction	4170	31	21.19	0.01189
GO:0003170	heart valve development	33	2	0.17	0.01217
GO:0060612	adipose tissue development	34	2	0.17	0.01289
GO:0006959	humoral immune response	96	3	0.49	0.01289
GO:0048856	anatomical structure development	4915	35	24.98	0.01344
GO:0014044	Schwann cell development	35	2	0.18	0.01362
GO:0010594	regulation of endothelial cell migration	98	3	0.5	0.01363
GO:0048762	mesenchymal cell differentiation	182	4	0.92	0.01387
GO:0000902	cell morphogenesis	885	10	2025-05-04	0.01411
GO:0021782	glial cell development	100	3	0.51	0.01438
GO:0042472	inner ear morphogenesis	100	3	0.51	0.01438
GO:0007188	adenylate cyclase-modulating G protein-c...	285	5	1.45	0.01505
GO:0031670	cellular response to nutrient	37	2	0.19	0.01515
GO:0003186	tricuspid valve morphogenesis	3	1	0.02	0.01517
GO:0006398	mRNA 3'-end processing by stem-loop bind...	3	1	0.02	0.01517
GO:0014031	mesenchymal cell development	3	1	0.02	0.01517
GO:0060633	negative regulation of transcription ini...	3	1	0.02	0.01517
GO:0060947	cardiac vascular smooth muscle cell diff...	3	1	0.02	0.01517
GO:0060948	cardiac vascular smooth muscle cell deve...	3	1	0.02	0.01517
GO:0061073	ciliary body morphogenesis	3	1	0.02	0.01517
GO:0061156	pulmonary artery morphogenesis	3	1	0.02	0.01517
GO:1904667	negative regulation of ubiquitin protein...	3	1	0.02	0.01517
GO:2000143	negative regulation of DNA-templated tra...	3	1	0.02	0.01517
GO:0032024	positive regulation of insulin secretion	38	2	0.19	0.01594
GO:0032781	positive regulation of ATP-dependent act...	38	2	0.19	0.01594
GO:0060411	cardiac septum morphogenesis	38	2	0.19	0.01594
GO:0061383	trabecula morphogenesis	38	2	0.19	0.01594
GO:0001701	in utero embryonic development	192	4	0.98	0.01657
GO:0014037	Schwann cell differentiation	39	2	0.2	0.01675
GO:0070509	calcium ion import	39	2	0.2	0.01675
GO:0003018	vascular process in circulatory system	294	5	1.49	0.01700
GO:0051240	positive regulation of multicellular org...	916	10	4.65	0.01756
GO:0032288	myelin assembly	40	2	0.2	0.01757
GO:0031668	cellular response to extracellular stimu...	197	4	1	0.01804
GO:0090277	positive regulation of peptide hormone s...	41	2	0.21	0.01841
GO:0042471	ear morphogenesis	110	3	0.56	0.01852
GO:0015695	organic cation transport	111	3	0.56	0.01896
GO:0002793	positive regulation of peptide secretion	42	2	0.21	0.01927
GO:0042133	neurotransmitter metabolic process	42	2	0.21	0.01927
GO:0071417	cellular response to organonitrogen comp...	419	6	2.13	0.01985
GO:0051056	regulation of small GTPase mediated sign...	203	4	2025-03-01	0.01990
GO:0043114	regulation of vascular permeability	43	2	0.22	0.02014
GO:0051444	negative regulation of ubiquitin-protein...	4	1	0.02	0.02017
GO:0061087	positive regulation of histone H3-K27 me...	4	1	0.02	0.02017
GO:0097084	vascular associated smooth muscle cell d...	4	1	0.02	0.02017
GO:1990705	cholangiocyte proliferation	4	1	0.02	0.02017
GO:0043270	positive regulation of ion transport	204	4	2025-04-01	0.02022
GO:0032835	glomerulus development	44	2	0.22	0.02103
GO:0010959	regulation of metal ion transport	207	4	2025-05-01	0.02120
GO:0048870	cell motility	1087	11	5.52	0.02148
GO:0009991	response to extracellular stimulus	427	6	2.17	0.02155
GO:0042221	response to chemical	2970	23	2025-09-15	0.02160
GO:0032989	cellular component morphogenesis	677	8	3.44	0.02162
GO:2000147	positive regulation of cell motility	314	5	2025-06-01	0.02190
GO:0031397	negative regulation of protein ubiquitin...	45	2	0.23	0.02194
GO:0009790	embryo development	951	10	4.83	0.02217
GO:0016477	cell migration	951	10	4.83	0.02217
GO:0008015	blood circulation	552	7	2.81	0.02217
GO:0001709	cell fate determination	46	2	0.23	0.02286
GO:0008347	glial cell migration	46	2	0.23	0.02286
GO:0043462	regulation of ATP-dependent activity	46	2	0.23	0.02286
GO:0045165	cell fate commitment	213	4	2025-08-01	0.02325
GO:0048839	inner ear development	214	4	2025-09-01	0.02361
GO:1903321	negative regulation of protein modificat...	47	2	0.24	0.02380
GO:0032502	developmental process	5285	36	26.86	0.02383
GO:0008284	positive regulation of cell population p...	562	7	2.86	0.02417
GO:0003013	circulatory system process	564	7	2.87	0.02458
GO:0010593	negative regulation of lamellipodium ass...	5	1	0.03	0.02516
GO:0021836	chemorepulsion involved in postnatal olf...	5	1	0.03	0.02516
GO:0021966	corticospinal neuron axon guidance	5	1	0.03	0.02516
GO:0021972	corticospinal neuron axon guidance throu...	5	1	0.03	0.02516
GO:0035622	intrahepatic bile duct development	5	1	0.03	0.02516
GO:0035886	vascular associated smooth muscle cell d...	5	1	0.03	0.02516
GO:0035907	dorsal aorta development	5	1	0.03	0.02516
GO:0042631	cellular response to water deprivation	5	1	0.03	0.02516
GO:0042664	negative regulation of endodermal cell f...	5	1	0.03	0.02516
GO:0048895	lateral line nerve glial cell differenti...	5	1	0.03	0.02516
GO:0048897	myelination of lateral line nerve axons	5	1	0.03	0.02516
GO:0048931	posterior lateral line nerve glial cell ...	5	1	0.03	0.02516
GO:0048932	myelination of posterior lateral line ne...	5	1	0.03	0.02516
GO:0048937	lateral line nerve glial cell developmen...	5	1	0.03	0.02516
GO:0048938	lateral line nerve glial cell morphogene...	5	1	0.03	0.02516
GO:0048941	posterior lateral line nerve glial cell ...	5	1	0.03	0.02516
GO:0048942	posterior lateral line nerve glial cell ...	5	1	0.03	0.02516
GO:0050924	positive regulation of negative chemotax...	5	1	0.03	0.02516
GO:0050929	induction of negative chemotaxis	5	1	0.03	0.02516
GO:0055015	ventricular cardiac muscle cell developm...	5	1	0.03	0.02516
GO:0060763	mammary duct terminal end bud growth	5	1	0.03	0.02516
GO:0060876	semicircular canal formation	5	1	0.03	0.02516
GO:0060879	semicircular canal fusion	5	1	0.03	0.02516
GO:0070099	regulation of chemokine-mediated signali...	5	1	0.03	0.02516
GO:0070100	negative regulation of chemokine-mediate...	5	1	0.03	0.02516
GO:0090260	negative regulation of retinal ganglion ...	5	1	0.03	0.02516
GO:1902668	negative regulation of axon guidance	5	1	0.03	0.02516
GO:0045187	regulation of circadian sleep/wake cycle...	49	2	0.25	0.02572
GO:0009887	animal organ morphogenesis	836	9	4.25	0.02589
GO:0043542	endothelial cell migration	126	3	0.64	0.02636
GO:0042749	regulation of circadian sleep/wake cycle	50	2	0.25	0.02671
GO:0050802	circadian sleep/wake cycle, sleep	50	2	0.25	0.02671
GO:0060021	roof of mouth development	50	2	0.25	0.02671
GO:0048812	neuron projection morphogenesis	575	7	2.92	0.02694
GO:0050896	response to stimulus	7022	45	35.68	0.02726
GO:0060485	mesenchyme development	224	4	1.14	0.02732
GO:0051348	negative regulation of transferase activ...	128	3	0.65	0.02745
GO:0022410	circadian sleep/wake cycle process	51	2	0.26	0.02771
GO:0007166	cell surface receptor signaling pathway	1735	15	8.82	0.02771
GO:0120039	plasma membrane bounded cell projection ...	580	7	2.95	0.02806
GO:0048858	cell projection morphogenesis	581	7	2.95	0.02829
GO:0071363	cellular response to growth factor stimu...	456	6	2.32	0.02856
GO:0007635	chemosensory behavior	52	2	0.26	0.02872
GO:0032310	prostaglandin secretion	52	2	0.26	0.02872
GO:0042745	circadian sleep/wake cycle	52	2	0.26	0.02872
GO:0043583	ear development	228	4	1.16	0.02890
GO:0022008	neurogenesis	1439	13	7.31	0.02931
GO:0007275	multicellular organism development	4276	30	21.73	0.02955
GO:0007190	activation of adenylate cyclase activity	53	2	0.27	0.02975
GO:0048846	axon extension involved in axon guidance	53	2	0.27	0.02975
GO:1902284	neuron projection extension involved in ...	53	2	0.27	0.02975
GO:0002689	negative regulation of leukocyte chemota...	6	1	0.03	0.03011
GO:0003222	ventricular trabecula myocardium morphog...	6	1	0.03	0.03011
GO:0003353	positive regulation of cilium movement	6	1	0.03	0.03011
GO:0021800	cerebral cortex tangential migration	6	1	0.03	0.03011
GO:0021823	cerebral cortex tangential migration usi...	6	1	0.03	0.03011
GO:0021825	substrate-dependent cerebral cortex tang...	6	1	0.03	0.03011
GO:0021827	postnatal olfactory bulb interneuron mig...	6	1	0.03	0.03011
GO:0032290	peripheral nervous system myelin formati...	6	1	0.03	0.03011
GO:0034972	histone H3-R26 methylation	6	1	0.03	0.03011
GO:0042663	regulation of endodermal cell fate speci...	6	1	0.03	0.03011
GO:0048892	lateral line nerve development	6	1	0.03	0.03011
GO:0048918	posterior lateral line nerve development	6	1	0.03	0.03011
GO:0060817	inactivation of paternal X chromosome	6	1	0.03	0.03011
GO:0061085	regulation of histone H3-K27 methylation	6	1	0.03	0.03011
GO:0070098	chemokine-mediated signaling pathway	6	1	0.03	0.03011
GO:0071504	cellular response to heparin	6	1	0.03	0.03011
GO:0071623	negative regulation of granulocyte chemo...	6	1	0.03	0.03011
GO:0071671	regulation of smooth muscle cell chemota...	6	1	0.03	0.03011
GO:0071672	negative regulation of smooth muscle cel...	6	1	0.03	0.03011
GO:0072103	glomerulus vasculature morphogenesis	6	1	0.03	0.03011
GO:0072104	glomerular capillary formation	6	1	0.03	0.03011
GO:0090024	negative regulation of neutrophil chemot...	6	1	0.03	0.03011
GO:1902093	positive regulation of flagellated sperm...	6	1	0.03	0.03011
GO:1902623	negative regulation of neutrophil migrat...	6	1	0.03	0.03011
GO:1902744	negative regulation of lamellipodium org...	6	1	0.03	0.03011
GO:2000155	positive regulation of cilium-dependent ...	6	1	0.03	0.03011
GO:2001212	regulation of vasculogenesis	6	1	0.03	0.03011
GO:0015732	prostaglandin transport	54	2	0.27	0.03080
GO:0043523	regulation of neuron apoptotic process	134	3	0.68	0.03086
GO:0006950	response to stress	2902	22	14.75	0.03088
GO:0032990	cell part morphogenesis	593	7	2025-01-03	0.03113
GO:0010033	response to organic substance	2244	18	2025-04-11	0.03150
GO:0007411	axon guidance	235	4	1.19	0.03180
GO:0050885	neuromuscular process controlling balanc...	55	2	0.28	0.03185
GO:0071495	cellular response to endogenous stimulus	1011	10	5.14	0.03204
GO:0097485	neuron projection guidance	236	4	2025-02-01	0.03222
GO:0060429	epithelium development	1015	10	5.16	0.03279
GO:0007584	response to nutrient	138	3	0.7	0.03325
GO:0051924	regulation of calcium ion transport	138	3	0.7	0.03325
GO:0032501	multicellular organismal process	6155	40	31.28	0.03375
GO:0050905	neuromuscular process	140	3	0.71	0.03448
GO:0071496	cellular response to external stimulus	242	4	1.23	0.03485
GO:0003175	tricuspid valve development	7	1	0.04	0.03504
GO:0006991	response to sterol depletion	7	1	0.04	0.03504
GO:0032933	SREBP signaling pathway	7	1	0.04	0.03504
GO:0045607	regulation of inner ear auditory recepto...	7	1	0.04	0.03504
GO:0045631	regulation of mechanoreceptor differenti...	7	1	0.04	0.03504
GO:0050957	equilibrioception	7	1	0.04	0.03504
GO:0060842	arterial endothelial cell differentiatio...	7	1	0.04	0.03504
GO:0071501	cellular response to sterol depletion	7	1	0.04	0.03504
GO:0071503	response to heparin	7	1	0.04	0.03504
GO:0071670	smooth muscle cell chemotaxis	7	1	0.04	0.03504
GO:0071676	negative regulation of mononuclear cell ...	7	1	0.04	0.03504
GO:0072014	proximal tubule development	7	1	0.04	0.03504
GO:0090259	regulation of retinal ganglion cell axon...	7	1	0.04	0.03504
GO:0097094	craniofacial suture morphogenesis	7	1	0.04	0.03504
GO:0097272	ammonium homeostasis	7	1	0.04	0.03504
GO:2000678	negative regulation of transcription reg...	7	1	0.04	0.03504
GO:2000980	regulation of inner ear receptor cell di...	7	1	0.04	0.03504
GO:0035315	hair cell differentiation	58	2	0.29	0.03511
GO:0070848	response to growth factor	481	6	2.44	0.03570
GO:0046887	positive regulation of hormone secretion	59	2	0.3	0.03623
GO:0051716	cellular response to stimulus	5450	36	2025-07-27	0.03750
GO:0051402	neuron apoptotic process	145	3	0.74	0.03766
GO:0033002	muscle cell proliferation	146	3	0.74	0.03831
GO:0006811	ion transport	1191	11	2025-05-06	0.03840
GO:0003279	cardiac septum development	61	2	0.31	0.03850
GO:0002009	morphogenesis of an epithelium	492	6	2025-05-02	0.03917
GO:0048514	blood vessel morphogenesis	493	6	2.51	0.03950
GO:0048667	cell morphogenesis involved in neuron di...	493	6	2.51	0.03950
GO:0009581	detection of external stimulus	252	4	1.28	0.03951
GO:0007186	G protein-coupled receptor signaling pat...	903	9	4.59	0.03954
GO:0048646	anatomical structure formation involved ...	1049	10	5.33	0.03971
GO:1901699	cellular response to nitrogen compound	494	6	2.51	0.03983
GO:2000145	regulation of cell motility	494	6	2.51	0.03983
GO:0001714	endodermal cell fate specification	8	1	0.04	0.03995
GO:0001827	inner cell mass cell fate commitment	8	1	0.04	0.03995
GO:0001973	G protein-coupled adenosine receptor sig...	8	1	0.04	0.03995
GO:0006768	biotin metabolic process	8	1	0.04	0.03995
GO:0021891	olfactory bulb interneuron development	8	1	0.04	0.03995
GO:0035385	Roundabout signaling pathway	8	1	0.04	0.03995
GO:0035588	G protein-coupled purinergic receptor si...	8	1	0.04	0.03995
GO:0038194	thyroid-stimulating hormone signaling pa...	8	1	0.04	0.03995
GO:0043011	myeloid dendritic cell differentiation	8	1	0.04	0.03995
GO:0055012	ventricular cardiac muscle cell differen...	8	1	0.04	0.03995
GO:0060716	labyrinthine layer blood vessel developm...	8	1	0.04	0.03995
GO:0060837	blood vessel endothelial cell differenti...	8	1	0.04	0.03995
GO:1901317	regulation of flagellated sperm motility	8	1	0.04	0.03995
GO:1902459	positive regulation of stem cell populat...	8	1	0.04	0.03995
GO:1903225	negative regulation of endodermal cell d...	8	1	0.04	0.03995
GO:1905225	response to thyrotropin-releasing hormon...	8	1	0.04	0.03995
GO:1905229	cellular response to thyrotropin-releasi...	8	1	0.04	0.03995
GO:1990868	response to chemokine	8	1	0.04	0.03995
GO:1990869	cellular response to chemokine	8	1	0.04	0.03995
GO:0031400	negative regulation of protein modificat...	253	4	1.29	0.04000
GO:0007622	rhythmic behavior	63	2	0.32	0.04082
GO:0048512	circadian behavior	63	2	0.32	0.04082
GO:0001764	neuron migration	152	3	0.77	0.04235
GO:1901700	response to oxygen-containing compound	1213	11	6.16	0.04293
GO:0031669	cellular response to nutrient levels	153	3	0.78	0.04304
GO:0010718	positive regulation of epithelial to mes...	65	2	0.33	0.04319
GO:0030154	cell differentiation	3175	23	16.13	0.04331
GO:0000904	cell morphogenesis involved in different...	639	7	3.25	0.04379
GO:0009409	response to cold	66	2	0.34	0.04440
GO:0010595	positive regulation of endothelial cell ...	66	2	0.34	0.04440
GO:0045762	positive regulation of adenylate cyclase...	66	2	0.34	0.04440
GO:0140353	lipid export from cell	66	2	0.34	0.04440
GO:0003190	atrioventricular valve formation	9	1	0.05	0.04483
GO:0003215	cardiac right ventricle morphogenesis	9	1	0.05	0.04483
GO:0003299	muscle hypertrophy in response to stress	9	1	0.05	0.04483
GO:0010894	negative regulation of steroid biosynthe...	9	1	0.05	0.04483
GO:0014887	cardiac muscle adaptation	9	1	0.05	0.04483
GO:0014898	cardiac muscle hypertrophy in response t...	9	1	0.05	0.04483
GO:0021889	olfactory bulb interneuron differentiati...	9	1	0.05	0.04483
GO:0022028	tangential migration from the subventric...	9	1	0.05	0.04483
GO:0032836	glomerular basement membrane development	9	1	0.05	0.04483
GO:0045717	negative regulation of fatty acid biosyn...	9	1	0.05	0.04483
GO:0045939	negative regulation of steroid metabolic...	9	1	0.05	0.04483
GO:0060088	auditory receptor cell stereocilium orga...	9	1	0.05	0.04483
GO:0061009	common bile duct development	9	1	0.05	0.04483
GO:0071462	cellular response to water stimulus	9	1	0.05	0.04483
GO:0097028	dendritic cell differentiation	9	1	0.05	0.04483
GO:1902883	negative regulation of response to oxida...	9	1	0.05	0.04483
GO:1903224	regulation of endodermal cell differenti...	9	1	0.05	0.04483
GO:0031667	response to nutrient levels	383	5	1.95	0.04550
GO:0001890	placenta development	67	2	0.34	0.04562
GO:0048869	cellular developmental process	3193	23	16.23	0.04581
GO:0048754	branching morphogenesis of an epithelial...	158	3	0.8	0.04659
GO:0051239	regulation of multicellular organismal p...	1860	15	9.45	0.04703
GO:0097746	blood vessel diameter maintenance	267	4	1.36	0.04713
GO:0030431	sleep	69	2	0.35	0.04809
GO:0035296	regulation of tube diameter	269	4	1.37	0.04821
GO:0031396	regulation of protein ubiquitination	161	3	0.82	0.04879
GO:0035239	tube morphogenesis	796	8	2025-05-04	0.04907
GO:0048568	embryonic organ development	392	5	1.99	0.04938
GO:0000212	meiotic spindle organization	10	1	0.05	0.04968
GO:0001773	myeloid dendritic cell activation	10	1	0.05	0.04968
GO:0003214	cardiac left ventricle morphogenesis	10	1	0.05	0.04968
GO:0006589	octopamine biosynthetic process	10	1	0.05	0.04968
GO:0006995	cellular response to nitrogen starvation	10	1	0.05	0.04968
GO:0009048	dosage compensation by inactivation of X...	10	1	0.05	0.04968
GO:0010667	negative regulation of cardiac muscle ce...	10	1	0.05	0.04968
GO:0021957	corticospinal tract morphogenesis	10	1	0.05	0.04968
GO:0035020	regulation of Rac protein signal transdu...	10	1	0.05	0.04968
GO:0042421	norepinephrine biosynthetic process	10	1	0.05	0.04968
GO:0043562	cellular response to nitrogen levels	10	1	0.05	0.04968
GO:0046333	octopamine metabolic process	10	1	0.05	0.04968
GO:0048752	semicircular canal morphogenesis	10	1	0.05	0.04968
GO:0070734	histone H3-K27 methylation	10	1	0.05	0.04968
GO:1901739	regulation of myoblast fusion	10	1	0.05	0.04968
GO:1904588	cellular response to glycoprotein	10	1	0.05	0.04968
GO:1905770	regulation of mesodermal cell differenti...	10	1	0.05	0.04968
GO:0010001	glial cell differentiation	163	3	0.83	0.05028
GO:0046578	regulation of Ras protein signal transdu...	163	3	0.83	0.05028
GO:0009719	response to endogenous stimulus	1247	11	6.34	0.05065
GO:0007422	peripheral nervous system development	72	2	0.37	0.05189
GO:0002040	sprouting angiogenesis	73	2	0.37	0.05318
GO:0090288	negative regulation of cellular response...	73	2	0.37	0.05318
GO:0001822	kidney development	279	4	1.42	0.05378
GO:0001826	inner cell mass cell differentiation	11	1	0.06	0.05452
GO:0002093	auditory receptor cell morphogenesis	11	1	0.06	0.05452
GO:0007549	dosage compensation	11	1	0.06	0.05452
GO:0010664	negative regulation of striated muscle c...	11	1	0.06	0.05452
GO:0010665	regulation of cardiac muscle cell apopto...	11	1	0.06	0.05452
GO:0014912	negative regulation of smooth muscle cel...	11	1	0.06	0.05452
GO:0032354	response to follicle-stimulating hormone	11	1	0.06	0.05452
GO:0034214	protein hexamerization	11	1	0.06	0.05452
GO:0042304	regulation of fatty acid biosynthetic pr...	11	1	0.06	0.05452
GO:0045922	negative regulation of fatty acid metabo...	11	1	0.06	0.05452
GO:0050923	regulation of negative chemotaxis	11	1	0.06	0.05452
GO:0060142	regulation of syncytium formation by pla...	11	1	0.06	0.05452
GO:0060317	cardiac epithelial to mesenchymal transi...	11	1	0.06	0.05452
GO:0060872	semicircular canal development	11	1	0.06	0.05452
GO:0072012	glomerulus vasculature development	11	1	0.06	0.05452
GO:0048562	embryonic organ morphogenesis	281	4	1.43	0.05493
GO:0061138	morphogenesis of a branching epithelium	170	3	0.86	0.05569
GO:0031102	neuron projection regeneration	75	2	0.38	0.05579
GO:0009582	detection of abiotic stimulus	285	4	1.45	0.05729
GO:0001568	blood vessel development	543	6	2.76	0.05807
GO:1903320	regulation of protein modification by sm...	173	3	0.88	0.05808
GO:0031281	positive regulation of cyclase activity	77	2	0.39	0.05845
GO:0048699	generation of neurons	1279	11	2025-05-06	0.05875
GO:0071774	response to fibroblast growth factor	174	3	0.88	0.05889
GO:0006552	leucine catabolic process	12	1	0.06	0.05932
GO:0010662	regulation of striated muscle cell apopt...	12	1	0.06	0.05932
GO:0016540	protein autoprocessing	12	1	0.06	0.05932
GO:0019336	phenol-containing compound catabolic pro...	12	1	0.06	0.05932
GO:0019614	catechol-containing compound catabolic p...	12	1	0.06	0.05932
GO:0033563	dorsal/ventral axon guidance	12	1	0.06	0.05932
GO:0042420	dopamine catabolic process	12	1	0.06	0.05932
GO:0042424	catecholamine catabolic process	12	1	0.06	0.05932
GO:0061438	renal system vasculature morphogenesis	12	1	0.06	0.05932
GO:0061439	kidney vasculature morphogenesis	12	1	0.06	0.05932
GO:0072102	glomerulus morphogenesis	12	1	0.06	0.05932
GO:0050793	regulation of developmental process	1597	13	2025-12-08	0.05937
GO:0001708	cell fate specification	78	2	0.4	0.05980
GO:0051349	positive regulation of lyase activity	78	2	0.4	0.05980
GO:0001763	morphogenesis of a branching structure	176	3	0.89	0.06053
GO:0007193	adenylate cyclase-inhibiting G protein-c...	79	2	0.4	0.06115
GO:0035150	regulation of tube size	292	4	1.48	0.06153
GO:0032101	regulation of response to external stimu...	553	6	2.81	0.06232
GO:0051928	positive regulation of calcium ion trans...	80	2	0.41	0.06252
GO:0006812	cation transport	838	8	4.26	0.06260
GO:0035556	intracellular signal transduction	1939	15	9.85	0.06337
GO:0055080	cation homeostasis	422	5	2.14	0.06373
GO:0050708	regulation of protein secretion	180	3	0.91	0.06386
GO:0048661	positive regulation of smooth muscle cel...	81	2	0.41	0.06390
GO:0002315	marginal zone B cell differentiation	13	1	0.07	0.06411
GO:0002437	inflammatory response to antigenic stimu...	13	1	0.07	0.06411
GO:0009414	response to water deprivation	13	1	0.07	0.06411
GO:0031000	response to caffeine	13	1	0.07	0.06411
GO:0042772	DNA damage response, signal transduction...	13	1	0.07	0.06411
GO:0043152	induction of bacterial agglutination	13	1	0.07	0.06411
GO:0048881	mechanosensory lateral line system devel...	13	1	0.07	0.06411
GO:0048915	posterior lateral line system developmen...	13	1	0.07	0.06411
GO:0051151	negative regulation of smooth muscle cel...	13	1	0.07	0.06411
GO:0055010	ventricular cardiac muscle tissue morpho...	13	1	0.07	0.06411
GO:2000677	regulation of transcription regulatory r...	13	1	0.07	0.06411
GO:0023061	signal release	425	5	2.16	0.06528
GO:0009593	detection of chemical stimulus	82	2	0.42	0.06529
GO:0010717	regulation of epithelial to mesenchymal ...	82	2	0.42	0.06529
GO:0015711	organic anion transport	298	4	1.51	0.06529
GO:0048598	embryonic morphogenesis	560	6	2.85	0.06541
GO:0001944	vasculature development	562	6	2.86	0.06631
GO:0032309	icosanoid secretion	83	2	0.42	0.06668
GO:0072001	renal system development	302	4	1.53	0.06787
GO:0003188	heart valve formation	14	1	0.07	0.06887
GO:0010659	cardiac muscle cell apoptotic process	14	1	0.07	0.06887
GO:0034969	histone arginine methylation	14	1	0.07	0.06887
GO:0042415	norepinephrine metabolic process	14	1	0.07	0.06887
GO:0042474	middle ear morphogenesis	14	1	0.07	0.06887
GO:0044030	regulation of DNA methylation	14	1	0.07	0.06887
GO:0051150	regulation of smooth muscle cell differe...	14	1	0.07	0.06887
GO:0060295	regulation of cilium movement involved i...	14	1	0.07	0.06887
GO:0072574	hepatocyte proliferation	14	1	0.07	0.06887
GO:0072575	epithelial cell proliferation involved i...	14	1	0.07	0.06887
GO:0098700	neurotransmitter loading into synaptic v...	14	1	0.07	0.06887
GO:1902019	regulation of cilium-dependent cell moti...	14	1	0.07	0.06887
GO:1903670	regulation of sprouting angiogenesis	14	1	0.07	0.06887
GO:1904587	response to glycoprotein	14	1	0.07	0.06887
GO:1904666	regulation of ubiquitin protein ligase a...	14	1	0.07	0.06887
GO:1901701	cellular response to oxygen-containing c...	710	7	3.61	0.06918
GO:0071715	icosanoid transport	85	2	0.43	0.06951
GO:0030335	positive regulation of cell migration	305	4	1.55	0.06984
GO:0042326	negative regulation of phosphorylation	187	3	0.95	0.06990
GO:0098771	inorganic ion homeostasis	435	5	2.21	0.07060
GO:0009798	axis specification	86	2	0.44	0.07093
GO:0060079	excitatory postsynaptic potential	86	2	0.44	0.07093
GO:0006493	protein O-linked glycosylation	87	2	0.44	0.07237
GO:0030326	embryonic limb morphogenesis	87	2	0.44	0.07237
GO:0046165	alcohol biosynthetic process	87	2	0.44	0.07237
GO:2000027	regulation of animal organ morphogenesis	87	2	0.44	0.07237
GO:0048584	positive regulation of response to stimu...	1170	10	5.95	0.07242
GO:0001525	angiogenesis	440	5	2.24	0.07335
GO:0006874	cellular calcium ion homeostasis	191	3	0.97	0.07346
GO:0007189	adenylate cyclase-activating G protein-c...	191	3	0.97	0.07346
GO:0090287	regulation of cellular response to growt...	191	3	0.97	0.07346
GO:0001710	mesodermal cell fate commitment	15	1	0.08	0.07360
GO:0001711	endodermal cell fate commitment	15	1	0.08	0.07360
GO:0003181	atrioventricular valve morphogenesis	15	1	0.08	0.07360
GO:0003229	ventricular cardiac muscle tissue develo...	15	1	0.08	0.07360
GO:0003338	metanephros morphogenesis	15	1	0.08	0.07360
GO:0006929	substrate-dependent cell migration	15	1	0.08	0.07360
GO:0010658	striated muscle cell apoptotic process	15	1	0.08	0.07360
GO:0045672	positive regulation of osteoclast differ...	15	1	0.08	0.07360
GO:0060977	coronary vasculature morphogenesis	15	1	0.08	0.07360
GO:0072576	liver morphogenesis	15	1	0.08	0.07360
GO:0048678	response to axon injury	88	2	0.45	0.07382
GO:1903532	positive regulation of secretion by cell	192	3	0.98	0.07436
GO:0050801	ion homeostasis	442	5	2.25	0.07447
GO:0048666	neuron development	1023	9	2025-02-05	0.07494
GO:0001503	ossification	313	4	1.59	0.07523
GO:0045907	positive regulation of vasoconstriction	89	2	0.45	0.07527
GO:0007623	circadian rhythm	194	3	0.99	0.07619
GO:0010508	positive regulation of autophagy	90	2	0.46	0.07674
GO:0010811	positive regulation of cell-substrate ad...	90	2	0.46	0.07674
GO:0042127	regulation of cell population proliferat...	1029	9	5.23	0.07711
GO:0001655	urogenital system development	316	4	1.61	0.07730
GO:0090596	sensory organ morphogenesis	317	4	1.61	0.07800
GO:0002313	mature B cell differentiation involved i...	16	1	0.08	0.07832
GO:0007597	blood coagulation, intrinsic pathway	16	1	0.08	0.07832
GO:0008334	histone mRNA metabolic process	16	1	0.08	0.07832
GO:0009996	negative regulation of cell fate specifi...	16	1	0.08	0.07832
GO:0010656	negative regulation of muscle cell apopt...	16	1	0.08	0.07832
GO:0035590	purinergic nucleotide receptor signaling...	16	1	0.08	0.07832
GO:0042439	ethanolamine-containing compound metabol...	16	1	0.08	0.07832
GO:0048925	lateral line system development	16	1	0.08	0.07832
GO:0060412	ventricular septum morphogenesis	16	1	0.08	0.07832
GO:0061844	antimicrobial humoral immune response me...	16	1	0.08	0.07832
GO:0072378	blood coagulation, fibrin clot formation	16	1	0.08	0.07832
GO:0042552	myelination	92	2	0.47	0.07969
GO:0046849	bone remodeling	92	2	0.47	0.07969
GO:0051100	negative regulation of binding	92	2	0.47	0.07969
GO:0071333	cellular response to glucose stimulus	92	2	0.47	0.07969

## Sheet: ZVAD_DEGs_UP
GO.ID	Term	Annotated	Significant	Expected	classicFisher
GO:0051094	positive regulation of developmental pro...	777	18	5.46	7.9e-06
GO:0045597	positive regulation of cell differentiat...	452	13	3.18	1.8e-05
GO:0051962	positive regulation of nervous system de...	188	8	1.32	5.5e-05
GO:0010720	positive regulation of cell development	159	7	2025-12-01	0.00013
GO:0021871	forebrain regionalization	15	3	0.11	0.00015
GO:0009719	response to endogenous stimulus	1247	21	8.77	0.00015
GO:0050769	positive regulation of neurogenesis	117	6	0.82	0.00018
GO:0045595	regulation of cell differentiation	904	17	6.36	0.00019
GO:0050793	regulation of developmental process	1597	24	11.23	0.00027
GO:0071310	cellular response to organic substance	1545	23	10.86	0.00043
GO:0021796	cerebral cortex regionalization	5	2	0.04	0.00048
GO:0071495	cellular response to endogenous stimulus	1011	17	2025-11-07	0.00070
GO:0030643	cellular phosphate ion homeostasis	6	2	0.04	0.00072
GO:0072502	cellular trivalent inorganic anion homeo...	6	2	0.04	0.00072
GO:0070887	cellular response to chemical stimulus	1939	26	13.63	0.00084
GO:0051960	regulation of nervous system development	356	9	2025-05-02	0.00093
GO:0010628	positive regulation of gene expression	431	10	2025-03-03	0.00093
GO:0001562	response to protozoan	7	2	0.05	0.00101
GO:0002052	positive regulation of neuroblast prolif...	7	2	0.05	0.00101
GO:0021978	telencephalon regionalization	7	2	0.05	0.00101
GO:0042832	defense response to protozoan	7	2	0.05	0.00101
GO:0046208	spermine catabolic process	7	2	0.05	0.00101
GO:0048582	positive regulation of post-embryonic de...	7	2	0.05	0.00101
GO:2000026	regulation of multicellular organismal d...	860	15	2025-05-06	0.00102
GO:0002753	cytoplasmic pattern recognition receptor...	29	3	0.2	0.00108
GO:0035914	skeletal muscle cell differentiation	30	3	0.21	0.00120
GO:0009893	positive regulation of metabolic process	1914	25	13.46	0.00157
GO:0055062	phosphate ion homeostasis	9	2	0.06	0.00171
GO:0072506	trivalent inorganic anion homeostasis	9	2	0.06	0.00171
GO:0009408	response to heat	123	5	0.86	0.00176
GO:0050767	regulation of neurogenesis	248	7	1.74	0.00186
GO:0051240	positive regulation of multicellular org...	916	15	6.44	0.00191
GO:0042221	response to chemical	2970	34	20.88	0.00196
GO:0045944	positive regulation of transcription by ...	562	11	3.95	0.00204
GO:0031069	hair follicle morphogenesis	10	2	0.07	0.00213
GO:0032609	interferon-gamma production	10	2	0.07	0.00213
GO:0048580	regulation of post-embryonic development	10	2	0.07	0.00213
GO:0051965	positive regulation of synapse assembly	80	4	0.56	0.00244
GO:0060284	regulation of cell development	333	8	2.34	0.00245
GO:0030002	cellular anion homeostasis	11	2	0.08	0.00259
GO:0048730	epidermis morphogenesis	11	2	0.08	0.00259
GO:0010604	positive regulation of macromolecule met...	1787	23	12.57	0.00300
GO:0006817	phosphate ion transport	12	2	0.08	0.00309
GO:0010033	response to organic substance	2244	27	15.78	0.00325
GO:2000027	regulation of animal organ morphogenesis	87	4	0.61	0.00330
GO:0031325	positive regulation of cellular metaboli...	1586	21	11.15	0.00334
GO:0060071	Wnt signaling pathway, planar cell polar...	43	3	0.3	0.00341
GO:0006598	polyamine catabolic process	13	2	0.09	0.00364
GO:0009266	response to temperature stimulus	214	6	2025-05-01	0.00405
GO:0008215	spermine metabolic process	14	2	0.1	0.00422
GO:1901890	positive regulation of cell junction ass...	96	4	0.68	0.00470
GO:0030838	positive regulation of actin filament po...	15	2	0.11	0.00485
GO:0048703	embryonic viscerocranium morphogenesis	15	2	0.11	0.00485
GO:0055081	anion homeostasis	15	2	0.11	0.00485
GO:0090175	regulation of establishment of planar po...	49	3	0.34	0.00494
GO:0045669	positive regulation of osteoblast differ...	50	3	0.35	0.00522
GO:0048522	positive regulation of cellular process	3402	36	23.92	0.00542
GO:0071542	dopaminergic neuron differentiation	16	2	0.11	0.00552
GO:0048518	positive regulation of biological proces...	3902	40	27.44	0.00552
GO:0034097	response to cytokine	388	8	2.73	0.00612
GO:0048665	neuron fate specification	18	2	0.13	0.00697
GO:1902692	regulation of neuroblast proliferation	18	2	0.13	0.00697
GO:0009615	response to virus	170	5	2025-02-01	0.00702
GO:0015904	tetracycline transmembrane transport	1	1	0.01	0.00703
GO:0022009	central nervous system vasculogenesis	1	1	0.01	0.00703
GO:0032364	oxygen homeostasis	1	1	0.01	0.00703
GO:0033483	gas homeostasis	1	1	0.01	0.00703
GO:0036516	chemoattraction of dopaminergic neuron a...	1	1	0.01	0.00703
GO:0038161	prolactin signaling pathway	1	1	0.01	0.00703
GO:0043402	glucocorticoid mediated signaling pathwa...	1	1	0.01	0.00703
GO:0045951	positive regulation of mitotic recombina...	1	1	0.01	0.00703
GO:0046544	development of secondary male sexual cha...	1	1	0.01	0.00703
GO:0060437	lung growth	1	1	0.01	0.00703
GO:0061033	secretion by lung epithelial cell involv...	1	1	0.01	0.00703
GO:0061843	Sertoli cell barrier remodeling	1	1	0.01	0.00703
GO:0072053	renal inner medulla development	1	1	0.01	0.00703
GO:0072054	renal outer medulla development	1	1	0.01	0.00703
GO:0072060	outer medullary collecting duct developm...	1	1	0.01	0.00703
GO:0072061	inner medullary collecting duct developm...	1	1	0.01	0.00703
GO:1900169	regulation of glucocorticoid mediated si...	1	1	0.01	0.00703
GO:1900170	negative regulation of glucocorticoid me...	1	1	0.01	0.00703
GO:1902211	regulation of prolactin signaling pathwa...	1	1	0.01	0.00703
GO:1902213	positive regulation of prolactin signali...	1	1	0.01	0.00703
GO:1904171	negative regulation of bleb assembly	1	1	0.01	0.00703
GO:1905834	response to pyrimidine ribonucleotide	1	1	0.01	0.00703
GO:1905835	cellular response to pyrimidine ribonucl...	1	1	0.01	0.00703
GO:1905836	response to triterpenoid	1	1	0.01	0.00703
GO:1905837	cellular response to triterpenoid	1	1	0.01	0.00703
GO:2000096	positive regulation of Wnt signaling pat...	1	1	0.01	0.00703
GO:0010770	positive regulation of cell morphogenesi...	57	3	0.4	0.00753
GO:0006357	regulation of transcription by RNA polym...	961	14	6.76	0.00755
GO:0039528	cytoplasmic pattern recognition receptor...	19	2	0.13	0.00775
GO:0045687	positive regulation of glial cell differ...	19	2	0.13	0.00775
GO:2000179	positive regulation of neural precursor ...	19	2	0.13	0.00775
GO:1901699	cellular response to nitrogen compound	494	9	3.47	0.00814
GO:0045893	positive regulation of DNA-templated tra...	774	12	5.44	0.00830
GO:1903508	positive regulation of nucleic acid-temp...	774	12	5.44	0.00830
GO:1902680	positive regulation of RNA biosynthetic ...	775	12	5.45	0.00838
GO:0009891	positive regulation of biosynthetic proc...	974	14	6.85	0.00845
GO:0010763	positive regulation of fibroblast migrat...	20	2	0.14	0.00858
GO:0060428	lung epithelium development	20	2	0.14	0.00858
GO:0060760	positive regulation of response to cytok...	20	2	0.14	0.00858
GO:0048589	developmental growth	590	10	4.15	0.00873
GO:0035567	non-canonical Wnt signaling pathway	61	3	0.43	0.00907
GO:0045911	positive regulation of DNA recombination	21	2	0.15	0.00944
GO:0071364	cellular response to epidermal growth fa...	21	2	0.15	0.00944
GO:0071417	cellular response to organonitrogen comp...	419	8	2.95	0.00952
GO:0051239	regulation of multicellular organismal p...	1860	22	2025-08-13	0.00997
GO:0048640	negative regulation of developmental gro...	120	4	0.84	0.01022
GO:0060711	labyrinthine layer development	22	2	0.15	0.01033
GO:0070849	response to epidermal growth factor	22	2	0.15	0.01033
GO:0002285	lymphocyte activation involved in immune...	64	3	0.45	0.01034
GO:0010769	regulation of cell morphogenesis involve...	66	3	0.46	0.01125
GO:0098542	defense response to other organism	525	9	3.69	0.01182
GO:0002250	adaptive immune response	126	4	0.89	0.01206
GO:0060425	lung morphogenesis	24	2	0.17	0.01223
GO:0051963	regulation of synapse assembly	127	4	0.89	0.01238
GO:0120036	plasma membrane bounded cell projection ...	1454	18	10.22	0.01287
GO:0010762	regulation of fibroblast migration	25	2	0.18	0.01324
GO:0014015	positive regulation of gliogenesis	25	2	0.18	0.01324
GO:0045887	positive regulation of synaptic assembly...	25	2	0.18	0.01324
GO:0098586	cellular response to virus	25	2	0.18	0.01324
GO:1904398	positive regulation of neuromuscular jun...	25	2	0.18	0.01324
GO:0002266	follicular dendritic cell activation	2	1	0.01	0.01401
GO:0002268	follicular dendritic cell differentiatio...	2	1	0.01	0.01401
GO:0002940	tRNA N2-guanine methylation	2	1	0.01	0.01401
GO:0006867	asparagine transport	2	1	0.01	0.01401
GO:0009788	negative regulation of abscisic acid-act...	2	1	0.01	0.01401
GO:0015825	L-serine transport	2	1	0.01	0.01401
GO:0019428	allantoin biosynthetic process	2	1	0.01	0.01401
GO:0032962	positive regulation of inositol trisphos...	2	1	0.01	0.01401
GO:0033076	isoquinoline alkaloid metabolic process	2	1	0.01	0.01401
GO:0035281	pre-miRNA export from nucleus	2	1	0.01	0.01401
GO:0042427	serotonin biosynthetic process	2	1	0.01	0.01401
GO:0043519	regulation of myosin II filament organiz...	2	1	0.01	0.01401
GO:0051006	positive regulation of lipoprotein lipas...	2	1	0.01	0.01401
GO:0051546	keratinocyte migration	2	1	0.01	0.01401
GO:0051547	regulation of keratinocyte migration	2	1	0.01	0.01401
GO:0051549	positive regulation of keratinocyte migr...	2	1	0.01	0.01401
GO:0052314	phytoalexin metabolic process	2	1	0.01	0.01401
GO:0060732	positive regulation of inositol phosphat...	2	1	0.01	0.01401
GO:0061642	chemoattraction of axon	2	1	0.01	0.01401
GO:1901162	primary amino compound biosynthetic proc...	2	1	0.01	0.01401
GO:1901420	negative regulation of response to alcoh...	2	1	0.01	0.01401
GO:1905719	protein localization to perinuclear regi...	2	1	0.01	0.01401
GO:1905958	negative regulation of cellular response...	2	1	0.01	0.01401
GO:0030968	endoplasmic reticulum unfolded protein r...	72	3	0.51	0.01422
GO:1902905	positive regulation of supramolecular fi...	72	3	0.51	0.01422
GO:0002286	T cell activation involved in immune res...	26	2	0.18	0.01427
GO:0032273	positive regulation of protein polymeriz...	26	2	0.18	0.01427
GO:0045935	positive regulation of nucleobase-contai...	1039	14	7.31	0.01431
GO:0042742	defense response to bacterium	133	4	0.94	0.01446
GO:0002449	lymphocyte mediated immunity	73	3	0.51	0.01476
GO:0051607	defense response to virus	134	4	0.94	0.01482
GO:0140546	defense response to symbiont	134	4	0.94	0.01482
GO:0031328	positive regulation of cellular biosynth...	942	13	6.62	0.01511
GO:0030030	cell projection organization	1483	18	10.43	0.01551
GO:0051173	positive regulation of nitrogen compound...	1602	19	11.27	0.01620
GO:0045667	regulation of osteoblast differentiation	76	3	0.53	0.01643
GO:0009220	pyrimidine ribonucleotide biosynthetic p...	29	2	0.2	0.01759
GO:0002460	adaptive immune response based on somati...	79	3	0.56	0.01820
GO:0034620	cellular response to unfolded protein	79	3	0.56	0.01820
GO:0006595	polyamine metabolic process	30	2	0.21	0.01876
GO:0040015	negative regulation of multicellular org...	30	2	0.21	0.01876
GO:1901653	cellular response to peptide	220	5	1.55	0.01964
GO:0009218	pyrimidine ribonucleotide metabolic proc...	31	2	0.22	0.01996
GO:0010761	fibroblast migration	31	2	0.22	0.01996
GO:0070848	response to growth factor	481	8	3.38	0.02030
GO:0030335	positive regulation of cell migration	305	6	2.14	0.02080
GO:0022603	regulation of anatomical structure morph...	578	9	2025-06-04	0.02080
GO:0007185	transmembrane receptor protein tyrosine ...	3	1	0.02	0.02095
GO:0009853	photorespiration	3	1	0.02	0.02095
GO:0010029	regulation of seed germination	3	1	0.02	0.02095
GO:0010030	positive regulation of seed germination	3	1	0.02	0.02095
GO:0010919	regulation of inositol phosphate biosynt...	3	1	0.02	0.02095
GO:0015842	aminergic neurotransmitter loading into ...	3	1	0.02	0.02095
GO:0032329	serine transport	3	1	0.02	0.02095
GO:0032534	regulation of microvillus assembly	3	1	0.02	0.02095
GO:0032960	regulation of inositol trisphosphate bio...	3	1	0.02	0.02095
GO:0035634	response to stilbenoid	3	1	0.02	0.02095
GO:0042756	drinking behavior	3	1	0.02	0.02095
GO:0046684	response to pyrethroid	3	1	0.02	0.02095
GO:0060011	Sertoli cell proliferation	3	1	0.02	0.02095
GO:0060467	negative regulation of fertilization	3	1	0.02	0.02095
GO:0060468	prevention of polyspermy	3	1	0.02	0.02095
GO:0060482	lobar bronchus development	3	1	0.02	0.02095
GO:0061065	regulation of dauer larval development	3	1	0.02	0.02095
GO:0061066	positive regulation of dauer larval deve...	3	1	0.02	0.02095
GO:0061365	positive regulation of triglyceride lipa...	3	1	0.02	0.02095
GO:0097278	complement-dependent cytotoxicity	3	1	0.02	0.02095
GO:1900140	regulation of seedling development	3	1	0.02	0.02095
GO:1903435	positive regulation of constitutive secr...	3	1	0.02	0.02095
GO:1905909	regulation of dauer entry	3	1	0.02	0.02095
GO:2000052	positive regulation of non-canonical Wnt...	3	1	0.02	0.02095
GO:2000271	positive regulation of fibroblast apopto...	3	1	0.02	0.02095
GO:2000360	negative regulation of binding of sperm ...	3	1	0.02	0.02095
GO:0009310	amine catabolic process	32	2	0.23	0.02120
GO:0042402	cellular biogenic amine catabolic proces...	32	2	0.23	0.02120
GO:0050775	positive regulation of dendrite morphoge...	32	2	0.23	0.02120
GO:0030856	regulation of epithelial cell differenti...	84	3	0.59	0.02139
GO:0006366	transcription by RNA polymerase II	1095	14	2025-07-07	0.02154
GO:0032502	developmental process	5285	48	37.16	0.02173
GO:0002009	morphogenesis of an epithelium	492	8	3.46	0.02287
GO:0051254	positive regulation of RNA metabolic pro...	892	12	6.27	0.02305
GO:0001503	ossification	313	6	2025-02-02	0.02327
GO:0002221	pattern recognition receptor signaling p...	87	3	0.61	0.02344
GO:0008064	regulation of actin polymerization or de...	87	3	0.61	0.02344
GO:2000147	positive regulation of cell motility	314	6	2.21	0.02359
GO:1901652	response to peptide	403	7	2.83	0.02376
GO:0071345	cellular response to cytokine stimulus	315	6	2.22	0.02391
GO:0030832	regulation of actin filament length	88	3	0.62	0.02414
GO:0010557	positive regulation of macromolecule bio...	902	12	6.34	0.02487
GO:0010883	regulation of lipid storage	35	2	0.25	0.02508
GO:0016064	immunoglobulin mediated immune response	35	2	0.25	0.02508
GO:0019724	B cell mediated immunity	35	2	0.25	0.02508
GO:0046686	response to cadmium ion	35	2	0.25	0.02508
GO:0007519	skeletal muscle tissue development	91	3	0.64	0.02633
GO:0002312	B cell activation involved in immune res...	36	2	0.25	0.02644
GO:0032386	regulation of intracellular transport	239	5	1.68	0.02689
GO:0001545	primary ovarian follicle growth	4	1	0.03	0.02783
GO:0006864	pyrimidine nucleotide transport	4	1	0.03	0.02783
GO:0009787	regulation of abscisic acid-activated si...	4	1	0.03	0.02783
GO:0009845	seed germination	4	1	0.03	0.02783
GO:0010891	negative regulation of sequestering of t...	4	1	0.03	0.02783
GO:0016332	establishment or maintenance of polarity...	4	1	0.03	0.02783
GO:0019373	epoxygenase P450 pathway	4	1	0.03	0.02783
GO:0019628	urate catabolic process	4	1	0.03	0.02783
GO:0035983	response to trichostatin A	4	1	0.03	0.02783
GO:0035984	cellular response to trichostatin A	4	1	0.03	0.02783
GO:0042700	luteinizing hormone signaling pathway	4	1	0.03	0.02783
GO:0043316	cytotoxic T cell degranulation	4	1	0.03	0.02783
GO:0046937	phytochelatin metabolic process	4	1	0.03	0.02783
GO:0046938	phytochelatin biosynthetic process	4	1	0.03	0.02783
GO:0048291	isotype switching to IgG isotypes	4	1	0.03	0.02783
GO:0048302	regulation of isotype switching to IgG i...	4	1	0.03	0.02783
GO:0048304	positive regulation of isotype switching...	4	1	0.03	0.02783
GO:0060433	bronchus development	4	1	0.03	0.02783
GO:0060501	positive regulation of epithelial cell p...	4	1	0.03	0.02783
GO:0061062	regulation of nematode larval developmen...	4	1	0.03	0.02783
GO:0061063	positive regulation of nematode larval d...	4	1	0.03	0.02783
GO:0072531	pyrimidine-containing compound transmemb...	4	1	0.03	0.02783
GO:0090351	seedling development	4	1	0.03	0.02783
GO:0090365	regulation of mRNA modification	4	1	0.03	0.02783
GO:0090367	negative regulation of mRNA modification	4	1	0.03	0.02783
GO:1900075	positive regulation of neuromuscular syn...	4	1	0.03	0.02783
GO:1901419	regulation of response to alcohol	4	1	0.03	0.02783
GO:1903433	regulation of constitutive secretory pat...	4	1	0.03	0.02783
GO:1905957	regulation of cellular response to alcoh...	4	1	0.03	0.02783
GO:1990256	signal clustering	4	1	0.03	0.02783
GO:1990519	pyrimidine nucleotide import into mitoch...	4	1	0.03	0.02783
GO:2001144	regulation of phosphatidylinositol-3,4,5...	4	1	0.03	0.02783
GO:2001145	negative regulation of phosphatidylinosi...	4	1	0.03	0.02783
GO:0008219	cell death	1356	16	9.54	0.02801
GO:1901701	cellular response to oxygen-containing c...	710	10	4.99	0.02804
GO:0042127	regulation of cell population proliferat...	1029	13	7.24	0.02877
GO:0040007	growth	819	11	5.76	0.02937
GO:0050896	response to stimulus	7022	60	49.38	0.03005
GO:0060538	skeletal muscle organ development	96	3	0.68	0.03020
GO:0060070	canonical Wnt signaling pathway	168	4	1.18	0.03088
GO:0050808	synapse organization	337	6	2.37	0.03182
GO:0043244	regulation of protein-containing complex...	98	3	0.69	0.03183
GO:0051495	positive regulation of cytoskeleton orga...	98	3	0.69	0.03183
GO:1903533	regulation of protein targeting	98	3	0.69	0.03183
GO:0032870	cellular response to hormone stimulus	429	7	2025-02-03	0.03189
GO:1901888	regulation of cell junction assembly	170	4	2025-02-01	0.03205
GO:0001892	embryonic placenta development	40	2	0.28	0.03214
GO:0002821	positive regulation of adaptive immune r...	40	2	0.28	0.03214
GO:0045685	regulation of glial cell differentiation	40	2	0.28	0.03214
GO:0051897	positive regulation of protein kinase B ...	40	2	0.28	0.03214
GO:0007528	neuromuscular junction development	99	3	0.7	0.03266
GO:0001819	positive regulation of cytokine producti...	101	3	0.71	0.03436
GO:0035967	cellular response to topologically incor...	101	3	0.71	0.03436
GO:0045761	regulation of adenylate cyclase activity	174	4	1.22	0.03447
GO:0010838	positive regulation of keratinocyte prol...	5	1	0.04	0.03467
GO:0010898	positive regulation of triglyceride cata...	5	1	0.04	0.03467
GO:0015808	L-alanine transport	5	1	0.04	0.03467
GO:0032494	response to peptidoglycan	5	1	0.04	0.03467
GO:0032498	detection of muramyl dipeptide	5	1	0.04	0.03467
GO:0032499	detection of peptidoglycan	5	1	0.04	0.03467
GO:0032516	positive regulation of phosphoprotein ph...	5	1	0.04	0.03467
GO:0032530	regulation of microvillus organization	5	1	0.04	0.03467
GO:0032740	positive regulation of interleukin-17 pr...	5	1	0.04	0.03467
GO:0032959	inositol trisphosphate biosynthetic proc...	5	1	0.04	0.03467
GO:0034699	response to luteinizing hormone	5	1	0.04	0.03467
GO:0040024	dauer larval development	5	1	0.04	0.03467
GO:0043053	dauer entry	5	1	0.04	0.03467
GO:0045054	constitutive secretory pathway	5	1	0.04	0.03467
GO:0055115	entry into diapause	5	1	0.04	0.03467
GO:0060502	epithelial cell proliferation involved i...	5	1	0.04	0.03467
GO:0060535	trachea cartilage morphogenesis	5	1	0.04	0.03467
GO:0060830	ciliary receptor clustering involved in ...	5	1	0.04	0.03467
GO:0061635	regulation of protein complex stability	5	1	0.04	0.03467
GO:0071225	cellular response to muramyl dipeptide	5	1	0.04	0.03467
GO:0071373	cellular response to luteinizing hormone...	5	1	0.04	0.03467
GO:0071394	cellular response to testosterone stimul...	5	1	0.04	0.03467
GO:0072205	metanephric collecting duct development	5	1	0.04	0.03467
GO:1902262	apoptotic process involved in blood vess...	5	1	0.04	0.03467
GO:1903215	negative regulation of protein targeting...	5	1	0.04	0.03467
GO:1903748	negative regulation of establishment of ...	5	1	0.04	0.03467
GO:2000251	positive regulation of actin cytoskeleto...	5	1	0.04	0.03467
GO:2000794	regulation of epithelial cell proliferat...	5	1	0.04	0.03467
GO:0006221	pyrimidine nucleotide biosynthetic proce...	42	2	0.3	0.03516
GO:0009628	response to abiotic stimulus	1171	14	8.23	0.03543
GO:0030517	negative regulation of axon extension	43	2	0.3	0.03671
GO:0050918	positive chemotaxis	43	2	0.3	0.03671
GO:0010941	regulation of cell death	958	12	6.74	0.03708
GO:0051253	negative regulation of RNA metabolic pro...	643	9	4.52	0.03757
GO:0010562	positive regulation of phosphorus metabo...	446	7	3.14	0.03810
GO:0045937	positive regulation of phosphate metabol...	446	7	3.14	0.03810
GO:0044089	positive regulation of cellular componen...	263	5	1.85	0.03822
GO:0007032	endosome organization	44	2	0.31	0.03829
GO:0007417	central nervous system development	856	11	2025-02-06	0.03861
GO:0001736	establishment of planar polarity	106	3	0.75	0.03879
GO:0007164	establishment of tissue polarity	106	3	0.75	0.03879
GO:0009755	hormone-mediated signaling pathway	106	3	0.75	0.03879
GO:0007405	neuroblast proliferation	45	2	0.32	0.03989
GO:0008582	regulation of synaptic assembly at neuro...	45	2	0.32	0.03989
GO:0033157	regulation of intracellular protein tran...	183	4	1.29	0.04029
GO:1902903	regulation of supramolecular fiber organ...	183	4	1.29	0.04029
GO:0006915	apoptotic process	1195	14	2025-04-08	0.04094
GO:0008283	cell population proliferation	1310	15	9.21	0.04133
GO:0000255	allantoin metabolic process	6	1	0.04	0.04146
GO:0002323	natural killer cell activation involved ...	6	1	0.04	0.04146
GO:0002467	germinal center formation	6	1	0.04	0.04146
GO:0007343	egg activation	6	1	0.04	0.04146
GO:0009738	abscisic acid-activated signaling pathwa...	6	1	0.04	0.04146
GO:0022611	dormancy process	6	1	0.04	0.04146
GO:0030033	microvillus assembly	6	1	0.04	0.04146
GO:0032328	alanine transport	6	1	0.04	0.04146
GO:0032727	positive regulation of interferon-alpha ...	6	1	0.04	0.04146
GO:0032729	positive regulation of interferon-gamma ...	6	1	0.04	0.04146
GO:0032917	polyamine acetylation	6	1	0.04	0.04146
GO:0032918	spermidine acetylation	6	1	0.04	0.04146
GO:0042699	follicle-stimulating hormone signaling p...	6	1	0.04	0.04146
GO:0043320	natural killer cell degranulation	6	1	0.04	0.04146
GO:0045136	development of secondary sexual characte...	6	1	0.04	0.04146
GO:0045603	positive regulation of endothelial cell ...	6	1	0.04	0.04146
GO:0048711	positive regulation of astrocyte differe...	6	1	0.04	0.04146
GO:0051004	regulation of lipoprotein lipase activit...	6	1	0.04	0.04146
GO:0060065	uterus development	6	1	0.04	0.04146
GO:0060534	trachea cartilage development	6	1	0.04	0.04146
GO:0060665	regulation of branching involved in sali...	6	1	0.04	0.04146
GO:0060710	chorio-allantoic fusion	6	1	0.04	0.04146
GO:0070431	nucleotide-binding oligomerization domai...	6	1	0.04	0.04146
GO:0071215	cellular response to abscisic acid stimu...	6	1	0.04	0.04146
GO:0072344	rescue of stalled ribosome	6	1	0.04	0.04146
GO:0080154	regulation of fertilization	6	1	0.04	0.04146
GO:1900073	regulation of neuromuscular synaptic tra...	6	1	0.04	0.04146
GO:1900102	negative regulation of endoplasmic retic...	6	1	0.04	0.04146
GO:1901679	nucleotide transmembrane transport	6	1	0.04	0.04146
GO:2000095	regulation of Wnt signaling pathway, pla...	6	1	0.04	0.04146
GO:2000359	regulation of binding of sperm to zona p...	6	1	0.04	0.04146
GO:0048701	embryonic cranial skeleton morphogenesis	46	2	0.32	0.04151
GO:0030522	intracellular receptor signaling pathway	109	3	0.77	0.04159
GO:0031279	regulation of cyclase activity	185	4	2025-03-01	0.04166
GO:0045926	negative regulation of growth	185	4	2025-03-01	0.04166
GO:0007389	pattern specification process	455	7	2025-02-03	0.04170
GO:0040017	positive regulation of locomotion	361	6	2.54	0.04222
GO:0006576	cellular biogenic amine metabolic proces...	110	3	0.77	0.04254
GO:0061351	neural precursor cell proliferation	110	3	0.77	0.04254
GO:0071396	cellular response to lipid	272	5	1.91	0.04313
GO:0051339	regulation of lyase activity	188	4	1.32	0.04375
GO:0008284	positive regulation of cell population p...	562	8	3.95	0.04478
GO:0014013	regulation of gliogenesis	48	2	0.34	0.04484
GO:1904396	regulation of neuromuscular junction dev...	48	2	0.34	0.04484
GO:1901700	response to oxygen-containing compound	1213	14	8.53	0.04545
GO:0001942	hair follicle development	49	2	0.34	0.04654
GO:0019748	secondary metabolic process	49	2	0.34	0.04654
GO:0043243	positive regulation of protein-containin...	49	2	0.34	0.04654
GO:0050807	regulation of synapse organization	192	4	1.35	0.04664
GO:0021987	cerebral cortex development	115	3	0.81	0.04747
GO:0000019	regulation of mitotic recombination	7	1	0.05	0.04821
GO:0003146	heart jogging	7	1	0.05	0.04821
GO:0010286	heat acclimation	7	1	0.05	0.04821
GO:0010888	negative regulation of lipid storage	7	1	0.05	0.04821
GO:0010896	regulation of triglyceride catabolic pro...	7	1	0.05	0.04821
GO:0017085	response to insecticide	7	1	0.05	0.04821
GO:0031038	myosin II filament organization	7	1	0.05	0.04821
GO:0032660	regulation of interleukin-17 production	7	1	0.05	0.04821
GO:0032957	inositol trisphosphate metabolic process	7	1	0.05	0.04821
GO:0036514	dopaminergic neuron axon guidance	7	1	0.05	0.04821
GO:0042416	dopamine biosynthetic process	7	1	0.05	0.04821
GO:0042428	serotonin metabolic process	7	1	0.05	0.04821
GO:0042711	maternal behavior	7	1	0.05	0.04821
GO:0060059	embryonic retina morphogenesis in camera...	7	1	0.05	0.04821
GO:0060439	trachea morphogenesis	7	1	0.05	0.04821
GO:0060536	cartilage morphogenesis	7	1	0.05	0.04821
GO:0060576	intestinal epithelial cell development	7	1	0.05	0.04821
GO:0060693	regulation of branching involved in sali...	7	1	0.05	0.04821
GO:0060746	parental behavior	7	1	0.05	0.04821
GO:0061304	retinal blood vessel morphogenesis	7	1	0.05	0.04821
GO:0071360	cellular response to exogenous dsRNA	7	1	0.05	0.04821
GO:0071503	response to heparin	7	1	0.05	0.04821
GO:0072044	collecting duct development	7	1	0.05	0.04821
GO:0090030	regulation of steroid hormone biosynthet...	7	1	0.05	0.04821
GO:1901160	primary amino compound metabolic process	7	1	0.05	0.04821
GO:1902932	positive regulation of alcohol biosynthe...	7	1	0.05	0.04821
GO:1904938	planar cell polarity pathway involved in...	7	1	0.05	0.04821
GO:2000249	regulation of actin cytoskeleton reorgan...	7	1	0.05	0.04821
GO:2000352	negative regulation of endothelial cell ...	7	1	0.05	0.04821
GO:0008630	intrinsic apoptotic signaling pathway in...	50	2	0.35	0.04826
GO:0033559	unsaturated fatty acid metabolic process	50	2	0.35	0.04826
GO:1904888	cranial skeletal system development	50	2	0.35	0.04826
GO:0030154	cell differentiation	3175	30	22.33	0.04921
GO:0043207	response to external biotic stimulus	678	9	4.77	0.04966
GO:0051707	response to other organism	678	9	4.77	0.04966
GO:0045087	innate immune response	376	6	2.64	0.04969
GO:0022405	hair cycle process	51	2	0.36	0.05000
GO:0072528	pyrimidine-containing compound biosynthe...	51	2	0.36	0.05000
GO:0000122	negative regulation of transcription by ...	377	6	2.65	0.05021
GO:0048729	tissue morphogenesis	576	8	2025-05-04	0.05042
GO:0001738	morphogenesis of a polarized epithelium	118	3	0.83	0.05056
GO:0006986	response to unfolded protein	119	3	0.84	0.05161
GO:0000018	regulation of DNA recombination	52	2	0.37	0.05177
GO:0098773	skin epidermis development	52	2	0.37	0.05177
GO:0031175	neuron projection development	901	11	6.34	0.05239
GO:0048869	cellular developmental process	3193	30	22.45	0.05245
GO:0007190	activation of adenylate cyclase activity	53	2	0.37	0.05356
GO:0022404	molting cycle process	53	2	0.37	0.05356
GO:0090102	cochlea development	53	2	0.37	0.05356
GO:1901879	regulation of protein depolymerization	53	2	0.37	0.05356
GO:0014070	response to organic cyclic compound	690	9	4.85	0.05434
GO:0007379	segment specification	8	1	0.06	0.05490
GO:0009820	alkaloid metabolic process	8	1	0.06	0.05490
GO:0010592	positive regulation of lamellipodium ass...	8	1	0.06	0.05490
GO:0010889	regulation of sequestering of triglyceri...	8	1	0.06	0.05490
GO:0030730	sequestering of triglyceride	8	1	0.06	0.05490
GO:0030836	positive regulation of actin filament de...	8	1	0.06	0.05490
GO:0032060	bleb assembly	8	1	0.06	0.05490
GO:0032620	interleukin-17 production	8	1	0.06	0.05490
GO:0033339	pectoral fin development	8	1	0.06	0.05490
GO:0035118	embryonic pectoral fin morphogenesis	8	1	0.06	0.05490
GO:0035138	pectoral fin morphogenesis	8	1	0.06	0.05490
GO:0039530	MDA-5 signaling pathway	8	1	0.06	0.05490
GO:0042628	mating plug formation	8	1	0.06	0.05490
GO:0048843	negative regulation of axon extension in...	8	1	0.06	0.05490
GO:0060385	axonogenesis involved in innervation	8	1	0.06	0.05490
GO:0060484	lung-associated mesenchyme development	8	1	0.06	0.05490
GO:0060713	labyrinthine layer morphogenesis	8	1	0.06	0.05490
GO:0060716	labyrinthine layer blood vessel developm...	8	1	0.06	0.05490
GO:0061003	positive regulation of dendritic spine m...	8	1	0.06	0.05490
GO:1900426	positive regulation of defense response ...	8	1	0.06	0.05490
GO:1904170	regulation of bleb assembly	8	1	0.06	0.05490
GO:0002819	regulation of adaptive immune response	54	2	0.38	0.05537
GO:0006220	pyrimidine nucleotide metabolic process	54	2	0.38	0.05537
GO:0048814	regulation of dendrite morphogenesis	54	2	0.38	0.05537
GO:0006839	mitochondrial transport	204	4	1.43	0.05593
GO:1901698	response to nitrogen compound	1025	12	7.21	0.05670
GO:0007416	synapse assembly	205	4	1.44	0.05675
GO:0045927	positive regulation of growth	205	4	1.44	0.05675
GO:0044106	cellular amine metabolic process	124	3	0.87	0.05702
GO:0009607	response to biotic stimulus	697	9	2025-09-04	0.05719
GO:0002440	production of molecular mediator of immu...	55	2	0.39	0.05720
GO:0031532	actin cytoskeleton reorganization	55	2	0.39	0.05720
GO:0044419	biological process involved in interspec...	805	10	5.66	0.05725
GO:0033993	response to lipid	490	7	3.45	0.05774
GO:0012501	programmed cell death	1257	14	8.84	0.05795
GO:0050768	negative regulation of neurogenesis	125	3	0.88	0.05814
GO:0007409	axonogenesis	392	6	2.76	0.05851
GO:0019915	lipid storage	56	2	0.39	0.05905
GO:0050803	regulation of synapse structure or activ...	208	4	1.46	0.05923
GO:0048667	cell morphogenesis involved in neuron di...	493	7	3.47	0.05927
GO:0007166	cell surface receptor signaling pathway	1735	18	2025-02-12	0.05970
GO:0007275	multicellular organism development	4276	38	2025-07-30	0.06039
GO:0060828	regulation of canonical Wnt signaling pa...	127	3	0.89	0.06039
GO:0008340	determination of adult lifespan	57	2	0.4	0.06093
GO:0050830	defense response to Gram-positive bacter...	57	2	0.4	0.06093
GO:0051124	synaptic assembly at neuromuscular junct...	57	2	0.4	0.06093
GO:0007026	negative regulation of microtubule depol...	9	1	0.06	0.06155
GO:0009750	response to fructose	9	1	0.06	0.06155
GO:0030890	positive regulation of B cell proliferat...	9	1	0.06	0.06155
GO:0032495	response to muramyl dipeptide	9	1	0.06	0.06155
GO:0032649	regulation of interferon-gamma productio...	9	1	0.06	0.06155
GO:0042448	progesterone metabolic process	9	1	0.06	0.06155
GO:0045064	T-helper 2 cell differentiation	9	1	0.06	0.06155
GO:0060575	intestinal epithelial cell differentiati...	9	1	0.06	0.06155
GO:0061299	retina vasculature morphogenesis in came...	9	1	0.06	0.06155
GO:0070813	hydrogen sulfide metabolic process	9	1	0.06	0.06155
GO:0072520	seminiferous tubule development	9	1	0.06	0.06155
GO:1901881	positive regulation of protein depolymer...	9	1	0.06	0.06155
GO:0048663	neuron fate commitment	58	2	0.41	0.06282
GO:1903312	negative regulation of mRNA metabolic pr...	58	2	0.41	0.06282
GO:0051098	regulation of binding	214	4	2025-05-01	0.06438
GO:0051896	regulation of protein kinase B signaling	59	2	0.41	0.06473
GO:0060759	regulation of response to cytokine stimu...	59	2	0.41	0.06473
GO:0048638	regulation of developmental growth	306	5	2.15	0.06495
GO:0048771	tissue remodeling	131	3	0.92	0.06503
GO:0060041	retina development in camera-type eye	131	3	0.92	0.06503
GO:0010468	regulation of gene expression	3000	28	2025-01-21	0.06513
GO:0006228	UTP biosynthetic process	10	1	0.07	0.06815
GO:0006654	phosphatidic acid biosynthetic process	10	1	0.07	0.06815
GO:0007320	insemination	10	1	0.07	0.06815
GO:0010667	negative regulation of cardiac muscle ce...	10	1	0.07	0.06815
GO:0014850	response to muscle activity	10	1	0.07	0.06815
GO:0016045	detection of bacterium	10	1	0.07	0.06815
GO:0031114	regulation of microtubule depolymerizati...	10	1	0.07	0.06815
GO:0035872	nucleotide-binding domain, leucine rich ...	10	1	0.07	0.06815
GO:0043923	positive regulation by host of viral tra...	10	1	0.07	0.06815
GO:0045663	positive regulation of myoblast differen...	10	1	0.07	0.06815
GO:0048714	positive regulation of oligodendrocyte d...	10	1	0.07	0.06815

## Sheet: ICRT_DEGs_Down
GO.ID	Term	Annotated	Significant	Expected	classicFisher
GO:0060348	bone development	155	9	1.48	1.8e-05
GO:0035582	sequestering of BMP in extracellular mat...	18	4	0.17	2.2e-05
GO:2001205	negative regulation of osteoclast develo...	19	4	0.18	2.8e-05
GO:0034199	activation of protein kinase A activity	20	4	0.19	3.5e-05
GO:0048050	post-embryonic eye morphogenesis	21	4	0.2	4.3e-05
GO:0048731	system development	3427	54	32.81	6.2e-05
GO:0045671	negative regulation of osteoclast differ...	24	4	0.23	7.4e-05
GO:2001204	regulation of osteoclast development	25	4	0.24	8.7e-05
GO:1990314	cellular response to insulin-like growth...	10	3	0.1	9.8e-05
GO:0001764	neuron migration	152	8	1.46	0.00011
GO:1902106	negative regulation of leukocyte differe...	51	5	0.49	0.00012
GO:1903707	negative regulation of hemopoiesis	52	5	0.5	0.00014
GO:0036035	osteoclast development	28	4	0.27	0.00014
GO:0035581	sequestering of extracellular ligand fro...	29	4	0.28	0.00016
GO:0035583	sequestering of TGFbeta in extracellular...	29	4	0.28	0.00016
GO:0071694	maintenance of protein location in extra...	29	4	0.28	0.00016
GO:0098751	bone cell development	29	4	0.28	0.00016
GO:1900115	extracellular regulation of signal trans...	29	4	0.28	0.00016
GO:1900116	extracellular negative regulation of sig...	29	4	0.28	0.00016
GO:0065008	regulation of biological quality	2837	45	27.16	0.00029
GO:0002762	negative regulation of myeloid leukocyte...	34	4	0.33	0.00030
GO:0009791	post-embryonic development	182	8	1.74	0.00037
GO:0030509	BMP signaling pathway	103	6	0.99	0.00047
GO:0033627	cell adhesion mediated by integrin	39	4	0.37	0.00051
GO:0030514	negative regulation of BMP signaling pat...	40	4	0.38	0.00057
GO:0071772	response to BMP	109	6	2025-04-01	0.00063
GO:0071773	cellular response to BMP stimulus	109	6	2025-04-01	0.00063
GO:0002683	negative regulation of immune system pro...	199	8	2025-09-01	0.00067
GO:0007213	G protein-coupled acetylcholine receptor...	19	3	0.18	0.00075
GO:0061515	myeloid cell development	43	4	0.41	0.00075
GO:2001222	regulation of neuron migration	20	3	0.19	0.00087
GO:2000035	regulation of stem cell division	5	2	0.05	0.00089
GO:0030198	extracellular matrix organization	261	9	2025-05-02	0.00094
GO:0043010	camera-type eye development	261	9	2025-05-02	0.00094
GO:0006662	glycerol ether metabolic process	21	3	0.2	0.00101
GO:0018904	ether metabolic process	21	3	0.2	0.00101
GO:0072488	ammonium transmembrane transport	21	3	0.2	0.00101
GO:0043062	extracellular structure organization	265	9	2.54	0.00104
GO:0045637	regulation of myeloid cell differentiati...	123	6	1.18	0.00119
GO:0022617	extracellular matrix disassembly	83	5	0.79	0.00120
GO:0045638	negative regulation of myeloid cell diff...	49	4	0.47	0.00123
GO:0045670	regulation of osteoclast differentiation	49	4	0.47	0.00123
GO:0060021	roof of mouth development	50	4	0.48	0.00132
GO:0034329	cell junction assembly	332	10	3.18	0.00137
GO:0032502	developmental process	5285	69	50.59	0.00144
GO:0050884	neuromuscular process controlling postur...	24	3	0.23	0.00150
GO:1903706	regulation of hemopoiesis	176	7	1.68	0.00154
GO:0048569	post-embryonic animal organ development	88	5	0.84	0.00156
GO:0030512	negative regulation of transforming grow...	53	4	0.51	0.00165
GO:0007275	multicellular organism development	4276	58	40.93	0.00179
GO:0097272	ammonium homeostasis	7	2	0.07	0.00185
GO:0030913	paranodal junction assembly	26	3	0.25	0.00190
GO:0032147	activation of protein kinase activity	96	5	0.92	0.00229
GO:0030099	myeloid cell differentiation	189	7	1.81	0.00231
GO:0048048	embryonic eye morphogenesis	59	4	0.56	0.00245
GO:0007178	transmembrane receptor protein serine/th...	193	7	1.85	0.00260
GO:0095500	acetylcholine receptor signaling pathway	29	3	0.28	0.00262
GO:0098926	postsynaptic signal transduction	29	3	0.28	0.00262
GO:1905145	cellular response to acetylcholine	29	3	0.28	0.00262
GO:0048660	regulation of smooth muscle cell prolife...	101	5	0.97	0.00286
GO:0030316	osteoclast differentiation	63	4	0.6	0.00311
GO:0008611	ether lipid biosynthetic process	9	2	0.09	0.00314
GO:0046504	glycerol ether biosynthetic process	9	2	0.09	0.00314
GO:0097384	cellular lipid biosynthetic process	9	2	0.09	0.00314
GO:1901503	ether biosynthetic process	9	2	0.09	0.00314
GO:1905144	response to acetylcholine	31	3	0.3	0.00318
GO:0048659	smooth muscle cell proliferation	105	5	2025-01-01	0.00338
GO:0010737	protein kinase A signaling	65	4	0.62	0.00348
GO:0048812	neuron projection morphogenesis	575	13	2025-05-05	0.00360
GO:0007416	synapse assembly	205	7	1.96	0.00363
GO:0032501	multicellular organismal process	6155	76	58.92	0.00363
GO:0140353	lipid export from cell	66	4	0.63	0.00368
GO:0120039	plasma membrane bounded cell projection ...	580	13	5.55	0.00388
GO:0045162	clustering of voltage-gated sodium chann...	10	2	0.1	0.00390
GO:0046485	ether lipid metabolic process	10	2	0.1	0.00390
GO:0090435	protein localization to nuclear envelope	10	2	0.1	0.00390
GO:0048858	cell projection morphogenesis	581	13	5.56	0.00393
GO:0007179	transforming growth factor beta receptor...	109	5	2025-04-01	0.00397
GO:0010721	negative regulation of cell development	158	6	1.51	0.00417
GO:0015695	organic cation transport	111	5	2025-06-01	0.00429
GO:0071375	cellular response to peptide hormone sti...	159	6	1.52	0.00430
GO:0002761	regulation of myeloid leukocyte differen...	69	4	0.66	0.00432
GO:0042476	odontogenesis	69	4	0.66	0.00432
GO:0048856	anatomical structure development	4915	63	47.05	0.00432
GO:0050878	regulation of body fluid levels	331	9	3.17	0.00466
GO:0032990	cell part morphogenesis	593	13	5.68	0.00466
GO:0030510	regulation of BMP signaling pathway	71	4	0.68	0.00478
GO:0048563	post-embryonic animal organ morphogenesi...	72	4	0.69	0.00502
GO:0001501	skeletal system development	399	10	3.82	0.00514
GO:0001508	action potential	116	5	2025-11-01	0.00517
GO:0006694	steroid biosynthetic process	116	5	2025-11-01	0.00517
GO:0048699	generation of neurons	1279	22	12.24	0.00527
GO:0090288	negative regulation of cellular response...	73	4	0.7	0.00528
GO:1902105	regulation of leukocyte differentiation	118	5	1.13	0.00555
GO:0032989	cellular component morphogenesis	677	14	6.48	0.00559
GO:0002320	lymphoid progenitor cell differentiation	12	2	0.11	0.00564
GO:0031104	dendrite regeneration	12	2	0.11	0.00564
GO:0035456	response to interferon-beta	12	2	0.11	0.00564
GO:0035458	cellular response to interferon-beta	12	2	0.11	0.00564
GO:0043434	response to peptide hormone	223	7	2.13	0.00572
GO:0042327	positive regulation of phosphorylation	406	10	3.89	0.00579
GO:0045229	external encapsulating structure organiz...	346	9	3.31	0.00618
GO:0032288	myelin assembly	40	3	0.38	0.00656
GO:0017015	regulation of transforming growth factor...	79	4	0.76	0.00697
GO:1903844	regulation of cellular response to trans...	79	4	0.76	0.00697
GO:0051965	positive regulation of synapse assembly	80	4	0.77	0.00728
GO:0051963	regulation of synapse assembly	127	5	1.22	0.00753
GO:0090101	negative regulation of transmembrane rec...	81	4	0.78	0.00760
GO:0016043	cellular component organization	4936	62	47.25	0.00767
GO:0042474	middle ear morphogenesis	14	2	0.13	0.00768
GO:0048641	regulation of skeletal muscle tissue dev...	14	2	0.13	0.00768
GO:0071560	cellular response to transforming growth...	128	5	1.23	0.00778
GO:0071559	response to transforming growth factor b...	129	5	1.23	0.00803
GO:0007548	sex differentiation	182	6	1.74	0.00819
GO:0001934	positive regulation of protein phosphory...	364	9	3.48	0.00849
GO:0002576	platelet degranulation	85	4	0.81	0.00899
GO:0071260	cellular response to mechanical stimulus	45	3	0.43	0.00910
GO:0048666	neuron development	1023	18	9.79	0.00918
GO:0001654	eye development	369	9	3.53	0.00923
GO:0150063	visual system development	369	9	3.53	0.00923
GO:1901698	response to nitrogen compound	1025	18	9.81	0.00935
GO:0009886	post-embryonic animal morphogenesis	86	4	0.82	0.00936
GO:0030097	hemopoiesis	437	10	4.18	0.00948
GO:0035740	CD8-positive, alpha-beta T cell prolifer...	1	1	0.01	0.00957
GO:0040039	inductive cell migration	1	1	0.01	0.00957
GO:0043374	CD8-positive, alpha-beta T cell differen...	1	1	0.01	0.00957
GO:0045590	negative regulation of regulatory T cell...	1	1	0.01	0.00957
GO:0060363	cranial suture morphogenesis	1	1	0.01	0.00957
GO:2000564	regulation of CD8-positive, alpha-beta T...	1	1	0.01	0.00957
GO:0048468	cell development	1681	26	2025-09-16	0.00958
GO:0050793	regulation of developmental process	1597	25	15.29	0.00959
GO:0042325	regulation of phosphorylation	722	14	6.91	0.00959
GO:0007597	blood coagulation, intrinsic pathway	16	2	0.15	0.01001
GO:0045161	neuronal ion channel clustering	16	2	0.15	0.01001
GO:0072378	blood coagulation, fibrin clot formation	16	2	0.15	0.01001
GO:0048869	cellular developmental process	3193	43	30.57	0.01002
GO:0006953	acute-phase response	47	3	0.45	0.01026
GO:0050807	regulation of synapse organization	192	6	1.84	0.01050
GO:0019226	transmission of nerve impulse	89	4	0.85	0.01053
GO:0045185	maintenance of protein location	89	4	0.85	0.01053
GO:0010562	positive regulation of phosphorus metabo...	446	10	4.27	0.01084
GO:0045937	positive regulation of phosphate metabol...	446	10	4.27	0.01084
GO:0033674	positive regulation of kinase activity	252	7	2.41	0.01084
GO:0090092	regulation of transmembrane receptor pro...	139	5	1.33	0.01088
GO:0008610	lipid biosynthetic process	517	11	4.95	0.01110
GO:0072376	protein activation cascade	17	2	0.16	0.01127
GO:0030182	neuron differentiation	1206	20	11.54	0.01134
GO:0002573	myeloid leukocyte differentiation	91	4	0.87	0.01135
GO:0120036	plasma membrane bounded cell projection ...	1454	23	13.92	0.01150
GO:0048880	sensory system development	383	9	3.67	0.01158
GO:0007589	body fluid secretion	50	3	0.48	0.01215
GO:0048513	animal organ development	2596	36	24.85	0.01249
GO:0022607	cellular component assembly	2417	34	23.14	0.01250
GO:0019227	neuronal action potential propagation	18	2	0.17	0.01260
GO:0098870	action potential propagation	18	2	0.17	0.01260
GO:2001239	regulation of extrinsic apoptotic signal...	18	2	0.17	0.01260
GO:0031175	neuron projection development	901	16	8.63	0.01273
GO:0033002	muscle cell proliferation	146	5	2025-04-01	0.01324
GO:0032310	prostaglandin secretion	52	3	0.5	0.01351
GO:0048534	hematopoietic or lymphoid organ developm...	462	10	4.42	0.01360
GO:1901890	positive regulation of cell junction ass...	96	4	0.92	0.01361
GO:0002521	leukocyte differentiation	204	6	1.95	0.01383
GO:0002686	negative regulation of leukocyte migrati...	19	2	0.18	0.01400
GO:0051290	protein heterotetramerization	19	2	0.18	0.01400
GO:0030030	cell projection organization	1483	23	2025-02-14	0.01430
GO:0030154	cell differentiation	3175	42	30.39	0.01479
GO:0007399	nervous system development	2091	30	2025-02-20	0.01483
GO:0015732	prostaglandin transport	54	3	0.52	0.01495
GO:0050803	regulation of synapse structure or activ...	208	6	1.99	0.01509
GO:0002175	protein localization to paranode region ...	20	2	0.19	0.01545
GO:0006997	nucleus organization	101	4	0.97	0.01612
GO:0034330	cell junction organization	476	10	4.56	0.01643
GO:0001932	regulation of protein phosphorylation	622	12	5.95	0.01660
GO:0000132	establishment of mitotic spindle orienta...	21	2	0.2	0.01697
GO:0017145	stem cell division	21	2	0.2	0.01697
GO:0022010	central nervous system myelination	21	2	0.2	0.01697
GO:0032276	regulation of gonadotropin secretion	21	2	0.2	0.01697
GO:0032291	axon ensheathment in central nervous sys...	21	2	0.2	0.01697
GO:0070327	thyroid hormone transport	21	2	0.2	0.01697
GO:1901861	regulation of muscle tissue development	21	2	0.2	0.01697
GO:0051124	synaptic assembly at neuromuscular junct...	57	3	0.55	0.01728
GO:0009653	anatomical structure morphogenesis	2298	32	22	0.01770
GO:0051239	regulation of multicellular organismal p...	1860	27	17.81	0.01808
GO:2000026	regulation of multicellular organismal d...	860	15	8.23	0.01814
GO:0032274	gonadotropin secretion	22	2	0.21	0.01856
GO:0045880	positive regulation of smoothened signal...	22	2	0.21	0.01856
GO:0048562	embryonic organ morphogenesis	281	7	2.69	0.01868
GO:0051241	negative regulation of multicellular org...	633	12	2025-06-06	0.01877
GO:0071840	cellular component organization or bioge...	5141	62	49.21	0.01891
GO:0002191	cap-dependent translational initiation	2	1	0.02	0.01905
GO:0007493	endodermal cell fate determination	2	1	0.02	0.01905
GO:0019060	intracellular transport of viral protein...	2	1	0.02	0.01905
GO:0021501	prechordal plate formation	2	1	0.02	0.01905
GO:0030581	symbiont intracellular protein transport...	2	1	0.02	0.01905
GO:0034124	regulation of MyD88-dependent toll-like ...	2	1	0.02	0.01905
GO:0036037	CD8-positive, alpha-beta T cell activati...	2	1	0.02	0.01905
GO:0042662	negative regulation of mesodermal cell f...	2	1	0.02	0.01905
GO:0046452	dihydrofolate metabolic process	2	1	0.02	0.01905
GO:0048642	negative regulation of skeletal muscle t...	2	1	0.02	0.01905
GO:0060279	positive regulation of ovulation	2	1	0.02	0.01905
GO:0060913	cardiac cell fate determination	2	1	0.02	0.01905
GO:0061031	endodermal digestive tract morphogenesis	2	1	0.02	0.01905
GO:1901090	regulation of protein tetramerization	2	1	0.02	0.01905
GO:1901091	negative regulation of protein tetrameri...	2	1	0.02	0.01905
GO:1901093	regulation of protein homotetramerizatio...	2	1	0.02	0.01905
GO:1901094	negative regulation of protein homotetra...	2	1	0.02	0.01905
GO:1905453	regulation of myeloid progenitor cell di...	2	1	0.02	0.01905
GO:1905535	regulation of eukaryotic translation ini...	2	1	0.02	0.01905
GO:1905537	positive regulation of eukaryotic transl...	2	1	0.02	0.01905
GO:1905606	regulation of presynapse assembly	2	1	0.02	0.01905
GO:1905610	regulation of mRNA cap binding	2	1	0.02	0.01905
GO:1905612	positive regulation of mRNA cap binding	2	1	0.02	0.01905
GO:1905696	regulation of polysome binding	2	1	0.02	0.01905
GO:1905771	negative regulation of mesodermal cell d...	2	1	0.02	0.01905
GO:2001185	regulation of CD8-positive, alpha-beta T...	2	1	0.02	0.01905
GO:0022008	neurogenesis	1439	22	13.78	0.01914
GO:1901653	cellular response to peptide	220	6	2025-11-02	0.01934
GO:0002520	immune system development	490	10	4.69	0.01967
GO:0051294	establishment of spindle orientation	23	2	0.22	0.02020
GO:0045860	positive regulation of protein kinase ac...	223	6	2.13	0.02052
GO:1901699	cellular response to nitrogen compound	494	10	4.73	0.02068
GO:0001656	metanephros development	110	4	2025-05-01	0.02135
GO:0043113	receptor clustering	63	3	0.6	0.02250
GO:0002682	regulation of immune system process	650	12	6.22	0.02254
GO:0008202	steroid metabolic process	228	6	2.18	0.02259
GO:0000902	cell morphogenesis	885	15	8.47	0.02279
GO:0002526	acute inflammatory response	64	3	0.61	0.02344
GO:0016101	diterpenoid metabolic process	64	3	0.61	0.02344
GO:0048592	eye morphogenesis	230	6	2025-02-02	0.02346
GO:0040001	establishment of mitotic spindle localiz...	25	2	0.24	0.02365
GO:0045887	positive regulation of synaptic assembly...	25	2	0.24	0.02365
GO:1904398	positive regulation of neuromuscular jun...	25	2	0.24	0.02365
GO:1901888	regulation of cell junction assembly	170	5	1.63	0.02389
GO:0031987	locomotion involved in locomotory behavi...	26	2	0.25	0.02547
GO:0045596	negative regulation of cell differentiat...	368	8	3.52	0.02550
GO:0031401	positive regulation of protein modificat...	512	10	2025-09-04	0.02568
GO:0072001	renal system development	302	7	2.89	0.02640
GO:0071205	protein localization to juxtaparanode re...	27	2	0.26	0.02733
GO:0051291	protein heterooligomerization	68	3	0.65	0.02743
GO:0006021	inositol biosynthetic process	3	1	0.03	0.02845
GO:0006423	cysteinyl-tRNA aminoacylation	3	1	0.03	0.02845
GO:0009873	ethylene-activated signaling pathway	3	1	0.03	0.02845
GO:0010104	regulation of ethylene-activated signali...	3	1	0.03	0.02845
GO:0010105	negative regulation of ethylene-activate...	3	1	0.03	0.02845
GO:0036123	histone H3-K9 dimethylation	3	1	0.03	0.02845
GO:0045950	negative regulation of mitotic recombina...	3	1	0.03	0.02845
GO:0048506	regulation of timing of meristematic pha...	3	1	0.03	0.02845
GO:0048509	regulation of meristem development	3	1	0.03	0.02845
GO:0048510	regulation of timing of transition from ...	3	1	0.03	0.02845
GO:0048866	stem cell fate specification	3	1	0.03	0.02845
GO:0060278	regulation of ovulation	3	1	0.03	0.02845
GO:0061010	gall bladder development	3	1	0.03	0.02845
GO:0070297	regulation of phosphorelay signal transd...	3	1	0.03	0.02845
GO:0070298	negative regulation of phosphorelay sign...	3	1	0.03	0.02845
GO:0071369	cellular response to ethylene stimulus	3	1	0.03	0.02845
GO:0075519	microtubule-dependent intracellular tran...	3	1	0.03	0.02845
GO:0075521	microtubule-dependent intracellular tran...	3	1	0.03	0.02845
GO:0075606	transport of viral material towards nucl...	3	1	0.03	0.02845
GO:0097010	eukaryotic translation initiation factor...	3	1	0.03	0.02845
GO:1900109	regulation of histone H3-K9 dimethylatio...	3	1	0.03	0.02845
GO:1900111	positive regulation of histone H3-K9 dim...	3	1	0.03	0.02845
GO:1902473	regulation of protein localization to sy...	3	1	0.03	0.02845
GO:1902474	positive regulation of protein localizat...	3	1	0.03	0.02845
GO:2000069	regulation of post-embryonic root develo...	3	1	0.03	0.02845
GO:2000121	regulation of removal of superoxide radi...	3	1	0.03	0.02845
GO:2000280	regulation of root development	3	1	0.03	0.02845
GO:0075733	intracellular transport of virus	28	2	0.27	0.02925
GO:0009887	animal organ morphogenesis	836	14	8	0.02993
GO:0033036	macromolecule localization	2214	30	21.19	0.03011
GO:0006721	terpenoid metabolic process	71	3	0.68	0.03065
GO:0006468	protein phosphorylation	920	15	8.81	0.03076
GO:0016310	phosphorylation	1085	17	10.39	0.03088
GO:0050810	regulation of steroid biosynthetic proce...	29	2	0.28	0.03123
GO:0044093	positive regulation of molecular functio...	922	15	8.83	0.03127
GO:0006334	nucleosome assembly	124	4	1.19	0.03135
GO:0051347	positive regulation of transferase activ...	314	7	2025-01-03	0.03168
GO:0030218	erythrocyte differentiation	72	3	0.69	0.03176
GO:0019220	regulation of phosphate metabolic proces...	844	14	2025-08-08	0.03207
GO:0051174	regulation of phosphorus metabolic proce...	844	14	2025-08-08	0.03207
GO:0043085	positive regulation of catalytic activit...	686	12	6.57	0.03233
GO:0001655	urogenital system development	316	7	2025-02-03	0.03262
GO:0007596	blood coagulation	249	6	2.38	0.03282
GO:0050795	regulation of behavior	126	4	1.21	0.03297
GO:0090596	sensory organ morphogenesis	317	7	2025-03-03	0.03310
GO:0006611	protein export from nucleus	30	2	0.29	0.03325
GO:0014057	positive regulation of acetylcholine sec...	30	2	0.29	0.03325
GO:0032941	secretion by tissue	30	2	0.29	0.03325
GO:0045646	regulation of erythrocyte differentiatio...	30	2	0.29	0.03325
GO:0046173	polyol biosynthetic process	30	2	0.29	0.03325
GO:0051491	positive regulation of filopodium assemb...	30	2	0.29	0.03325
GO:0051093	negative regulation of developmental pro...	537	10	5.14	0.03401
GO:0034101	erythrocyte homeostasis	74	3	0.71	0.03405
GO:0050817	coagulation	252	6	2.41	0.03449
GO:0048568	embryonic organ development	392	8	3.75	0.03516
GO:0031102	neuron projection regeneration	75	3	0.72	0.03523
GO:0046794	transport of virus	31	2	0.3	0.03532
GO:0099612	protein localization to axon	31	2	0.3	0.03532
GO:0009611	response to wounding	467	9	4.47	0.03595
GO:0007599	hemostasis	255	6	2.44	0.03622
GO:0002088	lens development in camera-type eye	32	2	0.31	0.03745
GO:0022011	myelination in peripheral nervous system	32	2	0.31	0.03745
GO:0032292	peripheral nervous system axon ensheathm...	32	2	0.31	0.03745
GO:0038034	signal transduction in absence of ligand	32	2	0.31	0.03745
GO:0097192	extrinsic apoptotic signaling pathway in...	32	2	0.31	0.03745
GO:0010243	response to organonitrogen compound	945	15	2025-05-09	0.03760
GO:0001828	inner cell mass cellular morphogenesis	4	1	0.04	0.03775
GO:0002326	B cell lineage commitment	4	1	0.04	0.03775
GO:0002483	antigen processing and presentation of e...	4	1	0.04	0.03775
GO:0003142	cardiogenic plate morphogenesis	4	1	0.04	0.03775
GO:0003307	regulation of Wnt signaling pathway invo...	4	1	0.04	0.03775
GO:0003308	negative regulation of Wnt signaling pat...	4	1	0.04	0.03775
GO:0006579	amino-acid betaine catabolic process	4	1	0.04	0.03775
GO:0009685	gibberellin metabolic process	4	1	0.04	0.03775
GO:0009686	gibberellin biosynthetic process	4	1	0.04	0.03775
GO:0009723	response to ethylene	4	1	0.04	0.03775
GO:0016560	protein import into peroxisome matrix, d...	4	1	0.04	0.03775
GO:0016561	protein import into peroxisome matrix, t...	4	1	0.04	0.03775
GO:0019883	antigen processing and presentation of e...	4	1	0.04	0.03775
GO:0019885	antigen processing and presentation of e...	4	1	0.04	0.03775
GO:0023019	signal transduction involved in regulati...	4	1	0.04	0.03775
GO:0031427	response to methotrexate	4	1	0.04	0.03775
GO:0033327	Leydig cell differentiation	4	1	0.04	0.03775
GO:0033388	putrescine biosynthetic process from arg...	4	1	0.04	0.03775
GO:0034447	very-low-density lipoprotein particle cl...	4	1	0.04	0.03775
GO:0042541	hemoglobin biosynthetic process	4	1	0.04	0.03775
GO:0042701	progesterone secretion	4	1	0.04	0.03775
GO:0048507	meristem development	4	1	0.04	0.03775
GO:0048617	embryonic foregut morphogenesis	4	1	0.04	0.03775
GO:0051970	negative regulation of transmission of n...	4	1	0.04	0.03775
GO:0060749	mammary gland alveolus development	4	1	0.04	0.03775
GO:0061029	eyelid development in camera-type eye	4	1	0.04	0.03775
GO:0061377	mammary gland lobule development	4	1	0.04	0.03775
GO:0072682	eosinophil extravasation	4	1	0.04	0.03775
GO:1902416	positive regulation of mRNA binding	4	1	0.04	0.03775
GO:1905161	protein localization to phagocytic vesic...	4	1	0.04	0.03775
GO:1905169	regulation of protein localization to ph...	4	1	0.04	0.03775
GO:1905171	positive regulation of protein localizat...	4	1	0.04	0.03775
GO:1905216	positive regulation of RNA binding	4	1	0.04	0.03775
GO:2000417	negative regulation of eosinophil migrat...	4	1	0.04	0.03775
GO:2000419	regulation of eosinophil extravasation	4	1	0.04	0.03775
GO:2000420	negative regulation of eosinophil extrav...	4	1	0.04	0.03775
GO:2001228	regulation of response to gamma radiatio...	4	1	0.04	0.03775
GO:2001229	negative regulation of response to gamma...	4	1	0.04	0.03775
GO:0007155	cell adhesion	1371	20	2025-12-13	0.03847
GO:0031399	regulation of protein modification proce...	867	14	2025-03-08	0.03885
GO:0016477	cell migration	951	15	2025-01-09	0.03940
GO:0001956	positive regulation of neurotransmitter ...	33	2	0.32	0.03962
GO:0014003	oligodendrocyte development	33	2	0.32	0.03962
GO:1901652	response to peptide	403	8	3.86	0.04032
GO:1901701	cellular response to oxygen-containing c...	710	12	2025-08-06	0.04036
GO:0044089	positive regulation of cellular componen...	263	6	2.52	0.04109
GO:0002244	hematopoietic progenitor cell differenti...	80	3	0.77	0.04143
GO:0014029	neural crest formation	34	2	0.33	0.04183
GO:0014055	acetylcholine secretion, neurotransmissi...	34	2	0.33	0.04183
GO:0014056	regulation of acetylcholine secretion, n...	34	2	0.33	0.04183
GO:0043252	sodium-independent organic anion transpo...	34	2	0.33	0.04183
GO:0002262	myeloid cell homeostasis	81	3	0.78	0.04273
GO:0007043	cell-cell junction assembly	81	3	0.78	0.04273
GO:0048661	positive regulation of smooth muscle cel...	81	3	0.78	0.04273
GO:0001837	epithelial to mesenchymal transition	137	4	1.31	0.04273
GO:0048598	embryonic morphogenesis	560	10	5.36	0.04320
GO:0050808	synapse organization	337	7	3.23	0.04368
GO:0014044	Schwann cell development	35	2	0.34	0.04410
GO:0019218	regulation of steroid metabolic process	35	2	0.34	0.04410
GO:0031648	protein destabilization	35	2	0.34	0.04410
GO:0032224	positive regulation of synaptic transmis...	35	2	0.34	0.04410
GO:0051293	establishment of spindle localization	35	2	0.34	0.04410
GO:0032309	icosanoid secretion	83	3	0.79	0.04539
GO:0065007	biological regulation	9286	100	88.89	0.04560
GO:0007423	sensory organ development	567	10	5.43	0.04630
GO:0042698	ovulation cycle	36	2	0.34	0.04640
GO:0051590	positive regulation of neurotransmitter ...	36	2	0.34	0.04640
GO:0061526	acetylcholine secretion	36	2	0.34	0.04640
GO:0070542	response to fatty acid	36	2	0.34	0.04640
GO:0019751	polyol metabolic process	84	3	0.8	0.04675
GO:0001553	luteinization	5	1	0.05	0.04696
GO:0002318	myeloid progenitor cell differentiation	5	1	0.05	0.04696
GO:0002568	somatic diversification of T cell recept...	5	1	0.05	0.04696
GO:0002638	negative regulation of immunoglobulin pr...	5	1	0.05	0.04696
GO:0002681	somatic recombination of T cell receptor...	5	1	0.05	0.04696
GO:0002701	negative regulation of production of mol...	5	1	0.05	0.04696
GO:0007197	adenylate cyclase-inhibiting G protein-c...	5	1	0.05	0.04696
GO:0007207	phospholipase C-activating G protein-cou...	5	1	0.05	0.04696
GO:0010182	sugar mediated signaling pathway	5	1	0.05	0.04696
GO:0010801	negative regulation of peptidyl-threonin...	5	1	0.05	0.04696
GO:0020027	hemoglobin metabolic process	5	1	0.05	0.04696
GO:0032197	transposition, RNA-mediated	5	1	0.05	0.04696
GO:0032463	negative regulation of protein homooligo...	5	1	0.05	0.04696
GO:0033153	T cell receptor V(D)J recombination	5	1	0.05	0.04696
GO:0033624	negative regulation of integrin activati...	5	1	0.05	0.04696
GO:0035262	gonad morphogenesis	5	1	0.05	0.04696
GO:0036228	protein localization to nuclear inner me...	5	1	0.05	0.04696
GO:0036515	serotonergic neuron axon guidance	5	1	0.05	0.04696
GO:0044821	meiotic telomere tethering at nuclear pe...	5	1	0.05	0.04696
GO:0045046	protein import into peroxisome membrane	5	1	0.05	0.04696
GO:0045066	regulatory T cell differentiation	5	1	0.05	0.04696
GO:0045589	regulation of regulatory T cell differen...	5	1	0.05	0.04696
GO:0046640	regulation of alpha-beta T cell prolifer...	5	1	0.05	0.04696
GO:0046880	regulation of follicle-stimulating hormo...	5	1	0.05	0.04696
GO:0070197	meiotic attachment of telomere to nuclea...	5	1	0.05	0.04696
GO:0070256	negative regulation of mucus secretion	5	1	0.05	0.04696
GO:0097240	chromosome attachment to the nuclear env...	5	1	0.05	0.04696
GO:0099174	regulation of presynapse organization	5	1	0.05	0.04696
GO:1900453	negative regulation of long-term synapti...	5	1	0.05	0.04696
GO:1902415	regulation of mRNA binding	5	1	0.05	0.04696
GO:1905214	regulation of RNA binding	5	1	0.05	0.04696
GO:0044085	cellular component biogenesis	2672	34	25.58	0.04696
GO:0043687	post-translational protein modification	142	4	1.36	0.04766
GO:0071715	icosanoid transport	85	3	0.81	0.04813
GO:0009725	response to hormone	650	11	6.22	0.04817
GO:0015870	acetylcholine transport	37	2	0.35	0.04875
GO:1901374	acetate ester transport	37	2	0.35	0.04875
GO:0034728	nucleosome organization	144	4	1.38	0.04971
GO:0072657	protein localization to membrane	277	6	2.65	0.05057
GO:0002221	pattern recognition receptor signaling p...	87	3	0.83	0.05096
GO:0030326	embryonic limb morphogenesis	87	3	0.83	0.05096
GO:0046165	alcohol biosynthetic process	87	3	0.83	0.05096
GO:0021532	neural tube patterning	38	2	0.36	0.05115
GO:0021587	cerebellum morphogenesis	38	2	0.36	0.05115
GO:0045666	positive regulation of neuron differenti...	38	2	0.36	0.05115
GO:0099054	presynapse assembly	38	2	0.36	0.05115
GO:2000243	positive regulation of reproductive proc...	38	2	0.36	0.05115
GO:0040008	regulation of growth	500	9	4.79	0.05144
GO:0035637	multicellular organismal signaling	146	4	2025-04-01	0.05181
GO:0045595	regulation of cell differentiation	904	14	8.65	0.05183
GO:0001822	kidney development	279	6	2.67	0.05203
GO:0023061	signal release	425	8	2025-07-04	0.05212
GO:0048678	response to axon injury	88	3	0.84	0.05240
GO:0014037	Schwann cell differentiation	39	2	0.37	0.05358
GO:0044060	regulation of endocrine process	39	2	0.37	0.05358
GO:0051653	spindle localization	39	2	0.37	0.05358
GO:0032870	cellular response to hormone stimulus	429	8	2025-11-04	0.05448
GO:0046903	secretion	913	14	8.74	0.05540
GO:0021575	hindbrain morphogenesis	40	2	0.38	0.05606
GO:0060986	endocrine hormone secretion	40	2	0.38	0.05606
GO:0002692	negative regulation of cellular extravas...	6	1	0.06	0.05609
GO:0003093	regulation of glomerular filtration	6	1	0.06	0.05609
GO:0009756	carbohydrate mediated signaling	6	1	0.06	0.05609
GO:0015669	gas transport	6	1	0.06	0.05609
GO:0015670	carbon dioxide transport	6	1	0.06	0.05609
GO:0019430	removal of superoxide radicals	6	1	0.06	0.05609
GO:0019755	one-carbon compound transport	6	1	0.06	0.05609
GO:0031581	hemidesmosome assembly	6	1	0.06	0.05609
GO:0033152	immunoglobulin V(D)J recombination	6	1	0.06	0.05609
GO:0033504	floor plate development	6	1	0.06	0.05609
GO:0043051	regulation of pharyngeal pumping	6	1	0.06	0.05609
GO:0045648	positive regulation of erythrocyte diffe...	6	1	0.06	0.05609
GO:0046719	regulation by virus of viral protein lev...	6	1	0.06	0.05609
GO:0046884	follicle-stimulating hormone secretion	6	1	0.06	0.05609
GO:0048528	post-embryonic root development	6	1	0.06	0.05609
GO:0060214	endocardium formation	6	1	0.06	0.05609
GO:0060396	growth hormone receptor signaling pathwa...	6	1	0.06	0.05609
GO:0070254	mucus secretion	6	1	0.06	0.05609
GO:0070255	regulation of mucus secretion	6	1	0.06	0.05609
GO:0071378	cellular response to growth hormone stim...	6	1	0.06	0.05609
GO:0090696	post-embryonic plant organ development	6	1	0.06	0.05609
GO:1901099	negative regulation of signal transducti...	6	1	0.06	0.05609
GO:1901862	negative regulation of muscle tissue dev...	6	1	0.06	0.05609
GO:2000773	negative regulation of cellular senescen...	6	1	0.06	0.05609
GO:2001240	negative regulation of extrinsic apoptot...	6	1	0.06	0.05609
GO:0051128	regulation of cellular component organiz...	1522	21	14.57	0.05636
GO:0030168	platelet activation	91	3	0.87	0.05684
GO:0042552	myelination	92	3	0.88	0.05836
GO:0042551	neuron maturation	41	2	0.39	0.05857
GO:0044087	regulation of cellular component biogene...	595	10	2025-07-05	0.06022
GO:0032222	regulation of synaptic transmission, cho...	42	2	0.4	0.06112
GO:0002376	immune system process	1363	19	2025-05-13	0.06253
GO:0006720	isoprenoid metabolic process	95	3	0.91	0.06303
GO:0010817	regulation of hormone levels	368	7	3.52	0.06400
GO:0006869	lipid transport	295	6	2.82	0.06459
GO:0000019	regulation of mitotic recombination	7	1	0.07	0.06513
GO:0001977	renal system process involved in regulat...	7	1	0.07	0.06513
GO:0002087	regulation of respiratory gaseous exchan...	7	1	0.07	0.06513
GO:0002360	T cell lineage commitment	7	1	0.07	0.06513
GO:0006991	response to sterol depletion	7	1	0.07	0.06513
GO:0009650	UV protection	7	1	0.07	0.06513
GO:0018312	peptidyl-serine ADP-ribosylation	7	1	0.07	0.06513
GO:0030242	autophagy of peroxisome	7	1	0.07	0.06513
GO:0031291	Ran protein signal transduction	7	1	0.07	0.06513
GO:0032462	regulation of protein homooligomerizatio...	7	1	0.07	0.06513
GO:0032933	SREBP signaling pathway	7	1	0.07	0.06513
GO:0034162	toll-like receptor 9 signaling pathway	7	1	0.07	0.06513
GO:0035234	ectopic germ cell programmed cell death	7	1	0.07	0.06513
GO:0036514	dopaminergic neuron axon guidance	7	1	0.07	0.06513
GO:0044065	regulation of respiratory system process	7	1	0.07	0.06513
GO:0046633	alpha-beta T cell proliferation	7	1	0.07	0.06513
GO:0046654	tetrahydrofolate biosynthetic process	7	1	0.07	0.06513
GO:0060013	righting reflex	7	1	0.07	0.06513
GO:0060542	regulation of strand invasion	7	1	0.07	0.06513
GO:0071501	cellular response to sterol depletion	7	1	0.07	0.06513
GO:0072677	eosinophil migration	7	1	0.07	0.06513
GO:0097094	craniofacial suture morphogenesis	7	1	0.07	0.06513
GO:0098530	positive regulation of strand invasion	7	1	0.07	0.06513
GO:0098869	cellular oxidant detoxification	7	1	0.07	0.06513
GO:1904776	regulation of protein localization to ce...	7	1	0.07	0.06513
GO:1904778	positive regulation of protein localizat...	7	1	0.07	0.06513
GO:1904938	planar cell polarity pathway involved in...	7	1	0.07	0.06513
GO:1905456	regulation of lymphoid progenitor cell d...	7	1	0.07	0.06513
GO:2000416	regulation of eosinophil migration	7	1	0.07	0.06513
GO:2001241	positive regulation of extrinsic apoptot...	7	1	0.07	0.06513

## Sheet: ICRT_DEGs_UP
GO.ID	Term	Annotated	Significant	Expected	classicFisher
GO:0007271	synaptic transmission, cholinergic	68	6	0.53	1.5e-05
GO:0051240	positive regulation of multicellular org...	916	20	7.14	2.8e-05
GO:0051239	regulation of multicellular organismal p...	1860	31	14.51	3.1e-05
GO:0051094	positive regulation of developmental pro...	777	18	2025-06-06	3.4e-05
GO:0040008	regulation of growth	500	14	2025-09-03	3.6e-05
GO:0050793	regulation of developmental process	1597	27	12.46	9.0e-05
GO:0010954	positive regulation of protein processin...	12	3	0.09	9.7e-05
GO:1903319	positive regulation of protein maturatio...	12	3	0.09	9.7e-05
GO:2000026	regulation of multicellular organismal d...	860	18	6.71	0.00012
GO:0031033	myosin filament organization	35	4	0.27	0.00015
GO:0034769	basement membrane disassembly	3	2	0.02	0.00018
GO:0007268	chemical synaptic transmission	665	15	5.19	0.00021
GO:0098916	anterograde trans-synaptic signaling	665	15	5.19	0.00021
GO:0099537	trans-synaptic signaling	669	15	5.22	0.00023
GO:0006812	cation transport	838	17	6.54	0.00028
GO:0099536	synaptic signaling	685	15	5.34	0.00029
GO:0032350	regulation of hormone metabolic process	18	3	0.14	0.00035
GO:0048640	negative regulation of developmental gro...	120	6	0.94	0.00035
GO:0006590	thyroid hormone generation	4	2	0.03	0.00036
GO:2000347	positive regulation of hepatocyte prolif...	4	2	0.03	0.00036
GO:2000609	regulation of thyroid hormone generation	4	2	0.03	0.00036
GO:2000611	positive regulation of thyroid hormone g...	4	2	0.03	0.00036
GO:0031638	zymogen activation	44	4	0.34	0.00038
GO:0051241	negative regulation of multicellular org...	633	14	4.94	0.00043
GO:0035094	response to nicotine	48	4	0.37	0.00053
GO:0021796	cerebral cortex regionalization	5	2	0.04	0.00059
GO:0045926	negative regulation of growth	185	7	1.44	0.00062
GO:0040007	growth	819	16	6.39	0.00064
GO:0048638	regulation of developmental growth	306	9	2.39	0.00067
GO:0014866	skeletal myofibril assembly	23	3	0.18	0.00073
GO:0030241	skeletal muscle myosin thick filament as...	23	3	0.18	0.00073
GO:1901214	regulation of neuron death	201	7	1.57	0.00101
GO:0001558	regulation of cell growth	263	8	2025-05-02	0.00107
GO:0045927	positive regulation of growth	205	7	2025-06-01	0.00114
GO:0071688	striated muscle myosin thick filament as...	27	3	0.21	0.00118
GO:0030001	metal ion transport	625	13	4.88	0.00121
GO:0002052	positive regulation of neuroblast prolif...	7	2	0.05	0.00124
GO:0010756	positive regulation of plasminogen activ...	7	2	0.05	0.00124
GO:0021978	telencephalon regionalization	7	2	0.05	0.00124
GO:0048582	positive regulation of post-embryonic de...	7	2	0.05	0.00124
GO:0044272	sulfur compound biosynthetic process	153	6	1.19	0.00127
GO:0022411	cellular component disassembly	408	10	3.18	0.00136
GO:0007274	neuromuscular synaptic transmission	29	3	0.23	0.00146
GO:0070997	neuron death	217	7	1.69	0.00158
GO:0040015	negative regulation of multicellular org...	30	3	0.23	0.00161
GO:0010719	negative regulation of epithelial to mes...	8	2	0.06	0.00164
GO:0032352	positive regulation of hormone metabolic...	8	2	0.06	0.00164
GO:0050910	detection of mechanical stimulus involve...	8	2	0.06	0.00164
GO:1905550	regulation of protein localization to en...	8	2	0.06	0.00164
GO:1905552	positive regulation of protein localizat...	8	2	0.06	0.00164
GO:1905905	pharyngeal gland morphogenesis	8	2	0.06	0.00164
GO:0098655	cation transmembrane transport	419	10	3.27	0.00166
GO:0031034	myosin filament assembly	31	3	0.24	0.00178
GO:0051155	positive regulation of striated muscle c...	31	3	0.24	0.00178
GO:1904645	response to amyloid-beta	32	3	0.25	0.00195
GO:0051291	protein heterooligomerization	68	4	0.53	0.00196
GO:0010628	positive regulation of gene expression	431	10	3.36	0.00204
GO:0021987	cerebral cortex development	115	5	0.9	0.00207
GO:0060297	regulation of sarcomere organization	9	2	0.07	0.00210
GO:0060298	positive regulation of sarcomere organiz...	9	2	0.07	0.00210
GO:0006811	ion transport	1191	19	9.29	0.00223
GO:1902905	positive regulation of supramolecular fi...	72	4	0.56	0.00242
GO:0051149	positive regulation of muscle cell diffe...	35	3	0.27	0.00253
GO:0070613	regulation of protein processing	35	3	0.27	0.00253
GO:1903317	regulation of protein maturation	35	3	0.27	0.00253
GO:0043923	positive regulation by host of viral tra...	10	2	0.08	0.00261
GO:0048580	regulation of post-embryonic development	10	2	0.08	0.00261
GO:0097195	pilomotor reflex	10	2	0.08	0.00261
GO:0035264	multicellular organism growth	122	5	0.95	0.00268
GO:0007613	memory	123	5	0.96	0.00277
GO:0018958	phenol-containing compound metabolic pro...	75	4	0.59	0.00280
GO:0061061	muscle structure development	382	9	2.98	0.00307
GO:1903510	mucopolysaccharide metabolic process	77	4	0.6	0.00308
GO:0030210	heparin biosynthetic process	11	2	0.09	0.00317
GO:2000345	regulation of hepatocyte proliferation	11	2	0.09	0.00317
GO:0040014	regulation of multicellular organism gro...	78	4	0.61	0.00323
GO:0034220	ion transmembrane transport	540	11	4.21	0.00337
GO:0043620	regulation of DNA-templated transcriptio...	39	3	0.3	0.00345
GO:2000463	positive regulation of excitatory postsy...	39	3	0.3	0.00345
GO:0042221	response to chemical	2970	36	23.17	0.00350
GO:0051962	positive regulation of nervous system de...	188	6	1.47	0.00358
GO:0001818	negative regulation of cytokine producti...	131	5	2025-02-01	0.00364
GO:0007614	short-term memory	12	2	0.09	0.00379
GO:0014722	regulation of skeletal muscle contractio...	12	2	0.09	0.00379
GO:0030202	heparin metabolic process	12	2	0.09	0.00379
GO:0042403	thyroid hormone metabolic process	12	2	0.09	0.00379
GO:0042435	indole-containing compound biosynthetic ...	12	2	0.09	0.00379
GO:0070208	protein heterotrimerization	12	2	0.09	0.00379
GO:0010717	regulation of epithelial to mesenchymal ...	82	4	0.64	0.00387
GO:0045765	regulation of angiogenesis	134	5	2025-05-01	0.00401
GO:0022617	extracellular matrix disassembly	83	4	0.65	0.00404
GO:1901342	regulation of vasculature development	135	5	2025-05-01	0.00413
GO:0050877	nervous system process	984	16	7.68	0.00418
GO:0010755	regulation of plasminogen activation	13	2	0.1	0.00445
GO:0030517	negative regulation of axon extension	43	3	0.34	0.00456
GO:0060079	excitatory postsynaptic potential	86	4	0.67	0.00459
GO:0042445	hormone metabolic process	142	5	2025-11-01	0.00512
GO:0072574	hepatocyte proliferation	14	2	0.11	0.00517
GO:0072575	epithelial cell proliferation involved i...	14	2	0.11	0.00517
GO:0097066	response to thyroid hormone	14	2	0.11	0.00517
GO:0008582	regulation of synaptic assembly at neuro...	45	3	0.35	0.00518
GO:0048701	embryonic cranial skeleton morphogenesis	46	3	0.36	0.00551
GO:0055085	transmembrane transport	834	14	6.51	0.00557
GO:0006023	aminoglycan biosynthetic process	91	4	0.71	0.00560
GO:0006024	glycosaminoglycan biosynthetic process	91	4	0.71	0.00560
GO:0045214	sarcomere organization	47	3	0.37	0.00586
GO:0098815	modulation of excitatory postsynaptic po...	47	3	0.37	0.00586
GO:0021871	forebrain regionalization	15	2	0.12	0.00593
GO:0036003	positive regulation of transcription fro...	15	2	0.12	0.00593
GO:0072576	liver morphogenesis	15	2	0.12	0.00593
GO:0051153	regulation of striated muscle cell diffe...	48	3	0.37	0.00621
GO:1904396	regulation of neuromuscular junction dev...	48	3	0.37	0.00621
GO:0022612	gland morphogenesis	94	4	0.73	0.00628
GO:0043243	positive regulation of protein-containin...	49	3	0.38	0.00658
GO:0006534	cysteine metabolic process	16	2	0.12	0.00675
GO:0031639	plasminogen activation	16	2	0.12	0.00675
GO:0071542	dopaminergic neuron differentiation	16	2	0.12	0.00675
GO:0051960	regulation of nervous system development	356	8	2.78	0.00683
GO:1904888	cranial skeletal system development	50	3	0.39	0.00696
GO:0019722	calcium-mediated signaling	98	4	0.76	0.00726
GO:0051495	positive regulation of cytoskeleton orga...	98	4	0.76	0.00726
GO:0010647	positive regulation of cell communicatio...	954	15	7.44	0.00746
GO:0023056	positive regulation of signaling	956	15	7.46	0.00760
GO:0009713	catechol-containing compound biosyntheti...	17	2	0.13	0.00761
GO:0014819	regulation of skeletal muscle contractio...	17	2	0.13	0.00761
GO:0042423	catecholamine biosynthetic process	17	2	0.13	0.00761
GO:0045989	positive regulation of striated muscle c...	17	2	0.13	0.00761
GO:0061884	regulation of mini excitatory postsynapt...	17	2	0.13	0.00761
GO:0061885	positive regulation of mini excitatory p...	17	2	0.13	0.00761
GO:0098816	mini excitatory postsynaptic potential	17	2	0.13	0.00761
GO:0021543	pallium development	157	5	1.22	0.00776
GO:0061843	Sertoli cell barrier remodeling	1	1	0.01	0.00780
GO:1900365	positive regulation of mRNA polyadenylat...	1	1	0.01	0.00780
GO:1904171	negative regulation of bleb assembly	1	1	0.01	0.00780
GO:1904842	response to nitroglycerin	1	1	0.01	0.00780
GO:1904843	cellular response to nitroglycerin	1	1	0.01	0.00780
GO:1905834	response to pyrimidine ribonucleotide	1	1	0.01	0.00780
GO:1905835	cellular response to pyrimidine ribonucl...	1	1	0.01	0.00780
GO:1905836	response to triterpenoid	1	1	0.01	0.00780
GO:1905837	cellular response to triterpenoid	1	1	0.01	0.00780
GO:2001033	negative regulation of double-strand bre...	1	1	0.01	0.00780
GO:0000096	sulfur amino acid metabolic process	53	3	0.41	0.00818
GO:0090102	cochlea development	53	3	0.41	0.00818
GO:0007267	cell-cell signaling	1349	19	10.52	0.00850
GO:0048665	neuron fate specification	18	2	0.14	0.00851
GO:1902692	regulation of neuroblast proliferation	18	2	0.14	0.00851
GO:2000969	positive regulation of AMPA receptor act...	18	2	0.14	0.00851
GO:0010646	regulation of cell communication	2164	27	16.88	0.00859
GO:0030166	proteoglycan biosynthetic process	54	3	0.42	0.00861
GO:0070972	protein localization to endoplasmic reti...	54	3	0.42	0.00861
GO:0045597	positive regulation of cell differentiat...	452	9	3.53	0.00901
GO:0072659	protein localization to plasma membrane	105	4	0.82	0.00922
GO:0010739	positive regulation of protein kinase A ...	19	2	0.15	0.00947
GO:2000179	positive regulation of neural precursor ...	19	2	0.15	0.00947
GO:0023051	regulation of signaling	2186	27	2025-05-17	0.00978
GO:0016049	cell growth	380	8	2.96	0.00992
GO:0051124	synaptic assembly at neuromuscular junct...	57	3	0.44	0.00999
GO:0030154	cell differentiation	3175	36	24.77	0.01036
GO:0071711	basement membrane organization	20	2	0.16	0.01046
GO:0070206	protein trimerization	58	3	0.45	0.01047
GO:0006814	sodium ion transport	169	5	1.32	0.01047
GO:0019932	second-messenger-mediated signaling	169	5	1.32	0.01047
GO:0006790	sulfur compound metabolic process	309	7	2.41	0.01072
GO:1901888	regulation of cell junction assembly	170	5	1.33	0.01073
GO:0045595	regulation of cell differentiation	904	14	2025-05-07	0.01095
GO:0030239	myofibril assembly	59	3	0.46	0.01097
GO:0055002	striated muscle cell development	59	3	0.46	0.01097
GO:0099565	chemical synaptic transmission, postsyna...	111	4	0.87	0.01115
GO:0043933	protein-containing complex organization	1487	20	2025-06-11	0.01127
GO:0048869	cellular developmental process	3193	36	24.91	0.01131
GO:0060078	regulation of postsynaptic membrane pote...	112	4	0.87	0.01149
GO:2000311	regulation of AMPA receptor activity	21	2	0.16	0.01151
GO:0048568	embryonic organ development	392	8	2025-06-03	0.01181
GO:0042692	muscle cell differentiation	242	6	1.89	0.01182
GO:0030308	negative regulation of cell growth	113	4	0.88	0.01184
GO:0055001	muscle cell development	115	4	0.9	0.01257
GO:0009966	regulation of signal transduction	1810	23	2025-12-14	0.01261
GO:0008284	positive regulation of cell population p...	562	10	4.38	0.01265
GO:0009967	positive regulation of signal transducti...	829	13	6.47	0.01279
GO:0048518	positive regulation of biological proces...	3902	42	30.44	0.01287
GO:0023052	signaling	4723	49	36.84	0.01312
GO:0050767	regulation of neurogenesis	248	6	1.93	0.01321
GO:0006941	striated muscle contraction	117	4	0.91	0.01332
GO:0030307	positive regulation of cell growth	117	4	0.91	0.01332
GO:0050769	positive regulation of neurogenesis	117	4	0.91	0.01332
GO:0002024	diet induced thermogenesis	23	2	0.18	0.01372
GO:0003009	skeletal muscle contraction	23	2	0.18	0.01372
GO:0034121	regulation of toll-like receptor signali...	23	2	0.18	0.01372
GO:1901652	response to peptide	403	8	3.14	0.01376
GO:0010737	protein kinase A signaling	65	3	0.51	0.01425
GO:1902903	regulation of supramolecular fiber organ...	183	5	1.43	0.01438
GO:0009409	response to cold	66	3	0.51	0.01485
GO:0032720	negative regulation of tumor necrosis fa...	66	3	0.51	0.01485
GO:1903556	negative regulation of tumor necrosis fa...	66	3	0.51	0.01485
GO:0031649	heat generation	24	2	0.19	0.01490
GO:0050873	brown fat cell differentiation	24	2	0.19	0.01490
GO:0099601	regulation of neurotransmitter receptor ...	24	2	0.19	0.01490
GO:0010977	negative regulation of neuron projection...	121	4	0.94	0.01490
GO:0022603	regulation of anatomical structure morph...	578	10	4.51	0.01513
GO:0051147	regulation of muscle cell differentiatio...	67	3	0.52	0.01546
GO:0001171	reverse transcription	2	1	0.02	0.01554
GO:0006867	asparagine transport	2	1	0.02	0.01554
GO:0010693	negative regulation of alkaline phosphat...	2	1	0.02	0.01554
GO:0015825	L-serine transport	2	1	0.02	0.01554
GO:0032199	reverse transcription involved in RNA-me...	2	1	0.02	0.01554
GO:0033076	isoquinoline alkaloid metabolic process	2	1	0.02	0.01554
GO:0042427	serotonin biosynthetic process	2	1	0.02	0.01554
GO:0043519	regulation of myosin II filament organiz...	2	1	0.02	0.01554
GO:0052314	phytoalexin metabolic process	2	1	0.02	0.01554
GO:0060136	embryonic process involved in female pre...	2	1	0.02	0.01554
GO:0060509	type I pneumocyte differentiation	2	1	0.02	0.01554
GO:0061408	positive regulation of transcription fro...	2	1	0.02	0.01554
GO:0070105	positive regulation of interleukin-6-med...	2	1	0.02	0.01554
GO:0071409	cellular response to cycloheximide	2	1	0.02	0.01554
GO:0072737	response to diamide	2	1	0.02	0.01554
GO:0072738	cellular response to diamide	2	1	0.02	0.01554
GO:0090261	positive regulation of inclusion body as...	2	1	0.02	0.01554
GO:1901162	primary amino compound biosynthetic proc...	2	1	0.02	0.01554
GO:1904528	positive regulation of microtubule bindi...	2	1	0.02	0.01554
GO:1905719	protein localization to perinuclear regi...	2	1	0.02	0.01554
GO:1990910	response to hypobaric hypoxia	2	1	0.02	0.01554
GO:2000721	positive regulation of transcription fro...	2	1	0.02	0.01554
GO:0048513	animal organ development	2596	30	20.25	0.01568
GO:0050771	negative regulation of axonogenesis	68	3	0.53	0.01608
GO:0045887	positive regulation of synaptic assembly...	25	2	0.2	0.01611
GO:0090103	cochlea morphogenesis	25	2	0.2	0.01611
GO:1904398	positive regulation of neuromuscular jun...	25	2	0.2	0.01611
GO:1990845	adaptive thermogenesis	25	2	0.2	0.01611
GO:0007417	central nervous system development	856	13	6.68	0.01629
GO:0030198	extracellular matrix organization	261	6	2025-04-02	0.01660
GO:0050806	positive regulation of synaptic transmis...	125	4	0.98	0.01660
GO:1990778	protein localization to cell periphery	125	4	0.98	0.01660
GO:0007189	adenylate cyclase-activating G protein-c...	191	5	1.49	0.01700
GO:0009719	response to endogenous stimulus	1247	17	9.73	0.01703
GO:0010927	cellular component assembly involved in ...	126	4	0.98	0.01705
GO:0048589	developmental growth	590	10	2025-06-04	0.01722
GO:0002021	response to dietary excess	26	2	0.2	0.01736
GO:0002032	desensitization of G protein-coupled rec...	26	2	0.2	0.01736
GO:0014061	regulation of norepinephrine secretion	26	2	0.2	0.01736
GO:0014823	response to activity	26	2	0.2	0.01736
GO:0060004	reflex	26	2	0.2	0.01736
GO:0048704	embryonic skeletal system morphogenesis	70	3	0.55	0.01737
GO:0007154	cell communication	4795	49	37.4	0.01742
GO:0051963	regulation of synapse assembly	127	4	0.99	0.01750
GO:0016485	protein processing	193	5	1.51	0.01770
GO:0043062	extracellular structure organization	265	6	2025-07-02	0.01775
GO:0006357	regulation of transcription by RNA polym...	961	14	2025-05-07	0.01782
GO:0030203	glycosaminoglycan metabolic process	128	4	1	0.01796
GO:0032502	developmental process	5285	53	41.22	0.01821
GO:0010738	regulation of protein kinase A signaling	27	2	0.21	0.01866
GO:1904646	cellular response to amyloid-beta	27	2	0.21	0.01866
GO:0032970	regulation of actin filament-based proce...	196	5	1.53	0.01879
GO:0050804	modulation of chemical synaptic transmis...	347	7	2.71	0.01913
GO:0099177	regulation of trans-synaptic signaling	347	7	2.71	0.01913
GO:0050896	response to stimulus	7022	67	54.77	0.01932
GO:0048771	tissue remodeling	131	4	2025-02-01	0.01938
GO:0045766	positive regulation of angiogenesis	73	3	0.57	0.01941
GO:0061912	selective autophagy	73	3	0.57	0.01941
GO:1904018	positive regulation of vasculature devel...	73	3	0.57	0.01941
GO:1990823	response to leukemia inhibitory factor	73	3	0.57	0.01941
GO:1990830	cellular response to leukemia inhibitory...	73	3	0.57	0.01941
GO:2001259	positive regulation of cation channel ac...	73	3	0.57	0.01941
GO:0001666	response to hypoxia	198	5	1.54	0.01954
GO:0031032	actomyosin structure organization	132	4	2025-03-01	0.01986
GO:0046189	phenol-containing compound biosynthetic ...	28	2	0.22	0.01999
GO:0048243	norepinephrine secretion	28	2	0.22	0.01999
GO:0032640	tumor necrosis factor production	74	3	0.58	0.02011
GO:0032680	regulation of tumor necrosis factor prod...	74	3	0.58	0.02011
GO:0006937	regulation of muscle contraction	200	5	1.56	0.02031
GO:0071706	tumor necrosis factor superfamily cytoki...	75	3	0.59	0.02084
GO:1903555	regulation of tumor necrosis factor supe...	75	3	0.59	0.02084
GO:0043523	regulation of neuron apoptotic process	134	4	2025-05-01	0.02086
GO:0036293	response to decreased oxygen levels	202	5	1.58	0.02110
GO:0072657	protein localization to membrane	277	6	2.16	0.02154
GO:0010468	regulation of gene expression	3000	33	2025-04-23	0.02196
GO:0010638	positive regulation of organelle organiz...	279	6	2.18	0.02222
GO:0006942	regulation of striated muscle contractio...	77	3	0.6	0.02232
GO:0001837	epithelial to mesenchymal transition	137	4	2025-07-01	0.02242
GO:0071805	potassium ion transmembrane transport	137	4	2025-07-01	0.02242
GO:0015874	norepinephrine transport	30	2	0.23	0.02278
GO:0035914	skeletal muscle cell differentiation	30	2	0.23	0.02278
GO:0048562	embryonic organ morphogenesis	281	6	2.19	0.02292
GO:0040017	positive regulation of locomotion	361	7	2.82	0.02315
GO:0009853	photorespiration	3	1	0.02	0.02322
GO:0010029	regulation of seed germination	3	1	0.02	0.02322
GO:0010030	positive regulation of seed germination	3	1	0.02	0.02322
GO:0010956	negative regulation of calcidiol 1-monoo...	3	1	0.02	0.02322
GO:0010957	negative regulation of vitamin D biosynt...	3	1	0.02	0.02322
GO:0015842	aminergic neurotransmitter loading into ...	3	1	0.02	0.02322
GO:0032329	serine transport	3	1	0.02	0.02322
GO:0035634	response to stilbenoid	3	1	0.02	0.02322
GO:0042125	protein galactosylation	3	1	0.02	0.02322
GO:0042368	vitamin D biosynthetic process	3	1	0.02	0.02322
GO:0042756	drinking behavior	3	1	0.02	0.02322
GO:0046137	negative regulation of vitamin metabolic...	3	1	0.02	0.02322
GO:0046684	response to pyrethroid	3	1	0.02	0.02322
GO:0051798	positive regulation of hair follicle dev...	3	1	0.02	0.02322
GO:0060278	regulation of ovulation	3	1	0.02	0.02322
GO:0060467	negative regulation of fertilization	3	1	0.02	0.02322
GO:0060468	prevention of polyspermy	3	1	0.02	0.02322
GO:0060478	acrosomal vesicle exocytosis	3	1	0.02	0.02322
GO:0060556	regulation of vitamin D biosynthetic pro...	3	1	0.02	0.02322
GO:0060558	regulation of calcidiol 1-monooxygenase ...	3	1	0.02	0.02322
GO:0061065	regulation of dauer larval development	3	1	0.02	0.02322
GO:0061066	positive regulation of dauer larval deve...	3	1	0.02	0.02322
GO:0070103	regulation of interleukin-6-mediated sig...	3	1	0.02	0.02322
GO:0097278	complement-dependent cytotoxicity	3	1	0.02	0.02322
GO:1900140	regulation of seedling development	3	1	0.02	0.02322
GO:1902075	cellular response to salt	3	1	0.02	0.02322
GO:1902512	positive regulation of apoptotic DNA fra...	3	1	0.02	0.02322
GO:1903435	positive regulation of constitutive secr...	3	1	0.02	0.02322
GO:1903626	positive regulation of DNA catabolic pro...	3	1	0.02	0.02322
GO:1903936	cellular response to sodium arsenite	3	1	0.02	0.02322
GO:1904526	regulation of microtubule binding	3	1	0.02	0.02322
GO:1904844	response to L-glutamine	3	1	0.02	0.02322
GO:1904845	cellular response to L-glutamine	3	1	0.02	0.02322
GO:1905290	negative regulation of CAMKK-AMPK signal...	3	1	0.02	0.02322
GO:1905909	regulation of dauer entry	3	1	0.02	0.02322
GO:1990911	response to psychosocial stress	3	1	0.02	0.02322
GO:2000360	negative regulation of binding of sperm ...	3	1	0.02	0.02322
GO:0090092	regulation of transmembrane receptor pro...	139	4	2025-08-01	0.02349
GO:0001932	regulation of protein phosphorylation	622	10	4.85	0.02383
GO:0010033	response to organic substance	2244	26	2025-05-17	0.02394
GO:0042219	cellular modified amino acid catabolic p...	31	2	0.24	0.02422
GO:0042430	indole-containing compound metabolic pro...	31	2	0.24	0.02422
GO:0051851	modulation by host of symbiont process	31	2	0.24	0.02422
GO:0007188	adenylate cyclase-modulating G protein-c...	285	6	2.22	0.02436
GO:0031345	negative regulation of cell projection o...	141	4	2025-01-01	0.02460
GO:0051965	positive regulation of synapse assembly	80	3	0.62	0.02465
GO:0051093	negative regulation of developmental pro...	537	9	4.19	0.02486
GO:0043393	regulation of protein binding	142	4	2025-11-01	0.02516
GO:0009266	response to temperature stimulus	214	5	1.67	0.02625
GO:0021537	telencephalon development	214	5	1.67	0.02625
GO:0048839	inner ear development	214	5	1.67	0.02625
GO:0070482	response to oxygen levels	214	5	1.67	0.02625
GO:0032414	positive regulation of ion transmembrane...	82	3	0.64	0.02628
GO:0007420	brain development	633	10	4.94	0.02647
GO:0051402	neuron apoptotic process	145	4	1.13	0.02691
GO:0048856	anatomical structure development	4915	49	38.34	0.02715
GO:0015012	heparan sulfate proteoglycan biosyntheti...	33	2	0.26	0.02723
GO:0048583	regulation of response to stimulus	2385	27	2025-06-18	0.02795
GO:0000122	negative regulation of transcription by ...	377	7	2.94	0.02843
GO:0048522	positive regulation of cellular process	3402	36	26.54	0.02848
GO:0050879	multicellular organismal movement	34	2	0.27	0.02879
GO:0050881	musculoskeletal movement	34	2	0.27	0.02879
GO:0061724	lipophagy	34	2	0.27	0.02879
GO:1904502	regulation of lipophagy	34	2	0.27	0.02879
GO:1904504	positive regulation of lipophagy	34	2	0.27	0.02879
GO:0002576	platelet degranulation	85	3	0.66	0.02882
GO:0006029	proteoglycan metabolic process	85	3	0.66	0.02882
GO:1901653	cellular response to peptide	220	5	1.72	0.02911
GO:0002029	desensitization of G protein-coupled rec...	35	2	0.27	0.03038
GO:0022401	negative adaptation of signaling pathway	35	2	0.27	0.03038
GO:0032224	positive regulation of synaptic transmis...	35	2	0.27	0.03038
GO:0048639	positive regulation of developmental gro...	151	4	1.18	0.03060
GO:0001887	selenium compound metabolic process	4	1	0.03	0.03084
GO:0006579	amino-acid betaine catabolic process	4	1	0.03	0.03084
GO:0006864	pyrimidine nucleotide transport	4	1	0.03	0.03084
GO:0009845	seed germination	4	1	0.03	0.03084
GO:0019373	epoxygenase P450 pathway	4	1	0.03	0.03084
GO:0030656	regulation of vitamin metabolic process	4	1	0.03	0.03084
GO:0031442	positive regulation of mRNA 3'-end proce...	4	1	0.03	0.03084
GO:0034164	negative regulation of toll-like recepto...	4	1	0.03	0.03084
GO:0035983	response to trichostatin A	4	1	0.03	0.03084
GO:0035984	cellular response to trichostatin A	4	1	0.03	0.03084
GO:0043316	cytotoxic T cell degranulation	4	1	0.03	0.03084
GO:0046937	phytochelatin metabolic process	4	1	0.03	0.03084
GO:0046938	phytochelatin biosynthetic process	4	1	0.03	0.03084
GO:0051342	regulation of cyclic-nucleotide phosphod...	4	1	0.03	0.03084
GO:0051344	negative regulation of cyclic-nucleotide...	4	1	0.03	0.03084
GO:0061062	regulation of nematode larval developmen...	4	1	0.03	0.03084
GO:0061063	positive regulation of nematode larval d...	4	1	0.03	0.03084
GO:0072531	pyrimidine-containing compound transmemb...	4	1	0.03	0.03084
GO:0090351	seedling development	4	1	0.03	0.03084
GO:1900075	positive regulation of neuromuscular syn...	4	1	0.03	0.03084
GO:1901748	leukotriene D4 metabolic process	4	1	0.03	0.03084
GO:1901750	leukotriene D4 biosynthetic process	4	1	0.03	0.03084
GO:1903433	regulation of constitutive secretory pat...	4	1	0.03	0.03084
GO:1905289	regulation of CAMKK-AMPK signaling casca...	4	1	0.03	0.03084
GO:1990256	signal clustering	4	1	0.03	0.03084
GO:1990519	pyrimidine nucleotide import into mitoch...	4	1	0.03	0.03084
GO:0048731	system development	3427	36	26.73	0.03148
GO:0048678	response to axon injury	88	3	0.69	0.03149
GO:0045944	positive regulation of transcription by ...	562	9	4.38	0.03199
GO:0000097	sulfur amino acid biosynthetic process	36	2	0.28	0.03200
GO:0001659	temperature homeostasis	36	2	0.28	0.03200
GO:0043618	regulation of transcription from RNA pol...	36	2	0.28	0.03200
GO:0071347	cellular response to interleukin-1	36	2	0.28	0.03200
GO:1901098	positive regulation of autophagosome mat...	36	2	0.28	0.03200
GO:0019220	regulation of phosphate metabolic proces...	844	12	6.58	0.03227
GO:0051174	regulation of phosphorus metabolic proce...	844	12	6.58	0.03227
GO:0030516	regulation of axon extension	89	3	0.69	0.03241
GO:0043583	ear development	228	5	1.78	0.03321
GO:0050679	positive regulation of epithelial cell p...	90	3	0.7	0.03334
GO:0051702	biological process involved in interacti...	37	2	0.29	0.03366
GO:0062207	regulation of pattern recognition recept...	37	2	0.29	0.03366
GO:2000273	positive regulation of signaling recepto...	37	2	0.29	0.03366
GO:0051346	negative regulation of hydrolase activit...	156	4	1.22	0.03390
GO:0048706	embryonic skeletal system development	91	3	0.71	0.03429
GO:0060322	head development	662	10	5.16	0.03446
GO:0032411	positive regulation of transporter activ...	92	3	0.72	0.03525
GO:0030201	heparan sulfate proteoglycan metabolic p...	38	2	0.3	0.03535
GO:0050974	detection of mechanical stimulus involve...	38	2	0.3	0.03535
GO:1901096	regulation of autophagosome maturation	38	2	0.3	0.03535
GO:0007275	multicellular organism development	4276	43	33.35	0.03546
GO:0050890	cognition	312	6	2.43	0.03563
GO:0097435	supramolecular fiber organization	484	8	3.78	0.03595
GO:0010720	positive regulation of cell development	159	4	1.24	0.03597
GO:0010604	positive regulation of macromolecule met...	1787	21	13.94	0.03654
GO:0051247	positive regulation of protein metabolic...	764	11	5.96	0.03666
GO:0071345	cellular response to cytokine stimulus	315	6	2.46	0.03706
GO:0002025	norepinephrine-epinephrine-mediated vaso...	39	2	0.3	0.03708
GO:0023058	adaptation of signaling pathway	39	2	0.3	0.03708
GO:0032102	negative regulation of response to exter...	236	5	1.84	0.03765
GO:0009987	cellular process	15217	125	118.69	0.03775
GO:0008360	regulation of cell shape	95	3	0.74	0.03821
GO:0001988	positive regulation of heart rate involv...	5	1	0.04	0.03840
GO:0015808	L-alanine transport	5	1	0.04	0.03840
GO:0032197	transposition, RNA-mediated	5	1	0.04	0.03840
GO:0034163	regulation of toll-like receptor 9 signa...	5	1	0.04	0.03840
GO:0040024	dauer larval development	5	1	0.04	0.03840
GO:0042340	keratan sulfate catabolic process	5	1	0.04	0.03840
GO:0042362	fat-soluble vitamin biosynthetic process	5	1	0.04	0.03840
GO:0043053	dauer entry	5	1	0.04	0.03840
GO:0043615	astrocyte cell migration	5	1	0.04	0.03840
GO:0045054	constitutive secretory pathway	5	1	0.04	0.03840
GO:0055115	entry into diapause	5	1	0.04	0.03840
GO:0060112	generation of ovulation cycle rhythm	5	1	0.04	0.03840
GO:0060830	ciliary receptor clustering involved in ...	5	1	0.04	0.03840
GO:0061635	regulation of protein complex stability	5	1	0.04	0.03840
GO:0061762	CAMKK-AMPK signaling cascade	5	1	0.04	0.03840
GO:0071499	cellular response to laminar fluid shear...	5	1	0.04	0.03840
GO:0098904	regulation of AV node cell action potent...	5	1	0.04	0.03840
GO:0099004	calmodulin dependent kinase signaling pa...	5	1	0.04	0.03840
GO:1905918	regulation of CoA-transferase activity	5	1	0.04	0.03840
GO:1905920	positive regulation of CoA-transferase a...	5	1	0.04	0.03840
GO:2000251	positive regulation of actin cytoskeleto...	5	1	0.04	0.03840
GO:2001032	regulation of double-strand break repair...	5	1	0.04	0.03840
GO:0007610	behavior	772	11	2025-02-06	0.03906
GO:0048584	positive regulation of response to stimu...	1170	15	9.13	0.03916
GO:0032989	cellular component morphogenesis	677	10	5.28	0.03920
GO:1901890	positive regulation of cell junction ass...	96	3	0.75	0.03923
GO:1901699	cellular response to nitrogen compound	494	8	3.85	0.03978
GO:0040012	regulation of locomotion	586	9	4.57	0.04007
GO:0001889	liver development	97	3	0.76	0.04025
GO:0061387	regulation of extent of cell growth	97	3	0.76	0.04025
GO:0043244	regulation of protein-containing complex...	98	3	0.76	0.04130
GO:0090257	regulation of muscle system process	243	5	2025-09-01	0.04182
GO:0007528	neuromuscular junction development	99	3	0.77	0.04235
GO:0032222	regulation of synaptic transmission, cho...	42	2	0.33	0.04244
GO:0045744	negative regulation of G protein-coupled...	42	2	0.33	0.04244
GO:0060998	regulation of dendritic spine developmen...	42	2	0.33	0.04244
GO:0070252	actin-mediated cell contraction	42	2	0.33	0.04244
GO:0001817	regulation of cytokine production	244	5	2025-09-01	0.04244
GO:0006936	muscle contraction	326	6	2.54	0.04262
GO:0006575	cellular modified amino acid metabolic p...	168	4	1.31	0.04262
GO:0042472	inner ear morphogenesis	100	3	0.78	0.04342
GO:0032501	multicellular organismal process	6155	58	48.01	0.04359
GO:0009309	amine biosynthetic process	43	2	0.34	0.04429
GO:0042401	cellular biogenic amine biosynthetic pro...	43	2	0.34	0.04429
GO:0060537	muscle tissue development	247	5	1.93	0.04433
GO:2001257	regulation of cation channel activity	102	3	0.8	0.04560
GO:0034329	cell junction assembly	332	6	2.59	0.04586
GO:0002323	natural killer cell activation involved ...	6	1	0.05	0.04590
GO:0007343	egg activation	6	1	0.05	0.04590
GO:0018146	keratan sulfate biosynthetic process	6	1	0.05	0.04590
GO:0022611	dormancy process	6	1	0.05	0.04590
GO:0032328	alanine transport	6	1	0.05	0.04590
GO:0032351	negative regulation of hormone metabolic...	6	1	0.05	0.04590
GO:0032353	negative regulation of hormone biosynthe...	6	1	0.05	0.04590
GO:0032769	negative regulation of monooxygenase act...	6	1	0.05	0.04590
GO:0032926	negative regulation of activin receptor ...	6	1	0.05	0.04590
GO:0042531	positive regulation of tyrosine phosphor...	6	1	0.05	0.04590
GO:0043320	natural killer cell degranulation	6	1	0.05	0.04590
GO:0046898	response to cycloheximide	6	1	0.05	0.04590
GO:0048711	positive regulation of astrocyte differe...	6	1	0.05	0.04590
GO:0055113	epiboly involved in gastrulation with mo...	6	1	0.05	0.04590
GO:0080154	regulation of fertilization	6	1	0.05	0.04590
GO:1900073	regulation of neuromuscular synaptic tra...	6	1	0.05	0.04590
GO:1901679	nucleotide transmembrane transport	6	1	0.05	0.04590
GO:1902510	regulation of apoptotic DNA fragmentatio...	6	1	0.05	0.04590
GO:1903624	regulation of DNA catabolic process	6	1	0.05	0.04590
GO:1905906	regulation of amyloid fibril formation	6	1	0.05	0.04590
GO:1990834	response to odorant	6	1	0.05	0.04590
GO:2000359	regulation of binding of sperm to zona p...	6	1	0.05	0.04590
GO:0071417	cellular response to organonitrogen comp...	419	7	3.27	0.04602
GO:0007032	endosome organization	44	2	0.34	0.04617
GO:0060284	regulation of cell development	333	6	2025-06-02	0.04642
GO:0006366	transcription by RNA polymerase II	1095	14	8.54	0.04646
GO:0061008	hepaticobiliary system development	103	3	0.8	0.04671
GO:0010256	endomembrane system organization	334	6	2.61	0.04698
GO:0045761	regulation of adenylate cyclase activity	174	4	1.36	0.04742
GO:0051668	localization within membrane	335	6	2.61	0.04754
GO:0009888	tissue development	1518	18	11.84	0.04790
GO:0007405	neuroblast proliferation	45	2	0.35	0.04807
GO:0044273	sulfur compound catabolic process	45	2	0.35	0.04807
GO:0070301	cellular response to hydrogen peroxide	45	2	0.35	0.04807
GO:0051128	regulation of cellular component organiz...	1522	18	11.87	0.04893
GO:0015837	amine transport	105	3	0.82	0.04897
GO:0030900	forebrain development	339	6	2.64	0.04984
