# Supplementary material for: Whole body regeneration deploys a rewired embryonic gene regulatory network logic
Source: Nat Commun. 2025 Dec 11;17:503. doi: 10.1038/s41467-025-67196-4 (PMC12804838; doi:10.1038/s41467-025-67196-4)
Supplement: Supplementary file 3 — Supplementary Data 1-26 [file 41467_2025_67196_MOESM3_ESM.zip › Supplemental Data/Supplementary Data 05 - Embryonic cWnt downstream targets.xlsx]

## Sheet: Feuille 1
Gene name	JGI ID	NvERTX ID	E-cluster	R-Cluster	E-domain	emb UP/DOWN with dnTCF
nfix-like	e_gw.30.149.1	NvERTx.4.104017	E-8	R-6	CD	DOWN
smad4-like	estExt_fgenesh1_pg.C_4010004	NvERTx.4.157306	E-5	R-8	CD	DOWN
porcupine-like	gw.85.146.1	NvERTx.4.121117	E-7	R-6	CD	DOWN
phtf1-like	estExt_fgenesh1_pg.C_220086	NvERTx.4.166798	E-5	R-7	CD	DOWN
fz10	estExt_gwp.C_1170009	NvERTx.4.80873	E-7	R-1	CD	DOWN
hd050	gw.15.184.1	NvERTx.4.220026	E-4	R-1	CD	DOWN
bra	gw.137.1.1	NvERTx.4.100809	E-7	R-2	CR	DOWN
foxB	estExt_GenewiseH_1.C_990063	NvERTx.4.35039	E-7	R-7	CR	DOWN
foxA	estExt_gwp.C_580130	NvERTx.4.73097	E-4	R-5	CR	DOWN
lmx	e_gw.40.28.1	NvERTx.4.163474	E-4	R-5	CR	DOWN
bmp2/4	estExt_gwp.C_1060080	NvERTx.4.68176	E-4	R-5	CR	DOWN
wnt8	e_gw.129.41.1	NvERTx.4.106136	E-5	/	CR	DOWN
wnt3	estExt_fgenesh1_pg.C_440031	NvERTx.4.107815	E-7	R-1	CR	DOWN
bicaudalC-like1	e_gw.351.22.1	NvERTx.4.183809	E-6	R-6	CR	UP
ashB	e_gw.81.71.1	NvERTx.4.108549	E-5	R-8	CD/CR	DOWN
axin-like	estExt_GenewiseH_1.C_340142	NvERTx.4.116641	E-5	R-1	CD/CR	DOWN
nkd1-like	estExt_fgenesh1_pg.C_1600029	NvERTx.4.161672	E-5	R-6	CD/CR	DOWN
strabismus	e_gw.121.14.1	NvERTx.4.80084	E-5	R-1	CD/CR	DOWN
chordin	estExt_fgenesh1_pg.C_710058	NvERTx.4.87650	E-4	R-1	ER	DOWN
wnt4	estExt_GenewiseH_1.C_4440001	NvERTx.4.48250	E-4	R-1	ER	DOWN
wnt2	estExt_fgenesh1_pg.C_670032	NvERTx.4.114443	E-7	R-6	ER	DOWN
lhx1	e_gw.97.29.1	NvERTx.4.65219	E-4	R-5	ER	DOWN
fgfA1	estExt_fgenesh1_pg.C_2620002	NvERTx.4.68610	E-7	R-3	AD	UP
tbx20-like	e_gw.80.47.1	NvERTx.4.63505	E-5	R-8	CD	DOWN
evx	e_gw.61.12.1	NvERTx.4.91194	E-4	R-5	CD	UP
elkA-like	gw.30.231.1	NvERTx.4.53161	E-3	R-8	CD	UP
gsc	estExt_gwp.C_530110	NvERTx.4.69571	E-6	R-6	CD	UP
nk2-like	gw.26.321.1	NvERTx.4.185247	E-4	R-4	CD	UP
unc4-like	e_gw.34.4.1	NvERTx.4.78385	E-3	R-5	CD	UP
hlxB9	e_gw.61.34.1	NvERTx.4.75749	E-7	R-1	CD	UP
fgf8A	estExt_gwp.C_1450010	NvERTx.4.87886	E-4	R-7	CD	UP
duxABC	e_gw.30.188.1	NvERTx.4.64873	E-5	/	CD	UP
smad4-like	gw.137.32.1	NvERTx.4.127048	E-4	R-6	AG/M	UP
twist	estExt_fgenesh1_pm.C_530001	NvERTx.4.59627	E-8	R-1	AG/AMT	DOWN
snailA	estExt_fgenesh1_kg.C_50021	NvERTx.4.142825	E-7	R-3		DOWN
six3/6	e_gw.286.29.1	NvERTx.4.97389	E-4	R-4		UP?
