# Supplementary material for: Whole body regeneration deploys a rewired embryonic gene regulatory network logic
Source: Nat Commun. 2025 Dec 11;17:503. doi: 10.1038/s41467-025-67196-4 (PMC12804838; doi:10.1038/s41467-025-67196-4)
Supplement: Supplementary file 3 — Supplementary Data 1-26 [file 41467_2025_67196_MOESM3_ESM.zip › Supplemental Data/Supplementary Data 23 - UP regulated DEGs in ZVAD compare with emb GRN and regen spe.xlsx]

## Sheet: Feuille 1
Gene	NvERTx_ID	Uniprot	Uniprot_ID	Mfuzz_R_Clust	Common	overlap_ZVAD_regen	overlap_ZVAD_embryo_wnt	overlap_ZVAD_embryo_erk	unique_ZVAD	unique_regen	unique_embryo_wnt	unique_embryo_erk
fgenesh1_pg.scaffold_7188000001	NvERTx.4.145504	Cytochrome P450 81F2 {ECO:0000305}	Q9LVD6	6	0	1	0	0	0	0	0	0
estExt_fgenesh1_pg.C_220086	NvERTx.4.166798	Putative homeodomain transcription factor 1	Q9UMS5	7	0	0	1	0	0	0	0	0
e_gw.262.50.1	NvERTx.4.92297	Runt-related transcription factor 1	Q01196	6	0	0	0	1	0	0	0	0
e_gw.28.3.1	NvERTx.4.233401	Protein Wnt-2b-B	P31283	1	0	0	0	1	0	0	0	0
e_gw.1.391.1					0	0	0	0	1	0	0	0
e_gw.107.66.1					0	0	0	0	1	0	0	0
e_gw.110.66.1	NvERTx.4.183632	Thrombospondin-2	P35440	1	0	0	0	0	1	0	0	0
e_gw.116.136.1	NvERTx.4.173315	2-oxo-4-hydroxy-4-carboxy-5-ureidoimidazoline decarboxylase	A1L259	2	0	0	0	0	1	0	0	0
e_gw.15.18.1	NvERTx.4.107577	Interferon-induced helicase C domain-containing protein 1	Q8R5F7	7	0	0	0	0	1	0	0	0
e_gw.157.10.1	NvERTx.4.88477	Transcription factor Maf	Q789F3	3	0	0	0	0	1	0	0	0
e_gw.159.23.1	NvERTx.4.196129	No_Description	No_Uniprotmatch	4	0	0	0	0	1	0	0	0
e_gw.16.324.1	NvERTx.4.48456	No_Description	No_Uniprotmatch	5	0	0	0	0	1	0	0	0
e_gw.1681.1.1					0	0	0	0	1	0	0	0
e_gw.17.109.1	NvERTx.4.69889	No_Description	No_Uniprotmatch		0	0	0	0	1	0	0	0
e_gw.17.332.1					0	0	0	0	1	0	0	0
e_gw.174.35.1	NvERTx.4.53160	Metal regulatory transcription factor 1	Q07243	5	0	0	0	0	1	0	0	0
e_gw.221.27.1	NvERTx.4.82064	No_Description	No_Uniprotmatch	8	0	0	0	0	1	0	0	0
e_gw.230.42.1	NvERTx.4.16099	No_Description	No_Uniprotmatch	8	0	0	0	0	1	0	0	0
e_gw.2324.1.1	NvERTx.4.97169	Ras-related protein Rab-27A	P51159	3	0	0	0	0	1	0	0	0
e_gw.233.95.1	NvERTx.4.195061	Transposon Ty3-I Gag-Pol polyprotein	Q7LHG5	3	0	0	0	0	1	0	0	0
e_gw.235.60.1	NvERTx.4.32464	Accumulation-associated protein	Q8CQD9	5	0	0	0	0	1	0	0	0
e_gw.239.71.1					0	0	0	0	1	0	0	0
e_gw.239.78.1					0	0	0	0	1	0	0	0
e_gw.2441.1.1	NvERTx.4.169413	No_Description	No_Uniprotmatch	6	0	0	0	0	1	0	0	0
e_gw.2463.1.1					0	0	0	0	1	0	0	0
e_gw.26.292.1	NvERTx.4.131301	Transmembrane protein 26	Q3UP23	1	0	0	0	0	1	0	0	0
e_gw.267.36.1	NvERTx.4.25561	RYamide receptor {ECO:0000303|PubMed:21704020}	P25931	1	0	0	0	0	1	0	0	0
e_gw.28.79.1	NvERTx.4.232071	Protein AF-9	A2AM29	1	0	0	0	0	1	0	0	0
e_gw.29.126.1	NvERTx.4.41612	E3 ubiquitin-protein ligase RNF126 {ECO:0000305}	Q9BV68	8	0	0	0	0	1	0	0	0
e_gw.294.16.1	NvERTx.4.94834	Octopamine receptor beta-1R	Q9VCZ3	3	0	0	0	0	1	0	0	0
e_gw.294.90.1	NvERTx.4.69216	NEDD8-conjugating enzyme ubc12	O74549	3	0	0	0	0	1	0	0	0
e_gw.3.610.1	NvERTx.4.160084	No_Description	No_Uniprotmatch	9	0	0	0	0	1	0	0	0
e_gw.30.233.1	NvERTx.4.92233	ETS domain-containing protein Elk-1	P41969	4	0	0	0	0	1	0	0	0
e_gw.30.85.1					0	0	0	0	1	0	0	0
e_gw.311.7.1					0	0	0	0	1	0	0	0
e_gw.342.14.1	NvERTx.4.199387	Probable E3 ubiquitin-protein ligase MID2	Q9QUS6	5	0	0	0	0	1	0	0	0
e_gw.382.25.1	NvERTx.4.74452	Glutathione gamma-glutamylcysteinyltransferase 2	Q2TE74	8	0	0	0	0	1	0	0	0
e_gw.384.11.1	NvERTx.4.224997	1-phosphatidylinositol 4,5-bisphosphate phosphodiesterase delta-3	Q8N3E9	6	0	0	0	0	1	0	0	0
e_gw.4.364.1					0	0	0	0	1	0	0	0
e_gw.40.179.1					0	0	0	0	1	0	0	0
e_gw.402.29.1					0	0	0	0	1	0	0	0
e_gw.433.8.1	NvERTx.4.44752	Forkhead box protein O {ECO:0000305}	O16850	8	0	0	0	0	1	0	0	0
e_gw.48.141.1	NvERTx.4.33630	Aromatic-L-amino-acid decarboxylase	P14173	6	0	0	0	0	1	0	0	0
e_gw.49.110.1	NvERTx.4.78620	No_Description	No_Uniprotmatch		0	0	0	0	1	0	0	0
e_gw.5528.3.1					0	0	0	0	1	0	0	0
e_gw.56.102.1	NvERTx.4.25527	No_Description	No_Uniprotmatch	8	0	0	0	0	1	0	0	0
e_gw.597.9.1	NvERTx.4.155458	PDZ and LIM domain protein 7	Q9NR12	3	0	0	0	0	1	0	0	0
e_gw.63.76.1	NvERTx.4.102542	Hepatoma-derived growth factor-related protein 3	Q9Y3E1	7	0	0	0	0	1	0	0	0
e_gw.66.116.1					0	0	0	0	1	0	0	0
e_gw.7.369.1	NvERTx.4.164366	Matrix metalloproteinase-17	Q9R0S3	8	0	0	0	0	1	0	0	0
e_gw.727.4.1					0	0	0	0	1	0	0	0
e_gw.8.208.1	NvERTx.4.111850	Probable glycoprotein hormone G-protein coupled receptor	P35409	6	0	0	0	0	1	0	0	0
e_gw.85.179.1					0	0	0	0	1	0	0	0
e_gw.90.163.1	NvERTx.4.109339	Centrosomal protein of 44 kDa	Q0P4I1	5	0	0	0	0	1	0	0	0
estExt_GenewiseH_1.C_180378	NvERTx.4.62511	Cytochrome c	P00040	9	0	0	0	0	1	0	0	0
estExt_GenewiseH_1.C_40135	NvERTx.4.137066	Major facilitator superfamily domain-containing protein 10	Q0P5M9	6	0	0	0	0	1	0	0	0
estExt_fgenesh1_pg.C_100177	NvERTx.4.188900	No_Description	No_Uniprotmatch	6	0	0	0	0	1	0	0	0
estExt_fgenesh1_pg.C_1030022					0	0	0	0	1	0	0	0
estExt_fgenesh1_pg.C_110025	NvERTx.4.15326	No_Description	No_Uniprotmatch	1	0	0	0	0	1	0	0	0
estExt_fgenesh1_pg.C_1160055	NvERTx.4.84749	Putative uncharacterized protein {ECO:0000313|EMBL:EFJ42616.1}	D8UCB4_VOLCA	9	0	0	0	0	1	0	0	0
estExt_fgenesh1_pg.C_120042	NvERTx.4.51309	No_Description	No_Uniprotmatch	6	0	0	0	0	1	0	0	0
estExt_fgenesh1_pg.C_120107	NvERTx.4.44955	No_Description	No_Uniprotmatch	3	0	0	0	0	1	0	0	0
estExt_fgenesh1_pg.C_1270003	NvERTx.4.120255	No_Description	No_Uniprotmatch	4	0	0	0	0	1	0	0	0
estExt_fgenesh1_pg.C_130136	NvERTx.4.1090	No_Description	No_Uniprotmatch	8	0	0	0	0	1	0	0	0
estExt_fgenesh1_pg.C_1390021	NvERTx.4.65391	No_Description	No_Uniprotmatch	9	0	0	0	0	1	0	0	0
estExt_fgenesh1_pg.C_16290002	NvERTx.4.122485	No_Description	No_Uniprotmatch	5	0	0	0	0	1	0	0	0
estExt_fgenesh1_pg.C_1870006	NvERTx.4.22648	Uncharacterized protein {ECO:0000313|WBParaSite:maker-uti_cns_0010402-snap-gene-0.2-mRNA-1}	A0A1I8I8C9_9PLAT	2	0	0	0	0	1	0	0	0
estExt_fgenesh1_pg.C_1980025	NvERTx.4.111528	No_Description	No_Uniprotmatch	8	0	0	0	0	1	0	0	0
estExt_fgenesh1_pg.C_2030023	NvERTx.4.90143	No_Description	No_Uniprotmatch	8	0	0	0	0	1	0	0	0
estExt_fgenesh1_pg.C_2090044	NvERTx.4.231186	No_Description	No_Uniprotmatch	5	0	0	0	0	1	0	0	0
estExt_fgenesh1_pg.C_20930001	NvERTx.4.58042	No_Description	No_Uniprotmatch	8	0	0	0	0	1	0	0	0
estExt_fgenesh1_pg.C_2130034	NvERTx.4.220596	No_Description	No_Uniprotmatch	8	0	0	0	0	1	0	0	0
estExt_fgenesh1_pg.C_2240021	NvERTx.4.25080	No_Description	No_Uniprotmatch	6	0	0	0	0	1	0	0	0
estExt_fgenesh1_pg.C_230054	NvERTx.4.72500	Putative uncharacterized protein {ECO:0000313|EMBL:EEN43325.1}	C3ZVW4_BRAFL	6	0	0	0	0	1	0	0	0
estExt_fgenesh1_pg.C_2390018	NvERTx.4.125707	No_Description	No_Uniprotmatch	6	0	0	0	0	1	0	0	0
estExt_fgenesh1_pg.C_270004	NvERTx.4.21331	No_Description	No_Uniprotmatch	6	0	0	0	0	1	0	0	0
estExt_fgenesh1_pg.C_2720019	NvERTx.4.124710	No_Description	No_Uniprotmatch	8	0	0	0	0	1	0	0	0
estExt_fgenesh1_pg.C_2780039	NvERTx.4.76680	Arf-GAP with coiled-coil, ANK repeat and PH domain-containing protein 2	Q5ZK62	8	0	0	0	0	1	0	0	0
estExt_fgenesh1_pg.C_280031	NvERTx.4.8799	No_Description	No_Uniprotmatch	6	0	0	0	0	1	0	0	0
estExt_fgenesh1_pg.C_280101	NvERTx.4.230935	No_Description	No_Uniprotmatch	6	0	0	0	0	1	0	0	0
estExt_fgenesh1_pg.C_2870007	NvERTx.4.74739	Uncharacterized protein {ECO:0000313|EnsemblMetazoa:PAC:15728815}	I1GK63_AMPQE	4	0	0	0	0	1	0	0	0
estExt_fgenesh1_pg.C_30027	NvERTx.4.59301	BAG family molecular chaperone regulator 4	O95429	4	0	0	0	0	1	0	0	0
estExt_fgenesh1_pg.C_30035	NvERTx.4.186791	Sodium-dependent phosphate transport protein 2B	Q9JJ09	8	0	0	0	0	1	0	0	0
estExt_fgenesh1_pg.C_30040	NvERTx.4.184310	No_Description	No_Uniprotmatch	8	0	0	0	0	1	0	0	0
estExt_fgenesh1_pg.C_3170009	NvERTx.4.75571	No_Description	No_Uniprotmatch	7	0	0	0	0	1	0	0	0
estExt_fgenesh1_pg.C_3640016	NvERTx.4.70787	Vesicular inhibitory amino acid transporter	Q6DIV6	3	0	0	0	0	1	0	0	0
estExt_fgenesh1_pg.C_380110	NvERTx.4.126508	Contactin-5	O94779	8	0	0	0	0	1	0	0	0
estExt_fgenesh1_pg.C_40057	NvERTx.4.121134	No_Description	No_Uniprotmatch	6	0	0	0	0	1	0	0	0
estExt_fgenesh1_pg.C_420051	NvERTx.4.49878	No_Description	No_Uniprotmatch	6	0	0	0	0	1	0	0	0
estExt_fgenesh1_pg.C_440081	NvERTx.4.26619	No_Description	No_Uniprotmatch	3	0	0	0	0	1	0	0	0
estExt_fgenesh1_pg.C_4660003	NvERTx.4.122181	No_Description	No_Uniprotmatch	8	0	0	0	0	1	0	0	0
estExt_fgenesh1_pg.C_480007	NvERTx.4.34362	No_Description	No_Uniprotmatch	3	0	0	0	0	1	0	0	0
estExt_fgenesh1_pg.C_540057	NvERTx.4.99976	Solute carrier family 2, facilitated glucose transporter member 8	Q9JIF3	6	0	0	0	0	1	0	0	0
estExt_fgenesh1_pg.C_5450006	NvERTx.4.58793	Growth arrest and DNA damage-inducible protein GADD45 gamma	Q2KIX1	8	0	0	0	0	1	0	0	0
estExt_fgenesh1_pg.C_560084	NvERTx.4.26922	No_Description	No_Uniprotmatch	9	0	0	0	0	1	0	0	0
estExt_fgenesh1_pg.C_60220	NvERTx.4.45810	Transcription factor AP-1	P18870	8	0	0	0	0	1	0	0	0
estExt_fgenesh1_pg.C_620061	NvERTx.4.9295	No_Description	No_Uniprotmatch	3	0	0	0	0	1	0	0	0
estExt_fgenesh1_pg.C_6650003	NvERTx.4.125696	Histamine H2 receptor	P97292	7	0	0	0	0	1	0	0	0
estExt_fgenesh1_pg.C_7330004	NvERTx.4.83789	PRELI domain containing protein 3B	Q6TMK8	8	0	0	0	0	1	0	0	0
estExt_fgenesh1_pg.C_780050	NvERTx.4.54161	No_Description	No_Uniprotmatch	3	0	0	0	0	1	0	0	0
estExt_fgenesh1_pg.C_80193	NvERTx.4.16057	No_Description	No_Uniprotmatch	8	0	0	0	0	1	0	0	0
estExt_fgenesh1_pg.C_960009	NvERTx.4.46136	No_Description	No_Uniprotmatch	8	0	0	0	0	1	0	0	0
estExt_fgenesh1_pm.C_370005	NvERTx.4.9328	No_Description	No_Uniprotmatch	8	0	0	0	0	1	0	0	0
estExt_gwp.C_140336	NvERTx.4.115555	Heat shock protein Hsp-16.1/Hsp-16.11	P34696	9	0	0	0	0	1	0	0	0
estExt_gwp.C_200038	NvERTx.4.126225	Failed axon connections homolog	D3ZAT9	8	0	0	0	0	1	0	0	0
estExt_gwp.C_200041	NvERTx.4.2633	No_Description	No_Uniprotmatch	8	0	0	0	0	1	0	0	0
estExt_gwp.C_2110043	NvERTx.4.96168	B-cell lymphoma 3 protein homolog	Q9Z2F6	8	0	0	0	0	1	0	0	0
estExt_gwp.C_910121	NvERTx.4.57283	E3 ubiquitin-protein ligase ZNF598	Q80YR4	8	0	0	0	0	1	0	0	0
estExt_gwp.C_970051	NvERTx.4.10024	No_Description	No_Uniprotmatch	1	0	0	0	0	1	0	0	0
fgenesh1_kg.scaffold_102000001	NvERTx.4.112697	Very long-chain specific acyl-CoA dehydrogenase, mitochondrial	P45953	6	0	0	0	0	1	0	0	0
fgenesh1_pg.scaffold_10000021	NvERTx.4.112970	No_Description	No_Uniprotmatch	6	0	0	0	0	1	0	0	0
fgenesh1_pg.scaffold_115000051	NvERTx.4.142483	Retroviral-like aspartic protease 1	Q09PK2	1	0	0	0	0	1	0	0	0
fgenesh1_pg.scaffold_139000001	NvERTx.4.98924	Beta-3 adrenergic receptor	P25962	8	0	0	0	0	1	0	0	0
fgenesh1_pg.scaffold_143000046	NvERTx.4.3997	No_Description	No_Uniprotmatch		0	0	0	0	1	0	0	0
fgenesh1_pg.scaffold_144000014	NvERTx.4.61832	Fibroblast growth factor 7	P79150	3	0	0	0	0	1	0	0	0
fgenesh1_pg.scaffold_15000127	NvERTx.4.126316	No_Description	No_Uniprotmatch	6	0	0	0	0	1	0	0	0
fgenesh1_pg.scaffold_16459000001					0	0	0	0	1	0	0	0
fgenesh1_pg.scaffold_174000047	NvERTx.4.61366	Octopamine receptor beta-1R	Q9VCZ3	6	0	0	0	0	1	0	0	0
fgenesh1_pg.scaffold_179000009					0	0	0	0	1	0	0	0
fgenesh1_pg.scaffold_187000001	NvERTx.4.7287	No_Description	No_Uniprotmatch	9	0	0	0	0	1	0	0	0
fgenesh1_pg.scaffold_1909000003	NvERTx.4.173229	Protein held out wings	O01367	4	0	0	0	0	1	0	0	0
fgenesh1_pg.scaffold_2108000001	NvERTx.4.226282	No_Description	No_Uniprotmatch		0	0	0	0	1	0	0	0
fgenesh1_pg.scaffold_213000005	NvERTx.4.11212	Failed axon connections homolog	Q3UMF9	9	0	0	0	0	1	0	0	0
fgenesh1_pg.scaffold_228000007	NvERTx.4.97464	No_Description	No_Uniprotmatch	6	0	0	0	0	1	0	0	0
fgenesh1_pg.scaffold_3000142					0	0	0	0	1	0	0	0
fgenesh1_pg.scaffold_3269000003					0	0	0	0	1	0	0	0
fgenesh1_pg.scaffold_3465000002					0	0	0	0	1	0	0	0
fgenesh1_pg.scaffold_378000006	NvERTx.4.60427	Galaxin-like 1 {ECO:0000313|EMBL:ADI50284.1}	D9IQ17_ACRMI	5	0	0	0	0	1	0	0	0
fgenesh1_pg.scaffold_3889000001	NvERTx.4.59696	No_Description	No_Uniprotmatch	4	0	0	0	0	1	0	0	0
fgenesh1_pg.scaffold_398000008	NvERTx.4.6398	No_Description	No_Uniprotmatch	2	0	0	0	0	1	0	0	0
fgenesh1_pg.scaffold_407000007	NvERTx.4.8580	MAM and LDL-receptor class A domain-containing protein 1	B3EWZ5	9	0	0	0	0	1	0	0	0
fgenesh1_pg.scaffold_4102000001					0	0	0	0	1	0	0	0
fgenesh1_pg.scaffold_4309000001					0	0	0	0	1	0	0	0
fgenesh1_pg.scaffold_44000080	NvERTx.4.114963	Guanylate-binding protein 5	Q8CFB4	3	0	0	0	0	1	0	0	0
fgenesh1_pg.scaffold_4541000001	NvERTx.4.190503	Uncharacterized protein {ECO:0000313|EnsemblMetazoa:PAC:15711288}	I1F5E7_AMPQE	4	0	0	0	0	1	0	0	0
fgenesh1_pg.scaffold_5378000001	NvERTx.4.153752	No_Description	No_Uniprotmatch		0	0	0	0	1	0	0	0
fgenesh1_pg.scaffold_5693000001					0	0	0	0	1	0	0	0
fgenesh1_pg.scaffold_592000004	NvERTx.4.97575	Serine/threonine-protein phosphatase 2A activator	Q28717	7	0	0	0	0	1	0	0	0
fgenesh1_pg.scaffold_6000122	NvERTx.4.2729	Octopamine receptor 1	O77408	8	0	0	0	0	1	0	0	0
fgenesh1_pg.scaffold_64000065	NvERTx.4.31274	AAEL012909-PA {ECO:0000313|EMBL:EAT34889.1}	Q16KR1_AEDAE	7	0	0	0	0	1	0	0	0
fgenesh1_pg.scaffold_6799000001					0	0	0	0	1	0	0	0
fgenesh1_pg.scaffold_70000056	NvERTx.4.42702	Galaxin-like 1 {ECO:0000313|EMBL:ADI50284.1}	D9IQ17_ACRMI	5	0	0	0	0	1	0	0	0
fgenesh1_pg.scaffold_70000057	NvERTx.4.93960	Galaxin-like 1 {ECO:0000313|EMBL:ADI50284.1}	D9IQ17_ACRMI		0	0	0	0	1	0	0	0
fgenesh1_pg.scaffold_7000053	NvERTx.4.7651	Uncharacterized protein {ECO:0000313|Ensembl:ENSCINP00000020050}	F6R675_CIOIN	6	0	0	0	0	1	0	0	0
fgenesh1_pg.scaffold_71000023	NvERTx.4.71128	Membrane progestin receptor gamma-B	Q6DC77	9	0	0	0	0	1	0	0	0
fgenesh1_pg.scaffold_73000006	NvERTx.4.24329	No_Description	No_Uniprotmatch	3	0	0	0	0	1	0	0	0
fgenesh1_pg.scaffold_7489000001	NvERTx.4.183928	60S ribosomal protein L15	P61368	4	0	0	0	0	1	0	0	0
fgenesh1_pg.scaffold_7542000002					0	0	0	0	1	0	0	0
fgenesh1_pg.scaffold_7607000001	NvERTx.4.45437	No_Description	No_Uniprotmatch		0	0	0	0	1	0	0	0
fgenesh1_pg.scaffold_771000005	NvERTx.4.180940	Vitellogenin	Q6RG02	6	0	0	0	0	1	0	0	0
fgenesh1_pg.scaffold_78000006	NvERTx.4.82484	Uncharacterized protein {ECO:0000313|EMBL:OAI14103.1}	A0A177N9D5_9GAMM	6	0	0	0	0	1	0	0	0
fgenesh1_pg.scaffold_78000065	NvERTx.4.16995	No_Description	No_Uniprotmatch	4	0	0	0	0	1	0	0	0
fgenesh1_pg.scaffold_79000009	NvERTx.4.198549	Uncharacterized protein R707	Q5UNW1	9	0	0	0	0	1	0	0	0
fgenesh1_pg.scaffold_80000038	NvERTx.4.64631	Collagen triple helix repeat-containing protein 1	Q8CG08	9	0	0	0	0	1	0	0	0
fgenesh1_pg.scaffold_86000049	NvERTx.4.81779	Low choriolytic enzyme	P31579	6	0	0	0	0	1	0	0	0
fgenesh1_pg.scaffold_9000153	NvERTx.4.86664	Troponin C, skeletal muscle	P81660	3	0	0	0	0	1	0	0	0
fgenesh1_pm.scaffold_118000003					0	0	0	0	1	0	0	0
fgenesh1_pm.scaffold_135000001	NvERTx.4.145505	Steroid 17-alpha-hydroxylase/17,20 lyase	P30437	6	0	0	0	0	1	0	0	0
fgenesh1_pm.scaffold_14000026	NvERTx.4.117442	Histone H3, embryonic	P06352	5	0	0	0	0	1	0	0	0
fgsh_est.C_scaffold_1457000001					0	0	0	0	1	0	0	0
fgsh_est.C_scaffold_303000001					0	0	0	0	1	0	0	0
fgsh_est.C_scaffold_31000007	NvERTx.4.56652	No_Description	No_Uniprotmatch	8	0	0	0	0	1	0	0	0
fgsh_est.C_scaffold_4000001					0	0	0	0	1	0	0	0
fgsh_est.C_scaffold_74000004	NvERTx.4.89374	Transforming protein v-Fos/v-Fox	P29176	4	0	0	0	0	1	0	0	0
fgsh_est.C_scaffold_85000007	NvERTx.4.72440	Krueppel-like factor 5	Q13887	9	0	0	0	0	1	0	0	0
gw.127.63.1	NvERTx.4.51834	Superoxide-generating NADPH oxidase heavy chain subunit A	Q9XYS3	9	0	0	0	0	1	0	0	0
gw.17.360.1	NvERTx.4.37572	No_Description	No_Uniprotmatch		0	0	0	0	1	0	0	0
gw.1783.4.1					0	0	0	0	1	0	0	0
gw.185.50.1	NvERTx.4.152523	Exportin-5	Q924C1	1	0	0	0	0	1	0	0	0
gw.19.158.1					0	0	0	0	1	0	0	0
gw.1932.8.1					0	0	0	0	1	0	0	0
gw.23.81.1	NvERTx.4.180831	No_Description	No_Uniprotmatch	3	0	0	0	0	1	0	0	0
gw.2549.1.1					0	0	0	0	1	0	0	0
gw.311.29.1					0	0	0	0	1	0	0	0
gw.32.231.1	NvERTx.4.66420	Muscle, skeletal receptor tyrosine-protein kinase	O15146	9	0	0	0	0	1	0	0	0
gw.322.1.1	NvERTx.4.169399	Doublesex- and mab-3-related transcription factor 3a	P83758	8	0	0	0	0	1	0	0	0
gw.347.12.1	NvERTx.4.167116	No_Description	No_Uniprotmatch	2	0	0	0	0	1	0	0	0
gw.362.54.1					0	0	0	0	1	0	0	0
gw.3795.4.1					0	0	0	0	1	0	0	0
gw.38.149.1	NvERTx.4.131475	Ras-related protein Rab-30	Q923S9	6	0	0	0	0	1	0	0	0
gw.3822.1.1	NvERTx.4.170754	No_Description	No_Uniprotmatch	4	0	0	0	0	1	0	0	0
gw.4.400.1	NvERTx.4.69505	Early growth response protein 1	P26632	4	0	0	0	0	1	0	0	0
gw.414.21.1					0	0	0	0	1	0	0	0
gw.4153.1.1					0	0	0	0	1	0	0	0
gw.442.9.1	NvERTx.4.89621	No_Description	No_Uniprotmatch	3	0	0	0	0	1	0	0	0
gw.4546.3.1	NvERTx.4.169412	Doublesex- and mab-3-related transcription factor A2	A8TSS9	8	0	0	0	0	1	0	0	0
gw.47.91.1	NvERTx.4.55544	Protein BTG1	P62325	4	0	0	0	0	1	0	0	0
gw.53.139.1	NvERTx.4.124490	Sodium-dependent phosphate transport protein 2B	Q9DBP0	7	0	0	0	0	1	0	0	0
gw.54.48.1	NvERTx.4.44561	Acyl-CoA desaturase	Q92038	3	0	0	0	0	1	0	0	0
gw.648.6.1					0	0	0	0	1	0	0	0
gw.724.2.1					0	0	0	0	1	0	0	0
gw.757.7.1	NvERTx.4.68274	Persulfide dioxygenase ETHE1, mitochondrial	O95571	9	0	0	0	0	1	0	0	0
gw.85.250.1					0	0	0	0	1	0	0	0
e_gw.60.18.1	NvERTx.4.14466	No_Description	No_Uniprotmatch	6	0	0	0	0	0	1	0	0
fgenesh1_pg.scaffold_93000017	NvERTx.4.230177	Ankyrin repeat and SOCS box protein 9	Q96DX5	6	0	0	0	0	0	1	0	0
e_gw.55.77.1	NvERTx.4.118493	Apoptosis regulator BAX	Q07813	6	0	0	0	0	0	1	0	0
estExt_GenewiseH_1.C_1350112	NvERTx.4.233087	No_Description	No_Uniprotmatch	6	0	0	0	0	0	1	0	0
e_gw.32.58.1	NvERTx.4.22265	No_Description	No_Uniprotmatch	6	0	0	0	0	0	1	0	0
e_gw.109.93.1	NvERTx.4.63951	Contactin-associated protein-like 4	Q99P47	6	0	0	0	0	0	1	0	0
estExt_fgenesh1_pg.C_190079	NvERTx.4.3403	No_Description	No_Uniprotmatch	6	0	0	0	0	0	1	0	0
fgenesh1_pg.scaffold_157000053	NvERTx.4.98867	Protein draper {ECO:0000312|FlyBase:FBgn0027594}	Q9W0A0	7	0	0	0	0	0	1	0	0
e_gw.19.56.1	NvERTx.4.147872	Egl nine homolog 2	Q6AYU4	6	0	0	0	0	0	1	0	0
estExt_fgenesh1_pg.C_260079	NvERTx.4.80156	F-box/LRR-repeat protein 20	Q9QZH7	6	0	0	0	0	0	1	0	0
estExt_gwp.C_2750052	NvERTx.4.65338	No_Description	No_Uniprotmatch	7	0	0	0	0	0	1	0	0
e_gw.58.324.1	NvERTx.4.207772	Hemerythrin-like protein	A7T0T1	7	0	0	0	0	0	1	0	0
gw.2.345.1	NvERTx.4.129350	Hepatic leukemia factor	Q16534	6	0	0	0	0	0	1	0	0
e_gw.269.36.1	NvERTx.4.143568	Leucine-rich repeat-containing protein 15	Q80X72	6	0	0	0	0	0	1	0	0
fgenesh1_pg.scaffold_121000065	NvERTx.4.90254	Muscleblind-like protein 2a	Q6Q2B2	6	0	0	0	0	0	1	0	0
fgenesh1_pg.scaffold_10932000001	NvERTx.4.45351	No_Description	No_Uniprotmatch	6	0	0	0	0	0	1	0	0
e_gw.30.149.1	NvERTx.4.104006	No_Description	No_Uniprotmatch	6	0	0	0	0	0	1	0	0
gw.4589.1.1	NvERTx.4.88953	Nidogen-2	Q14112	6	0	0	0	0	0	1	0	0
e_gw.247.59.1	NvERTx.4.95520	Neuropeptide FF receptor 2	Q9Y5X5	6	0	0	0	0	0	1	0	0
e_gw.2.21.1	NvERTx.4.233303	No_Description	No_Uniprotmatch	6	0	0	0	0	0	1	0	0
e_gw.1518.2.1	NvERTx.4.231596	DNA repair and recombination protein RAD54-like	O12944	5	0	0	0	0	0	1	0	0
fgenesh1_pg.scaffold_224000012	NvERTx.4.180360	No_Description	No_Uniprotmatch	5	0	0	0	0	0	1	0	0
e_gw.6.118.1	NvERTx.4.45216	Short-chain dehydrogenase/reductase family 9C member 7	Q8NEX9	6	0	0	0	0	0	1	0	0
e_gw.266.5.1	NvERTx.4.172247	Serine hydroxymethyltransferase, mitochondrial	P34897	7	0	0	0	0	0	1	0	0
e_gw.262.12.1	NvERTx.4.148348	Transcription initiation protein SPT3 homolog	O75486	6	0	0	0	0	0	1	0	0
fgenesh1_pg.scaffold_2000099	NvERTx.4.149229	Probable tRNA methyltransferase 9-like protein	Q80WQ4	6	0	0	0	0	0	1	0	0
fgenesh1_pg.scaffold_943000001	NvERTx.4.128742	Vacuolar protein sorting-associated protein 33B {ECO:0000250|UniProtKB:Q9H267}	Q58EN8	7	0	0	0	0	0	1	0	0
e_gw.57.126.1	NvERTx.4.10017	Protein wntless homolog	Q6DID7	6	0	0	0	0	0	1	0	0
e_gw.86.231.1	NvERTx.4.33269	No_Description	No_Uniprotmatch	7	0	0	0	0	0	1	0	0
e_gw.191.152.1	NvERTx.4.146352	No_Description	No_Uniprotmatch	6	0	0	0	0	0	1	0	0
e_gw.270.94.1	NvERTx.4.220399	No_Description	No_Uniprotmatch	5	0	0	0	0	0	1	0	0
fgenesh1_pg.scaffold_220000021	NvERTx.4.224260	No_Description	No_Uniprotmatch	7	0	0	0	0	0	1	0	0
fgenesh1_pg.scaffold_2241000001	NvERTx.4.150884	No_Description	No_Uniprotmatch	6	0	0	0	0	0	1	0	0
estExt_fgenesh1_pg.C_470130	NvERTx.4.161927	No_Description	No_Uniprotmatch	6	0	0	0	0	0	1	0	0
estExt_fgenesh1_pg.C_1180026	NvERTx.4.174108	No_Description	No_Uniprotmatch	6	0	0	0	0	0	1	0	0
e_gw.60.83.1	NvERTx.4.161571	A disintegrin and metalloproteinase with thrombospondin motifs 19	P59509	6	0	0	0	0	0	1	0	0
fgenesh1_pg.scaffold_2445000001	NvERTx.4.147867	Egl nine homolog 1	P59722	6	0	0	0	0	0	1	0	0
e_gw.3.758.1	NvERTx.4.150479	Uncharacterized protein {ECO:0000313|EMBL:CDQ79820.1}	A0A060XSF3_ONCMY	6	0	0	0	0	0	1	0	0
estExt_fgenesh1_pg.C_230147	NvERTx.4.38414	No_Description	No_Uniprotmatch	7	0	0	0	0	0	1	0	0
fgenesh1_pg.scaffold_205000028	NvERTx.4.34244	No_Description	No_Uniprotmatch	3	0	0	0	0	0	1	0	0
fgenesh1_pg.scaffold_21000158	NvERTx.4.32917	No_Description	No_Uniprotmatch	9	0	0	0	0	0	1	0	0
fgenesh1_pg.scaffold_12000152	NvERTx.4.153609	No_Description	No_Uniprotmatch	3	0	0	0	0	0	1	0	0
fgenesh1_pg.scaffold_4000230	NvERTx.4.41243	No_Description	No_Uniprotmatch	3	0	0	0	0	0	1	0	0
fgenesh1_pg.scaffold_186000006	NvERTx.4.39756	No_Description	No_Uniprotmatch	3	0	0	0	0	0	1	0	0
fgenesh1_pg.scaffold_186000012	NvERTx.4.57101	No_Description	No_Uniprotmatch	9	0	0	0	0	0	1	0	0
fgenesh1_pg.scaffold_1748000001	NvERTx.4.154731	No_Description	No_Uniprotmatch	4	0	0	0	0	0	1	0	0
estExt_fgenesh1_pg.C_400086	NvERTx.4.52538	No_Description	No_Uniprotmatch	9	0	0	0	0	0	1	0	0
estExt_fgenesh1_pg.C_6880003	NvERTx.4.1543	No_Description	No_Uniprotmatch	3	0	0	0	0	0	1	0	0
gw.4250.1.1	NvERTx.4.92001	No_Description	No_Uniprotmatch	4	0	0	0	0	0	1	0	0
estExt_fgenesh1_pg.C_1680042	NvERTx.4.98683	No_Description	No_Uniprotmatch	9	0	0	0	0	0	1	0	0
fgenesh1_pg.scaffold_201000035	NvERTx.4.79810	5-hydroxytryptamine receptor 4	O70528	9	0	0	0	0	0	1	0	0
fgenesh1_pg.scaffold_278000004	NvERTx.4.66268	D(1)-like dopamine receptor	P47800	9	0	0	0	0	0	1	0	0
fgenesh1_pg.scaffold_17000090	NvERTx.4.41309	E-selectin	P98107	9	0	0	0	0	0	1	0	0
e_gw.161.23.1	NvERTx.4.106578	Epidermal growth factor-like protein 6	Q8AVH7	9	0	0	0	0	0	1	0	0
e_gw.2.439.1	NvERTx.4.77845	Fibroblast growth factor 9	Q3ZFI5	9	0	0	0	0	0	1	0	0
estExt_fgenesh1_pg.C_2060037	NvERTx.4.232079	No_Description	No_Uniprotmatch	4	0	0	0	0	0	1	0	0
gw.266.72.1	NvERTx.4.106591	Hemicentin-2	A2AJ76	9	0	0	0	0	0	1	0	0
e_gw.20.175.1	NvERTx.4.82227	High-affinity choline transporter 1	Q9VE46	9	0	0	0	0	0	1	0	0
fgenesh1_pg.scaffold_218000008	NvERTx.4.62423	Putative threonine dehydratase	P55664	9	0	0	0	0	0	1	0	0
gw.25.94.1	NvERTx.4.42458	Large neutral amino acids transporter small subunit 1	Q63016	9	0	0	0	0	0	1	0	0
e_gw.413.1.1	NvERTx.4.106580	Low affinity immunoglobulin epsilon Fc receptor	P20693	9	0	0	0	0	0	1	0	0
gw.2387.1.1	NvERTx.4.170560	Macrophage-expressed gene 1 protein	Q5RBP9	3	0	0	0	0	0	1	0	0
fgenesh1_pg.scaffold_36000031	NvERTx.4.70359	No_Description	No_Uniprotmatch	3	0	0	0	0	0	1	0	0
fgenesh1_pg.scaffold_9000179	NvERTx.4.49498	Orexin receptor type 1	Q0GBZ5	9	0	0	0	0	0	1	0	0
e_gw.1.592.1	NvERTx.4.60956	Orexin receptor type 2	P56719	9	0	0	0	0	0	1	0	0
gw.433.11.1	NvERTx.4.66911	Organic cation transporter-like protein	Q95R48	9	0	0	0	0	0	1	0	0
gw.10605.6.1	NvERTx.4.221158	Probable RNA-directed DNA polymerase from transposon X-element	Q9NBX4	9	0	0	0	0	0	1	0	0
e_gw.62.208.1	NvERTx.4.339	Ras-like GTP-binding protein YPT1	Q01890	3	0	0	0	0	0	1	0	0
fgenesh1_pg.scaffold_51000020	NvERTx.4.36471	Ras-related and estrogen-regulated growth inhibitor	Q0VCJ7	9	0	0	0	0	0	1	0	0
fgenesh1_pg.scaffold_133000037	NvERTx.4.47648	Solute carrier family 22 member 6-B	Q66J52	9	0	0	0	0	0	1	0	0
gw.75.97.1	NvERTx.4.163034	Solute carrier organic anion transporter family member 5A1	Q9H2Y9	9	0	0	0	0	0	1	0	0
fgenesh1_pg.scaffold_3000048	NvERTx.4.43369	SPARC	P34714	9	0	0	0	0	0	1	0	0
fgenesh1_pg.scaffold_237000026	NvERTx.4.18680	Transmembrane prolyl 4-hydroxylase	Q9NXG6	3	0	0	0	0	0	1	0	0
e_gw.8438.2.1	NvERTx.4.143394	Transmembrane protease serine 4	Q8VCA5	3	0	0	0	0	0	1	0	0
e_gw.106.4.1	NvERTx.4.121014	Tyrosine-protein kinase Fer	Q9TTY2	9	0	0	0	0	0	1	0	0
gw.853.1.1	NvERTx.4.56497	Uncharacterized protein {ECO:0000313|EMBL:KEH22088.1, ECO:0000313|EnsemblPlants:KEH22088}	A0A072TYZ4_MEDTR	9	0	0	0	0	0	1	0	0
gw.1.561.1	NvERTx.4.35977	Uncharacterized protein {ECO:0000313|EMBL:EKC24649.1}	K1PZZ5_CRAGI	9	0	0	0	0	0	1	0	0
gw.436.55.1	NvERTx.4.70509	No_Description	No_Uniprotmatch	9	0	0	0	0	0	1	0	0
gw.6562.3.1	NvERTx.4.100077	Uncharacterized protein {ECO:0000313|EMBL:KDR02726.1}	A0A067QQ03_ZOONE	9	0	0	0	0	0	1	0	0
fgenesh1_pg.scaffold_22000109	NvERTx.4.19635	Uncharacterized protein {ECO:0000313|EMBL:KFA62580.1}	A0A084QF45_9HYPO	9	0	0	0	0	0	1	0	0
estExt_fgenesh1_kg.C_1010004	NvERTx.4.154624	Uncharacterized protein {ECO:0000313|EMBL:KJE93977.1}	A0A0D2VSC9_CAPO3	3	0	0	0	0	0	1	0	0
gw.569.36.1	NvERTx.4.129841	Uncharacterized protein {ECO:0000313|EMBL:KNE89549.1}	A0A0L0US49_9BASI	3	0	0	0	0	0	1	0	0
e_gw.347.37.1	NvERTx.4.71996	Uncharacterized protein {ECO:0000313|EnsemblMetazoa:SPU_019088-tr}	W4YTE6_STRPU	3	0	0	0	0	0	1	0	0
estExt_fgenesh1_pg.C_670032	NvERTx.4.114430	No_Description	No_Uniprotmatch	6	0	0	0	0	0	0	1	0
estExt_GenewiseH_1.C_340142	NvERTx.4.93777	No_Description	No_Uniprotmatch	1	0	0	0	0	0	0	1	0
gw.85.146.1	NvERTx.4.121113	Protein-serine O-palmitoleoyltransferase porcupine {ECO:0000305}	Q9JJJ7	6	0	0	0	0	0	0	1	0
gw.137.32.1	NvERTx.4.127048	Histone-lysine N-methyltransferase 2C	Q8BRH4	6	0	0	0	0	0	0	1	0
estExt_fgenesh1_pg.C_1600029	NvERTx.4.14721	No_Description	No_Uniprotmatch	6	0	0	0	0	0	0	1	0
e_gw.351.22.1	NvERTx.4.6703	Protein bicaudal C homolog 1	Q99MQ1	6	0	0	0	0	0	0	1	0
estExt_GenewiseH_1.C_990063	NvERTx.4.35039	Forkhead box protein B1	Q99853	7	0	0	0	0	0	0	1	0
estExt_GenewiseH_1.C_4440001	NvERTx.4.48248	Protein Wnt-4	P49338	1	0	0	0	0	0	0	1	0
estExt_fgenesh1_pm.C_530001	NvERTx.4.59627	Twist-related protein	P13903	1	0	0	0	0	0	0	1	0
estExt_gwp.C_1170009	NvERTx.4.80873	Frizzled-10-A	Q9DEB5	1	0	0	0	0	0	0	1	0
estExt_fgenesh1_kg.C_50021	NvERTx.4.142825	Protein snail homolog Sna	P19382	3	0	0	0	0	0	0	1	0
gw.26.321.1	NvERTx.4.15009	Homeobox protein Nkx-2.2	P42586	4	0	0	0	0	0	0	1	0
estExt_fgenesh1_pg.C_2620002	NvERTx.4.239	No_Description	No_Uniprotmatch	3	0	0	0	0	0	0	1	0
e_gw.286.29.1	NvERTx.4.97387	Homeobox protein SIX3	O42406	4	0	0	0	0	0	0	1	0
gw.34.211.1	NvERTx.4.120132	Forkhead box protein J1	Q63247	6	0	0	0	0	0	0	0	1
e_gw.38.33.1	NvERTx.4.130710	Matrilin-2	O00339	1	0	0	0	0	0	0	0	1
e_gw.116.148.1	NvERTx.4.13288	Homeobox protein prophet of Pit-1	P97458	1	0	0	0	0	0	0	0	1
estExt_gwp.C_40076	NvERTx.4.125722	No_Description	No_Uniprotmatch	6	0	0	0	0	0	0	0	1
gw.15.184.1	NvERTx.4.220026	Homeobox protein ceh-1	P53547	1	0	0	0	0	0	0	0	1
fgenesh1_pg.scaffold_49000009	NvERTx.4.51827	No_Description	No_Uniprotmatch	5	0	0	0	0	0	0	0	1
estExt_gwp.C_620176	NvERTx.4.52738	No_Description	No_Uniprotmatch	5	0	0	0	0	0	0	0	1
e_gw.223.23.1	NvERTx.4.54137	Muscle, skeletal receptor tyrosine-protein kinase	O15146	6	0	0	0	0	0	0	0	1
gw.55.217.1	NvERTx.4.57017	Intestine-specific homeobox	A1A546	6	0	0	0	0	0	0	0	1
gw.51.137.1	NvERTx.4.64399	Protein sprouty homolog 2	O43597	6	0	0	0	0	0	0	0	1
fgenesh1_pg.scaffold_2000024	NvERTx.4.65410	Fibroblast growth factor 2	P15655	6	0	0	0	0	0	0	0	1
e_gw.205.1.1	NvERTx.4.6665	Forkhead box protein L1	Q64731	1	0	0	0	0	0	0	0	1
fgenesh1_pg.scaffold_116000032	NvERTx.4.75541	No_Description	No_Uniprotmatch	1	0	0	0	0	0	0	0	1
e_gw.248.4.1	NvERTx.4.77035	Homeobox protein MOX-1 {ECO:0000250|UniProtKB:P50221}	F1Q4R9	1	0	0	0	0	0	0	0	1
e_gw.248.7.1	NvERTx.4.77032	No_Description	No_Uniprotmatch	5	0	0	0	0	0	0	0	1
e_gw.53.52.1	NvERTx.4.77301	Transcription factor Sp9	Q0VA40	1	0	0	0	0	0	0	0	1
gw.31.152.1	NvERTx.4.82944	Transcription factor ETV7	Q9Y603	6	0	0	0	0	0	0	0	1
fgenesh1_pg.scaffold_183000001	NvERTx.4.127818	No_Description	No_Uniprotmatch	3	0	0	0	0	0	0	0	1
e_gw.148.118.1	NvERTx.4.35183	Homeobox protein EMX1	Q804S6	3	0	0	0	0	0	0	0	1
e_gw.27.3.1	NvERTx.4.52057	GS homeobox 1	P31315	2	0	0	0	0	0	0	0	1
estExt_fgenesh1_pg.C_120143	NvERTx.4.35900	No_Description	No_Uniprotmatch	3	0	0	0	0	0	0	0	1
e_gw.6.263.1	NvERTx.4.60786	No_Description	No_Uniprotmatch	5	0	0	0	0	0	0	0	1
estExt_GenewiseH_1.C_620202	NvERTx.4.26722	No_Description	No_Uniprotmatch	4	0	0	0	0	0	0	0	1
