# Supplementary material for: Whole body regeneration deploys a rewired embryonic gene regulatory network logic
Source: Nat Commun. 2025 Dec 11;17:503. doi: 10.1038/s41467-025-67196-4 (PMC12804838; doi:10.1038/s41467-025-67196-4)
Supplement: Supplementary file 3 — Supplementary Data 1-26 [file 41467_2025_67196_MOESM3_ESM.zip › Supplemental Data/Supplementary Data 01 - 123 Regeneration specific genes.xlsx]

## Sheet: Feuille 1
Nemve1_tophit	Expressed_in_Embryo?	Regeneration_Cluster	Regeneration_Cluster_score	Embryo_Cluster	Embryo_Cluster_score	Top_Uniprot_match_ID	Top_Uniprot_match_Description	Top_NrHit..e.val	Other_NrHits
jgi|Nemve1|100129|e_gw.55.77.1	Y	R-6	0.998105082	E-5	1	Q07813	Apoptosis regulator BAX	gi|999971527|gb|KXJ10701.1|Apoptosis regulator BAX [Exaiptasia pallida], 2e-74	gi|1005460697|ref|XP_015767434.1|PREDICTED: LOW QUALITY PROTEIN: apoptosis regulator BAX-like [Acropora digitifera] 4e-61; gi|156389152|ref|XP_001634856.1|predicted protein [Nematostella vectensis] 1e-50; gi|828221772|ref|XP_002158069.3|PREDICTED: apoptosis regulator BAX-like [Hydra vulgaris] 3e-35; gi|919040202|ref|XP_013403489.1|PREDICTED: apoptosis regulator BAX-like [Lingula anatina] 1e-29; g…
jgi|Nemve1|100430|e_gw.57.126.1	Y	R-6	0.999602119	E-7	0.997437917	Q6DID7	Protein wntless homolog	gi|156388286|ref|XP_001634632.1|predicted protein [Nematostella vectensis], 6e-30	gi|121582130|dbj|BAF44472.1|Wntless, partial [Nematostella vectensis] 2e-29; gi|999975566|gb|KXJ14740.1|Protein wntless-like [Exaiptasia pallida] 5e-13; gi|1005439716|ref|XP_015757219.1|PREDICTED: protein wntless homolog [Acropora digitifera] 9e-11; gi|1126176440|ref|XP_019620485.1|PREDICTED: protein wntless homolog [Branchiostoma belcheri] 9e-10; gi|1126182154|ref|XP_019623583.1|PREDICTED: prote…
jgi|Nemve1|100902|e_gw.58.324.1	N	R-7	0.911069613	NA	NA	A7T0T1	Hemerythrin-like protein	gi|156351502|ref|XP_001622541.1|hypothetical protein NEMVEDRAFT_v1g220584 [Nematostella vectensis], 3e-71	gi|156388091|ref|XP_001634535.1|predicted protein [Nematostella vectensis] 7e-65; gi|1151127563|gb|AQV13650.1|hemerythrin, partial [Glycera dibranchiata] 2e-24; gi|1151127509|gb|AQV13623.1|hemerythrin [Delaya leruthi] 2e-24; gi|919056493|ref|XP_013410049.1|PREDICTED: hemerythrin-like [Lingula anatina] 3e-24; gi|1151127791|gb|AQV13764.1|hemerythrin [Sparganophilus sp. EP-2017] 6e-24; gi|1151127507…
jgi|Nemve1|101342|e_gw.60.83.1	Y	R-6	0.996701189	E-2	0.999226348	P59509	A disintegrin and metalloproteinase with thrombospondin motifs 19	gi|999983467|gb|KXJ22608.1|A disintegrin and metalloproteinase with thrombospondin motifs 19 [Exaiptasia pallida], 1e-142	gi|156387689|ref|XP_001634335.1|predicted protein [Nematostella vectensis] 6e-87; gi|677439892|gb|KFQ37077.1|A disintegrin and metalloproteinase with thrombospondin motifs 17, partial [Merops nubicus] 8e-85; gi|676592297|gb|KFO79256.1|A disintegrin and metalloproteinase with thrombospondin motifs 17, partial [Cuculus canorus] 1e-84; gi|1051155567|ref|XP_017660439.1|PREDICTED: A disintegrin and me…
jgi|Nemve1|101427|e_gw.60.18.1	Y	R-6	0.955548862	E-1	0.974969891	No_Uniprotmatch	No_Description	NA	NA
jgi|Nemve1|101792|e_gw.62.208.1	Y	R-3	0.880174449	E-8	0.966584285	Q01890	Ras-like GTP-binding protein YPT1	gi|156387431|ref|XP_001634207.1|predicted protein [Nematostella vectensis], 6e-55	gi|156387433|ref|XP_001634208.1|predicted protein [Nematostella vectensis] 6e-55; gi|1005453597|ref|XP_015763960.1|PREDICTED: GTP-binding protein YPTC1-like [Acropora digitifera] 1e-46; gi|685950513|ref|XP_009269225.1|GTP-binding protein ypt1 [Wallemia ichthyophaga EXF-994] 3e-44; gi|588258547|ref|XP_006958434.1|GTP-binding protein ypt1 [Wallemia mellicola CBS 633.66] 3e-44; gi|657744917|ref|XP_0…
jgi|Nemve1|106520|e_gw.82.8.1	Y	R-5	0.999991606	E-1	0.817140294	P50532	Structural maintenance of chromosomes protein 4	gi|156382738|ref|XP_001632709.1|predicted protein [Nematostella vectensis], 2e-167	gi|524879479|ref|XP_005096414.1|PREDICTED: structural maintenance of chromosomes protein 4-like [Aplysia californica] 8e-121; gi|762102316|ref|XP_011433651.1|PREDICTED: structural maintenance of chromosomes protein 4 [Crassostrea gigas] 2e-117; gi|828224624|ref|XP_012563028.1|PREDICTED: structural maintenance of chromosomes protein 4-like [Hydra vulgaris] 1e-116; gi|919086662|ref|XP_013380461.1|P…
jgi|Nemve1|106599|e_gw.82.132.1	N	R-2	0.999960937	NA	NA	Q95114	Lactadherin	gi|156382768|ref|XP_001632724.1|predicted protein [Nematostella vectensis], 9e-26	gi|156350444|ref|XP_001622286.1|predicted protein [Nematostella vectensis] 4e-24; gi|156388923|ref|XP_001634742.1|predicted protein [Nematostella vectensis] 2e-22; gi|156407446|ref|XP_001641555.1|predicted protein [Nematostella vectensis] 3e-20; gi|156314260|ref|XP_001617905.1|hypothetical protein NEMVEDRAFT_v1g49309 [Nematostella vectensis] 1e-19; gi|156349362|ref|XP_001622026.1|hypothetical pro…
jgi|Nemve1|107027|e_gw.84.142.1	N	R-4	0.673346553	NA	NA	Q6X0I2	Vitellogenin receptor {ECO:0000312|EMBL:AAP92450.1}	gi|156382522|ref|XP_001632602.1|predicted protein [Nematostella vectensis], 2e-07	gi|291223350|ref|XP_002731676.1|PREDICTED: suppressor of tumorigenicity 14 protein-like [Saccoglossus kowalevskii] 2e-07; gi|780123127|ref|XP_011678204.1|PREDICTED: low-density lipoprotein receptor-related protein 8 isoform X1 [Strongylocentrotus purpuratus] 3e-07; gi|1070155596|ref|XP_018359076.1|PREDICTED: vitellogenin receptor-like [Trachymyrmex cornetzi] 4e-07; gi|1009403468|gb|KYN23001.1|Vit…
jgi|Nemve1|107495|e_gw.86.231.1	N	R-7	0.399598221	NA	NA	No_Uniprotmatch	No_Description	NA	NA
jgi|Nemve1|109640|e_gw.95.59.1	N	R-9	0.951404593	NA	NA	B3EWZ6	MAM and LDL-receptor class A domain-containing protein 2	gi|999968880|gb|KXJ08054.1|MAM and LDL-receptor class A domain-containing protein 2 [Exaiptasia pallida], 8e-74	gi|156380606|ref|XP_001631859.1|predicted protein [Nematostella vectensis] 8e-60; gi|1005493575|ref|XP_015749454.1|PREDICTED: MAM and LDL-receptor class A domain-containing protein 1-like [Acropora digitifera] 2e-54; gi|999985991|gb|KXJ25132.1|MAM and LDL-receptor class A domain-containing protein 1 [Exaiptasia pallida] 1e-52; gi|999971790|gb|KXJ10964.1|MAM and LDL-receptor class A domain-contain…
jgi|Nemve1|111628|e_gw.106.4.1	N	R-9	0.988287463	NA	NA	Q9TTY2	Tyrosine-protein kinase Fer	gi|156378516|ref|XP_001631188.1|predicted protein [Nematostella vectensis], 2e-22	gi|400621230|gb|AFP87431.1|cek3-like protein [Nematostella vectensis] 2e-22; gi|156378518|ref|XP_001631189.1|predicted protein [Nematostella vectensis] 5e-21; gi|156378508|ref|XP_001631184.1|predicted protein [Nematostella vectensis] 1e-19; gi|999967961|gb|KXJ07135.1|Ephrin type-B receptor 2 [Exaiptasia pallida] 1e-14; gi|999983449|gb|KXJ22590.1|Tyrosine-protein kinase receptor Tie-1 [Exaiptasia …
jgi|Nemve1|112141|e_gw.109.93.1	N	R-6	0.980689081	NA	NA	Q99P47	Contactin-associated protein-like 4	gi|999971694|gb|KXJ10868.1|Polycystic kidney disease and receptor for egg jelly-related protein [Exaiptasia pallida], 6e-81	gi|156378197|ref|XP_001631030.1|predicted protein [Nematostella vectensis] 2e-54; gi|999970865|gb|KXJ10039.1|Polycystic kidney disease and receptor for egg jelly-related protein [Exaiptasia pallida] 2e-41; gi|1005450001|ref|XP_015762205.1|PREDICTED: uncharacterized protein LOC107341313, partial [Acropora digitifera] 2e-36; gi|999971016|gb|KXJ10190.1|Chromodomain-helicase-DNA-binding protein 1-lik…
jgi|Nemve1|116189|e_gw.136.83.1	N	R-2	0.999875881	NA	NA	O88783	Coagulation factor V	gi|156374262|ref|XP_001629727.1|predicted protein [Nematostella vectensis], 2e-86	gi|156374258|ref|XP_001629725.1|predicted protein [Nematostella vectensis] 1e-53; gi|156326616|ref|XP_001618658.1|hypothetical protein NEMVEDRAFT_v1g47540 [Nematostella vectensis] 1e-51; gi|156376431|ref|XP_001630364.1|predicted protein [Nematostella vectensis] 2e-51; gi|156339670|ref|XP_001620228.1|hypothetical protein NEMVEDRAFT_v1g47197 [Nematostella vectensis] 7e-27; gi|999982257|gb|KXJ21407.…
jgi|Nemve1|119340|e_gw.161.23.1	Y	R-9	0.61668225	E-3	0.711189957	Q8AVH7	Epidermal growth factor-like protein 6	gi|156368475|ref|XP_001627719.1|predicted protein [Nematostella vectensis], 7e-29	gi|156371133|ref|XP_001628620.1|predicted protein [Nematostella vectensis] 3e-19; gi|156362003|ref|XP_001625572.1|predicted protein [Nematostella vectensis] 5e-16; gi|1005491749|ref|XP_015748549.1|PREDICTED: uncharacterized protein LOC107328320 [Acropora digitifera] 2e-15; gi|156354367|ref|XP_001623367.1|predicted protein [Nematostella vectensis] 2e-15; gi|1005482657|ref|XP_015778017.1|PREDICTED:…
jgi|Nemve1|122625|e_gw.191.152.1	N	R-6	0.999584941	NA	NA	No_Uniprotmatch	No_Description	NA	NA
jgi|Nemve1|123144|e_gw.196.66.1	N	R-9	0.830672799	NA	NA	No_Uniprotmatch	No_Description	NA	NA
jgi|Nemve1|128258|e_gw.247.59.1	Y	R-6	0.999993384	E-5	0.623936586	Q9Y5X5	Neuropeptide FF receptor 2	gi|156363273|ref|XP_001625970.1|predicted protein [Nematostella vectensis], 8e-76	gi|156404422|ref|XP_001640406.1|predicted protein [Nematostella vectensis] 1e-47; gi|156357006|ref|XP_001624016.1|predicted protein [Nematostella vectensis] 3e-39; gi|999974150|gb|KXJ13324.1|Iron/zinc purple acid phosphatase-like protein [Exaiptasia pallida] 5e-39; gi|1005444761|ref|XP_015759715.1|PREDICTED: pyroglutamylated RFamide peptide receptor-like [Acropora digitifera] 2e-36; gi|1005445751…
jgi|Nemve1|129189|e_gw.262.12.1	Y	R-6	0.999861993	E-6	0.999998004	O75486	Transcription initiation protein SPT3 homolog	gi|156362171|ref|XP_001625654.1|predicted protein [Nematostella vectensis], 1e-94	gi|999984585|gb|KXJ23726.1|Transcription initiation protein SPT3-like [Exaiptasia pallida] 5e-80; gi|585721619|ref|XP_006813301.1|PREDICTED: transcription initiation protein SPT3 homolog [Saccoglossus kowalevskii] 4e-45; gi|543371205|ref|XP_005528825.1|PREDICTED: transcription initiation protein SPT3 homolog isoform X2 [Pseudopodoces humilis] 1e-44; gi|1020978003|ref|XP_005044473.2|PREDICTED: tra…
jgi|Nemve1|129467|e_gw.266.5.1	Y	R-7	0.999848382	E-5	0.999999975	P34897	Serine hydroxymethyltransferase, mitochondrial	gi|156362009|ref|XP_001625575.1|predicted protein [Nematostella vectensis], 3e-272	gi|999971791|gb|KXJ10965.1|Serine hydroxymethyltransferase, mitochondrial [Exaiptasia pallida] 7e-225; gi|1126194087|ref|XP_019630107.1|PREDICTED: serine hydroxymethyltransferase, mitochondrial-like [Branchiostoma belcheri] 3e-181; gi|919097076|ref|XP_013385211.1|PREDICTED: serine hydroxymethyltransferase, mitochondrial-like [Lingula anatina] 1e-180; gi|260829213|ref|XP_002609556.1|hypothetical p…
jgi|Nemve1|129471|e_gw.266.88.1	Y	R-2	0.999917266	E-8	0.941836316	Q95114	Lactadherin	gi|156361975|ref|XP_001625558.1|predicted protein [Nematostella vectensis], 2e-78	gi|156373113|ref|XP_001629378.1|predicted protein [Nematostella vectensis] 4e-45; gi|156350248|ref|XP_001622206.1|predicted protein [Nematostella vectensis] 6e-30; gi|156408087|ref|XP_001641688.1|predicted protein [Nematostella vectensis] 6e-28; gi|156343862|ref|XP_001621142.1|hypothetical protein NEMVEDRAFT_v1g145852 [Nematostella vectensis] 7e-28; gi|156374254|ref|XP_001629723.1|predicted prote…
jgi|Nemve1|129785|e_gw.269.36.1	Y	R-6	0.990329587	E-8	0.999813274	Q80X72	Leucine-rich repeat-containing protein 15	gi|999973587|gb|KXJ12761.1|MAM and LDL-receptor class A domain-containing protein 1 [Exaiptasia pallida], 3e-41	gi|1005466815|ref|XP_015770385.1|PREDICTED: uncharacterized protein LOC107348826 [Acropora digitifera] 2e-35; gi|1005470310|ref|XP_015772040.1|PREDICTED: uncharacterized protein LOC107350316 [Acropora digitifera] 1e-34; gi|156361810|ref|XP_001625477.1|predicted protein [Nematostella vectensis] 6e-33; gi|999985956|gb|KXJ25097.1|G-protein coupled receptor GRL101 [Exaiptasia pallida] 4e-32; gi|99999…
jgi|Nemve1|129868|e_gw.270.94.1	N	R-5	0.865357957	NA	NA	No_Uniprotmatch	No_Description	NA	NA
jgi|Nemve1|133576|e_gw.319.49.1	Y	R-2	0.999998651	E-5	0.765132672	O54799	Neuromedin-B receptor	gi|156358420|ref|XP_001624517.1|predicted protein [Nematostella vectensis], 2e-147	gi|156308368|ref|XP_001617657.1|hypothetical protein NEMVEDRAFT_v1g157068 [Nematostella vectensis] 3e-122; gi|1005460039|ref|XP_015767097.1|PREDICTED: neuropeptide FF receptor 2-like [Acropora digitifera] 5e-73; gi|999973075|gb|KXJ12249.1|Neuropeptide FF receptor 2 [Exaiptasia pallida] 2e-65; gi|1005468103|ref|XP_015770967.1|PREDICTED: neuropeptide Y receptor type 2-like [Acropora digitifera] 4e-…
jgi|Nemve1|134914|e_gw.347.37.1	Y	R-3	0.980092506	E-8	0.999932643	W4YTE6_STRPU	Uncharacterized protein {ECO:0000313|EnsemblMetazoa:SPU_019088-tr}	gi|156357276|ref|XP_001624147.1|predicted protein [Nematostella vectensis], 5e-252	gi|999989763|gb|KXJ28795.1|hypothetical protein AC249_AIPGENE3932 [Exaiptasia pallida] 4e-171; gi|1005459139|ref|XP_015766699.1|PREDICTED: uncharacterized protein LOC107345498 isoform X2 [Acropora digitifera] 6e-145; gi|1005459137|ref|XP_015766698.1|PREDICTED: uncharacterized protein LOC107345498 isoform X1 [Acropora digitifera] 8e-145; gi|779992681|ref|XP_011670833.1|PREDICTED: uncharacterized p…
jgi|Nemve1|136072|e_gw.369.51.1	N	R-8	0.490860362	NA	NA	No_Uniprotmatch	No_Description	NA	NA
jgi|Nemve1|136220|e_gw.371.8.1	N	R-9	0.957653074	NA	NA	Q99M80	Receptor-type tyrosine-protein phosphatase T	gi|156400798|ref|XP_001638979.1|predicted protein [Nematostella vectensis], 1e-29	gi|156356240|ref|XP_001623836.1|predicted protein [Nematostella vectensis] 2e-29; gi|156356244|ref|XP_001623838.1|predicted protein [Nematostella vectensis] 4e-29; gi|156356250|ref|XP_001623841.1|predicted protein [Nematostella vectensis] 6e-27; gi|156356236|ref|XP_001623834.1|predicted protein [Nematostella vectensis] 5e-26; gi|999980007|gb|KXJ19181.1|Receptor-type tyrosine-protein phosphatase T…
jgi|Nemve1|13649|gw.242.14.1	Y	R-1	0.808407989	E-8	0.994602683	Q95252	Beta-3 adrenergic receptor	gi|156363494|ref|XP_001626078.1|predicted protein [Nematostella vectensis], 4e-52	gi|1005479644|ref|XP_015776553.1|PREDICTED: melanocyte-stimulating hormone receptor-like [Acropora digitifera] 1e-44; gi|1005424294|ref|XP_015775412.1|PREDICTED: trace amine-associated receptor 5-like [Acropora digitifera] 5e-44; gi|1005424334|ref|XP_015775636.1|PREDICTED: melanocyte-stimulating hormone receptor-like [Acropora digitifera] 2e-42; gi|1005424362|ref|XP_015775757.1|PREDICTED: trace a…
jgi|Nemve1|137796|e_gw.413.1.1	N	R-9	0.68866699	NA	NA	P20693	Low affinity immunoglobulin epsilon Fc receptor	gi|999969330|gb|KXJ08504.1|Neurotrypsin [Exaiptasia pallida], 4e-66	gi|999967878|gb|KXJ07052.1|Versican core protein [Exaiptasia pallida] 9e-66; gi|1005468931|ref|XP_015771383.1|PREDICTED: uncharacterized protein LOC107349711 [Acropora digitifera] 6e-65; gi|1005490914|ref|XP_015748140.1|PREDICTED: uncharacterized protein LOC107327932 [Acropora digitifera] 1e-64; gi|999970960|gb|KXJ10134.1|Fibrillin-1 [Exaiptasia pallida] 1e-64; gi|1005468933|ref|XP_015771384.1|PR…
jgi|Nemve1|138098|e_gw.422.22.1	N	R-9	0.665647336	NA	NA	Q92752	Tenascin-R	gi|156354186|ref|XP_001623281.1|predicted protein [Nematostella vectensis], 2e-40	gi|999971230|gb|KXJ10404.1|Tenascin-R [Exaiptasia pallida] 6e-17; gi|999967587|gb|KXJ06761.1|Techylectin-5B, partial [Exaiptasia pallida] 7e-16; gi|999976403|gb|KXJ15577.1|Fibrinogen C domain-containing protein 1 [Exaiptasia pallida] 9e-16; gi|999967586|gb|KXJ06760.1|Angiopoietin-related protein 7 [Exaiptasia pallida] 1e-15; gi|1126207091|ref|XP_019637151.1|PREDICTED: ficolin-2-like [Branchiostom…
jgi|Nemve1|145813|e_gw.1518.2.1	Y	R-5	0.947506667	E-7	0.984547274	O12944	DNA repair and recombination protein RAD54-like	gi|156369786|ref|XP_001628155.1|predicted protein [Nematostella vectensis], 3e-28	gi|156344365|ref|XP_001621159.1|hypothetical protein NEMVEDRAFT_v1g145813 [Nematostella vectensis] 1e-27; gi|585677292|ref|XP_006819116.1|PREDICTED: DNA repair and recombination protein RAD54-like [Saccoglossus kowalevskii] 1e-20; gi|768347579|ref|XP_011570589.1|PREDICTED: DNA repair and recombination protein RAD54-like [Aquila chrysaetos canadensis] 1e-19; gi|729767652|ref|XP_010581017.1|PREDICT…
jgi|Nemve1|148395|e_gw.2388.1.1	N	R-8	0.988803617	NA	NA	Q28178	Thrombospondin-1	gi|156340139|ref|XP_001620364.1|hypothetical protein NEMVEDRAFT_v1g148395 [Nematostella vectensis], 2e-51	gi|999982878|gb|KXJ22025.1|Zinc metalloproteinase nas-13 [Exaiptasia pallida] 1e-28; gi|999982877|gb|KXJ22024.1|Zinc metalloproteinase nas-13 [Exaiptasia pallida] 2e-26; gi|999990002|gb|KXJ29032.1|Meprin A subunit beta [Exaiptasia pallida] 4e-23; gi|999982327|gb|KXJ21477.1|MAM and LDL-receptor class A domain-containing protein 2 [Exaiptasia pallida] 4e-22; gi|1005461184|ref|XP_015767677.1|PREDICT…
jgi|Nemve1|155328|e_gw.8438.2.1	N	R-3	0.945253342	NA	NA	Q8VCA5	Transmembrane protease serine 4	gi|156320571|ref|XP_001618206.1|hypothetical protein NEMVEDRAFT_v1g155328 [Nematostella vectensis], 6e-34	gi|156363671|ref|XP_001626165.1|predicted protein [Nematostella vectensis] 2e-32; gi|999986077|gb|KXJ25218.1|Transmembrane protease serine 5 [Exaiptasia pallida] 1e-29; gi|1005420967|ref|XP_015759636.1|PREDICTED: transmembrane protease serine 9-like [Acropora digitifera] 2e-23; gi|831544869|ref|XP_012726031.1|PREDICTED: acrosin-like [Fundulus heteroclitus] 4e-13; gi|156348272|ref|XP_001621786.1|p…
jgi|Nemve1|16432|gw.266.72.1	N	R-9	0.879179562	NA	NA	A2AJ76	Hemicentin-2	gi|1005489899|ref|XP_015747664.1|PREDICTED: uncharacterized protein LOC107327444 isoform X1 [Acropora digitifera], 2e-89	gi|1005489901|ref|XP_015747665.1|PREDICTED: uncharacterized protein LOC107327444 isoform X2 [Acropora digitifera] 2e-89; gi|156362003|ref|XP_001625572.1|predicted protein [Nematostella vectensis] 2e-84; gi|156381390|ref|XP_001632248.1|predicted protein [Nematostella vectensis] 6e-81; gi|1005489905|ref|XP_015747667.1|PREDICTED: uncharacterized protein LOC107327444 isoform X4 [Acropora digitifera] …
jgi|Nemve1|173936|estExt_gwp.C_2750052	Y	R-7	0.920225386	E-6	0.999876338	No_Uniprotmatch	No_Description	NA	NA
jgi|Nemve1|188264|estExt_GenewiseH_1.C_1190009	Y	R-5	0.981810651	E-1	0.958989124	No_Uniprotmatch	No_Description	NA	NA
jgi|Nemve1|189113|estExt_GenewiseH_1.C_1350112	Y	R-6	0.964922121	E-5	0.998345941	No_Uniprotmatch	No_Description	NA	NA
jgi|Nemve1|196115|fgenesh1_pg.scaffold_1000046	N	R-4	0.463034671	NA	NA	Q9DDK4	Sphingosine 1-phosphate receptor 1	gi|156408516|ref|XP_001641902.1|predicted protein [Nematostella vectensis], 1e-204	gi|1005440533|ref|XP_015757607.1|PREDICTED: muscarinic acetylcholine receptor M3-like [Acropora digitifera] 6e-42; gi|156399776|ref|XP_001638677.1|predicted protein [Nematostella vectensis] 4e-41; gi|156365931|ref|XP_001626895.1|predicted protein [Nematostella vectensis] 3e-40; gi|999973155|gb|KXJ12329.1|Adenosine receptor A3 [Exaiptasia pallida] 1e-37; gi|999973171|gb|KXJ12345.1|Tachykinin-like …
jgi|Nemve1|196477|fgenesh1_pg.scaffold_2000099	Y	R-6	0.999978492	E-5	0.999770991	Q80WQ4	Probable tRNA methyltransferase 9-like protein	gi|156408327|ref|XP_001641808.1|predicted protein [Nematostella vectensis], 2e-73	gi|999987392|gb|KXJ26509.1|putative tRNA methyltransferase 9-like protein [Exaiptasia pallida] 2e-26; gi|918622907|ref|XP_013377013.1|PREDICTED: probable tRNA methyltransferase 9-like protein isoform X3 [Chinchilla lanigera] 3e-07; gi|918622848|ref|XP_013376992.1|PREDICTED: probable tRNA methyltransferase 9-like protein isoform X1 [Chinchilla lanigera] 3e-07; gi|918622887|ref|XP_013377006.1|PREDI…
jgi|Nemve1|196727|fgenesh1_pg.scaffold_3000048	N	R-9	0.994918072	NA	NA	P34714	SPARC	gi|156407418|ref|XP_001641541.1|predicted protein [Nematostella vectensis], 2e-117	gi|999984137|gb|KXJ23278.1|Agrin [Exaiptasia pallida] 8e-41; gi|156364615|ref|XP_001626442.1|predicted protein [Nematostella vectensis] 1e-29; gi|156373068|ref|XP_001629356.1|predicted protein [Nematostella vectensis] 3e-29; gi|999973472|gb|KXJ12646.1|Follistatin-related protein 1 [Exaiptasia pallida] 6e-28; gi|999981996|gb|KXJ21150.1|SPARC protein [Exaiptasia pallida] 5e-25; gi|999984841|gb|KXJ2…
jgi|Nemve1|197150|fgenesh1_pg.scaffold_4000230	Y	R-3	0.778711606	E-8	0.999972738	No_Uniprotmatch	No_Description	gi|156407103|ref|XP_001641384.1|predicted protein [Nematostella vectensis], 2e-54	gi|156375865|ref|XP_001630299.1|predicted protein [Nematostella vectensis] 2e-10; gi|1005477177|ref|XP_015775347.1|PREDICTED: uncharacterized protein LOC107353541 isoform X1 [Acropora digitifera] 9e-09; gi|1005477179|ref|XP_015775348.1|PREDICTED: uncharacterized protein LOC107353541 isoform X2 [Acropora digitifera] 9e-09; gi|1005477183|ref|XP_015775350.1|PREDICTED: colipase-like protein 2 [Acropo…
jgi|Nemve1|198390|fgenesh1_pg.scaffold_9000179	N	R-9	0.779687298	NA	NA	Q0GBZ5	Orexin receptor type 1	gi|156404193|ref|XP_001640292.1|predicted protein [Nematostella vectensis], 1e-157	gi|725591288|ref|XP_010346461.1|PREDICTED: orexin receptor type 1 isoform X1 [Saimiri boliviensis boliviensis] 4e-16; gi|725591290|ref|XP_010346462.1|PREDICTED: orexin receptor type 1 isoform X2 [Saimiri boliviensis boliviensis] 4e-16; gi|1044355702|ref|XP_017383371.1|PREDICTED: orexin receptor type 1 [Cebus capucinus imitator] 2e-15; gi|585192092|ref|XP_006747283.1|PREDICTED: orexin receptor typ…
jgi|Nemve1|198798|fgenesh1_pg.scaffold_12000021	N	R-2	0.992536781	NA	NA	No_Uniprotmatch	No_Description	gi|156402538|ref|XP_001639647.1|predicted protein [Nematostella vectensis], 4e-22	NA
jgi|Nemve1|198929|fgenesh1_pg.scaffold_12000152	Y	R-3	0.902398253	E-6	0.999999977	No_Uniprotmatch	No_Description	NA	NA
jgi|Nemve1|199619|fgenesh1_pg.scaffold_16000069	Y	R-5	0.91481389	E-2	0.859958113	Q9YGZ6	Rhodopsin	gi|156401167|ref|XP_001639163.1|predicted protein [Nematostella vectensis], 3e-80	gi|156401165|ref|XP_001639162.1|predicted protein [Nematostella vectensis] 5e-69; gi|156393802|ref|XP_001636516.1|predicted protein [Nematostella vectensis] 3e-44; gi|1005480908|ref|XP_015777185.1|PREDICTED: pyroglutamylated RFamide peptide receptor-like [Acropora digitifera] 3e-19; gi|1005426413|ref|XP_015751022.1|PREDICTED: melanin-concentrating hormone receptor 2-like [Acropora digitifera] 7e-…
jgi|Nemve1|199801|fgenesh1_pg.scaffold_17000090	N	R-9	0.995186064	NA	NA	P98107	E-selectin	gi|156400750|ref|XP_001638955.1|predicted protein [Nematostella vectensis], 1e-38	gi|999987404|gb|KXJ26521.1|Sushi, von Willebrand factor type A, EGF and pentraxin domain-containing protein 1 [Exaiptasia pallida] 5e-10; gi|1005451951|ref|XP_015763121.1|PREDICTED: sushi, von Willebrand factor type A, EGF and pentraxin domain-containing protein 1-like [Acropora digitifera] 1e-06; gi|1126228451|ref|XP_019614067.1|PREDICTED: uncharacterized protein LOC109462018 [Branchiostoma belc…
jgi|Nemve1|200473|fgenesh1_pg.scaffold_21000158	N	R-9	0.798322233	NA	NA	No_Uniprotmatch	No_Description	gi|156399439|ref|XP_001638509.1|predicted protein [Nematostella vectensis], 8e-107	gi|156404189|ref|XP_001640290.1|predicted protein [Nematostella vectensis] 5e-12; gi|156402221|ref|XP_001639489.1|predicted protein [Nematostella vectensis] 4e-08; gi|156372795|ref|XP_001629221.1|predicted protein [Nematostella vectensis] 3e-07; gi|1005486892|ref|XP_015780039.1|PREDICTED: adrenocorticotropic hormone receptor-like [Acropora digitifera] 6e-07; gi|1005480004|ref|XP_015776730.1|PREDI…
jgi|Nemve1|200587|fgenesh1_pg.scaffold_22000109	N	R-9	0.994969787	NA	NA	A0A084QF45_9HYPO	Uncharacterized protein {ECO:0000313|EMBL:KFA62580.1}	gi|156398745|ref|XP_001638348.1|predicted protein [Nematostella vectensis], 7e-165	gi|667720269|gb|KFA62580.1|hypothetical protein S40285_05808 [Stachybotrys chlorohalonata IBT 40285] 1e-05;
jgi|Nemve1|201271|fgenesh1_pg.scaffold_27000034	Y	R-5	0.999754315	E-4	0.999999393	Q7SXS8	Histone PARylation factor 1 {ECO:0000250|UniProtKB:Q9NWY4}	gi|156397209|ref|XP_001637784.1|predicted protein [Nematostella vectensis], 9e-65	gi|156348441|ref|XP_001621850.1|hypothetical protein NEMVEDRAFT_v1g1452 [Nematostella vectensis] 7e-49; gi|999980299|gb|KXJ19473.1|UPF0609 protein C4orf27 [Exaiptasia pallida] 2e-38; gi|443686114|gb|ELT89494.1|hypothetical protein CAPTEDRAFT_108777 [Capitella teleta] 7e-38; gi|1042347337|ref|XP_017316282.1|PREDICTED: upf0609 protein c4orf27-like protein isoform X1 [Ictalurus punctatus] 4e-34; gi|…
jgi|Nemve1|201437|fgenesh1_pg.scaffold_28000054	N	R-2	0.999691578	NA	NA	A0A1S3IMH5_LINUN	papilin-like isoform X3 {ECO:0000313|RefSeq:XP_013398734.1}	gi|156397022|ref|XP_001637691.1|predicted protein [Nematostella vectensis], 4e-66	gi|156367053|ref|XP_001627234.1|predicted protein [Nematostella vectensis] 2e-18; gi|449668732|ref|XP_002167799.2|PREDICTED: uncharacterized protein ZK643.6-like [Hydra vulgaris] 4e-09; gi|918999226|ref|XP_013398712.1|PREDICTED: papilin-like isoform X1 [Lingula anatina] 9e-09; gi|918999231|ref|XP_013398726.1|PREDICTED: papilin-like isoform X2 [Lingula anatina] 9e-09; gi|918999237|ref|XP_013398734…
jgi|Nemve1|202554|fgenesh1_pg.scaffold_36000031	Y	R-3	0.856234782	E-2	0.989264003	No_Uniprotmatch	No_Description	NA	NA
jgi|Nemve1|203501|fgenesh1_pg.scaffold_43000084	N	R-8	0.711843163	NA	NA	No_Uniprotmatch	No_Description	gi|156392427|ref|XP_001636050.1|predicted protein [Nematostella vectensis], 3e-46	NA
jgi|Nemve1|204136|fgenesh1_pg.scaffold_48000056	Y	R-2	0.999889344	E-1	0.999951294	P78929	Cofilin	gi|156390759|ref|XP_001635437.1|predicted protein [Nematostella vectensis], 7e-45	gi|156390755|ref|XP_001635435.1|predicted protein [Nematostella vectensis] 5e-38; gi|156363337|ref|XP_001626001.1|predicted protein [Nematostella vectensis] 1e-19; gi|156375764|ref|XP_001630249.1|predicted protein [Nematostella vectensis] 2e-17; gi|999980260|gb|KXJ19434.1|Actin-depolymerizing factor 1 [Exaiptasia pallida] 2e-16; gi|1069603150|ref|XP_018177193.1|cofilin/tropomyosin-type actin-bind…
jgi|Nemve1|204438|fgenesh1_pg.scaffold_51000020	Y	R-9	0.984405726	E-8	0.996651342	Q0VCJ7	Ras-related and estrogen-regulated growth inhibitor	gi|156390182|ref|XP_001635150.1|predicted protein [Nematostella vectensis], 3e-79	gi|999977935|gb|KXJ17109.1|Ras-related and estrogen-regulated growth inhibitor [Exaiptasia pallida] 1e-34; gi|156406787|ref|XP_001641226.1|predicted protein [Nematostella vectensis] 1e-31; gi|999977962|gb|KXJ17136.1|Ras-related and estrogen-regulated growth inhibitor [Exaiptasia pallida] 4e-30; gi|156358254|ref|XP_001624437.1|predicted protein [Nematostella vectensis] 4e-18; gi|999983922|gb|KXJ23…
jgi|Nemve1|204550|fgenesh1_pg.scaffold_52000015	Y	R-2	0.99977431	E-6	0.999998465	No_Uniprotmatch	No_Description	NA	NA
jgi|Nemve1|205750|fgenesh1_pg.scaffold_62000069	N	R-2	0.999509577	NA	NA	No_Uniprotmatch	No_Description	gi|156387423|ref|XP_001634203.1|predicted protein [Nematostella vectensis], 5e-92	gi|999983591|gb|KXJ22732.1|hypothetical protein AC249_AIPGENE10862 [Exaiptasia pallida] 2e-40;
jgi|Nemve1|207843|fgenesh1_pg.scaffold_85000020	Y	R-2	0.993590119	E-6	0.999999054	O02824	Alpha-1A adrenergic receptor	gi|156382369|ref|XP_001632526.1|predicted protein [Nematostella vectensis], 4e-66	gi|1005487063|ref|XP_015780125.1|PREDICTED: allatostatin-A receptor-like [Acropora digitifera] 2e-12; gi|156356927|ref|XP_001623978.1|predicted protein [Nematostella vectensis] 4e-11; gi|1005435781|ref|XP_015755403.1|PREDICTED: 5-hydroxytryptamine receptor 1-like [Acropora digitifera] 1e-08; gi|999976574|gb|KXJ15748.1|Rhodopsin, GQ-coupled [Exaiptasia pallida] 4e-08; gi|156350121|ref|XP_001622150…
jgi|Nemve1|208506|fgenesh1_pg.scaffold_93000017	N	R-6	0.937697519	NA	NA	Q96DX5	Ankyrin repeat and SOCS box protein 9	gi|156380838|ref|XP_001631974.1|predicted protein [Nematostella vectensis], 3e-78	gi|1005434880|ref|XP_015754942.1|PREDICTED: protein phosphatase 1 regulatory subunit 27-like [Acropora digitifera] 9e-16; gi|1005436773|ref|XP_015755858.1|PREDICTED: ankyrin repeat and SOCS box protein 9-like [Acropora digitifera] 1e-05; gi|156377150|ref|XP_001630720.1|predicted protein [Nematostella vectensis] 1e-05; gi|813165000|ref|XP_012203560.1|hypothetical protein SPRG_09050 [Saprolegnia pa…
jgi|Nemve1|209751|fgenesh1_pg.scaffold_111000010	N	R-2	0.977293714	NA	NA	P70490	Lactadherin	gi|156378039|ref|XP_001630952.1|predicted protein [Nematostella vectensis], 2e-167	gi|999975285|gb|KXJ14459.1|Coagulation factor VIII [Exaiptasia pallida] 6e-48; gi|999975268|gb|KXJ14442.1|Contactin-associated protein like 5-3 [Exaiptasia pallida] 2e-43; gi|999982659|gb|KXJ21807.1|Lactadherin [Exaiptasia pallida] 1e-41; gi|999982997|gb|KXJ22142.1|Coagulation factor VIII [Exaiptasia pallida] 2e-38; gi|1005420383|ref|XP_015756947.1|PREDICTED: uncharacterized protein LOC107336373 …
jgi|Nemve1|210400|fgenesh1_pg.scaffold_121000019	Y	R-2	0.98390013	E-6	0.930690507	No_Uniprotmatch	No_Description	gi|156376581|ref|XP_001630438.1|predicted protein [Nematostella vectensis], 3e-98	gi|156380552|ref|XP_001631832.1|predicted protein [Nematostella vectensis] 8e-57; gi|156404324|ref|XP_001640357.1|predicted protein [Nematostella vectensis] 7e-56; gi|156384248|ref|XP_001633243.1|predicted protein [Nematostella vectensis] 3e-55; gi|156395571|ref|XP_001637184.1|predicted protein [Nematostella vectensis] 6e-55; gi|156380550|ref|XP_001631831.1|predicted protein [Nematostella vectens…
jgi|Nemve1|210446|fgenesh1_pg.scaffold_121000065	Y	R-6	0.999962971	E-7	0.937690631	Q6Q2B2	Muscleblind-like protein 2a	gi|156376565|ref|XP_001630430.1|predicted protein [Nematostella vectensis], 2e-48	gi|999981219|gb|KXJ20393.1|Ras GTPase-activating protein 3 [Exaiptasia pallida] 1e-44; gi|954215919|gb|KRX24885.1|Muscleblind-like protein [Trichinella nelsoni] 8e-29; gi|954215920|gb|KRX24886.1|Muscleblind-like protein [Trichinella nelsoni] 8e-29; gi|730372349|gb|KHJ43780.1|hypothetical protein D918_06303 [Trichuris suis] 8e-29; gi|669309637|gb|KFD53124.1|hypothetical protein M513_06038 [Trichur…
jgi|Nemve1|211165|fgenesh1_pg.scaffold_133000037	N	R-9	0.982389703	NA	NA	Q66J52	Solute carrier family 22 member 6-B	gi|156386598|ref|XP_001633999.1|predicted protein [Nematostella vectensis], 2e-53	gi|999976881|gb|KXJ16055.1|Organic cation transporter protein [Exaiptasia pallida] 5e-48; gi|156374469|ref|XP_001629829.1|predicted protein [Nematostella vectensis] 2e-46; gi|999990024|gb|KXJ29054.1|Organic cation transporter protein [Exaiptasia pallida] 7e-46; gi|156351343|ref|XP_001622468.1|predicted protein [Nematostella vectensis] 2e-45; gi|1005450438|ref|XP_015762415.1|PREDICTED: organic cat…
jgi|Nemve1|212028|fgenesh1_pg.scaffold_148000027	Y	R-8	0.430820341	E-8	0.568820056	O16374	Beta-1,4-galactosyltransferase galt-1 {ECO:0000303|PubMed:19858195}	gi|156372732|ref|XP_001629190.1|predicted protein [Nematostella vectensis], 2e-243	gi|1005442429|ref|XP_015758552.1|PREDICTED: uncharacterized protein LOC107337831 [Acropora digitifera] 3e-39; gi|156372734|ref|XP_001629191.1|predicted protein [Nematostella vectensis] 9e-38; gi|961077446|ref|XP_014791278.1|PREDICTED: uncharacterized protein LOC106884419 [Octopus bimaculoides] 8e-37; gi|919093871|ref|XP_013383781.1|PREDICTED: uncharacterized protein LOC106154089 [Lingula anatina]…
jgi|Nemve1|212534|fgenesh1_pg.scaffold_157000053	Y	R-7	0.675753027	E-6	0.999918896	Q9W0A0	Protein draper {ECO:0000312|FlyBase:FBgn0027594}	gi|156371425|ref|XP_001628764.1|predicted protein [Nematostella vectensis], 8e-282	gi|999975503|gb|KXJ14677.1|Protein jagged-1b [Exaiptasia pallida] 7e-195; gi|1005457640|ref|XP_015765943.1|PREDICTED: LOW QUALITY PROTEIN: platelet endothelial aggregation receptor 1-like, partial [Acropora digitifera] 2e-110; gi|363895784|gb|AEW43001.1|Rdsl1, partial [Nematostella vectensis] 3e-99; gi|1005427917|ref|XP_015751673.1|PREDICTED: uncharacterized protein LOC107331581 [Acropora digitif…
jgi|Nemve1|213861|fgenesh1_pg.scaffold_186000006	Y	R-3	0.685269153	E-1	0.999921578	No_Uniprotmatch	No_Description	gi|156368534|ref|XP_001627748.1|predicted protein [Nematostella vectensis], 6e-35	gi|156394314|ref|XP_001636771.1|predicted protein [Nematostella vectensis] 6e-27; gi|156329409|ref|XP_001619017.1|hypothetical protein NEMVEDRAFT_v1g224598 [Nematostella vectensis] 1e-19; gi|156408087|ref|XP_001641688.1|predicted protein [Nematostella vectensis] 1e-17;
jgi|Nemve1|213867|fgenesh1_pg.scaffold_186000012	Y	R-9	0.999415691	E-3	0.529302609	No_Uniprotmatch	No_Description	NA	NA
jgi|Nemve1|214487|fgenesh1_pg.scaffold_201000035	Y	R-9	0.968858448	E-8	0.991409229	O70528	5-hydroxytryptamine receptor 4	gi|156367073|ref|XP_001627244.1|predicted protein [Nematostella vectensis], 4e-183	gi|156359430|ref|XP_001624772.1|predicted protein [Nematostella vectensis] 2e-43; gi|156359588|ref|XP_001624849.1|predicted protein [Nematostella vectensis] 4e-43; gi|156408766|ref|XP_001642027.1|predicted protein [Nematostella vectensis] 3e-41; gi|156395396|ref|XP_001637097.1|predicted protein [Nematostella vectensis] 8e-40; gi|1005472068|ref|XP_015772901.1|PREDICTED: adrenocorticotropic hormone…
jgi|Nemve1|214631|fgenesh1_pg.scaffold_205000028	Y	R-3	0.48469631	E-5	0.686296427	No_Uniprotmatch	No_Description	gi|156366841|ref|XP_001627130.1|predicted protein [Nematostella vectensis], 1e-14	NA
jgi|Nemve1|215088|fgenesh1_pg.scaffold_218000008	Y	R-9	0.987978441	E-3	0.381354595	P55664	Putative threonine dehydratase	gi|999969435|gb|KXJ08609.1|L-threonine dehydratase catabolic TdcB [Exaiptasia pallida], 5e-85	gi|1126165538|ref|XP_019614552.1|PREDICTED: uncharacterized protein LOC109462438 [Branchiostoma belcheri] 1e-67; gi|919012600|ref|XP_013390768.1|PREDICTED: L-threonine dehydratase catabolic TdcB-like isoform X1 [Lingula anatina] 2e-61; gi|919012602|ref|XP_013390769.1|PREDICTED: L-threonine dehydratase catabolic TdcB-like isoform X2 [Lingula anatina] 2e-61; gi|762092646|ref|XP_011428755.1|PREDICTE…
jgi|Nemve1|215185|fgenesh1_pg.scaffold_220000021	Y	R-7	0.473413148	E-4	0.636353875	No_Uniprotmatch	No_Description	NA	NA
jgi|Nemve1|215308|fgenesh1_pg.scaffold_224000012	Y	R-5	0.96605522	E-6	0.972246962	No_Uniprotmatch	No_Description	NA	NA
jgi|Nemve1|215765|fgenesh1_pg.scaffold_237000026	Y	R-3	0.993166016	E-6	0.881337592	Q9NXG6	Transmembrane prolyl 4-hydroxylase	gi|156363757|ref|XP_001626207.1|predicted protein [Nematostella vectensis], 2e-138	gi|999982992|gb|KXJ22138.1|Transmembrane prolyl 4-hydroxylase [Exaiptasia pallida] 5e-62; gi|156363755|ref|XP_001626206.1|predicted protein [Nematostella vectensis] 2e-60; gi|999977191|gb|KXJ16365.1|Transmembrane prolyl 4-hydroxylase [Exaiptasia pallida] 1e-59; gi|585697404|ref|XP_006822380.1|PREDICTED: transmembrane prolyl 4-hydroxylase-like [Saccoglossus kowalevskii] 1e-59; gi|1005437880|ref|XP…
jgi|Nemve1|216921|fgenesh1_pg.scaffold_278000004	N	R-9	0.614415281	NA	NA	P47800	D(1)-like dopamine receptor	gi|156360981|ref|XP_001625300.1|predicted protein [Nematostella vectensis], 7e-203	gi|1005440140|ref|XP_015757402.1|PREDICTED: octopamine receptor-like [Acropora digitifera] 2e-71; gi|321477037|gb|EFX87996.1|Octopamine receptor beta-2-like protein [Daphnia pulex] 2e-35; gi|554883885|ref|XP_005951640.1|PREDICTED: D(1)-like dopamine receptor [Haplochromis burtoni] 2e-35; gi|391332865|ref|XP_003740849.1|PREDICTED: beta-2 adrenergic receptor-like [Galendromus occidentalis] 4e-35; g…
jgi|Nemve1|221431|fgenesh1_pg.scaffold_765000001	Y	R-4	0.910283748	E-1	0.999096364	No_Uniprotmatch	No_Description	gi|156348593|ref|XP_001621906.1|predicted protein [Nematostella vectensis], 6e-36	gi|156407075|ref|XP_001641370.1|predicted protein [Nematostella vectensis] 3e-35; gi|999967554|gb|KXJ06728.1|ATP-dependent DNA helicase PIF1 [Exaiptasia pallida] 6e-06;
jgi|Nemve1|221730|fgenesh1_pg.scaffold_943000001	Y	R-7	0.696743044	E-6	0.914350715	Q58EN8	Vacuolar protein sorting-associated protein 33B {ECO:0000250|UniProtKB:Q9H267}	gi|156347532|ref|XP_001621664.1|hypothetical protein NEMVEDRAFT_v1g221730 [Nematostella vectensis], 1e-43	gi|999982234|gb|KXJ21384.1|Vacuolar protein sorting-associated protein 33B [Exaiptasia pallida] 7e-29; gi|1005472409|ref|XP_015773071.1|PREDICTED: vacuolar protein sorting-associated protein 33B-like [Acropora digitifera] 1e-23; gi|1126188574|ref|XP_019627113.1|PREDICTED: vacuolar protein sorting-associated protein 33B-like [Branchiostoma belcheri] 2e-21; gi|585672986|ref|XP_006818336.1|PREDICTED…
jgi|Nemve1|222586|fgenesh1_pg.scaffold_1748000001	N	R-4	0.750110268	NA	NA	No_Uniprotmatch	No_Description	NA	NA
jgi|Nemve1|223076|fgenesh1_pg.scaffold_2241000001	Y	R-6	0.992359268	E-4	0.996923403	No_Uniprotmatch	No_Description	NA	NA
jgi|Nemve1|223226|fgenesh1_pg.scaffold_2445000001	Y	R-6	0.99999908	E-7	0.829544623	P59722	Egl nine homolog 1	gi|156339998|ref|XP_001620322.1|hypothetical protein NEMVEDRAFT_v1g223226 [Nematostella vectensis], 6e-135	gi|156400015|ref|XP_001638796.1|predicted protein [Nematostella vectensis] 5e-124; gi|999983637|gb|KXJ22778.1|Egl nine-like 3 [Exaiptasia pallida] 2e-102; gi|326673176|ref|XP_002664281.2|PREDICTED: egl nine homolog 1 isoform X1 [Danio rerio] 2e-63; gi|1104690825|gb|APD76527.1|egl-9 family hypoxia-inducible factor 1a [Megalobrama amblycephala] 4e-63; gi|966708071|gb|KTG40311.1|hypothetical protein…
jgi|Nemve1|225046|fgenesh1_pg.scaffold_7188000001	N	R-6	0.999987294	NA	NA	Q9LVD6	Cytochrome P450 81F2 {ECO:0000305}	gi|156324954|ref|XP_001618522.1|hypothetical protein NEMVEDRAFT_v1g225046 [Nematostella vectensis], 7e-31	gi|156353144|ref|XP_001622935.1|predicted protein [Nematostella vectensis] 7e-10; gi|999976359|gb|KXJ15533.1|Steroid 17-alpha-hydroxylase/17,20 lyase [Exaiptasia pallida] 4e-09; gi|156368492|ref|XP_001627727.1|predicted protein [Nematostella vectensis] 6e-09; gi|156383745|ref|XP_001632993.1|predicted protein [Nematostella vectensis] 6e-09; gi|156368532|ref|XP_001627747.1|predicted protein [Nemato…
jgi|Nemve1|225714|fgenesh1_pg.scaffold_10932000001	Y	R-6	0.999987179	E-6	0.999999836	No_Uniprotmatch	No_Description	gi|156344645|ref|XP_001621263.1|hypothetical protein NEMVEDRAFT_v1g145514 [Nematostella vectensis], 2e-17	NA
jgi|Nemve1|231729|fgsh_est.C_scaffold_2000015	Y	R-8	0.991324297	E-7	0.990341648	No_Uniprotmatch	No_Description	gi|156408097|ref|XP_001641693.1|predicted protein [Nematostella vectensis], 4e-14	NA
jgi|Nemve1|237062|estExt_fgenesh1_kg.C_1010004	Y	R-3	0.995296828	E-1	0.759817281	A0A0D2VSC9_CAPO3	Uncharacterized protein {ECO:0000313|EMBL:KJE93977.1}	gi|156379454|ref|XP_001631472.1|predicted protein [Nematostella vectensis], 1e-109	gi|999990463|gb|KXJ29487.1|hypothetical protein AC249_AIPGENE27013 [Exaiptasia pallida] 1e-69; gi|470301747|ref|XP_004347433.1|hypothetical protein CAOG_04686 [Capsaspora owczarzaki ATCC 30864] 2e-47; gi|1126159328|ref|XP_019619257.1|PREDICTED: uncharacterized protein LOC109466084 [Branchiostoma belcheri] 9e-40; gi|196010617|ref|XP_002115173.1|expressed hypothetical protein [Trichoplax adhaerens]…
jgi|Nemve1|238958|estExt_fgenesh1_pg.C_100080	Y	R-4	0.87582381	E-4	0.831377796	No_Uniprotmatch	No_Description	gi|156403604|ref|XP_001639998.1|predicted protein [Nematostella vectensis], 1e-29	gi|156319661|ref|XP_001618146.1|hypothetical protein NEMVEDRAFT_v1g225467 [Nematostella vectensis] 3e-22;
jgi|Nemve1|239752|estExt_fgenesh1_pg.C_190079	Y	R-6	0.975286992	E-1	0.989745723	No_Uniprotmatch	No_Description	gi|1005471665|ref|XP_015772699.1|PREDICTED: transient receptor potential cation channel subfamily A member 1-like [Acropora digitifera], 2e-10	gi|1005471671|ref|XP_015772702.1|PREDICTED: transient receptor potential cation channel subfamily A member 1-like [Acropora digitifera] 2e-05; gi|1005471681|ref|XP_015772708.1|PREDICTED: transient receptor potential cation channel subfamily A member 1-like [Acropora digitifera] 3e-05; gi|1005471683|ref|XP_015772709.1|PREDICTED: transient receptor potential cation channel subfamily A member 1-like…
jgi|Nemve1|240047|estExt_fgenesh1_pg.C_230147	Y	R-7	0.656133203	E-4	0.515118696	No_Uniprotmatch	No_Description	NA	NA
jgi|Nemve1|240237|estExt_fgenesh1_pg.C_260079	Y	R-6	0.99994875	E-1	0.999999669	Q9QZH7	F-box/LRR-repeat protein 20	gi|156397394|ref|XP_001637876.1|predicted protein [Nematostella vectensis], 1e-65	gi|999976119|gb|KXJ15293.1|F-box/LRR-repeat protein 20 [Exaiptasia pallida] 4e-51; gi|657595049|ref|XP_008302167.1|PREDICTED: F-box/LRR-repeat protein 20 [Stegastes partitus] 1e-38; gi|1143390906|ref|XP_019949869.1|PREDICTED: F-box/LRR-repeat protein 20 [Paralichthys olivaceus] 2e-38; gi|1129898258|ref|XP_019752942.1|PREDICTED: F-box/LRR-repeat protein 20 [Hippocampus comes] 2e-38; gi|1079782335|…
jgi|Nemve1|241147|estExt_fgenesh1_pg.C_400086	Y	R-9	0.998811245	E-3	0.868601567	No_Uniprotmatch	No_Description	gi|156393476|ref|XP_001636354.1|predicted protein [Nematostella vectensis], 5e-30	NA
jgi|Nemve1|241594|estExt_fgenesh1_pg.C_470130	Y	R-6	0.999998647	E-1	0.999999962	No_Uniprotmatch	No_Description	NA	NA
jgi|Nemve1|244326|estExt_fgenesh1_pg.C_1180026	Y	R-6	0.999975276	E-3	0.664418138	No_Uniprotmatch	No_Description	NA	NA
jgi|Nemve1|245598|estExt_fgenesh1_pg.C_1680042	Y	R-9	0.530784757	E-3	0.769735751	No_Uniprotmatch	No_Description	NA	NA
jgi|Nemve1|246249|estExt_fgenesh1_pg.C_2060037	Y	R-4	0.849807832	E-1	0.787342017	No_Uniprotmatch	No_Description	gi|156366345|ref|XP_001627099.1|predicted protein [Nematostella vectensis], 5e-19	NA
jgi|Nemve1|246279|estExt_fgenesh1_pg.C_2090010	Y	R-5	0.999909066	E-5	0.999970115	No_Uniprotmatch	No_Description	NA	NA
jgi|Nemve1|248572|estExt_fgenesh1_pg.C_6880003	Y	R-3	0.904430239	E-2	0.995373758	No_Uniprotmatch	No_Description	NA	NA
jgi|Nemve1|248602|estExt_fgenesh1_pg.C_7330004	Y	R-8	0.746939481	E-5	1	Q6TMK8	PRELI domain containing protein 3B	gi|1005476103|ref|XP_015774814.1|PREDICTED: PRELI domain containing protein 3B-like [Acropora digitifera], 1e-75	gi|999988233|gb|KXJ27327.1|Protein slowmo-like 2 [Exaiptasia pallida] 1e-63; gi|390352454|ref|XP_003727903.1|PREDICTED: protein slowmo homolog 2 [Strongylocentrotus purpuratus] 9e-47; gi|156330151|ref|XP_001619055.1|hypothetical protein NEMVEDRAFT_v1g224558 [Nematostella vectensis] 6e-44; gi|929226079|ref|XP_013989436.1|PREDICTED: protein slowmo homolog 2-like [Salmo salar] 7e-42; gi|620980324|re…
jgi|Nemve1|31122|gw.75.97.1	N	R-9	0.985427171	NA	NA	Q9H2Y9	Solute carrier organic anion transporter family member 5A1	gi|156384240|ref|XP_001633239.1|predicted protein [Nematostella vectensis], 1e-72	gi|156384236|ref|XP_001633237.1|predicted protein [Nematostella vectensis] 1e-38; gi|999988721|gb|KXJ27791.1|Solute carrier organic anion transporter family member 4A1 [Exaiptasia pallida] 8e-29; gi|954548006|ref|XP_014616565.1|PREDICTED: solute carrier organic anion transporter family member 4A1 [Polistes canadensis] 3e-20; gi|972202572|ref|XP_015183409.1|PREDICTED: solute carrier organic anion …
jgi|Nemve1|36069|gw.25.94.1	N	R-9	0.885271167	NA	NA	Q63016	Large neutral amino acids transporter small subunit 1	gi|156398010|ref|XP_001637982.1|predicted protein [Nematostella vectensis], 1e-16	gi|156385478|ref|XP_001633657.1|predicted protein [Nematostella vectensis] 7e-07; gi|156603468|ref|XP_001618840.1|hypothetical protein NEMVEDRAFT_v1g42420 [Nematostella vectensis] 4e-06; gi|221130411|ref|XP_002153934.1|PREDICTED: b(0,+)-type amino acid transporter 1-like [Hydra vulgaris] 1e-05;
jgi|Nemve1|39846|gw.2.345.1	Y	R-6	0.985103947	E-7	0.979550455	Q16534	Hepatic leukemia factor	gi|156408121|ref|XP_001641705.1|predicted protein [Nematostella vectensis], 5e-24	gi|999978242|gb|KXJ17416.1|D site-binding protein [Exaiptasia pallida] 7e-20; gi|1005452738|ref|XP_015763525.1|PREDICTED: thyrotroph embryonic factor-like [Acropora digitifera] 1e-13; gi|156400985|ref|XP_001639072.1|predicted protein [Nematostella vectensis] 6e-13; gi|156336982|ref|XP_001619763.1|hypothetical protein NEMVEDRAFT_v1g150375 [Nematostella vectensis] 6e-13; gi|880838689|gb|JAI27249.1|…
jgi|Nemve1|48353|gw.4589.1.1	Y	R-6	0.985526198	E-8	0.719589805	Q14112	Nidogen-2	gi|156331975|ref|XP_001619222.1|hypothetical protein NEMVEDRAFT_v1g48353 [Nematostella vectensis], 6e-24	gi|156389679|ref|XP_001635118.1|predicted protein [Nematostella vectensis] 4e-22; gi|830013485|ref|XP_012613458.1|nidogen-2 isoform X1 [Microcebus murinus] 8e-18; gi|830013490|ref|XP_012613459.1|nidogen-2 isoform X2 [Microcebus murinus] 8e-18; gi|1123934784|ref|XP_019581254.1|PREDICTED: nidogen-2 isoform X2 [Rhinolophus sinicus] 2e-17; gi|1123934782|ref|XP_019581253.1|PREDICTED: nidogen-2 isoform…
jgi|Nemve1|49878|gw.10605.6.1	N	R-9	0.991884592	NA	NA	Q9NBX4	Probable RNA-directed DNA polymerase from transposon X-element	gi|999969500|gb|KXJ08674.1|RNA-directed DNA polymerase from mobile element jockey [Exaiptasia pallida], 6e-31	gi|999968635|gb|KXJ07809.1|Retrovirus-related Pol polyprotein from transposon opus [Exaiptasia pallida] 7e-31; gi|999966201|gb|KXJ05377.1|putative RNA-directed DNA polymerase from transposon X-element, partial [Exaiptasia pallida] 2e-27; gi|999968399|gb|KXJ07573.1|RNA-directed DNA polymerase from mobile element jockey [Exaiptasia pallida] 3e-25; gi|999986959|gb|KXJ26086.1|putative RNA-directed DN…
jgi|Nemve1|50785|gw.433.11.1	N	R-9	0.990362732	NA	NA	Q95R48	Organic cation transporter-like protein	gi|156353961|ref|XP_001623174.1|predicted protein [Nematostella vectensis], 4e-221	gi|156386598|ref|XP_001633999.1|predicted protein [Nematostella vectensis] 4e-130; gi|999986792|gb|KXJ25921.1|Organic cation transporter protein [Exaiptasia pallida] 7e-125; gi|999976881|gb|KXJ16055.1|Organic cation transporter protein [Exaiptasia pallida] 9e-125; gi|156375469|ref|XP_001630103.1|predicted protein [Nematostella vectensis] 6e-124; gi|999988745|gb|KXJ27815.1|Organic cation transport…
jgi|Nemve1|5371|gw.4250.1.1	Y	R-4	0.713899716	E-6	0.384139251	No_Uniprotmatch	No_Description	NA	NA
jgi|Nemve1|59708|gw.315.47.1	Y	R-5	0.999777014	E-8	0.928826025	P52953	Homeobox protein MSX-2	gi|999972487|gb|KXJ11661.1|BarH-like 1 homeobox protein [Exaiptasia pallida], 3e-38	gi|1005472770|ref|XP_015773242.1|PREDICTED: homeobox protein CHOX-7-like [Acropora digitifera] 1e-30; gi|82621511|gb|ABB86427.1|NVHD027-ANTP class homeobox protein, partial [Nematostella vectensis] 5e-25; gi|1036054975|ref|XP_016930437.1|PREDICTED: ventral anterior homeobox 1 [Drosophila suzukii] 6e-25; gi|1037006115|ref|XP_017123545.1|PREDICTED: ventral anterior homeobox 1 isoform X1 [Drosophila…
jgi|Nemve1|64004|gw.1.561.1	Y	R-9	0.96887358	E-7	0.983104016	K1PZZ5_CRAGI	Uncharacterized protein {ECO:0000313|EMBL:EKC24649.1}	gi|156408794|ref|XP_001642041.1|predicted protein [Nematostella vectensis], 8e-58	gi|156361879|ref|XP_001625511.1|predicted protein [Nematostella vectensis] 3e-49; gi|999968532|gb|KXJ07706.1|hypothetical protein AC249_AIPGENE19167 [Exaiptasia pallida] 7e-41; gi|999968537|gb|KXJ07711.1|2-epi-5-epi-valiolone synthase [Exaiptasia pallida] 3e-39; gi|156379424|ref|XP_001631457.1|predicted protein [Nematostella vectensis] 3e-38; gi|156383682|ref|XP_001632962.1|predicted protein [Nem…
jgi|Nemve1|66346|gw.6562.3.1	N	R-9	0.983694422	NA	NA	A0A067QQ03_ZOONE	Uncharacterized protein {ECO:0000313|EMBL:KDR02726.1}	gi|646683569|gb|KDR02726.1|hypothetical protein L798_05095 [Zootermopsis nevadensis], 5e-13	gi|242068417|ref|XP_002449485.1|hypothetical protein SORBIDRAFT_05g016470 [Sorghum bicolor] 8e-13; gi|760450177|ref|XP_011402157.1|hypothetical protein F751_0062 [Auxenochlorella protothecoides] 1e-12; gi|646637423|gb|KDQ71534.1|hypothetical protein L798_10644 [Zootermopsis nevadensis] 1e-12; gi|545357402|ref|XP_005644353.1|hypothetical protein COCSUDRAFT_19418 [Coccomyxa subellipsoidea C-169] 1e…
jgi|Nemve1|6680|gw.853.1.1	Y	R-9	0.964267972	E-4	0.905111632	A0A072TYZ4_MEDTR	Uncharacterized protein {ECO:0000313|EMBL:KEH22088.1, ECO:0000313|EnsemblPlants:KEH22088}	gi|1000868601|ref|WP_061129867.1|hypothetical protein [Bacillus cereus], 5e-27	gi|922342272|ref|XP_013448061.1|hypothetical protein MTR_7g031847 [Medicago truncatula] 1e-21; gi|924879445|gb|KOS36150.1|hypothetical protein ACN38_g13143 [Penicillium nordicum] 5e-18; gi|451998781|gb|EMD91245.1|hypothetical protein COCHEDRAFT_1194902 [Bipolaris maydis C5] 2e-16; gi|1147623765|gb|OOF89773.1|hypothetical protein ASPCADRAFT_21617, partial [Aspergillus carbonarius ITEM 5010] 7e-16;…
jgi|Nemve1|69880|gw.14117.5.1	N	R-9	0.791291869	NA	NA	A0A0M9W9D3_9EURO	Uncharacterized protein {ECO:0000313|EMBL:KOS36149.1}	gi|924879444|gb|KOS36149.1|hypothetical protein ACN38_g13142 [Penicillium nordicum], 4e-13	gi|1065009654|gb|ODV97876.1|hypothetical protein PACTADRAFT_372 [Pachysolen tannophilus NRRL Y-2460] 4e-12;
jgi|Nemve1|7075|gw.2387.1.1	Y	R-3	0.933235628	E-8	0.99997037	Q5RBP9	Macrophage-expressed gene 1 protein	gi|156375144|ref|XP_001629942.1|predicted protein [Nematostella vectensis], 3e-31	gi|156340144|ref|XP_001620366.1|hypothetical protein NEMVEDRAFT_v1g7075 [Nematostella vectensis] 4e-31; gi|1005458160|ref|XP_015766206.1|PREDICTED: LOW QUALITY PROTEIN: macrophage-expressed gene 1 protein-like [Acropora digitifera] 2e-25; gi|1005458164|ref|XP_015766208.1|PREDICTED: macrophage-expressed gene 1 protein-like [Acropora digitifera] 5e-21; gi|999967462|gb|KXJ06636.1|Macrophage-expresse…
jgi|Nemve1|72364|gw.569.36.1	Y	R-3	0.76702063	E-4	0.76714067	A0A0L0US49_9BASI	Uncharacterized protein {ECO:0000313|EMBL:KNE89549.1}	gi|909598925|gb|KNE89549.1|hypothetical protein PSTG_16994 [Puccinia striiformis f. sp. tritici PST-78], 1e-12	gi|1102247968|ref|XP_019035892.1|hypothetical protein WICANDRAFT_37092 [Wickerhamomyces anomalus NRRL Y-366-8] 1e-12; gi|1069199548|ref|XP_018060495.1|hypothetical protein LY89DRAFT_603795, partial [Phialocephala scopiformis] 1e-12; gi|870755865|gb|KMS64825.1|hypothetical protein BVRB_042280, partial [Beta vulgaris subsp. vulgaris] 1e-12; gi|1021019129|gb|KZM80197.1|hypothetical protein DCAR_0323…
jgi|Nemve1|72383|gw.436.42.1	N	R-9	0.939685052	NA	NA	Q8TGM7	Putative uncharacterized protein ART2	gi|110740129|dbj|BAF01964.1|hypothetical protein [Arabidopsis thaliana], 5e-60	gi|449539124|gb|EMD30441.1|hypothetical protein CERSUDRAFT_163835, partial [Gelatoporia subvermispora B] 1e-55; gi|1016172060|gb|KZC15096.1|Putative uncharacterized protein ART2 [Dufourea novaeangliae] 2e-52; gi|920697601|gb|KOM40826.1|hypothetical protein LR48_Vigan04g102400 [Vigna angularis] 5e-52; gi|1009173738|ref|XP_015867972.1|PREDICTED: uncharacterized protein LOC107405433 [Ziziphus jujuba…
jgi|Nemve1|72684|gw.316.161.1	N	R-9	0.606152288	NA	NA	A0A067QQ03_ZOONE	Uncharacterized protein {ECO:0000313|EMBL:KDR02726.1}	gi|646683569|gb|KDR02726.1|hypothetical protein L798_05095 [Zootermopsis nevadensis], 5e-13	gi|242068417|ref|XP_002449485.1|hypothetical protein SORBIDRAFT_05g016470 [Sorghum bicolor] 8e-13; gi|760450177|ref|XP_011402157.1|hypothetical protein F751_0062 [Auxenochlorella protothecoides] 1e-12; gi|646637423|gb|KDQ71534.1|hypothetical protein L798_10644 [Zootermopsis nevadensis] 1e-12; gi|545357402|ref|XP_005644353.1|hypothetical protein COCSUDRAFT_19418 [Coccomyxa subellipsoidea C-169] 1e…
jgi|Nemve1|76171|gw.436.55.1	Y	R-9	0.967149533	E-4	0.7484578	No_Uniprotmatch	No_Description	NA	NA
jgi|Nemve1|77343|gw.8832.4.1	N	R-9	0.798734338	NA	NA	Q8TGM7	Putative uncharacterized protein ART2	gi|1000482948|gb|KXL43867.1|hypothetical protein FE78DRAFT_151428 [Acidomyces richmondensis], 6e-36	gi|1030145131|ref|XP_016756035.1|plant senescence-associated protein [Sphaerulina musiva SO2202] 1e-35; gi|631390076|ref|XP_007929418.1|hypothetical protein MYCFIDRAFT_141529 [Pseudocercospora fijiensis CIRAD86] 1e-35; gi|398395177|ref|XP_003851047.1|hypothetical protein MYCGRDRAFT_100832 [Zymoseptoria tritici IPO323] 1e-35; gi|398395189|ref|XP_003851053.1|hypothetical protein MYCGRDRAFT_74252 [Z…
jgi|Nemve1|79502|e_gw.1.592.1	N	R-9	0.948375915	NA	NA	P56719	Orexin receptor type 2	gi|156408920|ref|XP_001642104.1|predicted protein [Nematostella vectensis], 1e-66	gi|1005467712|ref|XP_015770766.1|PREDICTED: pyroglutamylated RFamide peptide receptor-like [Acropora digitifera] 8e-29; gi|156386067|ref|XP_001633735.1|predicted protein [Nematostella vectensis] 5e-26; gi|269784939|ref|NP_001161621.1|orexin receptor-like protein [Saccoglossus kowalevskii] 3e-24; gi|291227274|ref|XP_002733613.1|PREDICTED: orexin receptor type 2-like [Saccoglossus kowalevskii] 1e-2…
jgi|Nemve1|79992|e_gw.2.21.1	Y	R-6	0.996802456	E-6	0.805159218	No_Uniprotmatch	No_Description	NA	NA
jgi|Nemve1|80110|e_gw.2.439.1	Y	R-9	0.877652374	E-1	0.999486172	Q3ZFI5	Fibroblast growth factor 9	gi|1002573153|ref|XP_015665552.1|PREDICTED: fibroblast growth factor 22 [Protobothrops mucrosquamatus], 2e-06	gi|602662105|ref|XP_007436698.1|PREDICTED: fibroblast growth factor 22 [Python bivittatus] 2e-06; gi|1042347946|ref|XP_017316591.1|PREDICTED: fibroblast growth factor 20 [Ictalurus punctatus] 4e-06; gi|586486626|ref|XP_006873797.1|PREDICTED: fibroblast growth factor 16 [Chrysochloris asiatica] 5e-06; gi|558100557|ref|XP_006082895.1|PREDICTED: fibroblast growth factor 16 [Myotis lucifugus] 5e-06; …
jgi|Nemve1|80804|e_gw.3.758.1	N	R-6	0.988492439	NA	NA	A0A060XSF3_ONCMY	Uncharacterized protein {ECO:0000313|EMBL:CDQ79820.1}	gi|1158931513|ref|XP_020313884.1|testis-expressed protein 15 [Oncorhynchus kisutch], 5e-09	gi|642095240|embl|CDQ79820.1|unnamed protein product [Oncorhynchus mykiss] 6e-07; gi|908502112|ref|XP_013062668.1|PREDICTED: zinc finger protein 99-like [Biomphalaria glabrata] 2e-06; gi|483502720|gb|EOA95712.1|hypothetical protein Anapl_18933, partial [Anas platyrhynchos] 2e-06; gi|1055452272|ref|WP_067112915.1|inv protein [Mycobacterium sp. 852002-51057_SCH5723018] 4e-06; gi|156358374|ref|XP_00…
jgi|Nemve1|83011|e_gw.6.118.1	N	R-6	0.737653875	NA	NA	Q8NEX9	Short-chain dehydrogenase/reductase family 9C member 7	gi|156405501|ref|XP_001640770.1|predicted protein [Nematostella vectensis], 2e-128	gi|1005444319|ref|XP_015759495.1|PREDICTED: dehydrogenase/reductase SDR family member 9-like isoform X3 [Acropora digitifera] 2e-68; gi|999980279|gb|KXJ19453.1|17-beta-hydroxysteroid dehydrogenase type 6 [Exaiptasia pallida] 1e-63; gi|1005478810|ref|XP_015776114.1|PREDICTED: retinol dehydrogenase 3-like isoform X1 [Acropora digitifera] 7e-63; gi|1005478812|ref|XP_015776115.1|PREDICTED: retinol de…
jgi|Nemve1|88939|e_gw.19.56.1	Y	R-6	0.99996168	E-3	0.632265092	Q6AYU4	Egl nine homolog 2	gi|156400015|ref|XP_001638796.1|predicted protein [Nematostella vectensis], 4e-27	gi|999983637|gb|KXJ22778.1|Egl nine-like 3 [Exaiptasia pallida] 1e-22; gi|557769622|ref|XP_005184484.1|PREDICTED: uncharacterized protein LOC101890432 [Musca domestica] 1e-15; gi|906469706|gb|KNC30397.1|hypothetical protein FF38_10656 [Lucilia cuprina] 3e-15; gi|292621343|ref|XP_688016.4|PREDICTED: egl nine homolog 2 [Danio rerio] 4e-15; gi|972957582|ref|XP_015196441.1|PREDICTED: egl nine homolog…
jgi|Nemve1|89183|e_gw.20.175.1	N	R-9	0.999641779	NA	NA	Q9VE46	High-affinity choline transporter 1	gi|156399664|ref|XP_001638621.1|predicted protein [Nematostella vectensis], 4e-271	gi|1005488766|ref|XP_015780952.1|PREDICTED: high-affinity choline transporter 1-like [Acropora digitifera] 4e-169; gi|1005488751|ref|XP_015780944.1|PREDICTED: high-affinity choline transporter 1-like [Acropora digitifera] 1e-166; gi|999970097|gb|KXJ09271.1|High-affinity choline transporter 1 [Exaiptasia pallida] 3e-161; gi|156393494|ref|XP_001636363.1|predicted protein [Nematostella vectensis] 3e…
jgi|Nemve1|92265|e_gw.29.70.1	Y	R-2	0.999816984	E-1	0.999381373	No_Uniprotmatch	No_Description	NA	NA
jgi|Nemve1|92366|e_gw.30.149.1	Y	R-6	0.999986684	E-8	0.999977398	No_Uniprotmatch	No_Description	NA	NA
jgi|Nemve1|93121|e_gw.32.58.1	Y	R-6	0.998371878	E-7	0.999998542	No_Uniprotmatch	No_Description	NA	NA
jgi|Nemve1|94638|e_gw.37.177.1	Y	R-2	0.99982301	E-6	0.914547906	No_Uniprotmatch	No_Description	gi|156394165|ref|XP_001636697.1|predicted protein [Nematostella vectensis], 2e-06	NA
