# Supplementary material for: Whole body regeneration deploys a rewired embryonic gene regulatory network logic
Source: Nat Commun. 2025 Dec 11;17:503. doi: 10.1038/s41467-025-67196-4 (PMC12804838; doi:10.1038/s41467-025-67196-4)
Supplement: Supplementary file 3 — Supplementary Data 1-26 [file 41467_2025_67196_MOESM3_ESM.zip › Supplemental Data/Supplementary Data 15 - 20hpa ZVAD DEGs.xlsx]

## Sheet: Feuille 1
JGI	NvERTx_ID	Mfuzz_R_Clust	Mfuzz_E_Clust	Uniprot_ID	Uniprot_Description	log2FoldChange	20hpa_ZVAD	GO	Annotation
e_gw.1.391.1						2.22192345608435	UP	N/A	N/A
e_gw.107.66.1						2.4421977921830296	UP	N/A	N/A
e_gw.110.66.1	NvERTx.4.183632,NvERTx.4.183634,NvERTx.4.183637,NvERTx.4.183638	1.0	7.0	B3EWY9,D3YXG0,P35440	Hemicentin-1 {ECO:0000312|MGI:MGI:2685047},Mucin-like protein {ECO:0000303|PubMed:23765379},Thrombospondin-2	1.09547382925379	UP
e_gw.116.136.1	NvERTx.4.173315,NvERTx.4.173322,NvERTx.4.173324,NvERTx.4.220165	2.0	7.0	A1L259	2-oxo-4-hydroxy-4-carboxy-5-ureidoimidazoline decarboxylase	1.7207868547166598	UP
e_gw.15.18.1	NvERTx.4.107577,NvERTx.4.107578,NvERTx.4.107579,NvERTx.4.107580,NvERTx.4.107581,NvERTx.4.107582,NvERTx.4.107583,NvERTx.4.107584,NvERTx.4.107585,NvERTx.4.107586,NvERTx.4.107587,NvERTx.4.107588,NvERTx.4.107589,NvERTx.4.107590,NvERTx.4.107591,NvERTx.4.107592,NvERTx.4.107593	7.0	7.0	O95786,Q8R5F7,Q96C10,Q9BYX4	Interferon-induced helicase C domain-containing protein 1,Probable ATP-dependent RNA helicase DDX58,Probable ATP-dependent RNA helicase DHX58	1.85830284607353	UP
e_gw.157.10.1	NvERTx.4.88477	3.0	4.0	Q789F3	Transcription factor Maf	1.2615330379526102	UP
e_gw.159.23.1	NvERTx.4.196129,NvERTx.4.196130,NvERTx.4.196138,NvERTx.4.196145	4.0	6.0	No_Uniprotmatch	No_Description	1.51347530253555	UP
e_gw.16.324.1	NvERTx.4.106886,NvERTx.4.106910,NvERTx.4.48456,NvERTx.4.48457,NvERTx.4.48458,NvERTx.4.58408,NvERTx.4.58410	5.0	4.0	No_Uniprotmatch,O88799	No_Description,Zonadhesin	2.24138683602773	UP
e_gw.1681.1.1						1.64401066620206	UP	GO:0005215 GO:0005275 GO:0006810 GO:0006865 GO:0016020	Lipocalin/cytosolic fatty-acid binding domain
e_gw.17.109.1	NvERTx.4.224709,NvERTx.4.69889			No_Uniprotmatch,Q2EG98	No_Description,Polycystic kidney disease protein 1-like 3	2.6336069304412497	UP
e_gw.17.332.1						1.11094990009424	UP	N/A	MORN repeat motif
e_gw.174.35.1	NvERTx.4.53160	5.0	2.0	Q07243	Metal regulatory transcription factor 1	1.31365831930332	UP
e_gw.221.27.1	NvERTx.4.143163,NvERTx.4.82064,NvERTx.4.82065	8.0	1.0	No_Uniprotmatch,Q5RBI4	1-acylglycerol-3-phosphate O-acyltransferase ABHD5,No_Description	1.0404469124425302	UP
e_gw.230.42.1	NvERTx.4.144074,NvERTx.4.144077,NvERTx.4.16099,NvERTx.4.16100,NvERTx.4.223402	8.0	6.0	No_Uniprotmatch,Q13591,Q96RW7	Hemicentin-1,No_Description,Semaphorin-5A	1.0131455623270602	UP
e_gw.2324.1.1	NvERTx.4.97169	3.0	2.0	P51159	Ras-related protein Rab-27A	3.09861919469255	UP
e_gw.233.95.1	NvERTx.4.195061,NvERTx.4.199040,NvERTx.4.199041,NvERTx.4.199044	3.0	4.0	No_Uniprotmatch,Q09575,Q7LHG5	No_Description,Transposon Ty3-I Gag-Pol polyprotein,Uncharacterized protein K02A2.6	2.10887050578382	UP
e_gw.235.60.1	NvERTx.4.32464	5.0	4.0	Q8CQD9	Accumulation-associated protein	1.00267674724016	UP
e_gw.239.71.1						3.29485287067313	UP	N/A	Hsp20/alpha crystallin family
e_gw.239.78.1						2.48732652454491	UP	N/A	Hsp20/alpha crystallin family
e_gw.2441.1.1	NvERTx.4.169413	6.0	8.0	No_Uniprotmatch	No_Description	1.20625721227879	UP
e_gw.2463.1.1						1.92813233631948	UP	N/A	N/A
e_gw.26.292.1	NvERTx.4.131301,NvERTx.4.131306,NvERTx.4.185245	1.0	7.0	Q3UP23,Q6ZUK4	Transmembrane protein 26	1.1789597909548002	UP
e_gw.262.50.1	NvERTx.4.92297,NvERTx.4.92298,NvERTx.4.92299,NvERTx.4.92300,NvERTx.4.92301,NvERTx.4.92302,NvERTx.4.92303,NvERTx.4.92304	6.0	4.0	Q01196	Runt-related transcription factor 1	1.0566562403677	UP
e_gw.267.36.1	NvERTx.4.179443,NvERTx.4.179444,NvERTx.4.25561,NvERTx.4.54452	1.0	6.0	P25931,Q8IN35	Neuropeptide SIFamide receptor {ECO:0000303|PubMed:16378592},RYamide receptor {ECO:0000303|PubMed:21704020}	1.83595884746446	UP
e_gw.28.3.1	NvERTx.4.132141,NvERTx.4.233401	1.0	4.0	P28047,P31283	Protein Wnt-2b-B,Protein Wnt-7b	1.01244743893545	UP
e_gw.28.79.1	NvERTx.4.232071,NvERTx.4.46924,NvERTx.4.46925	1.0	1.0	A2AM29,Q03111	Protein AF-9,Protein ENL	1.09657965626587	UP
e_gw.29.126.1	NvERTx.4.134419,NvERTx.4.41612	8.0	1.0	Q6GPV5,Q9BV68	E3 ubiquitin-protein ligase RNF126 {ECO:0000305},E3 ubiquitin-protein ligase RNF181	1.36153966945647	UP
e_gw.294.16.1	NvERTx.4.94834	3.0	8.0	Q9VCZ3	Octopamine receptor beta-1R	1.0942894172142599	UP
e_gw.294.90.1	NvERTx.4.69216	3.0	7.0	O74549	NEDD8-conjugating enzyme ubc12	1.40300372350147	UP
e_gw.3.610.1	NvERTx.4.160074,NvERTx.4.160076,NvERTx.4.160077,NvERTx.4.160078,NvERTx.4.160079,NvERTx.4.160084,NvERTx.4.160085	9.0	8.0	No_Uniprotmatch	No_Description	1.4374768621996799	UP
e_gw.30.233.1	NvERTx.4.92233,NvERTx.4.92234,NvERTx.4.92235,NvERTx.4.92236,NvERTx.4.92237,NvERTx.4.92238	4.0	4.0	A4GTP4,No_Uniprotmatch,P19419,P41969	ETS domain-containing protein Elk-1,ETS domain-containing protein Elk-1 {ECO:0000305},No_Description	1.1538721219582901	UP
e_gw.30.85.1						1.43441443417115	UP	N/A	Thrombospondin type 1 domain
e_gw.311.7.1						1.3338860270601498	UP	N/A	N/A
e_gw.342.14.1	NvERTx.4.199387,NvERTx.4.199389,NvERTx.4.199391	5.0	3.0	Q99MV7,Q9QUS6	Probable E3 ubiquitin-protein ligase MID2,RING finger protein 17	1.07500024285271	UP
e_gw.382.25.1	NvERTx.4.74452	8.0	6.0	Q2TE74	Glutathione gamma-glutamylcysteinyltransferase 2	1.29101338322161	UP
e_gw.384.11.1	NvERTx.4.224997	6.0	5.0	Q8N3E9	1-phosphatidylinositol 4,5-bisphosphate phosphodiesterase delta-3	1.02373546635146	UP
e_gw.4.364.1						3.3524810252405604	UP	N/A	N/A
e_gw.40.179.1						1.30229599044903	UP	N/A	N/A
e_gw.402.29.1						3.76890192610801	UP	N/A	N/A
e_gw.433.8.1	NvERTx.4.44752	8.0	7.0	O16850	Forkhead box protein O {ECO:0000305}	2.90597134923561	UP
e_gw.48.141.1	NvERTx.4.33630,NvERTx.4.33631,NvERTx.4.33632	6.0	3.0	P14173,P20711,Q05733	Aromatic-L-amino-acid decarboxylase,Histidine decarboxylase	1.14105610143085	UP
e_gw.49.110.1	NvERTx.4.224010,NvERTx.4.78620			No_Uniprotmatch	No_Description	1.0783946388608299	UP
e_gw.5528.3.1						2.14107878583235	UP	GO:0004086 GO:0005524 GO:0006807	Carbamoyl-phosphate synthase small chain, CPSase domain
e_gw.56.102.1	NvERTx.4.167522,NvERTx.4.167523,NvERTx.4.25527	8.0	7.0	No_Uniprotmatch,Q92843	Bcl-2-like protein 2,No_Description	1.01103601557174	UP
e_gw.597.9.1	NvERTx.4.155458	3.0	1.0	Q9NR12	PDZ and LIM domain protein 7	1.10533106119585	UP
e_gw.63.76.1	NvERTx.4.102542,NvERTx.4.102543,NvERTx.4.102544,NvERTx.4.102550	7.0	5.0	O75475,Q9Y3E1	Hepatoma-derived growth factor-related protein 3,PC4 and SFRS1-interacting protein	1.14223566987447	UP
e_gw.66.116.1						1.8576482966194099	UP	N/A	N/A
e_gw.7.369.1	NvERTx.4.164366,NvERTx.4.164367,NvERTx.4.164368,NvERTx.4.212862	8.0	7.0	P91953,Q9NPA2,Q9R0S3	50 kDa hatching enzyme,Matrix metalloproteinase-17,Matrix metalloproteinase-25	1.29336699730486	UP
e_gw.727.4.1						1.33584550677849	UP	N/A	Rhodanese-like domain
e_gw.8.208.1	NvERTx.4.111850,NvERTx.4.111852,NvERTx.4.111853	6.0	4.0	P35409	Probable glycoprotein hormone G-protein coupled receptor	1.08659349042734	UP
e_gw.85.179.1						1.23002838997494	UP	GO:0003676 GO:0005634 GO:0008270	Zinc finger, C2H2 type
e_gw.90.163.1	NvERTx.4.109339,NvERTx.4.225838	5.0	5.0	Q0P4I1,Q4R7I0	Centrosomal protein of 44 kDa	1.50282160121528	UP
estExt_GenewiseH_1.C_180378	NvERTx.4.62511	9.0	3.0	P00040	Cytochrome c	1.13008240947723	UP
estExt_GenewiseH_1.C_40135	NvERTx.4.137066,NvERTx.4.137067	6.0	4.0	Q0P5M9	Major facilitator superfamily domain-containing protein 10	1.26087951210334	UP
estExt_fgenesh1_pg.C_100177	NvERTx.4.188900,NvERTx.4.188901,NvERTx.4.188902,NvERTx.4.188903,NvERTx.4.188904,NvERTx.4.188905,NvERTx.4.188909,NvERTx.4.188910,NvERTx.4.190516,NvERTx.4.190518,NvERTx.4.190519,NvERTx.4.190520,NvERTx.4.190522,NvERTx.4.190525,NvERTx.4.190528,NvERTx.4.190530,NvERTx.4.190531,NvERTx.4.190532,NvERTx.4.190533,NvERTx.4.190534,NvERTx.4.190535,NvERTx.4.190537,NvERTx.4.190538,NvERTx.4.190539,NvERTx.4.190540	6.0	4.0	N/A,No_Uniprotmatch	N/A,No_Description	1.4733607703697198	UP
estExt_fgenesh1_pg.C_1030022						1.84878599577413	UP	N/A	N/A
estExt_fgenesh1_pg.C_110025	NvERTx.4.101338,NvERTx.4.127668,NvERTx.4.131582,NvERTx.4.131583,NvERTx.4.131588,NvERTx.4.131589,NvERTx.4.131590,NvERTx.4.136001,NvERTx.4.136015,NvERTx.4.139489,NvERTx.4.139490,NvERTx.4.141204,NvERTx.4.147984,NvERTx.4.148231,NvERTx.4.148237,NvERTx.4.15326,NvERTx.4.15327,NvERTx.4.153318,NvERTx.4.153367,NvERTx.4.153374,NvERTx.4.154408,NvERTx.4.161341,NvERTx.4.171668,NvERTx.4.171669,NvERTx.4.171670,N…	1.0	3.0	No_Uniprotmatch,O64411,Q06185,Q96AY4,V3ZHE8_LOTGI	mitochondrial,ATP synthase subunit e,No_Description,Polyamine oxidase,Tetratricopeptide repeat protein 28,Uncharacterized protein {ECO:0000313|EMBL:ESO83622.1}	1.3295068597127901	UP
estExt_fgenesh1_pg.C_1160055	NvERTx.4.208317,NvERTx.4.84749,NvERTx.4.84750,NvERTx.4.84751	9.0	6.0	D8UCB4_VOLCA,No_Uniprotmatch,O08623	No_Description,Putative uncharacterized protein {ECO:0000313|EMBL:EFJ42616.1},Sequestosome-1	2.84151335874364	UP
estExt_fgenesh1_pg.C_120042	NvERTx.4.135314,NvERTx.4.51309	6.0	4.0	No_Uniprotmatch	No_Description	1.33290726372702	UP
estExt_fgenesh1_pg.C_120107	NvERTx.4.44955,NvERTx.4.94370,NvERTx.4.94371,NvERTx.4.94372,NvERTx.4.94373,NvERTx.4.94374,NvERTx.4.94375,NvERTx.4.94376,NvERTx.4.94377,NvERTx.4.94378	3.0	3.0	No_Uniprotmatch	No_Description	2.8262004286002997	UP
estExt_fgenesh1_pg.C_1270003	NvERTx.4.120255,NvERTx.4.120256,NvERTx.4.165155	4.0	1.0	A0A091QLI8_MERNU,No_Uniprotmatch	No_Description,TNFAIP3-interacting protein 1 {ECO:0000313|EMBL:KFQ28380.1}	1.4875710266836297	UP
estExt_fgenesh1_pg.C_130136	NvERTx.4.102918,NvERTx.4.102919,NvERTx.4.102920,NvERTx.4.102921,NvERTx.4.102922,NvERTx.4.1090,NvERTx.4.1091,NvERTx.4.229866	8.0	6.0	No_Uniprotmatch,Q62838,Q9UHX3	skeletal receptor tyrosine protein kinase,Adhesion G protein-coupled receptor E2 {ECO:0000303|PubMed:25713288},Muscle,No_Description	1.5389236805765398	UP
estExt_fgenesh1_pg.C_1390021	NvERTx.4.65391	9.0	7.0	No_Uniprotmatch	No_Description	1.23140984028937	UP
estExt_fgenesh1_pg.C_16290002	NvERTx.4.122485,NvERTx.4.146933,NvERTx.4.175664,NvERTx.4.175668,NvERTx.4.188110,NvERTx.4.194777,NvERTx.4.194778,NvERTx.4.194779	5.0	3.0	No_Uniprotmatch,Q4QY64	ATPase family AAA domain-containing protein 5,No_Description	1.6922284514092902	UP
estExt_fgenesh1_pg.C_1870006	NvERTx.4.100116,NvERTx.4.100129,NvERTx.4.106585,NvERTx.4.22648,NvERTx.4.22649	2.0	5.0	A0A1I8I8C9_9PLAT,No_Uniprotmatch,P07207	Neurogenic locus Notch protein,No_Description,Uncharacterized protein {ECO:0000313|WBParaSite:maker-uti_cns_0010402-snap-gene-0.2-mRNA-1}	1.27973525128604	UP
estExt_fgenesh1_pg.C_1980025	NvERTx.4.111528,NvERTx.4.111529,NvERTx.4.111530,NvERTx.4.111531	8.0	1.0	No_Uniprotmatch	No_Description	1.11418902325845	UP
estExt_fgenesh1_pg.C_2030023	NvERTx.4.90143	8.0	1.0	No_Uniprotmatch	No_Description	1.04516574284584	UP
estExt_fgenesh1_pg.C_2090044	NvERTx.4.208691,NvERTx.4.231186,NvERTx.4.74842,NvERTx.4.74843,NvERTx.4.74844	5.0	6.0	No_Uniprotmatch	No_Description	3.9007044374423	UP
estExt_fgenesh1_pg.C_20930001	NvERTx.4.204555,NvERTx.4.58042,NvERTx.4.58043,NvERTx.4.58044	8.0	8.0	No_Uniprotmatch,Q7Z020	No_Description,Transient receptor potential cation channel subfamily A member 1	1.2444423288344	UP
estExt_fgenesh1_pg.C_2130034	NvERTx.4.220596	8.0	7.0	No_Uniprotmatch	No_Description	1.0714289347994	UP
estExt_fgenesh1_pg.C_220086	NvERTx.4.166798,NvERTx.4.166799	7.0	5.0	Q9UMS5	Putative homeodomain transcription factor 1	1.18529705859892	UP
estExt_fgenesh1_pg.C_2240021	NvERTx.4.104632,NvERTx.4.111278,NvERTx.4.111279,NvERTx.4.111282,NvERTx.4.112444,NvERTx.4.112445,NvERTx.4.112446,NvERTx.4.116695,NvERTx.4.124195,NvERTx.4.138466,NvERTx.4.139151,NvERTx.4.144020,NvERTx.4.144204,NvERTx.4.144205,NvERTx.4.146034,NvERTx.4.154845,NvERTx.4.154846,NvERTx.4.154847,NvERTx.4.157126,NvERTx.4.157180,NvERTx.4.157594,NvERTx.4.159377,NvERTx.4.159386,NvERTx.4.160701,NvERTx.4.160703…	6.0	4.0	A0A146NLK2_FUNHE,N/A,No_Uniprotmatch	N/A,No_Description,Pol polyprotein {ECO:0000313|EMBL:JAQ31920.1}	1.24929375829347	UP
estExt_fgenesh1_pg.C_230054	NvERTx.4.72500,NvERTx.4.72501,NvERTx.4.72502,NvERTx.4.72503	6.0	4.0	C3ZVW4_BRAFL	Putative uncharacterized protein {ECO:0000313|EMBL:EEN43325.1}	1.70183263676783	UP
estExt_fgenesh1_pg.C_2390018	NvERTx.4.125707,NvERTx.4.125709,NvERTx.4.125710,NvERTx.4.125712	6.0	2.0	No_Uniprotmatch,Q9D0B5	No_Description,Thiosulfate sulfurtransferase/rhodanese-like domain-containing protein 3	1.00112319490033	UP
estExt_fgenesh1_pg.C_270004	NvERTx.4.101849,NvERTx.4.101851,NvERTx.4.101856,NvERTx.4.111217,NvERTx.4.116512,NvERTx.4.124377,NvERTx.4.142860,NvERTx.4.142861,NvERTx.4.142862,NvERTx.4.142863,NvERTx.4.142864,NvERTx.4.142865,NvERTx.4.153244,NvERTx.4.181059,NvERTx.4.181060,NvERTx.4.181073,NvERTx.4.181074,NvERTx.4.187675,NvERTx.4.201561,NvERTx.4.201562,NvERTx.4.201571,NvERTx.4.204844,NvERTx.4.204845,NvERTx.4.21331,NvERTx.4.227729,…	6.0	1.0	H2YU73_CIOSA,No_Uniprotmatch	No_Description,Uncharacterized protein {ECO:0000313|Ensembl:ENSCSAVP00000008883}	1.12759217538886	UP
estExt_fgenesh1_pg.C_2720019	NvERTx.4.124710,NvERTx.4.124712,NvERTx.4.151492,NvERTx.4.151494,NvERTx.4.152322,NvERTx.4.158159,NvERTx.4.158160,NvERTx.4.158161,NvERTx.4.158162,NvERTx.4.158163,NvERTx.4.158164,NvERTx.4.158165,NvERTx.4.158166,NvERTx.4.171000,NvERTx.4.196111,NvERTx.4.197594,NvERTx.4.197597,NvERTx.4.197598,NvERTx.4.197599,NvERTx.4.197601	8.0	4.0	N/A,No_Uniprotmatch	N/A,No_Description	1.65589758704581	UP
estExt_fgenesh1_pg.C_2780039	NvERTx.4.76680	8.0	6.0	Q5ZK62	ANK repeat and PH domain-containing protein 2,Arf-GAP with coiled-coil	1.318876458352	UP
estExt_fgenesh1_pg.C_280031	NvERTx.4.219362,NvERTx.4.74423,NvERTx.4.74424,NvERTx.4.74425,NvERTx.4.74426,NvERTx.4.74427,NvERTx.4.8799	6.0	1.0	No_Uniprotmatch,Q8RYE9	Haloacid dehalogenase-like hydrolase domain-containing protein At2g33255,No_Description	1.02269344935972	UP
estExt_fgenesh1_pg.C_280101	NvERTx.4.106748,NvERTx.4.215900,NvERTx.4.230935	6.0	1.0	A0A1A7Y491_9TELE,No_Uniprotmatch,Q9BRS8	member 6 {ECO:0000313|EMBL:SBP25267.1},La ribonucleoprotein domain family,La-related protein 6,No_Description	1.97766939135743	UP
estExt_fgenesh1_pg.C_2870007	NvERTx.4.208672,NvERTx.4.74739,NvERTx.4.74740	4.0	4.0	I1GK63_AMPQE,No_Uniprotmatch	No_Description,Uncharacterized protein {ECO:0000313|EnsemblMetazoa:PAC:15728815}	1.7580002908070298	UP
estExt_fgenesh1_pg.C_30027	NvERTx.4.206823,NvERTx.4.228787,NvERTx.4.59301,NvERTx.4.59302	4.0	1.0	No_Uniprotmatch,O95429	BAG family molecular chaperone regulator 4,No_Description	1.7557982075893301	UP
estExt_fgenesh1_pg.C_30035	NvERTx.4.186791,NvERTx.4.186792,NvERTx.4.186793,NvERTx.4.186794,NvERTx.4.186795,NvERTx.4.186796	8.0	3.0	Q9JJ09	Sodium-dependent phosphate transport protein 2B	1.01637352469481	UP
estExt_fgenesh1_pg.C_30040	NvERTx.4.184310,NvERTx.4.184311,NvERTx.4.216544,NvERTx.4.220518	8.0	2.0	A0A1G3HJM7_9RHOO,No_Uniprotmatch	No_Description,Uncharacterized protein {ECO:0000313|EMBL:OHC68920.1}	1.21529086277337	UP
estExt_fgenesh1_pg.C_3170009	NvERTx.4.190348,NvERTx.4.190349,NvERTx.4.190350,NvERTx.4.203598,NvERTx.4.203599,NvERTx.4.75571	7.0	7.0	K1R1E3_CRAGI,No_Uniprotmatch	No_Description,Uncharacterized protein {ECO:0000313|EMBL:EKC27536.1}	2.8149361501832204	UP
estExt_fgenesh1_pg.C_3640016	NvERTx.4.70787	3.0	3.0	Q6DIV6	Vesicular inhibitory amino acid transporter	1.29601304144406	UP
estExt_fgenesh1_pg.C_380110	NvERTx.4.126508,NvERTx.4.126509,NvERTx.4.126510,NvERTx.4.126511,NvERTx.4.126514,NvERTx.4.126516,NvERTx.4.126517,NvERTx.4.126518	8.0	1.0	No_Uniprotmatch,O94779,Q7ZW34,Q8NDA2	Contactin-5,Hemicentin-2 {ECO:0000305},No_Description	1.3517981426066699	UP
estExt_fgenesh1_pg.C_40057	NvERTx.4.121134,NvERTx.4.121137,NvERTx.4.135980,NvERTx.4.135985,NvERTx.4.135986,NvERTx.4.135987,NvERTx.4.135988,NvERTx.4.135989,NvERTx.4.135991,NvERTx.4.135992,NvERTx.4.135993,NvERTx.4.135994,NvERTx.4.135995,NvERTx.4.135996,NvERTx.4.135997,NvERTx.4.135998	6.0	2.0	No_Uniprotmatch,Q8IUR6,Q9QZB0	CREB3 regulatory factor,No_Description,Regulator of G-protein signaling 17	1.12155016121293	UP
estExt_fgenesh1_pg.C_420051	NvERTx.4.49878,NvERTx.4.49879	6.0	1.0	No_Uniprotmatch	No_Description	1.25513398680546	UP
estExt_fgenesh1_pg.C_440081	NvERTx.4.26619,NvERTx.4.26620,NvERTx.4.72165,NvERTx.4.72166,NvERTx.4.72167	3.0	7.0	No_Uniprotmatch,Q9Z0E6	Guanylate-binding protein 2,No_Description	1.1687824895069399	UP
estExt_fgenesh1_pg.C_4660003	NvERTx.4.122181,NvERTx.4.178902,NvERTx.4.191801,NvERTx.4.196206,NvERTx.4.196207,NvERTx.4.196208,NvERTx.4.196209,NvERTx.4.204999,NvERTx.4.205000,NvERTx.4.205002,NvERTx.4.205004,NvERTx.4.225579	8.0	4.0	No_Uniprotmatch	No_Description	1.5026024574427501	UP
estExt_fgenesh1_pg.C_480007	NvERTx.4.106994,NvERTx.4.107874,NvERTx.4.161867,NvERTx.4.161868,NvERTx.4.188678,NvERTx.4.188680,NvERTx.4.188681,NvERTx.4.188682,NvERTx.4.188683,NvERTx.4.195975,NvERTx.4.195980,NvERTx.4.201165,NvERTx.4.201166,NvERTx.4.202700,NvERTx.4.202701,NvERTx.4.209624,NvERTx.4.34362,NvERTx.4.94412,NvERTx.4.94413	3.0	7.0	A0A1B6J018_9HEMI,No_Uniprotmatch,P00973,Q54H55	2'-5'-oligoadenylate synthase 1,FAD-linked oxidoreductase DDB_G0289697,No_Description,Uncharacterized protein {ECO:0000313|EMBL:JAS92506.1}	1.6236478020137	UP
estExt_fgenesh1_pg.C_540057	NvERTx.4.99976	6.0	1.0	Q9JIF3	facilitated glucose transporter member 8,Solute carrier family 2	1.47867533330035	UP
estExt_fgenesh1_pg.C_5450006	NvERTx.4.58793	8.0	5.0	Q2KIX1	Growth arrest and DNA damage-inducible protein GADD45 gamma	1.05495486560915	UP
estExt_fgenesh1_pg.C_560084	NvERTx.4.136617,NvERTx.4.136618,NvERTx.4.176898,NvERTx.4.176899,NvERTx.4.176902,NvERTx.4.176903,NvERTx.4.206779,NvERTx.4.26922	9.0	6.0	No_Uniprotmatch,Q5UQ88	No_Description,Probable ubiquitin-conjugating enzyme E2 R521	1.04520181503516	UP
estExt_fgenesh1_pg.C_60220	NvERTx.4.45810,NvERTx.4.45811	8.0	7.0	No_Uniprotmatch,P18870	No_Description,Transcription factor AP-1	1.3709788303208201	UP
estExt_fgenesh1_pg.C_620061	NvERTx.4.171821,NvERTx.4.171822,NvERTx.4.179090,NvERTx.4.179091,NvERTx.4.179092,NvERTx.4.179094,NvERTx.4.179095,NvERTx.4.179096,NvERTx.4.179097,NvERTx.4.9295	3.0	4.0	No_Uniprotmatch,P0C6B8	EGF and pentraxin domain-containing protein 1, von Willebrand factor type A,No_Description,Sushi	4.1089630640718	UP
estExt_fgenesh1_pg.C_6650003	NvERTx.4.125696	7.0	7.0	P97292	Histamine H2 receptor	1.50716158618889	UP
estExt_fgenesh1_pg.C_7330004	NvERTx.4.83789,NvERTx.4.83791	8.0	5.0	Q6TMK8	PRELI domain containing protein 3B	1.19594935584276	UP
estExt_fgenesh1_pg.C_780050	NvERTx.4.54161,NvERTx.4.54162	3.0	7.0	No_Uniprotmatch,Q21313	Laminin-like protein epi-1,No_Description	1.00979078134225	UP
estExt_fgenesh1_pg.C_80193	NvERTx.4.136534,NvERTx.4.136542,NvERTx.4.136543,NvERTx.4.16057,NvERTx.4.16058,NvERTx.4.201040,NvERTx.4.201041,NvERTx.4.201042,NvERTx.4.201053,NvERTx.4.201056,NvERTx.4.60912,NvERTx.4.60913,NvERTx.4.60914,NvERTx.4.73258,NvERTx.4.73259,NvERTx.4.85515	8.0	6.0	L1JKE7_GUITH,No_Uniprotmatch,P45335,P63696,Q9X4A5	ECO:0000313|EnsemblProtists:EKX48971},Glycine betaine transporter BetL,No_Description,Uncharacterized protein {ECO:0000313|EMBL:EKX48971.1,Uncharacterized transporter HI_1706,Uncharacterized transporter Mb0941	1.0276838466079101	UP
estExt_fgenesh1_pg.C_960009	NvERTx.4.114603,NvERTx.4.114604,NvERTx.4.115109,NvERTx.4.118873,NvERTx.4.118874,NvERTx.4.172708,NvERTx.4.172710,NvERTx.4.172711,NvERTx.4.172713,NvERTx.4.189950,NvERTx.4.46136	8.0	4.0	No_Uniprotmatch	No_Description	1.6936529500738302	UP
estExt_fgenesh1_pm.C_370005	NvERTx.4.160829,NvERTx.4.9328,NvERTx.4.9329	8.0	2.0	No_Uniprotmatch,P41825	Heat shock protein 70 A1,No_Description	1.2741874010448102	UP
estExt_gwp.C_140336	NvERTx.4.115555,NvERTx.4.115556,NvERTx.4.115557,NvERTx.4.115558,NvERTx.4.115559	9.0	2.0	No_Uniprotmatch,P34696,Q5S1U1	Heat shock protein Hsp-16.1/Hsp-16.11,Heat shock protein beta-1,No_Description	1.29065488116248	UP
estExt_gwp.C_200038	NvERTx.4.126225,NvERTx.4.126233,NvERTx.4.126236,NvERTx.4.126237,NvERTx.4.126240,NvERTx.4.126242,NvERTx.4.126244	8.0	6.0	D3ZAT9,F7E235	Failed axon connections homolog	2.82164085207538	UP
estExt_gwp.C_200041	NvERTx.4.126226,NvERTx.4.126229,NvERTx.4.126230,NvERTx.4.126231,NvERTx.4.126232,NvERTx.4.126234,NvERTx.4.126235,NvERTx.4.126238,NvERTx.4.126239,NvERTx.4.126241,NvERTx.4.126243,NvERTx.4.2633	8.0	6.0	D3ZAT9,F7E235,No_Uniprotmatch	Failed axon connections homolog,No_Description	2.02364587503821	UP
estExt_gwp.C_2110043	NvERTx.4.96168,NvERTx.4.96170,NvERTx.4.96175	8.0	5.0	No_Uniprotmatch,Q9Z2F6	B-cell lymphoma 3 protein homolog,No_Description	1.20028384018908	UP
estExt_gwp.C_910121	NvERTx.4.57283,NvERTx.4.57285	8.0	1.0	Q80YR4	E3 ubiquitin-protein ligase ZNF598	1.10367885057798	UP
estExt_gwp.C_970051	NvERTx.4.10024,NvERTx.4.162975,NvERTx.4.162976,NvERTx.4.162977,NvERTx.4.162978,NvERTx.4.229839	1.0	6.0	A2FD36_TRIVA,A4HW58_LEIIN,No_Uniprotmatch	putative {ECO:0000313|EMBL:EAX97188.1},No_Description,Putative kinesin K39 {ECO:0000313|EMBL:CAM66680.2},Viral A-type inclusion protein	1.20663080435622	UP
fgenesh1_kg.scaffold_102000001	NvERTx.4.112697,NvERTx.4.112698,NvERTx.4.112700,NvERTx.4.112701,NvERTx.4.112702,NvERTx.4.112703	6.0	1.0	P45953,P48818,Q8HXY7	mitochondrial,Very long-chain specific acyl-CoA dehydrogenase	1.1459717960239	UP
fgenesh1_pg.scaffold_10000021	NvERTx.4.112970,NvERTx.4.112974,NvERTx.4.112975,NvERTx.4.112976,NvERTx.4.112977	6.0	3.0	No_Uniprotmatch,P21452,P25931	No_Description,RYamide receptor {ECO:0000303|PubMed:21704020},Substance-K receptor	1.0196193782671	UP
fgenesh1_pg.scaffold_115000051	NvERTx.4.142483,NvERTx.4.206287	1.0	4.0	Q09PK2	Retroviral-like aspartic protease 1	2.8097574103071703	UP
fgenesh1_pg.scaffold_139000001	NvERTx.4.214258,NvERTx.4.98924,NvERTx.4.98925,NvERTx.4.98926,NvERTx.4.98927,NvERTx.4.98928,NvERTx.4.98929,NvERTx.4.98930,NvERTx.4.98931,NvERTx.4.98932,NvERTx.4.98933,NvERTx.4.98934,NvERTx.4.98935	8.0	8.0	No_Uniprotmatch,P25962	Beta-3 adrenergic receptor,No_Description	1.12284675486533	UP
fgenesh1_pg.scaffold_143000046	NvERTx.4.3997			No_Uniprotmatch	No_Description	4.5813004053155195	UP
fgenesh1_pg.scaffold_144000014	NvERTx.4.61832,NvERTx.4.61833,NvERTx.4.61834	3.0	1.0	No_Uniprotmatch,P79150	Fibroblast growth factor 7,No_Description	2.08710743634345	UP
fgenesh1_pg.scaffold_15000127	NvERTx.4.126316,NvERTx.4.126317,NvERTx.4.126318,NvERTx.4.126319,NvERTx.4.126320,NvERTx.4.126321,NvERTx.4.126322,NvERTx.4.126325,NvERTx.4.212106	6.0	6.0	A3TIU5_9MICO,No_Uniprotmatch,S8A0L6_DACHA	No_Description,Putative iron-sulphur-binding reductase {ECO:0000313|EMBL:EAQ00759.1},Uncharacterized protein {ECO:0000313|EMBL:EPS36229.1}	1.1227183100926201	UP
fgenesh1_pg.scaffold_16459000001						2.8844365247241197	UP	N/A	N/A
fgenesh1_pg.scaffold_174000047	NvERTx.4.213898,NvERTx.4.61366	6.0	7.0	No_Uniprotmatch,Q9VCZ3	No_Description,Octopamine receptor beta-1R	1.14919674958482	UP
fgenesh1_pg.scaffold_179000009						1.24773277655549	UP	N/A	N/A
fgenesh1_pg.scaffold_187000001	NvERTx.4.173513,NvERTx.4.23164,NvERTx.4.7287,NvERTx.4.7288	9.0	6.0	No_Uniprotmatch	No_Description	1.67325446169978	UP
fgenesh1_pg.scaffold_1909000003	NvERTx.4.173229	4.0	1.0	O01367	Protein held out wings	1.08924721356049	UP
fgenesh1_pg.scaffold_2108000001	NvERTx.4.226282		7.0	No_Uniprotmatch	No_Description	1.4619636587748501	UP
fgenesh1_pg.scaffold_213000005	NvERTx.4.11212,NvERTx.4.206563,NvERTx.4.32041,NvERTx.4.32042	9.0	8.0	F7E235,Q3UMF9	Failed axon connections homolog	1.4901976902777498	UP
fgenesh1_pg.scaffold_228000007	NvERTx.4.97464,NvERTx.4.97465	6.0	8.0	No_Uniprotmatch	No_Description	1.06741922911369	UP
fgenesh1_pg.scaffold_3000142						2.4872467508238905	UP	N/A	N/A
fgenesh1_pg.scaffold_3269000003						1.89561002162199	UP	N/A	N/A
fgenesh1_pg.scaffold_3465000002						1.40849561752057	UP	N/A	N/A
fgenesh1_pg.scaffold_378000006	NvERTx.4.60427,NvERTx.4.60428,NvERTx.4.93954,NvERTx.4.93955,NvERTx.4.93956,NvERTx.4.93958,NvERTx.4.93959,NvERTx.4.93961,NvERTx.4.93962,NvERTx.4.93963	5.0	2.0	D9IQ17_ACRMI,No_Uniprotmatch	Galaxin-like 1 {ECO:0000313|EMBL:ADI50284.1},No_Description	1.81412094441274	UP
fgenesh1_pg.scaffold_3889000001	NvERTx.4.204255,NvERTx.4.204256,NvERTx.4.59696	4.0	7.0	No_Uniprotmatch,Q9NQZ5	mitochondrial,No_Description,StAR-related lipid transfer protein 7	1.6540717236157803	UP
fgenesh1_pg.scaffold_398000008	NvERTx.4.187702,NvERTx.4.187703,NvERTx.4.187704,NvERTx.4.187705,NvERTx.4.187706,NvERTx.4.187707,NvERTx.4.187708,NvERTx.4.187709,NvERTx.4.187711,NvERTx.4.187712,NvERTx.4.6398	2.0	8.0	No_Uniprotmatch	No_Description	2.1148988324327203	UP
fgenesh1_pg.scaffold_407000007	NvERTx.4.187458,NvERTx.4.204177,NvERTx.4.44015,NvERTx.4.44016,NvERTx.4.44017,NvERTx.4.44018,NvERTx.4.44019,NvERTx.4.44041,NvERTx.4.8580,NvERTx.4.9391	9.0	8.0	B3EWZ5,B3EWZ6,No_Uniprotmatch	MAM and LDL-receptor class A domain-containing protein 1,MAM and LDL-receptor class A domain-containing protein 2,No_Description	1.90286835195328	UP
fgenesh1_pg.scaffold_4102000001						1.23854245394975	UP	N/A	N/A
fgenesh1_pg.scaffold_4309000001						1.50219709062753	UP	GO:0004721 GO:0004725 GO:0006470	Protein-tyrosine phosphatase
fgenesh1_pg.scaffold_44000080	NvERTx.4.114963,NvERTx.4.114965	3.0	7.0	No_Uniprotmatch,Q8CFB4	Guanylate-binding protein 5,No_Description	1.86189017381223	UP
fgenesh1_pg.scaffold_4541000001	NvERTx.4.190503,NvERTx.4.190504,NvERTx.4.190505,NvERTx.4.190506,NvERTx.4.190507,NvERTx.4.190508,NvERTx.4.190509,NvERTx.4.190510,NvERTx.4.190511,NvERTx.4.190512,NvERTx.4.190513,NvERTx.4.205851	4.0	4.0	I1F5E7_AMPQE,I1FXK2_AMPQE,I1G195_AMPQE,No_Uniprotmatch	No_Description,Uncharacterized protein {ECO:0000313|EnsemblMetazoa:PAC:15711288},Uncharacterized protein {ECO:0000313|EnsemblMetazoa:PAC:15720861},Uncharacterized protein {ECO:0000313|EnsemblMetazoa:PAC:15722162}	1.09754570922312	UP
fgenesh1_pg.scaffold_5378000001	NvERTx.4.153752		8.0	No_Uniprotmatch	No_Description	1.53023350290124	UP
fgenesh1_pg.scaffold_5693000001						2.04970941388228	UP	N/A	N/A
fgenesh1_pg.scaffold_592000004	NvERTx.4.97575,NvERTx.4.97580	7.0	7.0	Q28717	Serine/threonine-protein phosphatase 2A activator	1.1134717555566398	UP
fgenesh1_pg.scaffold_6000122	NvERTx.4.125437,NvERTx.4.125438,NvERTx.4.2729	8.0	8.0	No_Uniprotmatch,O77408,P11617	Adenosine receptor A2a,No_Description,Octopamine receptor 1	3.13979760528007	UP
fgenesh1_pg.scaffold_64000065	NvERTx.4.218574,NvERTx.4.31274,NvERTx.4.31275	7.0	6.0	No_Uniprotmatch,Q16KR1_AEDAE	AAEL012909-PA {ECO:0000313|EMBL:EAT34889.1},No_Description	1.23077326928975	UP
fgenesh1_pg.scaffold_6799000001						2.04945535870065	UP	N/A	N/A
fgenesh1_pg.scaffold_70000056	NvERTx.4.42702,NvERTx.4.93953,NvERTx.4.93957	5.0	2.0	D9IQ16,D9IQ17_ACRMI	Galaxin {ECO:0000312|EMBL:ADI50283.1},Galaxin-like 1 {ECO:0000313|EMBL:ADI50284.1}	1.4720547374555701	UP
fgenesh1_pg.scaffold_70000057	NvERTx.4.93960		2.0	D9IQ17_ACRMI	Galaxin-like 1 {ECO:0000313|EMBL:ADI50284.1}	2.55569973585088	UP
fgenesh1_pg.scaffold_7000053	NvERTx.4.113096,NvERTx.4.113099,NvERTx.4.149393,NvERTx.4.7651	6.0	8.0	F6R675_CIOIN,H2ZCE0_CIOSA,No_Uniprotmatch	No_Description,Uncharacterized protein {ECO:0000313|Ensembl:ENSCINP00000020050},Uncharacterized protein {ECO:0000313|Ensembl:ENSCSAVP00000015256}	1.14094967049018	UP
fgenesh1_pg.scaffold_71000023	NvERTx.4.209083,NvERTx.4.215938,NvERTx.4.221085,NvERTx.4.71128	9.0	1.0	No_Uniprotmatch,Q6DC77,Q6TCH4,Q9SVF3	Heptahelical transmembrane protein 5,Membrane progestin receptor gamma-B,No_Description,Progestin and adipoQ receptor family member 6	1.06428000486528	UP
fgenesh1_pg.scaffold_7188000001	NvERTx.4.145498,NvERTx.4.145504,NvERTx.4.145506,NvERTx.4.145510	6.0		No_Uniprotmatch,O73853,Q9LVD6	20 lyase,Cytochrome P450 81F2 {ECO:0000305},No_Description,Steroid 17-alpha-hydroxylase/17	2.3972927883375896	UP
fgenesh1_pg.scaffold_73000006	NvERTx.4.177952,NvERTx.4.177955,NvERTx.4.177956,NvERTx.4.177957,NvERTx.4.177958,NvERTx.4.177959,NvERTx.4.215022,NvERTx.4.221282,NvERTx.4.224499,NvERTx.4.24329,NvERTx.4.3610,NvERTx.4.3611	3.0	8.0	G3VF04_SARHA,N/A,No_Uniprotmatch	N/A,No_Description,Uncharacterized protein {ECO:0000313|Ensembl:ENSSHAP00000001758}	1.05719411216348	UP
fgenesh1_pg.scaffold_7489000001	NvERTx.4.183928	4.0	6.0	P61368	60S ribosomal protein L15	1.3065371554943501	UP
fgenesh1_pg.scaffold_7542000002						1.7392857661589	UP	GO:0000786 GO:0003677 GO:0005634 GO:0006334 GO:0051276	Core histone H2A/H2B/H3/H4
fgenesh1_pg.scaffold_7607000001	NvERTx.4.45437			No_Uniprotmatch	No_Description	2.54402350013618	UP
fgenesh1_pg.scaffold_771000005	NvERTx.4.180940	6.0	8.0	Q6RG02	Vitellogenin	1.06330431460382	UP
fgenesh1_pg.scaffold_78000006	NvERTx.4.82484,NvERTx.4.82485	6.0	8.0	A0A177N9D5_9GAMM	Uncharacterized protein {ECO:0000313|EMBL:OAI14103.1}	1.42831874412084	UP
fgenesh1_pg.scaffold_78000065	NvERTx.4.159616,NvERTx.4.159617,NvERTx.4.159618,NvERTx.4.16995,NvERTx.4.16996,NvERTx.4.170309,NvERTx.4.170320,NvERTx.4.197308,NvERTx.4.43845,NvERTx.4.43846,NvERTx.4.43847	4.0	2.0	No_Uniprotmatch	No_Description	1.37707192504336	UP
fgenesh1_pg.scaffold_79000009	NvERTx.4.198549,NvERTx.4.198550,NvERTx.4.198551,NvERTx.4.198552,NvERTx.4.198558,NvERTx.4.198563,NvERTx.4.198566	9.0	6.0	No_Uniprotmatch,Q5UNW1,Q95SX7	No_Description,Probable RNA-directed DNA polymerase from transposon BS,Uncharacterized protein R707	1.6346390153027202	UP
fgenesh1_pg.scaffold_80000038	NvERTx.4.211360,NvERTx.4.64631	9.0	4.0	P08121,Q8CG08	Collagen alpha-1(III) chain,Collagen triple helix repeat-containing protein 1	1.89645286104929	UP
fgenesh1_pg.scaffold_86000049	NvERTx.4.205857,NvERTx.4.81779,NvERTx.4.81780,NvERTx.4.81781,NvERTx.4.81786,NvERTx.4.81788,NvERTx.4.83386,NvERTx.4.83387,NvERTx.4.83389,NvERTx.4.83390,NvERTx.4.83391,NvERTx.4.83392,NvERTx.4.83393,NvERTx.4.91867,NvERTx.4.91871	6.0	4.0	No_Uniprotmatch,P31579	Low choriolytic enzyme,No_Description	1.95109304820016	UP
fgenesh1_pg.scaffold_9000153	NvERTx.4.107869,NvERTx.4.86664	3.0	6.0	P81660	skeletal muscle,Troponin C	2.21091765304626	UP
fgenesh1_pm.scaffold_118000003						1.1985947289036498	UP	GO:0005488 GO:0005739 GO:0005743 GO:0006810 GO:0006839 GO:0016020	Mitochondrial carrier protein
fgenesh1_pm.scaffold_135000001	NvERTx.4.145496,NvERTx.4.145497,NvERTx.4.145499,NvERTx.4.145501,NvERTx.4.145505,NvERTx.4.145507	6.0	1.0	P30437	20 lyase,Steroid 17-alpha-hydroxylase/17	2.00083883260927	UP
fgenesh1_pm.scaffold_14000026	NvERTx.4.117442	5.0	7.0	P06352	embryonic,Histone H3	1.46150073607772	UP
fgsh_est.C_scaffold_1457000001						1.02084978980721	UP	N/A	N/A
fgsh_est.C_scaffold_303000001						1.20979485792877	UP	N/A	N/A
fgsh_est.C_scaffold_31000007	NvERTx.4.56652	8.0	2.0	No_Uniprotmatch	No_Description	2.1372885748062	UP
fgsh_est.C_scaffold_4000001						1.36738587496302	UP	N/A	N/A
fgsh_est.C_scaffold_74000004	NvERTx.4.89374,NvERTx.4.89375,NvERTx.4.89376,NvERTx.4.89377,NvERTx.4.89378,NvERTx.4.89379	4.0	7.0	No_Uniprotmatch,P29176	No_Description,Transforming protein v-Fos/v-Fox	1.15677834551955	UP
fgsh_est.C_scaffold_85000007	NvERTx.4.216255,NvERTx.4.72440	9.0	4.0	No_Uniprotmatch,Q13887	Krueppel-like factor 5,No_Description	1.24132008680393	UP
gw.127.63.1	NvERTx.4.51834,NvERTx.4.51835	9.0	4.0	O46522,Q9XYS3	Cytochrome b-245 heavy chain,Superoxide-generating NADPH oxidase heavy chain subunit A	1.85146139571061	UP
gw.17.360.1	NvERTx.4.37572,NvERTx.4.69894			No_Uniprotmatch	No_Description	2.4400609776087205	UP
gw.1783.4.1						2.6929529957052303	UP	N/A	Armadillo repeat motif
gw.185.50.1	NvERTx.4.152523,NvERTx.4.152527	1.0	3.0	Q924C1	Exportin-5	1.06118886324657	UP
gw.19.158.1						4.55620758687166	UP	N/A	N/A
gw.1932.8.1						1.0845011199481	UP	GO:0003777 GO:0007018 GO:0030286	Dynein heavy chain region D6 P-loop domain
gw.23.81.1	NvERTx.4.180831,NvERTx.4.180832,NvERTx.4.209841	3.0	8.0	No_Uniprotmatch,P34992,Q9EQD2	Neuropeptide FF receptor 2,Neuropeptide Y receptor type 1,No_Description	1.22290140563508	UP
gw.2549.1.1						3.99156380447231	UP	GO:0003676	Zinc finger C-x8-C-x5-C-x3-H type (and similar)
gw.311.29.1						3.75060850395642	UP	N/A	N/A
gw.32.231.1	NvERTx.4.66420,NvERTx.4.66421,NvERTx.4.66422,NvERTx.4.66424	9.0	6.0	O15146,Q9Z138	skeletal receptor tyrosine-protein kinase,Muscle,Tyrosine-protein kinase transmembrane receptor ROR2	1.37246925127029	UP
gw.322.1.1	NvERTx.4.169399,NvERTx.4.169400,NvERTx.4.169401,NvERTx.4.169402,NvERTx.4.169403,NvERTx.4.169404,NvERTx.4.169405,NvERTx.4.169407	8.0	6.0	P83758	Doublesex- and mab-3-related transcription factor 3a	1.17108230459401	UP
gw.347.12.1	NvERTx.4.167116,NvERTx.4.226695	2.0	8.0	No_Uniprotmatch	No_Description	3.28243418857075	UP
gw.362.54.1						3.9150222715910603	UP
gw.3795.4.1						1.55837999017237	UP	GO:0003677 GO:0005634	N/A
gw.38.149.1	NvERTx.4.131475	6.0	6.0	Q923S9	Ras-related protein Rab-30	1.2938220139232	UP
gw.3822.1.1	NvERTx.4.170754,NvERTx.4.170755,NvERTx.4.170756	4.0	2.0	No_Uniprotmatch	No_Description	1.26082522096683	UP
gw.4.400.1	NvERTx.4.69505,NvERTx.4.69506,NvERTx.4.69507	4.0	3.0	P26632,Q6NTY6	Early growth response protein 1,Early growth response protein 1-B	1.3929029143332299	UP
gw.414.21.1						2.31377245519323	UP	N/A	N/A
gw.4153.1.1						2.47180715051981	UP
gw.442.9.1	NvERTx.4.89621	3.0	6.0	No_Uniprotmatch	No_Description	1.06932137589255	UP
gw.4546.3.1	NvERTx.4.169412	8.0		A8TSS9	Doublesex- and mab-3-related transcription factor A2	1.42085261793807	UP
gw.47.91.1	NvERTx.4.55544	4.0	1.0	P62325	Protein BTG1	1.1568288361802	UP
gw.53.139.1	NvERTx.4.124490	7.0	5.0	Q9DBP0	Sodium-dependent phosphate transport protein 2B	1.01080997032656	UP
gw.54.48.1	NvERTx.4.215120,NvERTx.4.44561,NvERTx.4.44562	3.0	4.0	Q2KIA4,Q92038	Acyl-CoA desaturase,Stearoyl-CoA desaturase 5	1.0069873900207902	UP
gw.648.6.1						1.1307019945306	UP
gw.724.2.1						1.05490701504457	UP
gw.757.7.1	NvERTx.4.225676,NvERTx.4.68274,NvERTx.4.68275	9.0	8.0	No_Uniprotmatch,O95571,Q3T094	mitochondrial,No_Description,Persulfide dioxygenase ETHE1	1.23810874026879	UP
gw.85.250.1						4.66272290697088	UP
e_gw.122.46.1	NvERTx.4.88275,NvERTx.4.88276	3.0	3.0	P41180,P47743	Extracellular calcium-sensing receptor {ECO:0000305},Metabotropic glutamate receptor 8	-1.3548588408592501	DOWN
e_gw.125.6.1	NvERTx.4.104064,NvERTx.4.104065,NvERTx.4.104067,NvERTx.4.218844,NvERTx.4.54632,NvERTx.4.54633	3.0	1.0	No_Uniprotmatch,Q8WXI4,Q9DBK0	Acyl-coenzyme A thioesterase 11,Acyl-coenzyme A thioesterase 12,No_Description	-1.0200412150263198	DOWN
e_gw.13.483.1	NvERTx.4.50232	2.0	6.0	Q9SR22	Pectin acetylesterase 5 {ECO:0000303|PubMed:25115560}	-1.10786624843509	DOWN
e_gw.130.45.1	NvERTx.4.196151,NvERTx.4.196152,NvERTx.4.232337	9.0	8.0	No_Uniprotmatch,Q6DCG4	Ammonium transporter Rh type B-B,No_Description	-1.01349924603366	DOWN
e_gw.1389.1.1	NvERTx.4.76438,NvERTx.4.76440	9.0		No_Uniprotmatch	No_Description	-1.17671908634732	DOWN
e_gw.140.6.1	NvERTx.4.190841,NvERTx.4.190844,NvERTx.4.190845,NvERTx.4.190846,NvERTx.4.190848,NvERTx.4.190849,NvERTx.4.22582,NvERTx.4.22583,NvERTx.4.96721,NvERTx.4.96724	3.0	2.0	O15439,P26362,Q7DM58,Q9NSE7,U4UD07_DENPD	ABC transporter C family member 4,Cystic fibrosis transmembrane conductance regulator,Multidrug resistance-associated protein 4,Putative ATP-binding cassette sub-family C member 13,Uncharacterized protein {ECO:0000313|EMBL:ERL90208.1}	-1.39178274345729	DOWN
e_gw.1415.1.1	NvERTx.4.156863,NvERTx.4.156869,NvERTx.4.156870,NvERTx.4.156871,NvERTx.4.179867	8.0	5.0	No_Uniprotmatch	No_Description	-1.1179162655988701	DOWN
e_gw.163.95.1						-1.83950471878131	DOWN
e_gw.168.12.1	NvERTx.4.11829,NvERTx.4.85448,NvERTx.4.85449,NvERTx.4.85450,NvERTx.4.85451	3.0	6.0	No_Uniprotmatch,P16924,Q5RAG8	No_Description,Prolyl 4-hydroxylase subunit alpha-1	-1.04471880126219	DOWN
e_gw.173.22.1	NvERTx.4.114819,NvERTx.4.114820,NvERTx.4.50075	2.0	6.0	Q80XJ3,Q96AY4	Tetratricopeptide repeat protein 28	-1.1707397720186499	DOWN
e_gw.181.81.1						-3.60043053958695	DOWN
e_gw.187.55.1	NvERTx.4.56486	2.0	6.0	Q9H4G4	Golgi-associated plant pathogenesis-related protein 1	-1.2130892385083898	DOWN
e_gw.2071.7.1						-1.06963188192598	DOWN
e_gw.2133.2.1						-1.9777965960530202	DOWN
e_gw.251.44.1	NvERTx.4.130693,NvERTx.4.33045	2.0	6.0	No_Uniprotmatch,Q2PZL6	No_Description,Protocadherin Fat 4	-1.12195888930546	DOWN
e_gw.251.9.1	NvERTx.4.130694,NvERTx.4.216387,NvERTx.4.220896,NvERTx.4.45551	2.0	6.0	P10079,Q8TDW7,Q9VW71,Q9W7R3	Fat-like cadherin-related tumor suppressor homolog,Fibropellin-1,Protocadherin Fat 3,Teneurin-4	-1.0944643238865301	DOWN
e_gw.257.43.1	NvERTx.4.174526,NvERTx.4.174527	2.0	5.0	No_Uniprotmatch	No_Description	-1.1253873743083997	DOWN
e_gw.271.37.1	NvERTx.4.170081,NvERTx.4.170083		8.0	No_Uniprotmatch	No_Description	-3.3633381329790004	DOWN
e_gw.271.57.1	NvERTx.4.200699			No_Uniprotmatch	No_Description	-3.72534926210442	DOWN
e_gw.294.64.1	NvERTx.4.143101,NvERTx.4.62655,NvERTx.4.62656,NvERTx.4.62657,NvERTx.4.62659	3.0	6.0	C0HK24,No_Uniprotmatch	L-rhamnose-binding lectin ELEL-1 {ECO:0000303|PubMed:25881955},No_Description	-1.18141532641934	DOWN
e_gw.30.355.1	NvERTx.4.214362,NvERTx.4.59884,NvERTx.4.59885	3.0	6.0	Q9CYL5	Golgi-associated plant pathogenesis-related protein 1	-1.1304170318079199	DOWN
e_gw.3335.2.1	NvERTx.4.178981,NvERTx.4.95610,NvERTx.4.95611	9.0	3.0	No_Uniprotmatch,O93295	Ectonucleoside triphosphate diphosphohydrolase 8,No_Description	-1.31396045450484	DOWN
e_gw.352.40.1	NvERTx.4.169807,NvERTx.4.169813,NvERTx.4.17418,NvERTx.4.231902,NvERTx.4.7880,NvERTx.4.7881	3.0	6.0	A0A1F7PKV6_9BACT,A0A1G0Y9Q3_9BACT,H3E9L4_PRIPA,W7UB61_9STRA	Amine oxidase {ECO:0000313|EMBL:OGL17274.1},Amine oxidase {ECO:0000313|EMBL:OGV42642.1},Udp-galactopyranose mutase {ECO:0000313|EMBL:EWM30229.1},Uncharacterized protein {ECO:0000313|EnsemblMetazoa:PPA06408}	-1.5146066015559199	DOWN
e_gw.359.9.1	NvERTx.4.186089,NvERTx.4.186090,NvERTx.4.186091,NvERTx.4.186092,NvERTx.4.186093,NvERTx.4.194923,NvERTx.4.194924	1.0	8.0	No_Uniprotmatch,P70490,Q16832	Discoidin domain-containing receptor 2,Lactadherin,No_Description	-1.6116207833701202	DOWN
e_gw.4.543.1	NvERTx.4.93566,NvERTx.4.93572	2.0	6.0	K7Z9Q9,P98069	Bone morphogenetic protein 1 homolog,Nematocyst expressed protein 6 {ECO:0000303|PubMed:23151943}	-1.02338192533618	DOWN
e_gw.4448.2.1						-1.40861171358265	DOWN
e_gw.4665.2.1						-1.65151982453905	DOWN
e_gw.4669.1.1						-2.06730374247852	DOWN
e_gw.505.1.1	NvERTx.4.161726,NvERTx.4.161727,NvERTx.4.91727	9.0	3.0	Q8N2E2,Q90953	Versican core protein,von Willebrand factor D and EGF domain-containing protein	-3.42173644765972	DOWN
e_gw.54.159.1						-1.7655693868784401	DOWN
e_gw.569.29.1						-1.23051539087129	DOWN
e_gw.57.159.1	NvERTx.4.140792	2.0	1.0	Q58A42	Protein DD3-3	-1.6834833636040902	DOWN
e_gw.6.217.1	NvERTx.4.232380	9.0	6.0	No_Uniprotmatch	No_Description	-1.0061355319037801	DOWN
e_gw.60.65.1	NvERTx.4.17068,NvERTx.4.18486	2.0	4.0	P24603	Rhodopsin	-2.5038114059493997	DOWN
e_gw.64.68.1						-1.85356664034956	DOWN
e_gw.645.15.1						-5.07718064035246	DOWN
e_gw.7.279.1	NvERTx.4.193271,NvERTx.4.193272	7.0	6.0	A0A0L8GJJ2_OCTBM,Q7TN88	Polycystic kidney disease protein 1-like 2,Uncharacterized protein {ECO:0000313|EMBL:KOF76695.1}	-1.35390900946243	DOWN
e_gw.7.340.1	NvERTx.4.153312,NvERTx.4.153313,NvERTx.4.153314,NvERTx.4.153315,NvERTx.4.153316	2.0	6.0	P34308,Q9VT65	Calpain clp-1,Calpain-B	-1.33951232757252	DOWN
e_gw.7326.1.1						-3.22123665909487	DOWN
e_gw.7341.2.1						-1.2511883857808501	DOWN
e_gw.74.63.1	NvERTx.4.211853,NvERTx.4.66172	5.0	2.0	No_Uniprotmatch,Q0IH72	mitochondrial,No_Description,Nuclease EXOG	-1.05679461436438	DOWN
e_gw.8056.2.1	NvERTx.4.49958,NvERTx.4.49960	6.0	5.0	No_Uniprotmatch	No_Description	-1.7845629437849	DOWN
e_gw.94.47.1	NvERTx.4.68079	2.0	6.0	No_Uniprotmatch	No_Description	-1.25003868550954	DOWN
estExt_GenewiseH_1.C_350148	NvERTx.4.100605,NvERTx.4.100608,NvERTx.4.100609,NvERTx.4.100610,NvERTx.4.100611,NvERTx.4.100612,NvERTx.4.192199,NvERTx.4.192200,NvERTx.4.41265,NvERTx.4.41266	8.0	4.0	A0A0P7X8F2_9TELE,No_Uniprotmatch,P06603,P41383	No_Description,Tubulin alpha-1 chain,Tubulin alpha-2/alpha-4 chain,Uncharacterized protein {ECO:0000313|EMBL:KPP70715.1}	-1.27550920084803	DOWN
estExt_GenewiseH_1.C_3570146	NvERTx.4.66203,NvERTx.4.66205	4.0	8.0	Q91175	Alpha-1A adrenergic receptor	-1.36777517523141	DOWN
estExt_GenewiseH_1.C_4980012	NvERTx.4.54771,NvERTx.4.54772,NvERTx.4.54773,NvERTx.4.54774,NvERTx.4.67589,NvERTx.4.67591	2.0	8.0	No_Uniprotmatch,Q24799	Myophilin,No_Description	-1.58812918443741	DOWN
estExt_fgenesh1_kg.C_3600002	NvERTx.4.102125,NvERTx.4.147203,NvERTx.4.147204,NvERTx.4.147205,NvERTx.4.147206,NvERTx.4.147207,NvERTx.4.147208,NvERTx.4.147209,NvERTx.4.147210,NvERTx.4.181151,NvERTx.4.181152	5.0	1.0	C3ZED5_BRAFL,No_Uniprotmatch,Q54FE6,Q99JD3,Q9Z2B2,V4B592_LOTGI	Brain mitochondrial carrier protein 1,Mitochondrial 2-oxodicarboxylate carrier,Mitochondrial substrate carrier family protein S,No_Description,Putative uncharacterized protein {ECO:0000313|EMBL:EEN49091.1},Uncharacterized protein {ECO:0000313|EMBL:ESP05693.1}	-1.5965394684743202	DOWN
estExt_fgenesh1_pg.C_10177	NvERTx.4.115616,NvERTx.4.129596,NvERTx.4.129597,NvERTx.4.158669,NvERTx.4.171662,NvERTx.4.171667,NvERTx.4.25865	9.0	4.0	A0A1A8AFC7_NOTFU,No_Uniprotmatch	No_Description,Uncharacterized protein {ECO:0000313|EMBL:SBP53764.1}	-1.10391944768176	DOWN
estExt_fgenesh1_pg.C_1070012	NvERTx.4.183526,NvERTx.4.183537,NvERTx.4.183541,NvERTx.4.183543,NvERTx.4.183545,NvERTx.4.218824,NvERTx.4.26348,NvERTx.4.54961	6.0	4.0	No_Uniprotmatch,W4XJ24_STRPU	No_Description,Uncharacterized protein {ECO:0000313|EnsemblMetazoa:SPU_003399-tr}	-1.9931140688693898	DOWN
estExt_fgenesh1_pg.C_15980001	NvERTx.4.61070	2.0	6.0	Q54LN4	Gamma-glutamyl hydrolase A	-1.26934718109456	DOWN
estExt_fgenesh1_pg.C_1640051	NvERTx.4.83299,NvERTx.4.83303		5.0	No_Uniprotmatch	No_Description	-2.47041728913142	DOWN
estExt_fgenesh1_pg.C_1690028	NvERTx.4.115196,NvERTx.4.115198	3.0	6.0	D2GXS7,No_Uniprotmatch	No_Description,Tripartite motif-containing protein 2	-1.0267267923142902	DOWN
estExt_fgenesh1_pg.C_170044	NvERTx.4.168571,NvERTx.4.168572,NvERTx.4.168573,NvERTx.4.168574,NvERTx.4.72534,NvERTx.4.72548	2.0	1.0	No_Uniprotmatch,Q98902	Neural cell adhesion molecule L1,No_Description	-1.32189667638503	DOWN
estExt_fgenesh1_pg.C_3190009	NvERTx.4.200700,NvERTx.4.200702,NvERTx.4.200703,NvERTx.4.213797,NvERTx.4.216910,NvERTx.4.30068,NvERTx.4.36523,NvERTx.4.36524,NvERTx.4.42118,NvERTx.4.42119	2.0	1.0	No_Uniprotmatch,O43854,P70490,Q593B6,Q62935	Coagulation factor V,EGF-like repeat and discoidin I-like domain-containing protein 3,Lactadherin,No_Description,von Willebrand factor	-3.19282399803356	DOWN
estExt_fgenesh1_pg.C_360075	NvERTx.4.105434,NvERTx.4.105438,NvERTx.4.105453,NvERTx.4.105454,NvERTx.4.132000,NvERTx.4.132001,NvERTx.4.71577,NvERTx.4.71578,NvERTx.4.71579,NvERTx.4.71580,NvERTx.4.71581	1.0	5.0	B1NWT3,No_Uniprotmatch	No_Description,U-actitoxin-Avd1f {ECO:0000303|PubMed:22683676}	-1.59737101326933	DOWN
estExt_fgenesh1_pg.C_370081	NvERTx.4.168436,NvERTx.4.168437,NvERTx.4.168441,NvERTx.4.168443	4.0	8.0	No_Uniprotmatch,O34355	No_Description,Putative amidohydrolase YtcJ	-2.6221929321218	DOWN
estExt_fgenesh1_pg.C_3750007	NvERTx.4.67255,NvERTx.4.67256,NvERTx.4.67257	2.0	6.0	No_Uniprotmatch	No_Description	-1.13549063226781	DOWN
estExt_fgenesh1_pg.C_3870003	NvERTx.4.114901,NvERTx.4.114902,NvERTx.4.114904,NvERTx.4.185793,NvERTx.4.185794,NvERTx.4.185813,NvERTx.4.212842,NvERTx.4.229951,NvERTx.4.56418,NvERTx.4.56419	2.0	4.0	D6WYN3_TRICA,No_Uniprotmatch,V3ZHS4_LOTGI	Dyslexia-associated protein KIAA0319-like protein {ECO:0000313|EMBL:EFA08418.1},No_Description,Uncharacterized protein {ECO:0000313|EMBL:ESO83767.1}	-1.05949519859994	DOWN
estExt_fgenesh1_pg.C_40172	NvERTx.4.12188,NvERTx.4.80788,NvERTx.4.80789	5.0	3.0	A0A0M3IIJ8_ASCLU,No_Uniprotmatch	No_Description,Uncharacterized protein {ECO:0000313|WBParaSite:ALUE_0001837901-mRNA-1}	-1.76859983811914	DOWN
estExt_fgenesh1_pg.C_420045	NvERTx.4.126030,NvERTx.4.126033,NvERTx.4.126034,NvERTx.4.195475,NvERTx.4.195476,NvERTx.4.195479,NvERTx.4.213100	5.0	7.0	A0A015JTR6_9GLOM,No_Uniprotmatch,Q9NSU2,T2M7S4_HYDVU	No_Description,Three-prime repair exonuclease 1,Uncharacterized protein C20orf152 {ECO:0000313|EMBL:CDG67980.1},Uncharacterized protein {ECO:0000313|EMBL:EXX58459.1}	-1.12876644533442	DOWN
estExt_fgenesh1_pg.C_440008	NvERTx.4.233647,NvERTx.4.55602,NvERTx.4.79013	3.0	7.0	No_Uniprotmatch,Q8CBH5	Major facilitator superfamily domain-containing protein 6,No_Description	-1.29016586842562	DOWN
estExt_fgenesh1_pg.C_50075	NvERTx.4.234049,NvERTx.4.51131,NvERTx.4.51132	2.0	6.0	No_Uniprotmatch	No_Description	-1.20124968078271	DOWN
estExt_fgenesh1_pg.C_5360001						-4.47028272275828	DOWN
estExt_gwp.C_1110099	NvERTx.4.107302,NvERTx.4.107303,NvERTx.4.107319,NvERTx.4.122494,NvERTx.4.130119,NvERTx.4.184977,NvERTx.4.216207,NvERTx.4.883,NvERTx.4.92498,NvERTx.4.92508	2.0	7.0	No_Uniprotmatch,R7TE00_CAPTE	ECO:0000313|EnsemblMetazoa:CapteP212810},No_Description,Uncharacterized protein {ECO:0000313|EMBL:ELT89266.1	-1.05846433868041	DOWN
estExt_gwp.C_140369	NvERTx.4.168295,NvERTx.4.168296	9.0	2.0	T2M9R2_HYDVU	Solute carrier family 22 member 15 {ECO:0000313|EMBL:CDG68874.1}	-1.1871993548747701	DOWN
estExt_gwp.C_30676	NvERTx.4.194234,NvERTx.4.194235,NvERTx.4.194236,NvERTx.4.194237,NvERTx.4.194238,NvERTx.4.194239,NvERTx.4.194243,NvERTx.4.194249,NvERTx.4.194251,NvERTx.4.194253,NvERTx.4.194256,NvERTx.4.194257,NvERTx.4.78050,NvERTx.4.78051	2.0	8.0	B0JZG0,No_Uniprotmatch,Q9Z2J0	No_Description,Solute carrier family 23 member 1,Solute carrier family 23 member 2 {ECO:0000250|UniProtKB:Q9UGH3}	-1.1464187929191498	DOWN
estExt_gwp.C_40200	NvERTx.4.129506,NvERTx.4.129507,NvERTx.4.129508,NvERTx.4.129509,NvERTx.4.129510,NvERTx.4.129520,NvERTx.4.129523,NvERTx.4.129524,NvERTx.4.129525,NvERTx.4.129526,NvERTx.4.129527,NvERTx.4.129529,NvERTx.4.129530,NvERTx.4.129531	5.0	3.0	No_Uniprotmatch,P54145	No_Description,Putative ammonium transporter 1	-1.7786846654133899	DOWN
estExt_gwp.C_430165	NvERTx.4.154638,NvERTx.4.154639,NvERTx.4.208055	2.0	6.0	Q4P235,Q94571	Tubulin beta chain,Tubulin beta-2 chain	-1.08141693693015	DOWN
fgenesh1_kg.scaffold_77000005						-1.5191262760355202	DOWN
fgenesh1_pg.scaffold_119000058	NvERTx.4.74472,NvERTx.4.74473	2.0	6.0	No_Uniprotmatch,V4AJ48_LOTGI	No_Description,Uncharacterized protein {ECO:0000313|EMBL:ESO93556.1}	-1.05958325289375	DOWN
fgenesh1_pg.scaffold_11969000001						-1.09373909603229	DOWN
fgenesh1_pg.scaffold_12000020	NvERTx.4.128516,NvERTx.4.217358,NvERTx.4.230279	9.0	8.0	No_Uniprotmatch	No_Description	-1.2140807105898899	DOWN
fgenesh1_pg.scaffold_12000067	NvERTx.4.20830,NvERTx.4.20831	2.0	6.0	A0A068X2J7_ECHGR,A0A167N4F0_9HYPO	Concanavalin A-like lectin/glucanase {ECO:0000313|EMBL:OAA55118.1},Granulins {ECO:0000313|EMBL:CDS24124.1}	-1.39753313754841	DOWN
fgenesh1_pg.scaffold_121000053	NvERTx.4.57409,NvERTx.4.57410	1.0	8.0	Q9V818	Probable G-protein coupled receptor Mth-like 3	-1.11757567756464	DOWN
fgenesh1_pg.scaffold_1289000001						-2.71018244459473	DOWN
fgenesh1_pg.scaffold_15017000001	NvERTx.4.197711	3.0	2.0	No_Uniprotmatch	No_Description	-1.25480015863232	DOWN
fgenesh1_pg.scaffold_154000027	NvERTx.4.70187,NvERTx.4.70188	9.0	8.0	No_Uniprotmatch,O57422	Melanopsin-B,No_Description	-2.50873029234109	DOWN
fgenesh1_pg.scaffold_1555000003	NvERTx.4.151871,NvERTx.4.151874,NvERTx.4.165097	7.0	4.0	I1EJU1_AMPQE,No_Uniprotmatch	No_Description,Uncharacterized protein {ECO:0000313|EnsemblMetazoa:PAC:15703895}	-1.36209474107224	DOWN
fgenesh1_pg.scaffold_1557000001						-3.1464466458984797	DOWN
fgenesh1_pg.scaffold_1560000001						-1.29696915970713	DOWN
fgenesh1_pg.scaffold_156000057	NvERTx.4.17085,NvERTx.4.43609,NvERTx.4.43610	9.0	6.0	No_Uniprotmatch,P47800,Q93126	D(1)-like dopamine receptor,No_Description,Probable G-protein coupled receptor No9	-1.5774555580287	DOWN
fgenesh1_pg.scaffold_19000026	NvERTx.4.41228		5.0	P25291	Pancreatic secretory granule membrane major glycoprotein GP2	-4.10922379908402	DOWN
fgenesh1_pg.scaffold_23000016	NvERTx.4.141731,NvERTx.4.141732,NvERTx.4.141733,NvERTx.4.141734,NvERTx.4.141735,NvERTx.4.141736,NvERTx.4.31773,NvERTx.4.31774,NvERTx.4.3781	2.0	6.0	A6QPM3,No_Uniprotmatch,Q3UZD5	No_Description,Putative histone-lysine N-methyltransferase PRDM6	-1.57249735259491	DOWN
fgenesh1_pg.scaffold_2436000001						-1.46275599744368	DOWN
fgenesh1_pg.scaffold_25000085						-1.1683409165689198	DOWN
fgenesh1_pg.scaffold_26000079	NvERTx.4.110888,NvERTx.4.110889,NvERTx.4.110899,NvERTx.4.207084,NvERTx.4.213344,NvERTx.4.215222,NvERTx.4.21949,NvERTx.4.54562,NvERTx.4.54564,NvERTx.4.837	1.0	4.0	E9Q6I0,No_Uniprotmatch,P41180,P70579,P91685,Q9PW88,Q9QY96	Extracellular calcium-sensing receptor,Extracellular calcium-sensing receptor {ECO:0000305},G-protein coupled receptor family C group 6 member A,Metabotropic glutamate receptor,Metabotropic glutamate receptor 8,No_Description,Vomeronasal type-2 receptor 116 {ECO:0000312|MGI:MGI:3646674}	-1.1366186772579199	DOWN
fgenesh1_pg.scaffold_29000108	NvERTx.4.68907,NvERTx.4.68908,NvERTx.4.68909,NvERTx.4.68910,NvERTx.4.68912,NvERTx.4.68913,NvERTx.4.68914,NvERTx.4.68916,NvERTx.4.68917,NvERTx.4.68918,NvERTx.4.68919,NvERTx.4.83890	3.0	1.0	A6NN14,B2KFW1,G3I0U8_CRIGR,No_Uniprotmatch,P17029,P18750,Q13360,Q4V784_MOUSE,Q8BII3_MOUSE	OTTMUSG00000016571 {ECO:0000313|EMBL:AAH98094.1},No_Description,Oocyte zinc finger protein XlCOF6.1,Predicted gene,Putative uncharacterized protein {ECO:0000313|EMBL:BAC34615.1},Zinc finger and SCAN domain-containing protein 20,Zinc finger protein 177,Zinc finger protein 729,Zinc finger protein 844 {ECO:0000313|EMBL:EGW13342.1},Zinc finger protein with KRAB and SCAN domains 1	-1.2369566936610301	DOWN
fgenesh1_pg.scaffold_29000119	NvERTx.4.173763,NvERTx.4.173764,NvERTx.4.194939	1.0	3.0	No_Uniprotmatch	No_Description	-1.19535231860134	DOWN
fgenesh1_pg.scaffold_31000130	NvERTx.4.61793,NvERTx.4.61794,NvERTx.4.61795,NvERTx.4.61796,NvERTx.4.61797		1.0	A0A0T0MNF0_9CELL,No_Uniprotmatch	No_Description,Uncharacterized protein {ECO:0000313|EMBL:KQT02500.1}	-3.1457534340195297	DOWN
fgenesh1_pg.scaffold_331000005	NvERTx.4.173080,NvERTx.4.173081,NvERTx.4.173082,NvERTx.4.173083	9.0	6.0	No_Uniprotmatch	No_Description	-1.15298552537422	DOWN
fgenesh1_pg.scaffold_338000021	NvERTx.4.155323,NvERTx.4.155324,NvERTx.4.155340,NvERTx.4.172501,NvERTx.4.172502,NvERTx.4.172503,NvERTx.4.172505,NvERTx.4.172506,NvERTx.4.172507,NvERTx.4.172508,NvERTx.4.172510,NvERTx.4.172511,NvERTx.4.172513,NvERTx.4.172514,NvERTx.4.220037,NvERTx.4.230711,NvERTx.4.64383,NvERTx.4.91849	9.0	2.0	A0A0F5YCB1_9CYAN,No_Uniprotmatch,Q6NVD0,Q80T14,Q86XX4	Extracellular matrix protein FRAS1,FRAS1-related extracellular matrix protein 2,No_Description,Uncharacterized protein {ECO:0000313|EMBL:KKD35875.1}	-1.1954041313522599	DOWN
fgenesh1_pg.scaffold_35000054	NvERTx.4.100613	9.0	4.0	P41383	Tubulin alpha-2/alpha-4 chain	-1.28074509668095	DOWN
fgenesh1_pg.scaffold_358000009	NvERTx.4.170814	5.0	8.0	No_Uniprotmatch	No_Description	-2.1654647820064596	DOWN
fgenesh1_pg.scaffold_364000007	NvERTx.4.72468	2.0	6.0	H3BCF1_LATCH	Pannexin {ECO:0000256|RuleBase:RU010713}	-1.3130919910257401	DOWN
fgenesh1_pg.scaffold_37000039	NvERTx.4.61704,NvERTx.4.61705,NvERTx.4.61706,NvERTx.4.61707,NvERTx.4.61708,NvERTx.4.61709	3.0	4.0	B4E2M5,No_Uniprotmatch	Ankyrin repeat domain-containing protein 66,No_Description	-1.2235696900063402	DOWN
fgenesh1_pg.scaffold_43000043	NvERTx.4.128342,NvERTx.4.128348	1.0	8.0	No_Uniprotmatch,P56450	Melanocortin receptor 4,No_Description	-1.9750078116791103	DOWN
fgenesh1_pg.scaffold_465000009	NvERTx.4.1881,NvERTx.4.233556,NvERTx.4.76175,NvERTx.4.76176,NvERTx.4.76177	2.0	6.0	N/A,No_Uniprotmatch,Q8C0F9,Q9D6X6	Inactive serine protease 35,N/A,No_Description,Serine protease 23	-1.09924780806483	DOWN
fgenesh1_pg.scaffold_474000007	NvERTx.4.118263,NvERTx.4.118265,NvERTx.4.127868,NvERTx.4.127871,NvERTx.4.127872,NvERTx.4.8777,NvERTx.4.8779,NvERTx.4.8780	4.0	7.0	No_Uniprotmatch	No_Description	-3.5542525160120397	DOWN
fgenesh1_pg.scaffold_52000066	NvERTx.4.150340,NvERTx.4.150341,NvERTx.4.150342	3.0	5.0	Q9CZR2	N-acetylated-alpha-linked acidic dipeptidase 2	-1.1401348515746101	DOWN
fgenesh1_pg.scaffold_557000003	NvERTx.4.202328		7.0	No_Uniprotmatch	No_Description	-1.0857577049954699	DOWN
fgenesh1_pg.scaffold_585000004	NvERTx.4.194936,NvERTx.4.223352	9.0	1.0	No_Uniprotmatch,Q86XT4	E3 ubiquitin-protein ligase TRIM50,No_Description	-1.4667204385883101	DOWN
fgenesh1_pg.scaffold_60000082	NvERTx.4.39325,NvERTx.4.39326,NvERTx.4.39327,NvERTx.4.39328,NvERTx.4.39329,NvERTx.4.39330,NvERTx.4.39331	2.0	8.0	No_Uniprotmatch	No_Description	-1.52421611100355	DOWN
fgenesh1_pg.scaffold_710000002						-1.62538026024672	DOWN
fgenesh1_pg.scaffold_7160000001	NvERTx.4.158735,NvERTx.4.158738,NvERTx.4.158739,NvERTx.4.158740,NvERTx.4.158741,NvERTx.4.162322,NvERTx.4.162327,NvERTx.4.91711,NvERTx.4.91712,NvERTx.4.91715	8.0	7.0	No_Uniprotmatch,Q5G267,Q9UGM3,T2MEB0_HYDVU	Deleted in malignant brain tumors 1 protein,Forkhead box protein K1 {ECO:0000313|EMBL:CDG70444.1},Neurotrypsin,No_Description	-2.36293449998402	DOWN
fgenesh1_pg.scaffold_73000005	NvERTx.4.105634	4.0	4.0	Q6PF45	Vesicular inhibitory amino acid transporter	-1.42998001140935	DOWN
fgenesh1_pg.scaffold_73000027	NvERTx.4.228766			No_Uniprotmatch	No_Description	-2.7454649367617203	DOWN
fgenesh1_pg.scaffold_764000006						-1.9466050531728203	DOWN
fgenesh1_pg.scaffold_7827000001						-2.07042628430208	DOWN
fgenesh1_pg.scaffold_9000005	NvERTx.4.55432		1.0	O00339	Matrilin-2	-1.70799226502138	DOWN
fgenesh1_pg.scaffold_9000007	NvERTx.4.156624,NvERTx.4.156625,NvERTx.4.156642	2.0	6.0	O00339	Matrilin-2	-1.602422182124	DOWN
fgenesh1_pg.scaffold_94000057	NvERTx.4.207602,NvERTx.4.230519,NvERTx.4.59315,NvERTx.4.59316,NvERTx.4.59317	2.0	6.0	No_Uniprotmatch	No_Description	-1.21787931680682	DOWN
fgenesh1_pm.scaffold_373000002	NvERTx.4.14626,NvERTx.4.207127,NvERTx.4.72038,NvERTx.4.72039,NvERTx.4.72040,NvERTx.4.72041	2.0	6.0	No_Uniprotmatch,Q6INC8,Q9JI12	No_Description,Vesicular glutamate transporter 1,Vesicular glutamate transporter 2	-1.63820665730117	DOWN
fgenesh1_pm.scaffold_85000002	NvERTx.4.37061,NvERTx.4.51713	2.0	6.0	No_Uniprotmatch,O09037	No_Description,Regenerating islet-derived protein 3-alpha	-1.65311820209537	DOWN
fgsh_est.C_scaffold_188000003	NvERTx.4.114697	5.0	5.0	Q9CXI3	DBH-like monooxygenase protein 1	-1.08234962569861	DOWN
fgsh_est.C_scaffold_194000001	NvERTx.4.188451,NvERTx.4.188454,NvERTx.4.190166,NvERTx.4.190167,NvERTx.4.190168,NvERTx.4.190169,NvERTx.4.190172,NvERTx.4.190173,NvERTx.4.190175	2.0	8.0	C0HK24,No_Uniprotmatch	L-rhamnose-binding lectin ELEL-1 {ECO:0000303|PubMed:25881955},No_Description	-3.40146113635227	DOWN
fgsh_est.C_scaffold_58000012	NvERTx.4.150789,NvERTx.4.150790,NvERTx.4.150791	4.0	1.0	Q80UA9,Q9Y5U4	Insulin-induced gene 2 protein	-1.1234014647248998	DOWN
gw.1091.21.1						-1.33392369453588	DOWN
gw.1166.2.1	NvERTx.4.60551,NvERTx.4.60552,NvERTx.4.67682,NvERTx.4.67688,NvERTx.4.67693,NvERTx.4.67694,NvERTx.4.67700,NvERTx.4.67702,NvERTx.4.67703,NvERTx.4.67705,NvERTx.4.67706,NvERTx.4.67708	2.0	5.0	A0A0P6AKB0_9CRUS,A0A1J4MAW8_ACIBA,E9DK74_COCPS	No_description,Putative uncharacterized protein {ECO:0000313|EMBL:EFW13179.1},Uncharacterized protein {ECO:0000313|EMBL:JAM62088.1}	-2.5180908588710698	DOWN
gw.124.41.1	NvERTx.4.122748,NvERTx.4.122749	5.0	8.0	Q63248,Q6P2Z3	Forkhead box protein I1,Forkhead box protein I2	-3.38640957240897	DOWN
gw.12771.1.1						-3.01912788241144	DOWN
gw.1341.2.1						-1.0647617868278199	DOWN
gw.1344.5.1						-1.10139363677121	DOWN
gw.1388.1.1	NvERTx.4.93201	2.0	4.0	No_Uniprotmatch	No_Description	-1.97564746654963	DOWN
gw.186.44.1						-4.07852177009905	DOWN
gw.22.180.1						-1.1860168391284298	DOWN
gw.22.245.1	NvERTx.4.67269	3.0	5.0	Q9GZV8	PR domain zinc finger protein 14	-2.73046813263965	DOWN
gw.234.19.1	NvERTx.4.232288,NvERTx.4.233942		6.0	G7H7W3_HYDVU,No_Uniprotmatch	Minicollagen 10 {ECO:0000313|EMBL:DAA34984.1},No_Description	-1.03136728277867	DOWN
gw.28.18.1	NvERTx.4.15153,NvERTx.4.154187,NvERTx.4.154188,NvERTx.4.154189,NvERTx.4.154190,NvERTx.4.154191,NvERTx.4.211028	9.0	3.0	No_Uniprotmatch,P97479,Q13402,Q17LW0	Myosin-VIIa,No_Description,Unconventional myosin-VIIa	-1.0483725502452501	DOWN
gw.2828.2.1						-1.0024817925121399	DOWN
gw.29.180.1	NvERTx.4.135833,NvERTx.4.135834,NvERTx.4.135835,NvERTx.4.135836,NvERTx.4.135837,NvERTx.4.135838	2.0	6.0	No_Uniprotmatch,P10079,P33450	Cadherin-related tumor suppressor,Fibropellin-1,No_Description	-1.2448596850151898	DOWN
gw.3056.1.1						-1.0961247818480302	DOWN
gw.316.177.1						-1.0551607851281999	DOWN
gw.316.44.1						-1.16652605955434	DOWN
gw.3162.1.1	NvERTx.4.165804,NvERTx.4.165820,NvERTx.4.25238	5.0	6.0	No_Uniprotmatch	No_Description	-1.4417781700029701	DOWN
gw.3512.1.1						-1.12159433574936	DOWN
gw.402.21.1						-4.444725565548599	DOWN
gw.4038.1.1						-1.6349176439400102	DOWN
gw.436.7.1						-1.38978149727376	DOWN
gw.5029.23.1						-1.13753968732118	DOWN
gw.58.85.1	NvERTx.4.55301,NvERTx.4.55302,NvERTx.4.55303,NvERTx.4.55304	5.0	6.0	No_Uniprotmatch,Q9I8A3	Hairy/enhancer-of-split related with YRPW motif protein 1,No_Description	-1.0868750791560502	DOWN
gw.6511.2.1						-1.28592628049081	DOWN
gw.694.47.1						-1.06484853480191	DOWN
gw.79.177.1	NvERTx.4.107092	3.0	2.0	Q8NEP9	Zinc finger protein 555	-1.02598402395273	DOWN
gw.8114.6.1						-1.7216978568165002	DOWN
gw.849.25.1						-1.9053642599823701	DOWN
gw.8754.3.1						-1.34314414593907	DOWN
gw.891.3.1	NvERTx.4.143104,NvERTx.4.143114,NvERTx.4.143115,NvERTx.4.143117,NvERTx.4.143118,NvERTx.4.143119,NvERTx.4.143120,NvERTx.4.143121,NvERTx.4.143122,NvERTx.4.26785,NvERTx.4.80559,NvERTx.4.80560	3.0	7.0	K7H1L8_CAEJA,No_Uniprotmatch	No_Description,Uncharacterized protein {ECO:0000313|EnsemblMetazoa:CJA09144c}	-1.8310862305994697	DOWN
gw.9113.10.1						-1.1401810074643202	DOWN
gw.99.77.1	NvERTx.4.97064,NvERTx.4.97065	2.0	8.0	Q9UGM1	Neuronal acetylcholine receptor subunit alpha-9	-3.13065055452353	DOWN

## Sheet: gotermanotation
JGI	NvERTx_ID	Description	GO_x	GOCC	GOBP	GOMF	Keywords	Mfuzz_R_Clust	Mfuzz_E_Clust	Uniprot_ID	Uniprot_Description	log2FoldChange	20hpa_ZVAD	GO_y	Annotation
e_gw.1.391.1		No_Description	No_GO	No_GOCC	No_GOBP	No_GOMF	No_keywords					2.22192345608435	UP
e_gw.107.66.1		Leucine-rich repeat-containing protein 74B {ECO:0000312|HGNC:HGNC:34301}	No_GOcodes	No_GOBP	No_GOMF	No_GOCC	Alternative splicing;Complete proteome;Leucine-rich repeat;Polymorphism;Reference proteome;Repeat.;					2.4421977921830296	UP
e_gw.110.66.1	NvERTx.4.183632,NvERTx.4.183634,NvERTx.4.183637,NvERTx.4.183638	Semaphorin-5A	GO:0070062 // GO:0005615 // GO:0016021 // GO:0016020 // GO:0005886 // GO:0035373 // GO:0043395 // GO:0038191 // GO:0030215 // GO:0045545 // GO:0007413 // GO:0002043 // GO:0007155 // GO:0060326 // GO:0007267 // GO:0021536 // GO:0050919 // GO:0048843 // GO:0007162 // GO:2000352 // GO:0007399 // GO:0050918 // GO:0030836 // GO:0045766 // GO:0048842 // GO:0035413 // GO:2001028 // GO:0001938 // GO:0051…	axonal fasciculation (GO:0007413);blood vessel endothelial cell proliferation involved in sprouting angiogenesis (GO:0002043);cell adhesion (GO:0007155);cell chemotaxis (GO:0060326);cell-cell signaling (GO:0007267);diencephalon development (GO:0021536);negative chemotaxis (GO:0050919);negative regulation of axon extension involved in axon guidance (GO:0048843);negative regulation of cell adhesion…	chondroitin sulfate proteoglycan binding (GO:0035373);heparan sulfate proteoglycan binding (GO:0043395);neuropilin binding (GO:0038191);semaphorin receptor binding (GO:0030215);syndecan binding (GO:0045545);	extracellular exosome (GO:0070062);extracellular space (GO:0005615);integral component of membrane (GO:0016021);membrane (GO:0016020);plasma membrane (GO:0005886);	Complete proteome;Developmental protein;Differentiation;Disulfide bond;Glycoprotein;Membrane;Neurogenesis;Polymorphism;Reference proteome;Repeat;Signal;Transmembrane;Transmembrane helix.;	1.0	7.0	B3EWY9,D3YXG0,P35440	Hemicentin-1 {ECO:0000312|MGI:MGI:2685047},Mucin-like protein {ECO:0000303|PubMed:23765379},Thrombospondin-2	1.09547382925379	UP
e_gw.116.136.1	NvERTx.4.173315,NvERTx.4.173322,NvERTx.4.173324,NvERTx.4.220165	2-oxo-4-hydroxy-4-carboxy-5-ureidoimidazoline decarboxylase	GO:0005777 // GO:0016831 // GO:0019428 // GO:0006144 // GO:0019628	allantoin biosynthetic process (GO:0019428);purine nucleobase metabolic process (GO:0006144);urate catabolic process (GO:0019628);	carboxy-lyase activity (GO:0016831);	peroxisome (GO:0005777);	3D-structure;Complete proteome;Decarboxylase;Lyase;Peroxisome;Purine metabolism;Reference proteome.;	2.0	7.0	A1L259	2-oxo-4-hydroxy-4-carboxy-5-ureidoimidazoline decarboxylase	1.7207868547166598	UP
e_gw.15.18.1	NvERTx.4.107577,NvERTx.4.107578,NvERTx.4.107579,NvERTx.4.107580,NvERTx.4.107581,NvERTx.4.107582,NvERTx.4.107583,NvERTx.4.107584,NvERTx.4.107585,NvERTx.4.107586,NvERTx.4.107587,NvERTx.4.107588,NvERTx.4.107589,NvERTx.4.107590,NvERTx.4.107591,NvERTx.4.107592,NvERTx.4.107593	Interferon-induced helicase C domain-containing protein 1	GO:0005737 // GO:0005634 // GO:0005524 // GO:0003677 // GO:0003725 // GO:0004386 // GO:0042802 // GO:0043021 // GO:0003727 // GO:0008270 // GO:0071360 // GO:0051607 // GO:0045087 // GO:0039530 // GO:0032727 // GO:1902741 // GO:0032728 // GO:0035549 // GO:2000778 // GO:0060760 // GO:1904469 // GO:0016925 // GO:0009615	cellular response to exogenous dsRNA (GO:0071360);defense response to virus (GO:0051607);innate immune response (GO:0045087);MDA-5 signaling pathway (GO:0039530);positive regulation of interferon-alpha production (GO:0032727);positive regulation of interferon-alpha secretion (GO:1902741);positive regulation of interferon-beta production (GO:0032728);positive regulation of interferon-beta secretio…	ATP binding (GO:0005524);DNA binding (GO:0003677);double-stranded RNA binding (GO:0003725);helicase activity (GO:0004386);identical protein binding (GO:0042802);ribonucleoprotein complex binding (GO:0043021);single-stranded RNA binding (GO:0003727);zinc ion binding (GO:0008270);	cytoplasm (GO:0005737);nucleus (GO:0005634);	3D-structure;Alternative splicing;Antiviral defense;ATP-binding;Complete proteome;Cytoplasm;Helicase;Hydrolase;Immunity;Innate immunity;Metal-binding;Nucleotide-binding;Nucleus;Phosphoprotein;Reference proteome;Repeat;RNA-binding;Ubl conjugation;Zinc.;	7.0	7.0	O95786,Q8R5F7,Q96C10,Q9BYX4	Interferon-induced helicase C domain-containing protein 1,Probable ATP-dependent RNA helicase DDX58,Probable ATP-dependent RNA helicase DHX58	1.85830284607353	UP
e_gw.157.10.1	NvERTx.4.88477	Transcription factor MafG	GO:0005634 // GO:0046982 // GO:0000978 // GO:0001077 // GO:0030534 // GO:0042127 // GO:0045604	adult behavior (GO:0030534);regulation of cell proliferation (GO:0042127);regulation of epidermal cell differentiation (GO:0045604);	protein heterodimerization activity (GO:0046982);RNA polymerase II core promoter proximal region sequence-specific DNA binding (GO:0000978);transcriptional activator activity, RNA polymerase II core promoter proximal region sequence-specific binding (GO:0001077);	nucleus (GO:0005634);	Complete proteome;DNA-binding;Isopeptide bond;Nucleus;Reference proteome;Repressor;Transcription;Transcription regulation;Ubl conjugation.;	3.0	4.0	Q789F3	Transcription factor Maf	1.2615330379526102	UP
e_gw.159.23.1	NvERTx.4.196129,NvERTx.4.196130,NvERTx.4.196138,NvERTx.4.196145	Ubiquitin	GO:0005737 // GO:0005634	No_GOBP	No_GOMF	cytoplasm (GO:0005737);nucleus (GO:0005634);	3D-structure;Complete proteome;Cytoplasm;Direct protein sequencing;Isopeptide bond;Nucleus;Reference proteome;Ubl conjugation.;	4.0	6.0	No_Uniprotmatch	No_Description	1.51347530253555	UP
e_gw.16.324.1	NvERTx.4.106886,NvERTx.4.106910,NvERTx.4.48456,NvERTx.4.48457,NvERTx.4.48458,NvERTx.4.58408,NvERTx.4.58410	Uncharacterized protein, isoform B {ECO:0000313|EMBL:KRT08407.1}	No_GOcodes	No_GOBP	No_GOMF	No_GOCC	Coiled coil {ECO:0000256|SAM:Coils};Complete proteome {ECO:0000313|Proteomes:UP000001819};Reference proteome {ECO:0000313|Proteomes:UP000001819}.;	5.0	4.0	No_Uniprotmatch,O88799	No_Description,Zonadhesin	2.24138683602773	UP
e_gw.1681.1.1		Putative sodium-coupled neutral amino acid transporter 7	GO:0016021 // GO:0015180 // GO:0015182 // GO:0015183 // GO:0005313 // GO:0015186 // GO:0005290 // GO:0015190 // GO:0015191 // GO:0015194 // GO:0006867 // GO:0015808 // GO:0015825 // GO:0006814	asparagine transport (GO:0006867);L-alanine transport (GO:0015808);L-serine transport (GO:0015825);sodium ion transport (GO:0006814);	L-alanine transmembrane transporter activity (GO:0015180);L-asparagine transmembrane transporter activity (GO:0015182);L-aspartate transmembrane transporter activity (GO:0015183);L-glutamate transmembrane transporter activity (GO:0005313);L-glutamine transmembrane transporter activity (GO:0015186);L-histidine transmembrane transporter activity (GO:0005290);L-leucine transmembrane transporter acti…	integral component of membrane (GO:0016021);	Amino-acid transport;Complete proteome;Ion transport;Membrane;Reference proteome;Sodium;Sodium transport;Transmembrane;Transmembrane helix;Transport.;					1.64401066620206	UP	GO:0005215 GO:0005275 GO:0006810 GO:0006865 GO:0016020	Lipocalin/cytosolic fatty-acid binding domain
e_gw.17.109.1	NvERTx.4.224709,NvERTx.4.69889	Polycystic kidney disease protein 1-like 2	GO:0016021 // GO:0016020 // GO:0005262 // GO:0005509 // GO:0030246 // GO:0001965 // GO:0050982	detection of mechanical stimulus (GO:0050982);	calcium channel activity (GO:0005262);calcium ion binding (GO:0005509);carbohydrate binding (GO:0030246);G-protein alpha-subunit binding (GO:0001965);	integral component of membrane (GO:0016021);membrane (GO:0016020);	Complete proteome;Disulfide bond;Glycoprotein;Lectin;Membrane;Reference proteome;Signal;Transmembrane;Transmembrane helix.;			No_Uniprotmatch,Q2EG98	No_Description,Polycystic kidney disease protein 1-like 3	2.6336069304412497	UP
e_gw.17.332.1		Radial spoke head 1 homolog	GO:0000794 // GO:0005829 // GO:0072687 // GO:0031514 // GO:0005634 // GO:0001520 // GO:0035082 // GO:0051321 // GO:0007286	axoneme assembly (GO:0035082);meiotic cell cycle (GO:0051321);spermatid development (GO:0007286);	No_GOMF	condensed nuclear chromosome (GO:0000794);cytosol (GO:0005829);meiotic spindle (GO:0072687);motile cilium (GO:0031514);nucleus (GO:0005634);outer dense fiber (GO:0001520);	Alternative splicing;Cell projection;Ciliopathy;Complete proteome;Cytoplasm;Disease mutation;Meiosis;Primary ciliary dyskinesia;Reference proteome;Repeat.;					1.11094990009424	UP		MORN repeat motif
e_gw.174.35.1	NvERTx.4.53160	Metal regulatory transcription factor 1	GO:0005654 // GO:0005634 // GO:0001047 // GO:0003677 // GO:0035035 // GO:0046872 // GO:0000978 // GO:0000979 // GO:0003700 // GO:0001077 // GO:0045944 // GO:0045893 // GO:0046686 // GO:0010038 // GO:0006979	positive regulation of transcription from RNA polymerase II promoter (GO:0045944);positive regulation of transcription, DNA-templated (GO:0045893);response to cadmium ion (GO:0046686);response to metal ion (GO:0010038);response to oxidative stress (GO:0006979);	core promoter binding (GO:0001047);DNA binding (GO:0003677);histone acetyltransferase binding (GO:0035035);metal ion binding (GO:0046872);RNA polymerase II core promoter proximal region sequence-specific DNA binding (GO:0000978);RNA polymerase II core promoter sequence-specific DNA binding (GO:0000979);transcription factor activity, sequence-specific DNA binding (GO:0003700);transcriptional activ…	nucleoplasm (GO:0005654);nucleus (GO:0005634);	Acetylation;Activator;Complete proteome;DNA-binding;Metal-binding;Nucleus;Phosphoprotein;Reference proteome;Repeat;Transcription;Transcription regulation;Zinc;Zinc-finger.;	5.0	2.0	Q07243	Metal regulatory transcription factor 1	1.31365831930332	UP
e_gw.221.27.1	NvERTx.4.143163,NvERTx.4.82064,NvERTx.4.82065	1-acylglycerol-3-phosphate O-acyltransferase ABHD5	GO:0005829 // GO:0005811 // GO:0003841 // GO:0030154 // GO:0006631 // GO:0010891 // GO:0006654 // GO:0051006 // GO:0010898	cell differentiation (GO:0030154);fatty acid metabolic process (GO:0006631);negative regulation of sequestering of triglyceride (GO:0010891);phosphatidic acid biosynthetic process (GO:0006654);positive regulation of lipoprotein lipase activity (GO:0051006);positive regulation of triglyceride catabolic process (GO:0010898);	1-acylglycerol-3-phosphate O-acyltransferase activity (GO:0003841);	cytosol (GO:0005829);lipid droplet (GO:0005811);	Acetylation;Acyltransferase;Complete proteome;Cytoplasm;Differentiation;Fatty acid metabolism;Lipid biosynthesis;Lipid droplet;Lipid metabolism;Phospholipid biosynthesis;Phospholipid metabolism;Phosphoprotein;Reference proteome;Transferase.;	8.0	1.0	No_Uniprotmatch,Q5RBI4	1-acylglycerol-3-phosphate O-acyltransferase ABHD5,No_Description	1.0404469124425302	UP
e_gw.230.42.1	NvERTx.4.144074,NvERTx.4.144077,NvERTx.4.16099,NvERTx.4.16100,NvERTx.4.223402	Hemicentin-1	GO:0005604 // GO:0005938 // GO:0030054 // GO:0032154 // GO:0070062 // GO:0005509 // GO:0007049 // GO:0051301 // GO:0050896 // GO:0007601	cell cycle (GO:0007049);cell division (GO:0051301);response to stimulus (GO:0050896);visual perception (GO:0007601);	calcium ion binding (GO:0005509);	basement membrane (GO:0005604);cell cortex (GO:0005938);cell junction (GO:0030054);cleavage furrow (GO:0032154);extracellular exosome (GO:0070062);	Age-related macular degeneration;Alternative splicing;Basement membrane;Calcium;Cell cycle;Cell division;Cell junction;Complete proteome;Cytoplasm;Disease mutation;Disulfide bond;EGF-like domain;Extracellular matrix;Glycoprotein;Immunoglobulin domain;Polymorphism;Reference proteome;Repeat;Secreted;Sensory transduction;Signal;Vision.;	8.0	6.0	No_Uniprotmatch,Q13591,Q96RW7	Hemicentin-1,No_Description,Semaphorin-5A	1.0131455623270602	UP
e_gw.2324.1.1	NvERTx.4.97169	Ras-related protein Rab-27A	GO:0016324 // GO:0005829 // GO:0030425 // GO:0070382 // GO:0070062 // GO:0005576 // GO:0005794 // GO:0005770 // GO:0005764 // GO:0042470 // GO:0033162 // GO:0032585 // GO:0001750 // GO:0030141 // GO:0030667 // GO:0035580 // GO:0045202 // GO:0033093 // GO:0019003 // GO:0005525 // GO:0003924 // GO:0031489 // GO:0019904 // GO:0019882 // GO:0007596 // GO:0097278 // GO:0043316 // GO:0006887 // GO:1990…	antigen processing and presentation (GO:0019882);blood coagulation (GO:0007596);complement-dependent cytotoxicity (GO:0097278);cytotoxic T cell degranulation (GO:0043316);exocytosis (GO:0006887);exosomal secretion (GO:1990182);melanocyte differentiation (GO:0030318);melanosome localization (GO:0032400);melanosome transport (GO:0032402);membrane organization (GO:0061024);multivesicular body organi…	GDP binding (GO:0019003);GTP binding (GO:0005525);GTPase activity (GO:0003924);myosin V binding (GO:0031489);protein domain specific binding (GO:0019904);	apical plasma membrane (GO:0016324);cytosol (GO:0005829);dendrite (GO:0030425);exocytic vesicle (GO:0070382);extracellular exosome (GO:0070062);extracellular region (GO:0005576);Golgi apparatus (GO:0005794);late endosome (GO:0005770);lysosome (GO:0005764);melanosome (GO:0042470);melanosome membrane (GO:0033162);multivesicular body membrane (GO:0032585);photoreceptor outer segment (GO:0001750);sec…	Acetylation;Alternative splicing;Complete proteome;Direct protein sequencing;Disease mutation;Disulfide bond;Endosome;Exocytosis;GTP-binding;Lipoprotein;Lysosome;Membrane;Methylation;Nucleotide-binding;Phosphoprotein;Polymorphism;Prenylation;Reference proteome.;	3.0	2.0	P51159	Ras-related protein Rab-27A	3.09861919469255	UP
e_gw.233.95.1	NvERTx.4.195061,NvERTx.4.199040,NvERTx.4.199041,NvERTx.4.199044	Dynein heavy chain 2, axonemal	GO:0005737 // GO:0030286 // GO:0036156 // GO:0005874 // GO:0031514 // GO:0005524 // GO:0008569 // GO:0045505 // GO:0045503 // GO:0051959 // GO:0007018	microtubule-based movement (GO:0007018);	ATP binding (GO:0005524);ATP-dependent microtubule motor activity, minus-end-directed (GO:0008569);dynein intermediate chain binding (GO:0045505);dynein light chain binding (GO:0045503);dynein light intermediate chain binding (GO:0051959);	cytoplasm (GO:0005737);dynein complex (GO:0030286);inner dynein arm (GO:0036156);microtubule (GO:0005874);motile cilium (GO:0031514);	ATP-binding;Cell projection;Cilium;Coiled coil;Complete proteome;Cytoplasm;Cytoskeleton;Dynein;Microtubule;Motor protein;Nucleotide-binding;Reference proteome;Repeat;TPR repeat.;	3.0	4.0	No_Uniprotmatch,Q09575,Q7LHG5	No_Description,Transposon Ty3-I Gag-Pol polyprotein,Uncharacterized protein K02A2.6	2.10887050578382	UP
e_gw.235.60.1	NvERTx.4.32464	Collagen type IV alpha 1 chain {ECO:0000313|Ensembl:ENSPSIP00000007620}	GO:0005587 // GO:0005615 // GO:0005201 // GO:0048407 // GO:0071711 // GO:0007420 // GO:0001569 // GO:0071230 // GO:0038063 // GO:0007528 // GO:0061333 // GO:0061304	basement membrane organization (GO:0071711);brain development (GO:0007420);branching involved in blood vessel morphogenesis (GO:0001569);cellular response to amino acid stimulus (GO:0071230);collagen-activated tyrosine kinase receptor signaling pathway (GO:0038063);neuromuscular junction development (GO:0007528);renal tubule morphogenesis (GO:0061333);retinal blood vessel morphogenesis (GO:006130…	extracellular matrix structural constituent (GO:0005201);platelet-derived growth factor binding (GO:0048407);	collagen type IV trimer (GO:0005587);extracellular space (GO:0005615);	Basement membrane {ECO:0000256|PROSITE-ProRule:PRU00736};Collagen {ECO:0000256|PROSITE-ProRule:PRU00736,;ECO:0000256|SAAS:SAAS00762088};Complete proteome {ECO:0000313|Proteomes:UP000007267};Disulfide bond {ECO:0000256|PROSITE-ProRule:PRU00736,;ECO:0000256|SAAS:SAAS00453197};Extracellular matrix {ECO:0000256|PROSITE-ProRule:PRU00736};Reference proteome {ECO:0000313|Proteomes:UP000007267};Secreted …	5.0	4.0	Q8CQD9	Accumulation-associated protein	1.00267674724016	UP
e_gw.239.71.1		Stress-induced protein 1	GO:0005829 // GO:0051082 // GO:0008340 // GO:0009792 // GO:0044268 // GO:0009408	determination of adult lifespan (GO:0008340);embryo development ending in birth or egg hatching (GO:0009792);multicellular organismal protein metabolic process (GO:0044268);response to heat (GO:0009408);	unfolded protein binding (GO:0051082);	cytosol (GO:0005829);	3D-structure;Complete proteome;Direct protein sequencing;Reference proteome.;					3.29485287067313	UP		Hsp20/alpha crystallin family
e_gw.239.78.1		Heat shock protein Hsp-16.1/Hsp-16.11	GO:0005797 // GO:0051082 // GO:0030968 // GO:0009408	endoplasmic reticulum unfolded protein response (GO:0030968);response to heat (GO:0009408);	unfolded protein binding (GO:0051082);	Golgi medial cisterna (GO:0005797);	Complete proteome;Reference proteome;Stress response.;					2.48732652454491	UP		Hsp20/alpha crystallin family
e_gw.2441.1.1	NvERTx.4.169413	Doublesex- and mab-3-related transcription factor A2	GO:0005634 // GO:0046872 // GO:0046982 // GO:0042803 // GO:0043565 // GO:0003700 // GO:0007420 // GO:0021796 // GO:0071542 // GO:0048665 // GO:0002052 // GO:0035914	brain development (GO:0007420);cerebral cortex regionalization (GO:0021796);dopaminergic neuron differentiation (GO:0071542);neuron fate specification (GO:0048665);positive regulation of neuroblast proliferation (GO:0002052);skeletal muscle cell differentiation (GO:0035914);	metal ion binding (GO:0046872);protein heterodimerization activity (GO:0046982);protein homodimerization activity (GO:0042803);sequence-specific DNA binding (GO:0043565);transcription factor activity, sequence-specific DNA binding (GO:0003700);	nucleus (GO:0005634);	Complete proteome;DNA-binding;Metal-binding;Nucleus;Reference proteome;Zinc.;	6.0	8.0	No_Uniprotmatch	No_Description	1.20625721227879	UP
e_gw.2463.1.1		Stress protein DDR48 {ECO:0000313|EMBL:KDR13564.1}	No_GOcodes	No_GOBP	No_GOMF	No_GOCC	Complete proteome {ECO:0000313|Proteomes:UP000027135};Reference proteome {ECO:0000313|Proteomes:UP000027135}.;					1.92813233631948	UP
e_gw.26.292.1	NvERTx.4.131301,NvERTx.4.131306,NvERTx.4.185245	Transmembrane protein 26	GO:0016021	No_GOBP	No_GOMF	integral component of membrane (GO:0016021);	Complete proteome;Glycoprotein;Membrane;Reference proteome;Transmembrane;Transmembrane helix.;	1.0	7.0	Q3UP23,Q6ZUK4	Transmembrane protein 26	1.1789597909548002	UP
e_gw.262.50.1	NvERTx.4.92297,NvERTx.4.92298,NvERTx.4.92299,NvERTx.4.92300,NvERTx.4.92301,NvERTx.4.92302,NvERTx.4.92303,NvERTx.4.92304	Runt-related transcription factor 3	GO:0005737 // GO:0005829 // GO:0043231 // GO:0000790 // GO:0005730 // GO:0005654 // GO:0005634 // GO:0005524 // GO:0003677 // GO:0042826 // GO:0000977 // GO:0000981 // GO:0046332 // GO:0007411 // GO:0048469 // GO:0002062 // GO:0031069 // GO:0030097 // GO:0032609 // GO:0042789 // GO:0045786 // GO:0050680 // GO:0000122 // GO:0031175 // GO:0001503 // GO:2001238 // GO:0045944 // GO:0045893 // GO:0006…	axon guidance (GO:0007411);cell maturation (GO:0048469);chondrocyte differentiation (GO:0002062);hair follicle morphogenesis (GO:0031069);hemopoiesis (GO:0030097);interferon-gamma production (GO:0032609);mRNA transcription from RNA polymerase II promoter (GO:0042789);negative regulation of cell cycle (GO:0045786);negative regulation of epithelial cell proliferation (GO:0050680);negative regulatio…	ATP binding (GO:0005524);DNA binding (GO:0003677);histone deacetylase binding (GO:0042826);RNA polymerase II regulatory region sequence-specific DNA binding (GO:0000977);RNA polymerase II transcription factor activity, sequence-specific DNA binding (GO:0000981);SMAD binding (GO:0046332);	cytoplasm (GO:0005737);cytosol (GO:0005829);intracellular membrane-bounded organelle (GO:0043231);nuclear chromatin (GO:0000790);nucleolus (GO:0005730);nucleoplasm (GO:0005654);nucleus (GO:0005634);	Activator;Alternative splicing;Complete proteome;Cytoplasm;DNA-binding;Isopeptide bond;Nucleus;Phosphoprotein;Reference proteome;Transcription;Transcription regulation;Ubl conjugation.;	6.0	4.0	Q01196	Runt-related transcription factor 1	1.0566562403677	UP
e_gw.267.36.1	NvERTx.4.179443,NvERTx.4.179444,NvERTx.4.25561,NvERTx.4.54452	RYamide receptor {ECO:0000303|PubMed:21704020}	GO:0016021 // GO:0005886 // GO:0008188 // GO:0004983 // GO:0001653 // GO:0007166 // GO:0007186	cell surface receptor signaling pathway (GO:0007166);G-protein coupled receptor signaling pathway (GO:0007186);	neuropeptide receptor activity (GO:0008188);neuropeptide Y receptor activity (GO:0004983);peptide receptor activity (GO:0001653);	integral component of membrane (GO:0016021);plasma membrane (GO:0005886);	Cell membrane;Complete proteome;G-protein coupled receptor;Glycoprotein;Membrane;Receptor;Reference proteome;Transducer;Transmembrane;Transmembrane helix.;	1.0	6.0	P25931,Q8IN35	Neuropeptide SIFamide receptor {ECO:0000303|PubMed:16378592},RYamide receptor {ECO:0000303|PubMed:21704020}	1.83595884746446	UP
e_gw.28.3.1	NvERTx.4.132141,NvERTx.4.233401	Protein Wnt-7b	GO:0009986 // GO:0005788 // GO:0005615 // GO:0005578 // GO:1902379 // GO:0005109 // GO:0048018 // GO:0060033 // GO:0001525 // GO:1902262 // GO:0060070 // GO:0045165 // GO:0021846 // GO:0044237 // GO:0022009 // GO:0036516 // GO:0060710 // GO:0060560 // GO:0048568 // GO:0060669 // GO:0016332 // GO:0021871 // GO:0042592 // GO:0001701 // GO:0072061 // GO:0060482 // GO:0030324 // GO:0060428 // GO:0060…	anatomical structure regression (GO:0060033);angiogenesis (GO:0001525);apoptotic process involved in blood vessel morphogenesis (GO:1902262);canonical Wnt signaling pathway (GO:0060070);cell fate commitment (GO:0045165);cell proliferation in forebrain (GO:0021846);cellular metabolic process (GO:0044237);central nervous system vasculogenesis (GO:0022009);chemoattraction of dopaminergic neuron axon…	chemoattractant activity involved in axon guidance (GO:1902379);frizzled binding (GO:0005109);receptor agonist activity (GO:0048018);	cell surface (GO:0009986);endoplasmic reticulum lumen (GO:0005788);extracellular space (GO:0005615);proteinaceous extracellular matrix (GO:0005578);	Complete proteome;Developmental protein;Disulfide bond;Extracellular matrix;Glycoprotein;Lipoprotein;Reference proteome;Secreted;Signal;Wnt signaling pathway.;	1.0	4.0	P28047,P31283	Protein Wnt-2b-B,Protein Wnt-7b	1.01244743893545	UP
e_gw.28.79.1	NvERTx.4.232071,NvERTx.4.46924,NvERTx.4.46925	Protein AF-9	GO:0070062 // GO:0008023 // GO:0009952 // GO:0090090 // GO:2000096 // GO:0006355 // GO:0007379 // GO:0006351	anterior/posterior pattern specification (GO:0009952);negative regulation of canonical Wnt signaling pathway (GO:0090090);positive regulation of Wnt signaling pathway, planar cell polarity pathway (GO:2000096);regulation of transcription, DNA-templated (GO:0006355);segment specification (GO:0007379);transcription, DNA-templated (GO:0006351);	No_GOMF	extracellular exosome (GO:0070062);transcription elongation factor complex (GO:0008023);	Activator;Complete proteome;Isopeptide bond;Nucleus;Phosphoprotein;Reference proteome;Transcription;Transcription regulation;Ubl conjugation.;	1.0	1.0	A2AM29,Q03111	Protein AF-9,Protein ENL	1.09657965626587	UP
e_gw.29.126.1	NvERTx.4.134419,NvERTx.4.41612	E3 ubiquitin-protein ligase RNF181	GO:0046872 // GO:0016740 // GO:0016567	protein ubiquitination (GO:0016567);	metal ion binding (GO:0046872);transferase activity (GO:0016740);	No_GOCC	Metal-binding;Transferase;Ubl conjugation;Ubl conjugation pathway;Zinc;Zinc-finger.;	8.0	1.0	Q6GPV5,Q9BV68	E3 ubiquitin-protein ligase RNF126 {ECO:0000305},E3 ubiquitin-protein ligase RNF181	1.36153966945647	UP
e_gw.294.16.1	NvERTx.4.94834	Neuropeptide FF receptor 2	GO:0015629 // GO:0005887 // GO:0005886 // GO:0004930 // GO:0008188 // GO:0031628 // GO:0042277 // GO:0032870 // GO:0009582 // GO:0007186 // GO:0045761 // GO:2000479 // GO:0043408 // GO:1901652	cellular response to hormone stimulus (GO:0032870);detection of abiotic stimulus (GO:0009582);G-protein coupled receptor signaling pathway (GO:0007186);regulation of adenylate cyclase activity (GO:0045761);regulation of cAMP-dependent protein kinase activity (GO:2000479);regulation of MAPK cascade (GO:0043408);response to peptide (GO:1901652);	G-protein coupled receptor activity (GO:0004930);neuropeptide receptor activity (GO:0008188);opioid receptor binding (GO:0031628);peptide binding (GO:0042277);	actin cytoskeleton (GO:0015629);integral component of plasma membrane (GO:0005887);plasma membrane (GO:0005886);	Alternative splicing;Cell membrane;Complete proteome;Disulfide bond;G-protein coupled receptor;Glycoprotein;Membrane;Receptor;Reference proteome;Transducer;Transmembrane;Transmembrane helix.;	3.0	8.0	Q9VCZ3	Octopamine receptor beta-1R	1.09428941721426	UP
e_gw.294.90.1	NvERTx.4.69216	NEDD8-conjugating enzyme UBC12	GO:0005737 // GO:0005524 // GO:0016874 // GO:0019788 // GO:0045116	protein neddylation (GO:0045116);	ATP binding (GO:0005524);ligase activity (GO:0016874);NEDD8 transferase activity (GO:0019788);	cytoplasm (GO:0005737);	ATP-binding;Complete proteome;Ligase;Nucleotide-binding;Reference proteome;Ubl conjugation pathway.;	3.0	7.0	O74549	NEDD8-conjugating enzyme ubc12	1.40300372350147	UP
e_gw.3.610.1	NvERTx.4.160074,NvERTx.4.160076,NvERTx.4.160077,NvERTx.4.160078,NvERTx.4.160079,NvERTx.4.160084,NvERTx.4.160085	Uncharacterized protein {ECO:0000313|EnsemblMetazoa:SPU_000083-tr}	No_GOcodes	No_GOBP	No_GOMF	No_GOCC	Complete proteome {ECO:0000313|Proteomes:UP000007110};Reference proteome {ECO:0000313|Proteomes:UP000007110}.;	9.0	8.0	No_Uniprotmatch	No_Description	1.43747686219968	UP
e_gw.30.233.1	NvERTx.4.92233,NvERTx.4.92234,NvERTx.4.92235,NvERTx.4.92236,NvERTx.4.92237,NvERTx.4.92238	ETS domain-containing protein Elk-1 {ECO:0000305}	GO:0043679 // GO:0005737 // GO:0030425 // GO:0005739 // GO:0043025 // GO:0005654 // GO:0005634 // GO:0003682 // GO:0001047 // GO:0003690 // GO:0000978 // GO:0000981 // GO:0001085 // GO:0001077 // GO:0030154 // GO:0071480 // GO:0071396 // GO:0071394 // GO:1901216 // GO:0045944 // GO:0071774 // GO:0009416	cell differentiation (GO:0030154);cellular response to gamma radiation (GO:0071480);cellular response to lipid (GO:0071396);cellular response to testosterone stimulus (GO:0071394);positive regulation of neuron death (GO:1901216);positive regulation of transcription from RNA polymerase II promoter (GO:0045944);response to fibroblast growth factor (GO:0071774);response to light stimulus (GO:0009416…	chromatin binding (GO:0003682);core promoter binding (GO:0001047);double-stranded DNA binding (GO:0003690);RNA polymerase II core promoter proximal region sequence-specific DNA binding (GO:0000978);RNA polymerase II transcription factor activity, sequence-specific DNA binding (GO:0000981);RNA polymerase II transcription factor binding (GO:0001085);transcriptional activator activity, RNA polymeras…	axon terminus (GO:0043679);cytoplasm (GO:0005737);dendrite (GO:0030425);mitochondrion (GO:0005739);neuronal cell body (GO:0043025);nucleoplasm (GO:0005654);nucleus (GO:0005634);	Complete proteome;DNA-binding;Isopeptide bond;Nucleus;Phosphoprotein;Reference proteome;Transcription;Transcription regulation;Ubl conjugation.;	4.0	4.0	A4GTP4,No_Uniprotmatch,P19419,P41969	ETS domain-containing protein Elk-1,ETS domain-containing protein Elk-1 {ECO:0000305},No_Description	1.15387212195829	UP
e_gw.30.85.1		Hemicentin-1 {ECO:0000312|MGI:MGI:2685047}	GO:0005604 // GO:0005938 // GO:0030054 // GO:0032154 // GO:0070062 // GO:0005576 // GO:0005509 // GO:0007049 // GO:0051301	cell cycle (GO:0007049);cell division (GO:0051301);	calcium ion binding (GO:0005509);	basement membrane (GO:0005604);cell cortex (GO:0005938);cell junction (GO:0030054);cleavage furrow (GO:0032154);extracellular exosome (GO:0070062);extracellular region (GO:0005576);	Alternative splicing;Basement membrane;Calcium;Cell cycle;Cell division;Cell junction;Complete proteome;Cytoplasm;Disulfide bond;EGF-like domain;Extracellular matrix;Glycoprotein;Reference proteome;Repeat;Secreted;Signal.;					1.43441443417115	UP		Thrombospondin type 1 domain
e_gw.311.7.1		Clusterin-associated protein 1	GO:0005813 // GO:0005929 // GO:0030992 // GO:0005634 // GO:0060271	cilium assembly (GO:0060271);	No_GOMF	centrosome (GO:0005813);cilium (GO:0005929);intraciliary transport particle B (GO:0030992);nucleus (GO:0005634);	Cell projection;Cilium;Cilium biogenesis/degradation;Coiled coil;Complete proteome;Nucleus;Phosphoprotein;Reference proteome.;					1.3338860270601498	UP
e_gw.342.14.1	NvERTx.4.199387,NvERTx.4.199389,NvERTx.4.199391	E3 ubiquitin-protein ligase KEG	GO:0005769 // GO:0005802 // GO:0005524 // GO:0046872 // GO:0004672 // GO:0043621 // GO:0004674 // GO:0004842 // GO:0009738 // GO:0006952 // GO:0048589 // GO:0016197 // GO:0045324 // GO:0009788 // GO:0016567 // GO:0009737 // GO:0032940	abscisic acid-activated signaling pathway (GO:0009738);defense response (GO:0006952);developmental growth (GO:0048589);endosomal transport (GO:0016197);late endosome to vacuole transport (GO:0045324);negative regulation of abscisic acid-activated signaling pathway (GO:0009788);protein ubiquitination (GO:0016567);response to abscisic acid (GO:0009737);secretion by cell (GO:0032940);	ATP binding (GO:0005524);metal ion binding (GO:0046872);protein kinase activity (GO:0004672);protein self-association (GO:0043621);protein serine/threonine kinase activity (GO:0004674);ubiquitin-protein transferase activity (GO:0004842);	early endosome (GO:0005769);trans-Golgi network (GO:0005802);	Abscisic acid signaling pathway;Alternative splicing;ANK repeat;ATP-binding;Complete proteome;Endosome;Golgi apparatus;Kinase;Metal-binding;Nucleotide-binding;Phosphoprotein;Reference proteome;Repeat;Serine/threonine-protein kinase;Transferase;Ubl conjugation;Ubl conjugation pathway;Zinc;Zinc-finger.;	5.0	3.0	Q99MV7,Q9QUS6	Probable E3 ubiquitin-protein ligase MID2,RING finger protein 17	1.07500024285271	UP
e_gw.382.25.1	NvERTx.4.74452	Glutathione gamma-glutamylcysteinyltransferase 2	GO:0016756 // GO:0046872 // GO:0046938 // GO:0010038	phytochelatin biosynthetic process (GO:0046938);response to metal ion (GO:0010038);	glutathione gamma-glutamylcysteinyltransferase activity (GO:0016756);metal ion binding (GO:0046872);	No_GOCC	Acyltransferase;Alternative splicing;Cadmium;Metal-binding;Transferase.;	8.0	6.0	Q2TE74	Glutathione gamma-glutamylcysteinyltransferase 2	1.29101338322161	UP
e_gw.384.11.1	NvERTx.4.224997	1-phosphatidylinositol 4,5-bisphosphate phosphodiesterase delta-1	GO:0005829 // GO:0070062 // GO:0005509 // GO:0032794 // GO:0070300 // GO:0004435 // GO:0005546 // GO:0001786 // GO:0004871 // GO:0001525 // GO:0035556 // GO:0060716 // GO:0016042 // GO:0042127	angiogenesis (GO:0001525);intracellular signal transduction (GO:0035556);labyrinthine layer blood vessel development (GO:0060716);lipid catabolic process (GO:0016042);regulation of cell proliferation (GO:0042127);	calcium ion binding (GO:0005509);GTPase activating protein binding (GO:0032794);phosphatidic acid binding (GO:0070300);phosphatidylinositol phospholipase C activity (GO:0004435);phosphatidylinositol-4,5-bisphosphate binding (GO:0005546);phosphatidylserine binding (GO:0001786);signal transducer activity (GO:0004871);	cytosol (GO:0005829);extracellular exosome (GO:0070062);	Calcium;Complete proteome;Glycoprotein;Hydrolase;Lipid degradation;Lipid metabolism;Metal-binding;Phosphoprotein;Reference proteome;Repeat;Transducer.;	6.0	5.0	Q8N3E9	1-phosphatidylinositol 4,5-bisphosphate phosphodiesterase delta-3	1.02373546635146	UP
e_gw.4.364.1		Zinc finger protein 512B	GO:0005634 // GO:0003677 // GO:0046872 // GO:0006355 // GO:0006351	regulation of transcription, DNA-templated (GO:0006355);transcription, DNA-templated (GO:0006351);	DNA binding (GO:0003677);metal ion binding (GO:0046872);	nucleus (GO:0005634);	3D-structure;Complete proteome;DNA-binding;Metal-binding;Nucleus;Phosphoprotein;Polymorphism;Reference proteome;Repeat;Transcription;Transcription regulation;Zinc;Zinc-finger.;					3.3524810252405604	UP
e_gw.40.179.1		Mitochondrial antiviral-signaling protein {ECO:0000313|Ensembl:ENSDARP00000119203}	GO:0005739 // GO:0046982 // GO:0004871 // GO:0039528 // GO:0051607 // GO:0006355	cytoplasmic pattern recognition receptor signaling pathway in response to virus (GO:0039528);defense response to virus (GO:0051607);regulation of transcription, DNA-templated (GO:0006355);	protein heterodimerization activity (GO:0046982);signal transducer activity (GO:0004871);	mitochondrion (GO:0005739);	Complete proteome {ECO:0000313|Proteomes:UP000000437};Reference proteome {ECO:0000313|Proteomes:UP000000437}.;					1.30229599044903	UP
e_gw.402.29.1		Nucleotide-binding oligomerization domain-containing protein 2	GO:0016323 // GO:0009986 // GO:0005737 // GO:0005856 // GO:0005829 // GO:0005886 // GO:0043234 // GO:0031982 // GO:0005524 // GO:0050700 // GO:0019899 // GO:0032500 // GO:0042834 // GO:0019901 // GO:0071225 // GO:0002367 // GO:0042742 // GO:0016045 // GO:0032498 // GO:0045087 // GO:0035556 // GO:0070431 // GO:0043123 // GO:0050718 // GO:0032740 // GO:0051092 // GO:0045944 // GO:0042981 // GO:0032…	cellular response to muramyl dipeptide (GO:0071225);cytokine production involved in immune response (GO:0002367);defense response to bacterium (GO:0042742);detection of bacterium (GO:0016045);detection of muramyl dipeptide (GO:0032498);innate immune response (GO:0045087);intracellular signal transduction (GO:0035556);nucleotide-binding oligomerization domain containing 2 signaling pathway (GO:007…	ATP binding (GO:0005524);CARD domain binding (GO:0050700);enzyme binding (GO:0019899);muramyl dipeptide binding (GO:0032500);peptidoglycan binding (GO:0042834);protein kinase binding (GO:0019901);	basolateral plasma membrane (GO:0016323);cell surface (GO:0009986);cytoplasm (GO:0005737);cytoskeleton (GO:0005856);cytosol (GO:0005829);plasma membrane (GO:0005886);protein complex (GO:0043234);vesicle (GO:0031982);	ATP-binding;Cell membrane;Cytoplasm;Immunity;Innate immunity;Leucine-rich repeat;Membrane;Nucleotide-binding;Repeat;Ubl conjugation.;					3.76890192610801	UP
e_gw.433.8.1	NvERTx.4.44752	Forkhead box protein O {ECO:0000305}	GO:0005737 // GO:0005829 // GO:0005634 // GO:0071889 // GO:0033613 // GO:0008013 // GO:0017151 // GO:0019899 // GO:0000977 // GO:0000981 // GO:0043565 // GO:0003700 // GO:0031625 // GO:1990381 // GO:0007568 // GO:0009653 // GO:0030154 // GO:0006974 // GO:0034605 // GO:0034599 // GO:0040024 // GO:0050829 // GO:0050830 // GO:0008340 // GO:0010286 // GO:0045087 // GO:0008286 // GO:0060537 // GO:0040…	aging (GO:0007568);anatomical structure morphogenesis (GO:0009653);cell differentiation (GO:0030154);cellular response to DNA damage stimulus (GO:0006974);cellular response to heat (GO:0034605);cellular response to oxidative stress (GO:0034599);dauer larval development (GO:0040024);defense response to Gram-negative bacterium (GO:0050829);defense response to Gram-positive bacterium (GO:0050830);de…	14-3-3 protein binding (GO:0071889);activating transcription factor binding (GO:0033613);beta-catenin binding (GO:0008013);DEAD/H-box RNA helicase binding (GO:0017151);enzyme binding (GO:0019899);RNA polymerase II regulatory region sequence-specific DNA binding (GO:0000977);RNA polymerase II transcription factor activity, sequence-specific DNA binding (GO:0000981);sequence-specific DNA binding (G…	cytoplasm (GO:0005737);cytosol (GO:0005829);nucleus (GO:0005634);	Alternative splicing;Complete proteome;Cytoplasm;Developmental protein;DNA-binding;Growth regulation;Immunity;Innate immunity;Nucleus;Phosphoprotein;Reference proteome;Repressor;Stress response;Transcription;Transcription regulation;Ubl conjugation.;	8.0	7.0	O16850	Forkhead box protein O {ECO:0000305}	2.90597134923561	UP
e_gw.48.141.1	NvERTx.4.33630,NvERTx.4.33631,NvERTx.4.33632	Aromatic-L-amino-acid decarboxylase	GO:0030424 // GO:0005737 // GO:0070062 // GO:0005622 // GO:0043025 // GO:0008021 // GO:0016597 // GO:0004058 // GO:0019899 // GO:0036468 // GO:0019904 // GO:0030170 // GO:0015842 // GO:0042423 // GO:0006520 // GO:0071312 // GO:0035690 // GO:0071363 // GO:0007623 // GO:0042416 // GO:0042417 // GO:0033076 // GO:0010259 // GO:0052314 // GO:0046684 // GO:0042427	aminergic neurotransmitter loading into synaptic vesicle (GO:0015842);catecholamine biosynthetic process (GO:0042423);cellular amino acid metabolic process (GO:0006520);cellular response to alkaloid (GO:0071312);cellular response to drug (GO:0035690);cellular response to growth factor stimulus (GO:0071363);circadian rhythm (GO:0007623);dopamine biosynthetic process (GO:0042416);dopamine metabolic…	amino acid binding (GO:0016597);aromatic-L-amino-acid decarboxylase activity (GO:0004058);enzyme binding (GO:0019899);L-dopa decarboxylase activity (GO:0036468);protein domain specific binding (GO:0019904);pyridoxal phosphate binding (GO:0030170);	axon (GO:0030424);cytoplasm (GO:0005737);extracellular exosome (GO:0070062);intracellular (GO:0005622);neuronal cell body (GO:0043025);synaptic vesicle (GO:0008021);	Acetylation;Catecholamine biosynthesis;Complete proteome;Decarboxylase;Lyase;Pyridoxal phosphate;Reference proteome;Repeat.;	6.0	3.0	P14173,P20711,Q05733	Aromatic-L-amino-acid decarboxylase,Histidine decarboxylase	1.14105610143085	UP
e_gw.49.110.1	NvERTx.4.224010,NvERTx.4.78620	XK-related protein 4	GO:0016021	No_GOBP	No_GOMF	integral component of membrane (GO:0016021);	Complete proteome;Membrane;Phosphoprotein;Reference proteome;Transmembrane;Transmembrane helix.;			No_Uniprotmatch	No_Description	1.07839463886083	UP
e_gw.5528.3.1		CAD protein	GO:0005737 // GO:0005634 // GO:0016597 // GO:0004070 // GO:0005524 // GO:0004088 // GO:0004151 // GO:0008270 // GO:0006207 // GO:0044205 // GO:0006541	de novo' pyrimidine nucleobase biosynthetic process (GO:0006207);'de novo' UMP biosynthetic process (GO:0044205);glutamine metabolic process (GO:0006541);	amino acid binding (GO:0016597);aspartate carbamoyltransferase activity (GO:0004070);ATP binding (GO:0005524);carbamoyl-phosphate synthase (glutamine-hydrolyzing) activity (GO:0004088);dihydroorotase activity (GO:0004151);zinc ion binding (GO:0008270);	cytoplasm (GO:0005737);nucleus (GO:0005634);	Allosteric enzyme;ATP-binding;Cytoplasm;Hydrolase;Ligase;Metal-binding;Multifunctional enzyme;Nucleotide-binding;Nucleus;Phosphoprotein;Pyrimidine biosynthesis;Repeat;Transferase;Zinc.;					2.14107878583235	UP	GO:0004086 GO:0005524 GO:0006807	Carbamoyl-phosphate synthase small chain, CPSase domain
e_gw.56.102.1	NvERTx.4.167522,NvERTx.4.167523,NvERTx.4.25527	Bcl-2-like protein 2	GO:0097136 // GO:0005829 // GO:0070062 // GO:0005741 // GO:0051400 // GO:0097718 // GO:0046982 // GO:0042803 // GO:0097192 // GO:0008630 // GO:0043066 // GO:2001243 // GO:0060011 // GO:0007283	extrinsic apoptotic signaling pathway in absence of ligand (GO:0097192);intrinsic apoptotic signaling pathway in response to DNA damage (GO:0008630);negative regulation of apoptotic process (GO:0043066);negative regulation of intrinsic apoptotic signaling pathway (GO:2001243);Sertoli cell proliferation (GO:0060011);spermatogenesis (GO:0007283);	BH domain binding (GO:0051400);disordered domain specific binding (GO:0097718);protein heterodimerization activity (GO:0046982);protein homodimerization activity (GO:0042803);	Bcl-2 family protein complex (GO:0097136);cytosol (GO:0005829);extracellular exosome (GO:0070062);mitochondrial outer membrane (GO:0005741);	3D-structure;Acetylation;Alternative splicing;Apoptosis;Complete proteome;Membrane;Methylation;Mitochondrion;Phosphoprotein;Polymorphism;Reference proteome.;	8.0	7.0	No_Uniprotmatch,Q92843	Bcl-2-like protein 2,No_Description	1.01103601557174	UP
e_gw.597.9.1	NvERTx.4.155458	PDZ and LIM domain protein 7	GO:0015629 // GO:0005913 // GO:0005829 // GO:0005925 // GO:0005634 // GO:0001726 // GO:0001725 // GO:0046872 // GO:0030036 // GO:0007411 // GO:0001503 // GO:0045669 // GO:0006898	actin cytoskeleton organization (GO:0030036);axon guidance (GO:0007411);ossification (GO:0001503);positive regulation of osteoblast differentiation (GO:0045669);receptor-mediated endocytosis (GO:0006898);	metal ion binding (GO:0046872);	actin cytoskeleton (GO:0015629);cell-cell adherens junction (GO:0005913);cytosol (GO:0005829);focal adhesion (GO:0005925);nucleus (GO:0005634);ruffle (GO:0001726);stress fiber (GO:0001725);	3D-structure;Alternative splicing;Complete proteome;Cytoplasm;Cytoskeleton;Developmental protein;Differentiation;Direct protein sequencing;LIM domain;Metal-binding;Methylation;Osteogenesis;Phosphoprotein;Polymorphism;Reference proteome;Repeat;Zinc.;	3.0	1.0	Q9NR12	PDZ and LIM domain protein 7	1.10533106119585	UP
e_gw.63.76.1	NvERTx.4.102542,NvERTx.4.102543,NvERTx.4.102544,NvERTx.4.102550	Hepatoma-derived growth factor-related protein 3	GO:0005829 // GO:0005654 // GO:0005634 // GO:0008083 // GO:0008017 // GO:0015631 // GO:0046785 // GO:0007026 // GO:0031175	microtubule polymerization (GO:0046785);negative regulation of microtubule depolymerization (GO:0007026);neuron projection development (GO:0031175);	growth factor activity (GO:0008083);microtubule binding (GO:0008017);tubulin binding (GO:0015631);	cytosol (GO:0005829);nucleoplasm (GO:0005654);nucleus (GO:0005634);	Complete proteome;Growth factor;Nucleus;Phosphoprotein;Reference proteome.;	7.0	5.0	O75475,Q9Y3E1	Hepatoma-derived growth factor-related protein 3,PC4 and SFRS1-interacting protein	1.14223566987447	UP
e_gw.66.116.1		Actin-related protein 3	GO:0061831 // GO:0061828 // GO:0005885 // GO:0061832 // GO:0031252 // GO:0005911 // GO:0061830 // GO:0005737 // GO:0060076 // GO:0000139 // GO:0030056 // GO:0030027 // GO:0061851 // GO:0048471 // GO:0002102 // GO:0061825 // GO:0001726 // GO:0003779 // GO:0005524 // GO:0051117 // GO:0034314 // GO:0048708 // GO:0071364 // GO:0071347 // GO:1905835 // GO:0071560 // GO:0035984 // GO:1905837 // GO:0071…	Arp2/3 complex-mediated actin nucleation (GO:0034314);astrocyte differentiation (GO:0048708);cellular response to epidermal growth factor stimulus (GO:0071364);cellular response to interleukin-1 (GO:0071347);cellular response to pyrimidine ribonucleotide (GO:1905835);cellular response to transforming growth factor beta stimulus (GO:0071560);cellular response to trichostatin A (GO:0035984);cellula…	actin binding (GO:0003779);ATP binding (GO:0005524);ATPase binding (GO:0051117);	apical ectoplasmic specialization (GO:0061831);apical tubulobulbar complex (GO:0061828);Arp2/3 protein complex (GO:0005885);basal ectoplasmic specialization (GO:0061832);cell leading edge (GO:0031252);cell-cell junction (GO:0005911);concave side of sperm head (GO:0061830);cytoplasm (GO:0005737);excitatory synapse (GO:0060076);Golgi membrane (GO:0000139);hemidesmosome (GO:0030056);lamellipodium (G…	Acetylation;Actin-binding;ATP-binding;Cell projection;Cilium biogenesis/degradation;Complete proteome;Cytoplasm;Cytoskeleton;Nucleotide-binding;Polymorphism;Reference proteome.;					1.8576482966194097	UP
e_gw.7.369.1	NvERTx.4.164366,NvERTx.4.164367,NvERTx.4.164368,NvERTx.4.212862	Matrix metalloproteinase-17	GO:0031225 // GO:0005886 // GO:0005578 // GO:0004222 // GO:0008270 // GO:0042756 // GO:0001822	drinking behavior (GO:0042756);kidney development (GO:0001822);	metalloendopeptidase activity (GO:0004222);zinc ion binding (GO:0008270);	anchored component of membrane (GO:0031225);plasma membrane (GO:0005886);proteinaceous extracellular matrix (GO:0005578);	Calcium;Cell membrane;Cleavage on pair of basic residues;Complete proteome;Disulfide bond;Extracellular matrix;Glycoprotein;GPI-anchor;Hydrolase;Lipoprotein;Membrane;Metal-binding;Metalloprotease;Protease;Reference proteome;Repeat;Secreted;Signal;Zinc;Zymogen.;	8.0	7.0	P91953,Q9NPA2,Q9R0S3	50 kDa hatching enzyme,Matrix metalloproteinase-17,Matrix metalloproteinase-25	1.29336699730486	UP
e_gw.727.4.1		Thiosulfate sulfurtransferase/rhodanese-like domain-containing protein 3	GO:0004792	No_GOBP	thiosulfate sulfurtransferase activity (GO:0004792);	No_GOCC	Complete proteome;Reference proteome.;					1.33584550677849	UP		Rhodanese-like domain
e_gw.8.208.1	NvERTx.4.111850,NvERTx.4.111852,NvERTx.4.111853	Lutropin-choriogonadotropic hormone receptor	GO:0005887 // GO:0005886 // GO:0038106 // GO:0035472 // GO:0004963 // GO:0008528 // GO:0004964 // GO:0007190 // GO:0007189 // GO:0071371 // GO:0071373 // GO:0050890 // GO:0046544 // GO:0008585 // GO:0042699 // GO:0009755 // GO:0042700 // GO:0008584 // GO:0001541 // GO:0022602 // GO:0007200 // GO:0045762 // GO:0043950 // GO:0032962 // GO:0001545 // GO:0045670 // GO:0090030 // GO:0072520 // GO:0007…	activation of adenylate cyclase activity (GO:0007190);adenylate cyclase-activating G-protein coupled receptor signaling pathway (GO:0007189);cellular response to gonadotropin stimulus (GO:0071371);cellular response to luteinizing hormone stimulus (GO:0071373);cognition (GO:0050890);development of secondary male sexual characteristics (GO:0046544);female gonad development (GO:0008585);follicle-sti…	choriogonadotropin hormone binding (GO:0038106);choriogonadotropin hormone receptor activity (GO:0035472);follicle-stimulating hormone receptor activity (GO:0004963);G-protein coupled peptide receptor activity (GO:0008528);luteinizing hormone receptor activity (GO:0004964);	integral component of plasma membrane (GO:0005887);plasma membrane (GO:0005886);	Cell membrane;Complete proteome;Disulfide bond;G-protein coupled receptor;Glycoprotein;Leucine-rich repeat;Lipoprotein;Membrane;Palmitate;Receptor;Reference proteome;Repeat;Signal;Sulfation;Transducer;Transmembrane;Transmembrane helix.;	6.0	4.0	P35409	Probable glycoprotein hormone G-protein coupled receptor	1.08659349042734	UP
e_gw.85.179.1		Krueppel-like factor 5	GO:0005794 // GO:0043231 // GO:0005654 // GO:0046872 // GO:0000978 // GO:0008134 // GO:0001077 // GO:0001525 // GO:1990830 // GO:0071407 // GO:1901653 // GO:0060576 // GO:0030033 // GO:0000122 // GO:0008284 // GO:0045600 // GO:0045944 // GO:0032534 // GO:0035914 // GO:0006366	angiogenesis (GO:0001525);cellular response to leukemia inhibitory factor (GO:1990830);cellular response to organic cyclic compound (GO:0071407);cellular response to peptide (GO:1901653);intestinal epithelial cell development (GO:0060576);microvillus assembly (GO:0030033);negative regulation of transcription from RNA polymerase II promoter (GO:0000122);positive regulation of cell proliferation (G…	metal ion binding (GO:0046872);RNA polymerase II core promoter proximal region sequence-specific DNA binding (GO:0000978);transcription factor binding (GO:0008134);transcriptional activator activity, RNA polymerase II core promoter proximal region sequence-specific binding (GO:0001077);	Golgi apparatus (GO:0005794);intracellular membrane-bounded organelle (GO:0043231);nucleoplasm (GO:0005654);	3D-structure;Activator;Alternative splicing;Complete proteome;DNA-binding;Isopeptide bond;Metal-binding;Nucleus;Polymorphism;Reference proteome;Repeat;Transcription;Transcription regulation;Ubl conjugation;Zinc;Zinc-finger.;					1.23002838997494	UP	GO:0003676 GO:0005634 GO:0008270	Zinc finger, C2H2 type
e_gw.90.163.1	NvERTx.4.109339,NvERTx.4.225838	Centrosomal protein of 44 kDa	GO:0005813 // GO:0005737 // GO:0030496 // GO:0000922	No_GOBP	No_GOMF	centrosome (GO:0005813);cytoplasm (GO:0005737);midbody (GO:0030496);spindle pole (GO:0000922);	Coiled coil;Complete proteome;Cytoplasm;Cytoskeleton;Reference proteome.;	5.0	5.0	Q0P4I1,Q4R7I0	Centrosomal protein of 44 kDa	1.50282160121528	UP
estExt_GenewiseH_1.C_180378	NvERTx.4.62511	Cytochrome c	GO:0005758 // GO:0070469 // GO:0009055 // GO:0020037 // GO:0046872 // GO:0055114	oxidation-reduction process (GO:0055114);	electron carrier activity (GO:0009055);heme binding (GO:0020037);metal ion binding (GO:0046872);	mitochondrial intermembrane space (GO:0005758);respiratory chain (GO:0070469);	Direct protein sequencing;Electron transport;Heme;Iron;Metal-binding;Mitochondrion;Respiratory chain;Transport.;	9.0	3.0	P00040	Cytochrome c	1.13008240947723	UP
estExt_GenewiseH_1.C_40135	NvERTx.4.137066,NvERTx.4.137067	Major facilitator superfamily domain-containing protein 10	GO:0031526 // GO:0030659 // GO:0016021 // GO:0008514 // GO:0008493 // GO:0006915 // GO:0043252 // GO:0015904 // GO:0055085	apoptotic process (GO:0006915);sodium-independent organic anion transport (GO:0043252);tetracycline transport (GO:0015904);transmembrane transport (GO:0055085);	organic anion transmembrane transporter activity (GO:0008514);tetracycline transporter activity (GO:0008493);	brush border membrane (GO:0031526);cytoplasmic vesicle membrane (GO:0030659);integral component of membrane (GO:0016021);	Apoptosis;Complete proteome;Membrane;Reference proteome;Transmembrane;Transmembrane helix;Transport.;	6.0	4.0	Q0P5M9	Major facilitator superfamily domain-containing protein 10	1.26087951210334	UP
estExt_fgenesh1_pg.C_100177	NvERTx.4.188900,NvERTx.4.188901,NvERTx.4.188902,NvERTx.4.188903,NvERTx.4.188904,NvERTx.4.188905,NvERTx.4.188909,NvERTx.4.188910,NvERTx.4.190516,NvERTx.4.190518,NvERTx.4.190519,NvERTx.4.190520,NvERTx.4.190522,NvERTx.4.190525,NvERTx.4.190528,NvERTx.4.190530,NvERTx.4.190531,NvERTx.4.190532,NvERTx.4.190533,NvERTx.4.190534,NvERTx.4.190535,NvERTx.4.190537,NvERTx.4.190538,NvERTx.4.190539,NvERTx.4.190540	No_Description	No_GO	No_GOCC	No_GOBP	No_GOMF	No_keywords	6.0	4.0	N/A,No_Uniprotmatch	N/A,No_Description	1.4733607703697198	UP
estExt_fgenesh1_pg.C_1030022		Protein CHROMATIN REMODELING 24 {ECO:0000303|PubMed:16547115}	GO:0005634 // GO:0005524 // GO:0003677 // GO:0004386 // GO:0006310 // GO:0045951 // GO:0046686	DNA recombination (GO:0006310);positive regulation of mitotic recombination (GO:0045951);response to cadmium ion (GO:0046686);	ATP binding (GO:0005524);DNA binding (GO:0003677);helicase activity (GO:0004386);	nucleus (GO:0005634);	ATP-binding;Coiled coil;Complete proteome;DNA recombination;DNA-binding;Helicase;Hydrolase;Nucleotide-binding;Nucleus;Reference proteome.;					1.84878599577413	UP
estExt_fgenesh1_pg.C_110025	NvERTx.4.101338,NvERTx.4.127668,NvERTx.4.131582,NvERTx.4.131583,NvERTx.4.131588,NvERTx.4.131589,NvERTx.4.131590,NvERTx.4.136001,NvERTx.4.136015,NvERTx.4.139489,NvERTx.4.139490,NvERTx.4.141204,NvERTx.4.147984,NvERTx.4.148231,NvERTx.4.148237,NvERTx.4.15326,NvERTx.4.15327,NvERTx.4.153318,NvERTx.4.153367,NvERTx.4.153374,NvERTx.4.154408,NvERTx.4.161341,NvERTx.4.171668,NvERTx.4.171669,NvERTx.4.171670,N…	No_Description	No_GO	No_GOCC	No_GOBP	No_GOMF	No_keywords	1.0	3.0	No_Uniprotmatch,O64411,Q06185,Q96AY4,V3ZHE8_LOTGI	mitochondrial,ATP synthase subunit e,No_Description,Polyamine oxidase,Tetratricopeptide repeat protein 28,Uncharacterized protein {ECO:0000313|EMBL:ESO83622.1}	1.32950685971279	UP
estExt_fgenesh1_pg.C_1160055	NvERTx.4.208317,NvERTx.4.84749,NvERTx.4.84750,NvERTx.4.84751	Sequestosome-1	GO:0016235 // GO:0044753 // GO:0044754 // GO:0005776 // GO:0005829 // GO:0005783 // GO:0070062 // GO:0005770 // GO:0000932 // GO:0016605 // GO:0000407 // GO:0097225 // GO:0070530 // GO:0042803 // GO:0005080 // GO:0042169 // GO:0043130 // GO:0031625 // GO:0008270 // GO:0006915 // GO:0006914 // GO:0030154 // GO:0007032 // GO:0002376 // GO:0016236 // GO:0000423 // GO:0044130 // GO:0000122 // GO:0001…	apoptotic process (GO:0006915);autophagy (GO:0006914);cell differentiation (GO:0030154);endosome organization (GO:0007032);immune system process (GO:0002376);macroautophagy (GO:0016236);macromitophagy (GO:0000423);negative regulation of growth of symbiont in host (GO:0044130);negative regulation of transcription from RNA polymerase II promoter (GO:0000122);positive regulation of protein phosphory…	K63-linked polyubiquitin modification-dependent protein binding (GO:0070530);protein homodimerization activity (GO:0042803);protein kinase C binding (GO:0005080);SH2 domain binding (GO:0042169);ubiquitin binding (GO:0043130);ubiquitin protein ligase binding (GO:0031625);zinc ion binding (GO:0008270);	aggresome (GO:0016235);amphisome (GO:0044753);autolysosome (GO:0044754);autophagosome (GO:0005776);cytosol (GO:0005829);endoplasmic reticulum (GO:0005783);extracellular exosome (GO:0070062);late endosome (GO:0005770);P-body (GO:0000932);PML body (GO:0016605);pre-autophagosomal structure (GO:0000407);sperm midpiece (GO:0097225);	3D-structure;Acetylation;Alternative splicing;Apoptosis;Autophagy;Complete proteome;Cytoplasm;Cytoplasmic vesicle;Differentiation;Endoplasmic reticulum;Endosome;Immunity;Isopeptide bond;Lysosome;Metal-binding;Nucleus;Phosphoprotein;Reference proteome;Ubl conjugation;Zinc;Zinc-finger.;	9.0	6.0	D8UCB4_VOLCA,No_Uniprotmatch,O08623	No_Description,Putative uncharacterized protein {ECO:0000313|EMBL:EFJ42616.1},Sequestosome-1	2.84151335874364	UP
estExt_fgenesh1_pg.C_120042	NvERTx.4.135314,NvERTx.4.51309	No_Description	No_GO	No_GOCC	No_GOBP	No_GOMF	No_keywords	6.0	4.0	No_Uniprotmatch	No_Description	1.33290726372702	UP
estExt_fgenesh1_pg.C_120107	NvERTx.4.44955,NvERTx.4.94370,NvERTx.4.94371,NvERTx.4.94372,NvERTx.4.94373,NvERTx.4.94374,NvERTx.4.94375,NvERTx.4.94376,NvERTx.4.94377,NvERTx.4.94378	No_Description	No_GO	No_GOCC	No_GOBP	No_GOMF	No_keywords	3.0	3.0	No_Uniprotmatch	No_Description	2.8262004286003	UP
estExt_fgenesh1_pg.C_1270003	NvERTx.4.120255,NvERTx.4.120256,NvERTx.4.165155	Uncharacterized protein {ECO:0000313|EMBL:ELP84086.1}	No_GOcodes	No_GOBP	No_GOMF	No_GOCC	Coiled coil {ECO:0000256|SAM:Coils};Complete proteome {ECO:0000313|Proteomes:UP000014680};Reference proteome {ECO:0000313|Proteomes:UP000014680}.;	4.0	1.0	A0A091QLI8_MERNU,No_Uniprotmatch	No_Description,TNFAIP3-interacting protein 1 {ECO:0000313|EMBL:KFQ28380.1}	1.4875710266836295	UP
estExt_fgenesh1_pg.C_130136	NvERTx.4.102918,NvERTx.4.102919,NvERTx.4.102920,NvERTx.4.102921,NvERTx.4.102922,NvERTx.4.1090,NvERTx.4.1091,NvERTx.4.229866	Muscle, skeletal receptor tyrosine protein kinase	GO:0030054 // GO:0042995 // GO:0009897 // GO:0016021 // GO:0031594 // GO:0005886 // GO:0045211 // GO:0005524 // GO:0046872 // GO:0019901 // GO:0004713 // GO:0004714 // GO:0030154 // GO:0090102 // GO:0060291 // GO:0007613 // GO:0010629 // GO:0007528 // GO:0010628 // GO:0050731 // GO:0001934 // GO:0045887 // GO:0032224 // GO:0046777 // GO:0043113 // GO:0008582 // GO:0048678 // GO:0051602 // GO:0014…	cell differentiation (GO:0030154);cochlea development (GO:0090102);long-term synaptic potentiation (GO:0060291);memory (GO:0007613);negative regulation of gene expression (GO:0010629);neuromuscular junction development (GO:0007528);positive regulation of gene expression (GO:0010628);positive regulation of peptidyl-tyrosine phosphorylation (GO:0050731);positive regulation of protein phosphorylatio…	ATP binding (GO:0005524);metal ion binding (GO:0046872);protein kinase binding (GO:0019901);protein tyrosine kinase activity (GO:0004713);transmembrane receptor protein tyrosine kinase activity (GO:0004714);	cell junction (GO:0030054);cell projection (GO:0042995);external side of plasma membrane (GO:0009897);integral component of membrane (GO:0016021);neuromuscular junction (GO:0031594);plasma membrane (GO:0005886);postsynaptic membrane (GO:0045211);	3D-structure;ATP-binding;Cell junction;Cell membrane;Complete proteome;Developmental protein;Differentiation;Disulfide bond;Glycoprotein;Immunoglobulin domain;Kinase;Magnesium;Membrane;Metal-binding;Muscle protein;Nucleotide-binding;Phosphoprotein;Postsynaptic cell membrane;Receptor;Reference proteome;Repeat;Signal;Synapse;Transferase;Transmembrane;Transmembrane helix;Tyrosine-protein kinase;Ubl …	8.0	6.0	No_Uniprotmatch,Q62838,Q9UHX3	skeletal receptor tyrosine protein kinase,Adhesion G protein-coupled receptor E2 {ECO:0000303|PubMed:25713288},Muscle,No_Description	1.5389236805765398	UP
estExt_fgenesh1_pg.C_1390021	NvERTx.4.65391	No_Description	No_GO	No_GOCC	No_GOBP	No_GOMF	No_keywords	9.0	7.0	No_Uniprotmatch	No_Description	1.23140984028937	UP
estExt_fgenesh1_pg.C_16290002	NvERTx.4.122485,NvERTx.4.146933,NvERTx.4.175664,NvERTx.4.175668,NvERTx.4.188110,NvERTx.4.194777,NvERTx.4.194778,NvERTx.4.194779	ATPase family AAA domain-containing protein 5	GO:0005634 // GO:0005524 // GO:0006974 // GO:0002377 // GO:0030890 // GO:0048304 // GO:1901990	cellular response to DNA damage stimulus (GO:0006974);immunoglobulin production (GO:0002377);positive regulation of B cell proliferation (GO:0030890);positive regulation of isotype switching to IgG isotypes (GO:0048304);regulation of mitotic cell cycle phase transition (GO:1901990);	ATP binding (GO:0005524);	nucleus (GO:0005634);	Alternative splicing;ATP-binding;Complete proteome;DNA damage;Isopeptide bond;Nucleotide-binding;Nucleus;Phosphoprotein;Polymorphism;Reference proteome;Ubl conjugation.;	5.0	3.0	No_Uniprotmatch,Q4QY64	ATPase family AAA domain-containing protein 5,No_Description	1.6922284514092902	UP
estExt_fgenesh1_pg.C_1870006	NvERTx.4.100116,NvERTx.4.100129,NvERTx.4.106585,NvERTx.4.22648,NvERTx.4.22649	Protocadherin Fat 4	GO:0045177 // GO:0070062 // GO:0016021 // GO:0005622 // GO:0005886 // GO:0005509 // GO:0001658 // GO:0021987 // GO:0072137 // GO:0048565 // GO:0008543 // GO:0003007 // GO:0007157 // GO:0035329 // GO:0007156 // GO:0060122 // GO:0022008 // GO:0007219 // GO:0043931 // GO:0007009 // GO:0072307	branching involved in ureteric bud morphogenesis (GO:0001658);cerebral cortex development (GO:0021987);condensed mesenchymal cell proliferation (GO:0072137);digestive tract development (GO:0048565);fibroblast growth factor receptor signaling pathway (GO:0008543);heart morphogenesis (GO:0003007);heterophilic cell-cell adhesion via plasma membrane cell adhesion molecules (GO:0007157);hippo signalin…	calcium ion binding (GO:0005509);	apical part of cell (GO:0045177);extracellular exosome (GO:0070062);integral component of membrane (GO:0016021);intracellular (GO:0005622);plasma membrane (GO:0005886);	Alternative splicing;Calcium;Cell adhesion;Complete proteome;Deafness;Disease mutation;Disulfide bond;EGF-like domain;Glycoprotein;Membrane;Mental retardation;Phosphoprotein;Polymorphism;Reference proteome;Repeat;Signal;Transmembrane;Transmembrane helix.;	2.0	5.0	A0A1I8I8C9_9PLAT,No_Uniprotmatch,P07207	Neurogenic locus Notch protein,No_Description,Uncharacterized protein {ECO:0000313|WBParaSite:maker-uti_cns_0010402-snap-gene-0.2-mRNA-1}	1.27973525128604	UP
estExt_fgenesh1_pg.C_1980025	NvERTx.4.111528,NvERTx.4.111529,NvERTx.4.111530,NvERTx.4.111531	No_Description	No_GO	No_GOCC	No_GOBP	No_GOMF	No_keywords	8.0	1.0	No_Uniprotmatch	No_Description	1.11418902325845	UP
estExt_fgenesh1_pg.C_2030023	NvERTx.4.90143	No_Description	No_GO	No_GOCC	No_GOBP	No_GOMF	No_keywords	8.0	1.0	No_Uniprotmatch	No_Description	1.04516574284584	UP
estExt_fgenesh1_pg.C_2090044	NvERTx.4.208691,NvERTx.4.231186,NvERTx.4.74842,NvERTx.4.74843,NvERTx.4.74844	No_Description	No_GO	No_GOCC	No_GOBP	No_GOMF	No_keywords	5.0	6.0	No_Uniprotmatch	No_Description	3.9007044374423	UP
estExt_fgenesh1_pg.C_20930001	NvERTx.4.204555,NvERTx.4.58042,NvERTx.4.58043,NvERTx.4.58044	No_Description	No_GO	No_GOCC	No_GOBP	No_GOMF	No_keywords	8.0	8.0	No_Uniprotmatch,Q7Z020	No_Description,Transient receptor potential cation channel subfamily A member 1	1.2444423288344	UP
estExt_fgenesh1_pg.C_2130034	NvERTx.4.220596	No_Description	No_GO	No_GOCC	No_GOBP	No_GOMF	No_keywords	8.0	7.0	No_Uniprotmatch	No_Description	1.0714289347994	UP
estExt_fgenesh1_pg.C_220086	NvERTx.4.166798,NvERTx.4.166799	Putative homeodomain transcription factor 1	GO:0005801 // GO:0005783 // GO:0005634 // GO:0003677 // GO:0003700 // GO:0006351	transcription, DNA-templated (GO:0006351);	DNA binding (GO:0003677);transcription factor activity, sequence-specific DNA binding (GO:0003700);	cis-Golgi network (GO:0005801);endoplasmic reticulum (GO:0005783);nucleus (GO:0005634);	Alternative splicing;Complete proteome;DNA-binding;Nucleus;Phosphoprotein;Reference proteome;Transcription;Transcription regulation.;	7.0	5.0	Q9UMS5	Putative homeodomain transcription factor 1	1.18529705859892	UP
estExt_fgenesh1_pg.C_2240021	NvERTx.4.104632,NvERTx.4.111278,NvERTx.4.111279,NvERTx.4.111282,NvERTx.4.112444,NvERTx.4.112445,NvERTx.4.112446,NvERTx.4.116695,NvERTx.4.124195,NvERTx.4.138466,NvERTx.4.139151,NvERTx.4.144020,NvERTx.4.144204,NvERTx.4.144205,NvERTx.4.146034,NvERTx.4.154845,NvERTx.4.154846,NvERTx.4.154847,NvERTx.4.157126,NvERTx.4.157180,NvERTx.4.157594,NvERTx.4.159377,NvERTx.4.159386,NvERTx.4.160701,NvERTx.4.160703…	No_Description	No_GO	No_GOCC	No_GOBP	No_GOMF	No_keywords	6.0	4.0	A0A146NLK2_FUNHE,N/A,No_Uniprotmatch	N/A,No_Description,Pol polyprotein {ECO:0000313|EMBL:JAQ31920.1}	1.24929375829347	UP
estExt_fgenesh1_pg.C_230054	NvERTx.4.72500,NvERTx.4.72501,NvERTx.4.72502,NvERTx.4.72503	Uncharacterized protein {ECO:0000313|EMBL:EEN43325.1}	GO:0016021 // GO:0004145 // GO:0019809 // GO:0032918 // GO:0046208	spermidine acetylation (GO:0032918);spermine catabolic process (GO:0046208);	diamine N-acetyltransferase activity (GO:0004145);spermidine binding (GO:0019809);	integral component of membrane (GO:0016021);	Complete proteome {ECO:0000313|Proteomes:UP000001554};Membrane {ECO:0000256|SAM:Phobius};Reference proteome {ECO:0000313|Proteomes:UP000001554};Signal {ECO:0000256|SAM:SignalP};Transmembrane {ECO:0000256|SAM:Phobius};Transmembrane helix {ECO:0000256|SAM:Phobius}.;	6.0	4.0	C3ZVW4_BRAFL	Putative uncharacterized protein {ECO:0000313|EMBL:EEN43325.1}	1.70183263676783	UP
estExt_fgenesh1_pg.C_2390018	NvERTx.4.125707,NvERTx.4.125709,NvERTx.4.125710,NvERTx.4.125712	Thiosulfate sulfurtransferase/rhodanese-like domain-containing protein 3	GO:0004792	No_GOBP	thiosulfate sulfurtransferase activity (GO:0004792);	No_GOCC	Complete proteome;Reference proteome.;	6.0	2.0	No_Uniprotmatch,Q9D0B5	No_Description,Thiosulfate sulfurtransferase/rhodanese-like domain-containing protein 3	1.00112319490033	UP
estExt_fgenesh1_pg.C_270004	NvERTx.4.101849,NvERTx.4.101851,NvERTx.4.101856,NvERTx.4.111217,NvERTx.4.116512,NvERTx.4.124377,NvERTx.4.142860,NvERTx.4.142861,NvERTx.4.142862,NvERTx.4.142863,NvERTx.4.142864,NvERTx.4.142865,NvERTx.4.153244,NvERTx.4.181059,NvERTx.4.181060,NvERTx.4.181073,NvERTx.4.181074,NvERTx.4.187675,NvERTx.4.201561,NvERTx.4.201562,NvERTx.4.201571,NvERTx.4.204844,NvERTx.4.204845,NvERTx.4.21331,NvERTx.4.227729,…	Uncharacterized protein {ECO:0000313|Ensembl:ENSCSAVP00000008883}	GO:0016021	No_GOBP	No_GOMF	integral component of membrane (GO:0016021);	Complete proteome {ECO:0000313|Proteomes:UP000007875};Membrane {ECO:0000256|SAM:Phobius};Reference proteome {ECO:0000313|Proteomes:UP000007875};Signal {ECO:0000256|SAM:SignalP};Transmembrane {ECO:0000256|SAM:Phobius};Transmembrane helix {ECO:0000256|SAM:Phobius}.;	6.0	1.0	H2YU73_CIOSA,No_Uniprotmatch	No_Description,Uncharacterized protein {ECO:0000313|Ensembl:ENSCSAVP00000008883}	1.12759217538886	UP
estExt_fgenesh1_pg.C_2720019	NvERTx.4.124710,NvERTx.4.124712,NvERTx.4.151492,NvERTx.4.151494,NvERTx.4.152322,NvERTx.4.158159,NvERTx.4.158160,NvERTx.4.158161,NvERTx.4.158162,NvERTx.4.158163,NvERTx.4.158164,NvERTx.4.158165,NvERTx.4.158166,NvERTx.4.171000,NvERTx.4.196111,NvERTx.4.197594,NvERTx.4.197597,NvERTx.4.197598,NvERTx.4.197599,NvERTx.4.197601	Conserved uncharacterized protein {ECO:0000313|EMBL:JAC85160.1}	No_GOcodes	No_GOBP	No_GOMF	No_GOCC	No_keywords	8.0	4.0	N/A,No_Uniprotmatch	N/A,No_Description	1.65589758704581	UP
estExt_fgenesh1_pg.C_2780039	NvERTx.4.76680	Arf-GAP with coiled-coil, ANK repeat and PH domain-containing protein 2	GO:0010008 // GO:0005096 // GO:0046872 // GO:1990090 // GO:0036010	cellular response to nerve growth factor stimulus (GO:1990090);protein localization to endosome (GO:0036010);	GTPase activator activity (GO:0005096);metal ion binding (GO:0046872);	endosome membrane (GO:0010008);	ANK repeat;Coiled coil;Complete proteome;Endosome;GTPase activation;Membrane;Metal-binding;Reference proteome;Repeat;Zinc;Zinc-finger.;	8.0	6.0	Q5ZK62	ANK repeat and PH domain-containing protein 2,Arf-GAP with coiled-coil	1.318876458352	UP
estExt_fgenesh1_pg.C_280031	NvERTx.4.219362,NvERTx.4.74423,NvERTx.4.74424,NvERTx.4.74425,NvERTx.4.74426,NvERTx.4.74427,NvERTx.4.8799	Haloacid dehalogenase-like hydrolase domain-containing protein At2g33255	GO:0009507 // GO:0046872 // GO:0016791 // GO:0016311	dephosphorylation (GO:0016311);	metal ion binding (GO:0046872);phosphatase activity (GO:0016791);	chloroplast (GO:0009507);	Acetylation;Alternative initiation;Complete proteome;Hydrolase;Magnesium;Metal-binding;Reference proteome.;	6.0	1.0	No_Uniprotmatch,Q8RYE9	Haloacid dehalogenase-like hydrolase domain-containing protein At2g33255,No_Description	1.02269344935972	UP
estExt_fgenesh1_pg.C_280101	NvERTx.4.106748,NvERTx.4.215900,NvERTx.4.230935	La-related protein 6	GO:0005737 // GO:0030529 // GO:0005634 // GO:0003723 // GO:0006417 // GO:0006396	regulation of translation (GO:0006417);RNA processing (GO:0006396);	RNA binding (GO:0003723);	cytoplasm (GO:0005737);intracellular ribonucleoprotein complex (GO:0030529);nucleus (GO:0005634);	3D-structure;Acetylation;Alternative splicing;Complete proteome;Cytoplasm;Nucleus;Phosphoprotein;Reference proteome;RNA-binding;Translation regulation.;	6.0	1.0	A0A1A7Y491_9TELE,No_Uniprotmatch,Q9BRS8	member 6 {ECO:0000313|EMBL:SBP25267.1},La ribonucleoprotein domain family,La-related protein 6,No_Description	1.97766939135743	UP
estExt_fgenesh1_pg.C_2870007	NvERTx.4.208672,NvERTx.4.74739,NvERTx.4.74740	No_description	No_GOcodes	No_GOBP	No_GOMF	No_GOCC	No_keywords	4.0	4.0	I1GK63_AMPQE,No_Uniprotmatch	No_Description,Uncharacterized protein {ECO:0000313|EnsemblMetazoa:PAC:15728815}	1.7580002908070298	UP
estExt_fgenesh1_pg.C_30027	NvERTx.4.206823,NvERTx.4.228787,NvERTx.4.59301,NvERTx.4.59302	BAG family molecular chaperone regulator 4	GO:0005829 // GO:0005634 // GO:0005886 // GO:0000774 // GO:0051087 // GO:0003723 // GO:0005057 // GO:0031625 // GO:0071364 // GO:0071356 // GO:0043066 // GO:0090367 // GO:2001145 // GO:1903215 // GO:0030838 // GO:0045785 // GO:0010763 // GO:0033138 // GO:0051897 // GO:0051496 // GO:0006457 // GO:0051291 // GO:0072659 // GO:1900034 // GO:0097178 // GO:0033209	cellular response to epidermal growth factor stimulus (GO:0071364);cellular response to tumor necrosis factor (GO:0071356);negative regulation of apoptotic process (GO:0043066);negative regulation of mRNA modification (GO:0090367);negative regulation of phosphatidylinositol-3,4,5-trisphosphate 5-phosphatase activity (GO:2001145);negative regulation of protein targeting to mitochondrion (GO:190321…	adenyl-nucleotide exchange factor activity (GO:0000774);chaperone binding (GO:0051087);RNA binding (GO:0003723);signal transducer activity, downstream of receptor (GO:0005057);ubiquitin protein ligase binding (GO:0031625);	cytosol (GO:0005829);nucleus (GO:0005634);plasma membrane (GO:0005886);	3D-structure;Alternative splicing;Chaperone;Complete proteome;Cytoplasm;Methylation;Phosphoprotein;Reference proteome.;	4.0	1.0	No_Uniprotmatch,O95429	BAG family molecular chaperone regulator 4,No_Description	1.75579820758933	UP
estExt_fgenesh1_pg.C_30035	NvERTx.4.186791,NvERTx.4.186792,NvERTx.4.186793,NvERTx.4.186794,NvERTx.4.186795,NvERTx.4.186796	Sodium-dependent phosphate transport protein 2B	GO:0016324 // GO:0031526 // GO:0005737 // GO:0016021 // GO:0031528 // GO:0031982 // GO:0019904 // GO:0015321 // GO:0005436 // GO:0007568 // GO:0030643 // GO:0006817 // GO:0032355 // GO:0009750	aging (GO:0007568);cellular phosphate ion homeostasis (GO:0030643);phosphate ion transport (GO:0006817);response to estradiol (GO:0032355);response to fructose (GO:0009750);	protein domain specific binding (GO:0019904);sodium-dependent phosphate transmembrane transporter activity (GO:0015321);sodium (GO:0005436);	apical plasma membrane (GO:0016324);brush border membrane (GO:0031526);cytoplasm (GO:0005737);integral component of membrane (GO:0016021);microvillus membrane (GO:0031528);vesicle (GO:0031982);	Complete proteome;Disulfide bond;Glycoprotein;Ion transport;Membrane;Reference proteome;Sodium;Sodium transport;Symport;Transmembrane;Transmembrane helix;Transport.;	8.0	3.0	Q9JJ09	Sodium-dependent phosphate transport protein 2B	1.01637352469481	UP
estExt_fgenesh1_pg.C_30040	NvERTx.4.184310,NvERTx.4.184311,NvERTx.4.216544,NvERTx.4.220518	Uncharacterized protein {ECO:0000313|EMBL:OHC68920.1}	GO:0004197	No_GOBP	cysteine-type endopeptidase activity (GO:0004197);	No_GOCC	Complete proteome {ECO:0000313|Proteomes:UP000176341};Reference proteome {ECO:0000313|Proteomes:UP000176341}.;	8.0	2.0	A0A1G3HJM7_9RHOO,No_Uniprotmatch	No_Description,Uncharacterized protein {ECO:0000313|EMBL:OHC68920.1}	1.21529086277337	UP
estExt_fgenesh1_pg.C_3170009	NvERTx.4.190348,NvERTx.4.190349,NvERTx.4.190350,NvERTx.4.203598,NvERTx.4.203599,NvERTx.4.75571	No_Description	No_GO	No_GOCC	No_GOBP	No_GOMF	No_keywords	7.0	7.0	K1R1E3_CRAGI,No_Uniprotmatch	No_Description,Uncharacterized protein {ECO:0000313|EMBL:EKC27536.1}	2.8149361501832204	UP
estExt_fgenesh1_pg.C_3640016	NvERTx.4.70787	Vesicular inhibitory amino acid transporter	GO:0030659 // GO:0016021 // GO:0015171 // GO:0003333 // GO:0006836	amino acid transmembrane transport (GO:0003333);neurotransmitter transport (GO:0006836);	amino acid transmembrane transporter activity (GO:0015171);	cytoplasmic vesicle membrane (GO:0030659);integral component of membrane (GO:0016021);	Complete proteome;Cytoplasmic vesicle;Glycoprotein;Membrane;Neurotransmitter transport;Reference proteome;Transmembrane;Transmembrane helix;Transport.;	3.0	3.0	Q6DIV6	Vesicular inhibitory amino acid transporter	1.29601304144406	UP
estExt_fgenesh1_pg.C_380110	NvERTx.4.126508,NvERTx.4.126509,NvERTx.4.126510,NvERTx.4.126511,NvERTx.4.126514,NvERTx.4.126516,NvERTx.4.126517,NvERTx.4.126518	Hemicentin-2	GO:0005604 // GO:0005938 // GO:0030054 // GO:0032154 // GO:0005576 // GO:0005509 // GO:0030335 // GO:0050896 // GO:0006939	positive regulation of cell migration (GO:0030335);response to stimulus (GO:0050896);smooth muscle contraction (GO:0006939);	calcium ion binding (GO:0005509);	basement membrane (GO:0005604);cell cortex (GO:0005938);cell junction (GO:0030054);cleavage furrow (GO:0032154);extracellular region (GO:0005576);	Alternative splicing;Calcium;Complete proteome;Disulfide bond;EGF-like domain;Extracellular matrix;Glycoprotein;Immunoglobulin domain;Methylation;Phosphoprotein;Reference proteome;Repeat;Secreted;Sensory transduction;Signal.;	8.0	1.0	No_Uniprotmatch,O94779,Q7ZW34,Q8NDA2	Contactin-5,Hemicentin-2 {ECO:0000305},No_Description	1.35179814260667	UP
estExt_fgenesh1_pg.C_40057	NvERTx.4.121134,NvERTx.4.121137,NvERTx.4.135980,NvERTx.4.135985,NvERTx.4.135986,NvERTx.4.135987,NvERTx.4.135988,NvERTx.4.135989,NvERTx.4.135991,NvERTx.4.135992,NvERTx.4.135993,NvERTx.4.135994,NvERTx.4.135995,NvERTx.4.135996,NvERTx.4.135997,NvERTx.4.135998	CREB3 regulatory factor	GO:0005737 // GO:0016604 // GO:0005654 // GO:0005634 // GO:0000977 // GO:0001228 // GO:0030968 // GO:0042711 // GO:1900102 // GO:1900170 // GO:0000122 // GO:0032388 // GO:1902213 // GO:0045732 // GO:0051222 // GO:0045944 // GO:0034976 // GO:0006810	endoplasmic reticulum unfolded protein response (GO:0030968);maternal behavior (GO:0042711);negative regulation of endoplasmic reticulum unfolded protein response (GO:1900102);negative regulation of glucocorticoid mediated signaling pathway (GO:1900170);negative regulation of transcription from RNA polymerase II promoter (GO:0000122);positive regulation of intracellular transport (GO:0032388);pos…	RNA polymerase II regulatory region sequence-specific DNA binding (GO:0000977);transcriptional activator activity, RNA polymerase II transcription regulatory region sequence-specific binding (GO:0001228);	cytoplasm (GO:0005737);nuclear body (GO:0016604);nucleoplasm (GO:0005654);nucleus (GO:0005634);	Alternative splicing;Complete proteome;Nucleus;Polymorphism;Reference proteome;Repressor;Stress response;Transcription;Transcription regulation;Transport;Unfolded protein response.;	6.0	2.0	No_Uniprotmatch,Q8IUR6,Q9QZB0	CREB3 regulatory factor,No_Description,Regulator of G-protein signaling 17	1.12155016121293	UP
estExt_fgenesh1_pg.C_420051	NvERTx.4.49878,NvERTx.4.49879	No_Description	No_GO	No_GOCC	No_GOBP	No_GOMF	No_keywords	6.0	1.0	No_Uniprotmatch	No_Description	1.25513398680546	UP
estExt_fgenesh1_pg.C_440081	NvERTx.4.26619,NvERTx.4.26620,NvERTx.4.72165,NvERTx.4.72166,NvERTx.4.72167	Guanylate-binding protein 2	GO:0015629 // GO:0031410 // GO:0005829 // GO:0000139 // GO:0005654 // GO:0048471 // GO:0020005 // GO:0005525 // GO:0003924 // GO:0044406 // GO:0035458 // GO:0071346 // GO:0071222 // GO:0050830 // GO:0042832	adhesion of symbiont to host (GO:0044406);cellular response to interferon-beta (GO:0035458);cellular response to interferon-gamma (GO:0071346);cellular response to lipopolysaccharide (GO:0071222);defense response to Gram-positive bacterium (GO:0050830);defense response to protozoan (GO:0042832);	GTP binding (GO:0005525);GTPase activity (GO:0003924);	actin cytoskeleton (GO:0015629);cytoplasmic vesicle (GO:0031410);cytosol (GO:0005829);Golgi membrane (GO:0000139);nucleoplasm (GO:0005654);perinuclear region of cytoplasm (GO:0048471);symbiont-containing vacuole membrane (GO:0020005);	Complete proteome;Cytoplasm;Golgi apparatus;GTP-binding;Hydrolase;Lipoprotein;Membrane;Methylation;Nucleotide-binding;Prenylation;Reference proteome.;	3.0	7.0	No_Uniprotmatch,Q9Z0E6	Guanylate-binding protein 2,No_Description	1.16878248950694	UP
estExt_fgenesh1_pg.C_4660003	NvERTx.4.122181,NvERTx.4.178902,NvERTx.4.191801,NvERTx.4.196206,NvERTx.4.196207,NvERTx.4.196208,NvERTx.4.196209,NvERTx.4.204999,NvERTx.4.205000,NvERTx.4.205002,NvERTx.4.205004,NvERTx.4.225579	No_Description	No_GO	No_GOCC	No_GOBP	No_GOMF	No_keywords	8.0	4.0	No_Uniprotmatch	No_Description	1.50260245744275	UP
estExt_fgenesh1_pg.C_480007	NvERTx.4.106994,NvERTx.4.107874,NvERTx.4.161867,NvERTx.4.161868,NvERTx.4.188678,NvERTx.4.188680,NvERTx.4.188681,NvERTx.4.188682,NvERTx.4.188683,NvERTx.4.195975,NvERTx.4.195980,NvERTx.4.201165,NvERTx.4.201166,NvERTx.4.202700,NvERTx.4.202701,NvERTx.4.209624,NvERTx.4.34362,NvERTx.4.94412,NvERTx.4.94413	2'-5'-oligoadenylate synthase 1A	GO:0005783 // GO:0005739 // GO:0005634 // GO:0001730 // GO:0005524 // GO:0003725 // GO:0046872 // GO:0051607 // GO:0045087 // GO:0009615	defense response to virus (GO:0051607);innate immune response (GO:0045087);response to virus (GO:0009615);	2'-5'-oligoadenylate synthetase activity (GO:0001730);ATP binding (GO:0005524);double-stranded RNA binding (GO:0003725);metal ion binding (GO:0046872);	endoplasmic reticulum (GO:0005783);mitochondrion (GO:0005739);nucleus (GO:0005634);	Antiviral defense;ATP-binding;Complete proteome;Cytoplasm;Endoplasmic reticulum;Immunity;Innate immunity;Magnesium;Metal-binding;Microsome;Mitochondrion;Nucleotide-binding;Nucleotidyltransferase;Nucleus;Reference proteome;RNA-binding;Transferase.;	3.0	7.0	A0A1B6J018_9HEMI,No_Uniprotmatch,P00973,Q54H55	2'-5'-oligoadenylate synthase 1,FAD-linked oxidoreductase DDB_G0289697,No_Description,Uncharacterized protein {ECO:0000313|EMBL:JAS92506.1}	1.6236478020137	UP
estExt_fgenesh1_pg.C_540057	NvERTx.4.99976	Sugar transporter ERD6-like 6	GO:0005794 // GO:0016021 // GO:0009705 // GO:0005774 // GO:0005355 // GO:0005351 // GO:0042593 // GO:0046323 // GO:0035428 // GO:0010030	glucose homeostasis (GO:0042593);glucose import (GO:0046323);hexose transmembrane transport (GO:0035428);positive regulation of seed germination (GO:0010030);	glucose transmembrane transporter activity (GO:0005355);sugar (GO:0005351);	Golgi apparatus (GO:0005794);integral component of membrane (GO:0016021);plant-type vacuole membrane (GO:0009705);vacuolar membrane (GO:0005774);	Acetylation;Complete proteome;Membrane;Reference proteome;Sugar transport;Transmembrane;Transmembrane helix;Transport.;	6.0	1.0	Q9JIF3	facilitated glucose transporter member 8,Solute carrier family 2	1.47867533330035	UP
estExt_fgenesh1_pg.C_5450006	NvERTx.4.58793	Growth arrest and DNA damage-inducible protein GADD45 gamma	GO:0005737 // GO:0005634 // GO:0000185 // GO:0006915 // GO:0030154 // GO:0007275 // GO:0043065 // GO:0046330 // GO:1900745 // GO:0051726 // GO:0006950	activation of MAPKKK activity (GO:0000185);apoptotic process (GO:0006915);cell differentiation (GO:0030154);multicellular organism development (GO:0007275);positive regulation of apoptotic process (GO:0043065);positive regulation of JNK cascade (GO:0046330);positive regulation of p38MAPK cascade (GO:1900745);regulation of cell cycle (GO:0051726);response to stress (GO:0006950);	No_GOMF	cytoplasm (GO:0005737);nucleus (GO:0005634);	Apoptosis;Complete proteome;Developmental protein;Differentiation;Reference proteome.;	8.0	5.0	Q2KIX1	Growth arrest and DNA damage-inducible protein GADD45 gamma	1.05495486560915	UP
estExt_fgenesh1_pg.C_560084	NvERTx.4.136617,NvERTx.4.136618,NvERTx.4.176898,NvERTx.4.176899,NvERTx.4.176902,NvERTx.4.176903,NvERTx.4.206779,NvERTx.4.26922	No_Description	No_GO	No_GOCC	No_GOBP	No_GOMF	No_keywords	9.0	6.0	No_Uniprotmatch,Q5UQ88	No_Description,Probable ubiquitin-conjugating enzyme E2 R521	1.04520181503516	UP
estExt_fgenesh1_pg.C_60220	NvERTx.4.45810,NvERTx.4.45811	Transcription factor AP-1	GO:0000790 // GO:0005634 // GO:0005667 // GO:0000978 // GO:0000981 // GO:0003713 // GO:0008134 // GO:0044212 // GO:0032870 // GO:0000122 // GO:0043923 // GO:0045597 // GO:0030307 // GO:0045944 // GO:0007265 // GO:0051726 // GO:0010941 // GO:0042127 // GO:0051591 // GO:0034097 // GO:0042493 // GO:0009612 // GO:0009314 // GO:0006351	cellular response to hormone stimulus (GO:0032870);negative regulation of transcription from RNA polymerase II promoter (GO:0000122);positive regulation by host of viral transcription (GO:0043923);positive regulation of cell differentiation (GO:0045597);positive regulation of cell growth (GO:0030307);positive regulation of transcription from RNA polymerase II promoter (GO:0045944);Ras protein sig…	RNA polymerase II core promoter proximal region sequence-specific DNA binding (GO:0000978);RNA polymerase II transcription factor activity, sequence-specific DNA binding (GO:0000981);transcription coactivator activity (GO:0003713);transcription factor binding (GO:0008134);transcription regulatory region DNA binding (GO:0044212);	nuclear chromatin (GO:0000790);nucleus (GO:0005634);transcription factor complex (GO:0005667);	Activator;Complete proteome;DNA-binding;Nucleus;Proto-oncogene;Reference proteome;Transcription;Transcription regulation.;	8.0	7.0	No_Uniprotmatch,P18870	No_Description,Transcription factor AP-1	1.37097883032082	UP
estExt_fgenesh1_pg.C_620061	NvERTx.4.171821,NvERTx.4.171822,NvERTx.4.179090,NvERTx.4.179091,NvERTx.4.179092,NvERTx.4.179094,NvERTx.4.179095,NvERTx.4.179096,NvERTx.4.179097,NvERTx.4.9295	Neuronal pentraxin-1	GO:0030133 // GO:0046872 // GO:0060385 // GO:0007417 // GO:0007268 // GO:0006810	axonogenesis involved in innervation (GO:0060385);central nervous system development (GO:0007417);chemical synaptic transmission (GO:0007268);transport (GO:0006810);	metal ion binding (GO:0046872);	transport vesicle (GO:0030133);	Calcium;Complete proteome;Cytoplasmic vesicle;Disulfide bond;Glycoprotein;Metal-binding;Reference proteome;Signal.;	3.0	4.0	No_Uniprotmatch,P0C6B8	EGF and pentraxin domain-containing protein 1, von Willebrand factor type A,No_Description,Sushi	4.1089630640718	UP
estExt_fgenesh1_pg.C_6650003	NvERTx.4.125696	Trace amine-associated receptor 7h	GO:0016021 // GO:0005886 // GO:0001594	No_GOBP	trace-amine receptor activity (GO:0001594);	integral component of membrane (GO:0016021);plasma membrane (GO:0005886);	Cell membrane;Complete proteome;Disulfide bond;G-protein coupled receptor;Glycoprotein;Membrane;Receptor;Reference proteome;Transducer;Transmembrane;Transmembrane helix.;	7.0	7.0	P97292	Histamine H2 receptor	1.50716158618889	UP
estExt_fgenesh1_pg.C_7330004	NvERTx.4.83789,NvERTx.4.83791	PRELI domain containing protein 3B	GO:0005758 // GO:1990050	No_GOBP	phosphatidic acid transporter activity (GO:1990050);	mitochondrial intermembrane space (GO:0005758);	Complete proteome;Phosphoprotein;Reference proteome.;	8.0	5.0	Q6TMK8	PRELI domain containing protein 3B	1.19594935584276	UP
estExt_fgenesh1_pg.C_780050	NvERTx.4.54161,NvERTx.4.54162	No_description	No_GOcodes	No_GOBP	No_GOMF	No_GOCC	No_keywords	3.0	7.0	No_Uniprotmatch,Q21313	Laminin-like protein epi-1,No_Description	1.00979078134225	UP
estExt_fgenesh1_pg.C_80193	NvERTx.4.136534,NvERTx.4.136542,NvERTx.4.136543,NvERTx.4.16057,NvERTx.4.16058,NvERTx.4.201040,NvERTx.4.201041,NvERTx.4.201042,NvERTx.4.201053,NvERTx.4.201056,NvERTx.4.60912,NvERTx.4.60913,NvERTx.4.60914,NvERTx.4.73258,NvERTx.4.73259,NvERTx.4.85515	Glycine betaine transporter {ECO:0000303|PubMed:21567174}	GO:0016021 // GO:0005886 // GO:0005215	No_GOBP	transporter activity (GO:0005215);	integral component of membrane (GO:0016021);plasma membrane (GO:0005886);	Cell inner membrane;Cell membrane;Complete proteome;Membrane;Reference proteome;Stress response;Transmembrane;Transmembrane helix;Transport.;	8.0	6.0	L1JKE7_GUITH,No_Uniprotmatch,P45335,P63696,Q9X4A5	ECO:0000313|EnsemblProtists:EKX48971},Glycine betaine transporter BetL,No_Description,Uncharacterized protein {ECO:0000313|EMBL:EKX48971.1,Uncharacterized transporter HI_1706,Uncharacterized transporter Mb0941	1.02768384660791	UP
estExt_fgenesh1_pg.C_960009	NvERTx.4.114603,NvERTx.4.114604,NvERTx.4.115109,NvERTx.4.118873,NvERTx.4.118874,NvERTx.4.172708,NvERTx.4.172710,NvERTx.4.172711,NvERTx.4.172713,NvERTx.4.189950,NvERTx.4.46136	No_Description	No_GO	No_GOCC	No_GOBP	No_GOMF	No_keywords	8.0	4.0	No_Uniprotmatch	No_Description	1.6936529500738302	UP
estExt_fgenesh1_pm.C_370005	NvERTx.4.160829,NvERTx.4.9328,NvERTx.4.9329	Heat shock protein 70 A1	GO:0005524	No_GOBP	ATP binding (GO:0005524);	No_GOCC	ATP-binding;Complete proteome;Nucleotide-binding;Reference proteome;Stress response.;	8.0	2.0	No_Uniprotmatch,P41825	Heat shock protein 70 A1,No_Description	1.2741874010448102	UP
estExt_gwp.C_140336	NvERTx.4.115555,NvERTx.4.115556,NvERTx.4.115557,NvERTx.4.115558,NvERTx.4.115559	Heat shock protein Hsp-16.1/Hsp-16.11	GO:0005797 // GO:0051082 // GO:0030968 // GO:0009408	endoplasmic reticulum unfolded protein response (GO:0030968);response to heat (GO:0009408);	unfolded protein binding (GO:0051082);	Golgi medial cisterna (GO:0005797);	Complete proteome;Reference proteome;Stress response.;	9.0	2.0	No_Uniprotmatch,P34696,Q5S1U1	Heat shock protein Hsp-16.1/Hsp-16.11,Heat shock protein beta-1,No_Description	1.29065488116248	UP
estExt_gwp.C_200038	NvERTx.4.126225,NvERTx.4.126233,NvERTx.4.126236,NvERTx.4.126237,NvERTx.4.126240,NvERTx.4.126242,NvERTx.4.126244	Failed axon connections homolog	GO:0016021	No_GOBP	No_GOMF	integral component of membrane (GO:0016021);	Complete proteome;Membrane;Reference proteome;Transmembrane;Transmembrane helix.;	8.0	6.0	D3ZAT9,F7E235	Failed axon connections homolog	2.82164085207538	UP
estExt_gwp.C_200041	NvERTx.4.126226,NvERTx.4.126229,NvERTx.4.126230,NvERTx.4.126231,NvERTx.4.126232,NvERTx.4.126234,NvERTx.4.126235,NvERTx.4.126238,NvERTx.4.126239,NvERTx.4.126241,NvERTx.4.126243,NvERTx.4.2633	Failed axon connections homolog	GO:0016021	No_GOBP	No_GOMF	integral component of membrane (GO:0016021);	Complete proteome;Membrane;Reference proteome;Transmembrane;Transmembrane helix.;	8.0	6.0	D3ZAT9,F7E235,No_Uniprotmatch	Failed axon connections homolog,No_Description	2.02364587503821	UP
estExt_gwp.C_2110043	NvERTx.4.96168,NvERTx.4.96170,NvERTx.4.96175	B-cell lymphoma 3 protein	GO:0032996 // GO:0033257 // GO:0005737 // GO:0005829 // GO:0043231 // GO:0030496 // GO:0005654 // GO:0005634 // GO:0048471 // GO:0005886 // GO:0043234 // GO:0003677 // GO:0030674 // GO:0003700 // GO:0008134 // GO:0019730 // GO:0006974 // GO:0042742 // GO:0042832 // GO:0030330 // GO:0030198 // GO:0002268 // GO:0002467 // GO:0002455 // GO:0007249 // GO:0042771 // GO:0051457 // GO:0002315 // GO:0043…	antimicrobial humoral response (GO:0019730);cellular response to DNA damage stimulus (GO:0006974);defense response to bacterium (GO:0042742);defense response to protozoan (GO:0042832);DNA damage response, signal transduction by p53 class mediator (GO:0030330);extracellular matrix organization (GO:0030198);follicular dendritic cell differentiation (GO:0002268);germinal center formation (GO:0002467…	DNA binding (GO:0003677);protein binding, bridging (GO:0030674);transcription factor activity, sequence-specific DNA binding (GO:0003700);transcription factor binding (GO:0008134);	Bcl3-Bcl10 complex (GO:0032996);Bcl3/NF-kappaB2 complex (GO:0033257);cytoplasm (GO:0005737);cytosol (GO:0005829);intracellular membrane-bounded organelle (GO:0043231);midbody (GO:0030496);nucleoplasm (GO:0005654);nucleus (GO:0005634);perinuclear region of cytoplasm (GO:0048471);plasma membrane (GO:0005886);protein complex (GO:0043234);	3D-structure;Activator;ANK repeat;Chromosomal rearrangement;Complete proteome;Cytoplasm;Nucleus;Phosphoprotein;Proto-oncogene;Reference proteome;Repeat;Transcription;Transcription regulation;Ubl conjugation.;	8.0	5.0	No_Uniprotmatch,Q9Z2F6	B-cell lymphoma 3 protein homolog,No_Description	1.20028384018908	UP
estExt_gwp.C_910121	NvERTx.4.57283,NvERTx.4.57285	E3 ubiquitin-protein ligase ZNF598 {ECO:0000305}	GO:0046872 // GO:0043022 // GO:0003723 // GO:0061630 // GO:0006513 // GO:0016567 // GO:0072344	protein monoubiquitination (GO:0006513);protein ubiquitination (GO:0016567);rescue of stalled ribosome (GO:0072344);	metal ion binding (GO:0046872);ribosome binding (GO:0043022);RNA binding (GO:0003723);ubiquitin protein ligase activity (GO:0061630);	No_GOCC	Alternative splicing;Complete proteome;Metal-binding;Phosphoprotein;Polymorphism;Reference proteome;Transferase;Translation regulation;Ubl conjugation pathway;Zinc;Zinc-finger.;	8.0	1.0	Q80YR4	E3 ubiquitin-protein ligase ZNF598	1.10367885057798	UP
estExt_gwp.C_970051	NvERTx.4.10024,NvERTx.4.162975,NvERTx.4.162976,NvERTx.4.162977,NvERTx.4.162978,NvERTx.4.229839	Viral A-type inclusion protein, putative {ECO:0000313|EMBL:EAY11013.1}	No_GOcodes	No_GOBP	No_GOMF	No_GOCC	Coiled coil {ECO:0000256|SAM:Coils};Complete proteome {ECO:0000313|Proteomes:UP000001542};Reference proteome {ECO:0000313|Proteomes:UP000001542}.;	1.0	6.0	A2FD36_TRIVA,A4HW58_LEIIN,No_Uniprotmatch	putative {ECO:0000313|EMBL:EAX97188.1},No_Description,Putative kinesin K39 {ECO:0000313|EMBL:CAM66680.2},Viral A-type inclusion protein	1.20663080435622	UP
fgenesh1_kg.scaffold_102000001	NvERTx.4.112697,NvERTx.4.112698,NvERTx.4.112700,NvERTx.4.112701,NvERTx.4.112702,NvERTx.4.112703	Very long-chain specific acyl-CoA dehydrogenase, mitochondrial	GO:0005743 // GO:0003995 // GO:0050660 // GO:0006631	fatty acid metabolic process (GO:0006631);	acyl-CoA dehydrogenase activity (GO:0003995);flavin adenine dinucleotide binding (GO:0050660);	mitochondrial inner membrane (GO:0005743);	Acetylation;FAD;Fatty acid metabolism;Flavoprotein;Lipid metabolism;Membrane;Mitochondrion;Mitochondrion inner membrane;Oxidoreductase;Phosphoprotein;S-nitrosylation;Transit peptide.;	6.0	1.0	P45953,P48818,Q8HXY7	mitochondrial,Very long-chain specific acyl-CoA dehydrogenase	1.1459717960239	UP
fgenesh1_pg.scaffold_10000021	NvERTx.4.112970,NvERTx.4.112974,NvERTx.4.112975,NvERTx.4.112976,NvERTx.4.112977	RYamide receptor {ECO:0000303|PubMed:21704020}	GO:0016021 // GO:0005886 // GO:0008188 // GO:0004983 // GO:0001653 // GO:0007166 // GO:0007186	cell surface receptor signaling pathway (GO:0007166);G-protein coupled receptor signaling pathway (GO:0007186);	neuropeptide receptor activity (GO:0008188);neuropeptide Y receptor activity (GO:0004983);peptide receptor activity (GO:0001653);	integral component of membrane (GO:0016021);plasma membrane (GO:0005886);	Cell membrane;Complete proteome;G-protein coupled receptor;Glycoprotein;Membrane;Receptor;Reference proteome;Transducer;Transmembrane;Transmembrane helix.;	6.0	3.0	No_Uniprotmatch,P21452,P25931	No_Description,RYamide receptor {ECO:0000303|PubMed:21704020},Substance-K receptor	1.0196193782671	UP
fgenesh1_pg.scaffold_115000051	NvERTx.4.142483,NvERTx.4.206287	Retroviral-like aspartic protease 1	GO:0016021 // GO:0004190 // GO:0016485 // GO:0043588	protein processing (GO:0016485);skin development (GO:0043588);	aspartic-type endopeptidase activity (GO:0004190);	integral component of membrane (GO:0016021);	Aspartyl protease;Autocatalytic cleavage;Complete proteome;Direct protein sequencing;Glycoprotein;Hydrolase;Membrane;Protease;Reference proteome;Transmembrane;Transmembrane helix.;	1.0	4.0	Q09PK2	Retroviral-like aspartic protease 1	2.8097574103071703	UP
fgenesh1_pg.scaffold_139000001	NvERTx.4.214258,NvERTx.4.98924,NvERTx.4.98925,NvERTx.4.98926,NvERTx.4.98927,NvERTx.4.98928,NvERTx.4.98929,NvERTx.4.98930,NvERTx.4.98931,NvERTx.4.98932,NvERTx.4.98933,NvERTx.4.98934,NvERTx.4.98935	Beta-2 adrenergic receptor	GO:0016324 // GO:0005769 // GO:0005887 // GO:0005634 // GO:0043235 // GO:0008179 // GO:0001540 // GO:0004941 // GO:0051380 // GO:0015459 // GO:0032403 // GO:0042803 // GO:0007190 // GO:0007189 // GO:0045453 // GO:0050873 // GO:1904646 // GO:0002032 // GO:0002024 // GO:0031649 // GO:0040015 // GO:0045986 // GO:0002025 // GO:2000969 // GO:1901098 // GO:0030501 // GO:1904504 // GO:0043410 // GO:0061…	activation of adenylate cyclase activity (GO:0007190);adenylate cyclase-activating G-protein coupled receptor signaling pathway (GO:0007189);bone resorption (GO:0045453);brown fat cell differentiation (GO:0050873);cellular response to amyloid-beta (GO:1904646);desensitization of G-protein coupled receptor protein signaling pathway by arrestin (GO:0002032);diet induced thermogenesis (GO:0002024);h…	adenylate cyclase binding (GO:0008179);amyloid-beta binding (GO:0001540);beta2-adrenergic receptor activity (GO:0004941);norepinephrine binding (GO:0051380);potassium channel regulator activity (GO:0015459);protein complex binding (GO:0032403);protein homodimerization activity (GO:0042803);	apical plasma membrane (GO:0016324);early endosome (GO:0005769);integral component of plasma membrane (GO:0005887);nucleus (GO:0005634);receptor complex (GO:0043235);	Cell membrane;Complete proteome;Disulfide bond;Endosome;G-protein coupled receptor;Glycoprotein;Hydroxylation;Lipoprotein;Membrane;Palmitate;Phosphoprotein;Receptor;Reference proteome;Transducer;Transmembrane;Transmembrane helix;Ubl conjugation.;	8.0	8.0	No_Uniprotmatch,P25962	Beta-3 adrenergic receptor,No_Description	1.12284675486533	UP
fgenesh1_pg.scaffold_143000046	NvERTx.4.3997	Dedicator of cytokinesis protein 1	GO:0005737 // GO:0032045 // GO:0016020 // GO:0005096 // GO:0005085 // GO:0017124 // GO:0006915 // GO:0016477 // GO:0007010 // GO:0002244 // GO:0006909 // GO:0010634 // GO:1900026 // GO:0007264	apoptotic process (GO:0006915);cell migration (GO:0016477);cytoskeleton organization (GO:0007010);hematopoietic progenitor cell differentiation (GO:0002244);phagocytosis (GO:0006909);positive regulation of epithelial cell migration (GO:0010634);positive regulation of substrate adhesion-dependent cell spreading (GO:1900026);small GTPase mediated signal transduction (GO:0007264);	GTPase activator activity (GO:0005096);guanyl-nucleotide exchange factor activity (GO:0005085);SH3 domain binding (GO:0017124);	cytoplasm (GO:0005737);guanyl-nucleotide exchange factor complex (GO:0032045);membrane (GO:0016020);	3D-structure;Alternative splicing;Apoptosis;Complete proteome;Cytoplasm;Guanine-nucleotide releasing factor;Membrane;Phagocytosis;Phosphoprotein;Reference proteome;SH3 domain;SH3-binding.;			No_Uniprotmatch	No_Description	4.58130040531552	UP
fgenesh1_pg.scaffold_144000014	NvERTx.4.61832,NvERTx.4.61833,NvERTx.4.61834	Fibroblast growth factor 7	GO:0005576 // GO:0005794 // GO:0042056 // GO:0005104 // GO:0008083 // GO:0008201 // GO:0031532 // GO:0060445 // GO:0008543 // GO:0031069 // GO:0010463 // GO:0051781 // GO:0060501 // GO:0051549 // GO:0010838 // GO:0050731 // GO:0045893 // GO:0034394 // GO:0060665 // GO:0061033	actin cytoskeleton reorganization (GO:0031532);branching involved in salivary gland morphogenesis (GO:0060445);fibroblast growth factor receptor signaling pathway (GO:0008543);hair follicle morphogenesis (GO:0031069);mesenchymal cell proliferation (GO:0010463);positive regulation of cell division (GO:0051781);positive regulation of epithelial cell proliferation involved in lung morphogenesis (GO:…	chemoattractant activity (GO:0042056);fibroblast growth factor receptor binding (GO:0005104);growth factor activity (GO:0008083);heparin binding (GO:0008201);	extracellular region (GO:0005576);Golgi apparatus (GO:0005794);	Complete proteome;Glycoprotein;Growth factor;Heparin-binding;Mitogen;Reference proteome;Secreted;Signal.;	3.0	1.0	No_Uniprotmatch,P79150	Fibroblast growth factor 7,No_Description	2.08710743634345	UP
fgenesh1_pg.scaffold_15000127	NvERTx.4.126316,NvERTx.4.126317,NvERTx.4.126318,NvERTx.4.126319,NvERTx.4.126320,NvERTx.4.126321,NvERTx.4.126322,NvERTx.4.126325,NvERTx.4.212106	Iron-sulfur-binding reductase {ECO:0000313|EMBL:KGN37217.1}	GO:0016021 // GO:0051536	No_GOBP	iron-sulfur cluster binding (GO:0051536);	integral component of membrane (GO:0016021);	Complete proteome {ECO:0000313|Proteomes:UP000030011};Membrane {ECO:0000256|SAM:Phobius};Reference proteome {ECO:0000313|Proteomes:UP000030011};Transmembrane {ECO:0000256|SAM:Phobius};Transmembrane helix {ECO:0000256|SAM:Phobius}.;	6.0	6.0	A3TIU5_9MICO,No_Uniprotmatch,S8A0L6_DACHA	No_Description,Putative iron-sulphur-binding reductase {ECO:0000313|EMBL:EAQ00759.1},Uncharacterized protein {ECO:0000313|EMBL:EPS36229.1}	1.12271831009262	UP
fgenesh1_pg.scaffold_16459000001		Nucleoside diphosphate kinase 7	GO:0005813 // GO:0036064 // GO:0005524 // GO:0046872 // GO:0004550 // GO:0007420 // GO:1990830 // GO:0060830 // GO:0006241 // GO:0007368 // GO:0003351 // GO:0006183 // GO:0042073 // GO:0060972 // GO:0006228	brain development (GO:0007420);cellular response to leukemia inhibitory factor (GO:1990830);ciliary receptor clustering involved in smoothened signaling pathway (GO:0060830);CTP biosynthetic process (GO:0006241);determination of left/right symmetry (GO:0007368);epithelial cilium movement (GO:0003351);GTP biosynthetic process (GO:0006183);intraciliary transport (GO:0042073);left/right pattern form…	ATP binding (GO:0005524);metal ion binding (GO:0046872);nucleoside diphosphate kinase activity (GO:0004550);	centrosome (GO:0005813);ciliary basal body (GO:0036064);	ATP-binding;Complete proteome;Kinase;Magnesium;Metal-binding;Nucleotide metabolism;Nucleotide-binding;Reference proteome;Transferase.;					2.88443652472412	UP
fgenesh1_pg.scaffold_174000047	NvERTx.4.213898,NvERTx.4.61366	Melanopsin	GO:0016021 // GO:0004930 // GO:0009881 // GO:0007602 // GO:0018298 // GO:0007601	phototransduction (GO:0007602);protein-chromophore linkage (GO:0018298);visual perception (GO:0007601);	G-protein coupled receptor activity (GO:0004930);photoreceptor activity (GO:0009881);	integral component of membrane (GO:0016021);	Chromophore;Disulfide bond;G-protein coupled receptor;Glycoprotein;Membrane;Photoreceptor protein;Receptor;Retinal protein;Sensory transduction;Transducer;Transmembrane;Transmembrane helix.;	6.0	7.0	No_Uniprotmatch,Q9VCZ3	No_Description,Octopamine receptor beta-1R	1.14919674958482	UP
fgenesh1_pg.scaffold_179000009		Uncharacterized protein {ECO:0000313|EMBL:EEN67956.1}	GO:0030286 // GO:0005524 // GO:0008569 // GO:0045505 // GO:0045503 // GO:0051959 // GO:0007018	microtubule-based movement (GO:0007018);	ATP binding (GO:0005524);ATP-dependent microtubule motor activity, minus-end-directed (GO:0008569);dynein intermediate chain binding (GO:0045505);dynein light chain binding (GO:0045503);dynein light intermediate chain binding (GO:0051959);	dynein complex (GO:0030286);	Coiled coil {ECO:0000256|SAM:Coils};Complete proteome {ECO:0000313|Proteomes:UP000001554};Reference proteome {ECO:0000313|Proteomes:UP000001554}.;					1.24773277655549	UP
fgenesh1_pg.scaffold_187000001	NvERTx.4.173513,NvERTx.4.23164,NvERTx.4.7287,NvERTx.4.7288	ATP-dependent DNA helicase {ECO:0000256|RuleBase:RU363044}	GO:0005524 // GO:0003678 // GO:0006310 // GO:0006281 // GO:0000723	DNA recombination (GO:0006310);DNA repair (GO:0006281);telomere maintenance (GO:0000723);	ATP binding (GO:0005524);DNA helicase activity (GO:0003678);	No_GOCC	ATP-binding {ECO:0000256|RuleBase:RU363044};Coiled coil {ECO:0000256|SAM:Coils};Complete proteome {ECO:0000313|Proteomes:UP000022910};DNA damage {ECO:0000256|RuleBase:RU363044};DNA recombination {ECO:0000256|RuleBase:RU363044};DNA repair {ECO:0000256|RuleBase:RU363044};Helicase {ECO:0000256|RuleBase:RU363044};Hydrolase {ECO:0000256|RuleBase:RU363044};Nucleotide-binding {ECO:0000256|RuleBase:RU363…	9.0	6.0	No_Uniprotmatch	No_Description	1.67325446169978	UP
fgenesh1_pg.scaffold_1909000003	NvERTx.4.173229	Protein quaking	GO:0005737 // GO:0005634 // GO:0003723 // GO:0017124 // GO:0007420 // GO:0006397 // GO:0048255 // GO:0051028 // GO:0010667 // GO:0010976 // GO:0048714 // GO:0006417 // GO:0008380	brain development (GO:0007420);mRNA processing (GO:0006397);mRNA stabilization (GO:0048255);mRNA transport (GO:0051028);negative regulation of cardiac muscle cell apoptotic process (GO:0010667);positive regulation of neuron projection development (GO:0010976);positive regulation of oligodendrocyte differentiation (GO:0048714);regulation of translation (GO:0006417);RNA splicing (GO:0008380);	RNA binding (GO:0003723);SH3 domain binding (GO:0017124);	cytoplasm (GO:0005737);nucleus (GO:0005634);	Complete proteome;Cytoplasm;Developmental protein;Differentiation;Methylation;mRNA processing;mRNA splicing;mRNA transport;Nucleus;Phosphoprotein;Reference proteome;RNA-binding;SH3-binding;Translation regulation;Transport.;	4.0	1.0	O01367	Protein held out wings	1.08924721356049	UP
fgenesh1_pg.scaffold_2108000001	NvERTx.4.226282	SWI/SNF-related matrix-associated actin-dependent regulator of chromatin subfamily A-like protein 1	GO:0005662 // GO:0005654 // GO:0005634 // GO:0035861 // GO:0036310 // GO:0005524 // GO:0008094 // GO:0004386 // GO:0006974 // GO:0006259 // GO:0006357 // GO:0031297	cellular response to DNA damage stimulus (GO:0006974);DNA metabolic process (GO:0006259);regulation of transcription from RNA polymerase II promoter (GO:0006357);replication fork processing (GO:0031297);	annealing helicase activity (GO:0036310);ATP binding (GO:0005524);DNA-dependent ATPase activity (GO:0008094);helicase activity (GO:0004386);	DNA replication factor A complex (GO:0005662);nucleoplasm (GO:0005654);nucleus (GO:0005634);site of double-strand break (GO:0035861);	3D-structure;Acetylation;Alternative splicing;ATP-binding;Coiled coil;Complete proteome;Helicase;Hydrolase;Nucleotide-binding;Nucleus;Phosphoprotein;Reference proteome;Repeat.;		7.0	No_Uniprotmatch	No_Description	1.46196365877485	UP
fgenesh1_pg.scaffold_213000005	NvERTx.4.11212,NvERTx.4.206563,NvERTx.4.32041,NvERTx.4.32042	Failed axon connections homolog	GO:0016021	No_GOBP	No_GOMF	integral component of membrane (GO:0016021);	Complete proteome;Membrane;Reference proteome;Transmembrane;Transmembrane helix.;	9.0	8.0	F7E235,Q3UMF9	Failed axon connections homolog	1.4901976902777498	UP
fgenesh1_pg.scaffold_228000007	NvERTx.4.97464,NvERTx.4.97465	No_Description	No_GO	No_GOCC	No_GOBP	No_GOMF	No_keywords	6.0	8.0	No_Uniprotmatch	No_Description	1.06741922911369	UP
fgenesh1_pg.scaffold_3000142		Seminal vesicle secretory protein 2	GO:0042628	mating plug formation (GO:0042628);	No_GOMF	No_GOCC	Complete proteome;Copulatory plug;Direct protein sequencing;Pyrrolidone carboxylic acid;Reference proteome;Repeat;Signal.;					2.4872467508238905	UP
fgenesh1_pg.scaffold_3269000003		Uncharacterized protein {ECO:0000313|EMBL:ETW02808.1}	No_GOcodes	No_GOBP	No_GOMF	No_GOCC	Complete proteome {ECO:0000313|Proteomes:UP000024375};Reference proteome {ECO:0000313|Proteomes:UP000024375}.;					1.89561002162199	UP
fgenesh1_pg.scaffold_3465000002		52 kDa repressor of the inhibitor of the protein kinase	GO:0005737 // GO:0005654 // GO:0005634 // GO:0003677 // GO:0046872 // GO:0046983 // GO:0000981	No_GOBP	DNA binding (GO:0003677);metal ion binding (GO:0046872);protein dimerization activity (GO:0046983);RNA polymerase II transcription factor activity, sequence-specific DNA binding (GO:0000981);	cytoplasm (GO:0005737);nucleoplasm (GO:0005654);nucleus (GO:0005634);	Complete proteome;DNA-binding;Metal-binding;Phosphoprotein;Reference proteome;Zinc;Zinc-finger.;					1.40849561752057	UP
fgenesh1_pg.scaffold_378000006	NvERTx.4.60427,NvERTx.4.60428,NvERTx.4.93954,NvERTx.4.93955,NvERTx.4.93956,NvERTx.4.93958,NvERTx.4.93959,NvERTx.4.93961,NvERTx.4.93962,NvERTx.4.93963	Galaxin {ECO:0000312|EMBL:ADI50283.1}	GO:0005576	No_GOBP	No_GOMF	extracellular region (GO:0005576);	Direct protein sequencing;Secreted;Signal.;	5.0	2.0	D9IQ17_ACRMI,No_Uniprotmatch	Galaxin-like 1 {ECO:0000313|EMBL:ADI50284.1},No_Description	1.81412094441274	UP
fgenesh1_pg.scaffold_3889000001	NvERTx.4.204255,NvERTx.4.204256,NvERTx.4.59696	StAR-related lipid transfer protein 7, mitochondrial	GO:0005741 // GO:0008289 // GO:0006656 // GO:1903955	phosphatidylcholine biosynthetic process (GO:0006656);positive regulation of protein targeting to mitochondrion (GO:1903955);	lipid binding (GO:0008289);	mitochondrial outer membrane (GO:0005741);	Coiled coil;Complete proteome;Mitochondrion;Polymorphism;Reference proteome;Transit peptide.;	4.0	7.0	No_Uniprotmatch,Q9NQZ5	mitochondrial,No_Description,StAR-related lipid transfer protein 7	1.6540717236157805	UP
fgenesh1_pg.scaffold_398000008	NvERTx.4.187702,NvERTx.4.187703,NvERTx.4.187704,NvERTx.4.187705,NvERTx.4.187706,NvERTx.4.187707,NvERTx.4.187708,NvERTx.4.187709,NvERTx.4.187711,NvERTx.4.187712,NvERTx.4.6398	No_Description	No_GO	No_GOCC	No_GOBP	No_GOMF	No_keywords	2.0	8.0	No_Uniprotmatch	No_Description	2.1148988324327203	UP
fgenesh1_pg.scaffold_407000007	NvERTx.4.187458,NvERTx.4.204177,NvERTx.4.44015,NvERTx.4.44016,NvERTx.4.44017,NvERTx.4.44018,NvERTx.4.44019,NvERTx.4.44041,NvERTx.4.8580,NvERTx.4.9391	MAM and LDL-receptor class A domain-containing protein 2	GO:0005576 // GO:0016020	No_GOBP	No_GOMF	extracellular region (GO:0005576);membrane (GO:0016020);	Direct protein sequencing;Disulfide bond;Repeat;Secreted.;	9.0	8.0	B3EWZ5,B3EWZ6,No_Uniprotmatch	MAM and LDL-receptor class A domain-containing protein 1,MAM and LDL-receptor class A domain-containing protein 2,No_Description	1.90286835195328	UP
fgenesh1_pg.scaffold_4102000001		No_Description	No_GO	No_GOCC	No_GOBP	No_GOMF	No_keywords					1.23854245394975	UP
fgenesh1_pg.scaffold_4309000001		Receptor-type tyrosine-protein phosphatase delta	GO:0070062 // GO:0005887 // GO:0005886 // GO:0050839 // GO:0005102 // GO:0005001 // GO:0007157 // GO:0030182 // GO:0006796 // GO:0050775 // GO:0051965 // GO:0097105 // GO:0006470 // GO:0007185	heterophilic cell-cell adhesion via plasma membrane cell adhesion molecules (GO:0007157);neuron differentiation (GO:0030182);phosphate-containing compound metabolic process (GO:0006796);positive regulation of dendrite morphogenesis (GO:0050775);positive regulation of synapse assembly (GO:0051965);presynaptic membrane assembly (GO:0097105);protein dephosphorylation (GO:0006470);transmembrane recep…	cell adhesion molecule binding (GO:0050839);receptor binding (GO:0005102);transmembrane receptor protein tyrosine phosphatase activity (GO:0005001);	extracellular exosome (GO:0070062);integral component of plasma membrane (GO:0005887);plasma membrane (GO:0005886);	3D-structure;Alternative splicing;Complete proteome;Disulfide bond;Glycoprotein;Hydrolase;Immunoglobulin domain;Membrane;Polymorphism;Protein phosphatase;Receptor;Reference proteome;Repeat;Signal;Transmembrane;Transmembrane helix.;					1.50219709062753	UP	GO:0004721 GO:0004725 GO:0006470	Protein-tyrosine phosphatase
fgenesh1_pg.scaffold_44000080	NvERTx.4.114963,NvERTx.4.114965	Guanylate-binding protein 3	GO:0000139 // GO:0048471 // GO:0005525 // GO:0003924 // GO:0051607	defense response to virus (GO:0051607);	GTP binding (GO:0005525);GTPase activity (GO:0003924);	Golgi membrane (GO:0000139);perinuclear region of cytoplasm (GO:0048471);	Alternative splicing;Antiviral defense;Coiled coil;Complete proteome;Cytoplasm;Golgi apparatus;GTP-binding;Hydrolase;Immunity;Membrane;Nucleotide-binding;Polymorphism;Reference proteome.;	3.0	7.0	No_Uniprotmatch,Q8CFB4	Guanylate-binding protein 5,No_Description	1.86189017381223	UP
fgenesh1_pg.scaffold_4541000001	NvERTx.4.190503,NvERTx.4.190504,NvERTx.4.190505,NvERTx.4.190506,NvERTx.4.190507,NvERTx.4.190508,NvERTx.4.190509,NvERTx.4.190510,NvERTx.4.190511,NvERTx.4.190512,NvERTx.4.190513,NvERTx.4.205851	No_description	No_GOcodes	No_GOBP	No_GOMF	No_GOCC	No_keywords	4.0	4.0	I1F5E7_AMPQE,I1FXK2_AMPQE,I1G195_AMPQE,No_Uniprotmatch	No_Description,Uncharacterized protein {ECO:0000313|EnsemblMetazoa:PAC:15711288},Uncharacterized protein {ECO:0000313|EnsemblMetazoa:PAC:15720861},Uncharacterized protein {ECO:0000313|EnsemblMetazoa:PAC:15722162}	1.09754570922312	UP
fgenesh1_pg.scaffold_5378000001	NvERTx.4.153752	Spermine oxidase	GO:0005737 // GO:0043231 // GO:0031965 // GO:0005654 // GO:0005634 // GO:0052895 // GO:0052894 // GO:0046592 // GO:0052901 // GO:0006598 // GO:0046208	polyamine catabolic process (GO:0006598);spermine catabolic process (GO:0046208);	N1-acetylspermine (GO:0052895);norspermine (GO:0052894);polyamine oxidase activity (GO:0046592);spermine (GO:0052901);	cytoplasm (GO:0005737);intracellular membrane-bounded organelle (GO:0043231);nuclear membrane (GO:0031965);nucleoplasm (GO:0005654);nucleus (GO:0005634);	Alternative splicing;Complete proteome;Cytoplasm;FAD;Flavoprotein;Nucleus;Oxidoreductase;Reference proteome.;		8.0	No_Uniprotmatch	No_Description	1.53023350290124	UP
fgenesh1_pg.scaffold_5693000001		VWFA and cache domain-containing protein 1	GO:0016021 // GO:0006816	calcium ion transport (GO:0006816);	No_GOMF	integral component of membrane (GO:0016021);	Alternative splicing;Calcium;Calcium transport;Complete proteome;Glycoprotein;Ion transport;Membrane;Reference proteome;Repeat;Signal;Transmembrane;Transmembrane helix;Transport.;					2.04970941388228	UP
fgenesh1_pg.scaffold_592000004	NvERTx.4.97575,NvERTx.4.97580	Serine/threonine-protein phosphatase 2A activator	GO:0005737 // GO:0005634 // GO:0000159 // GO:0005524 // GO:0003755 // GO:0042803 // GO:0051721 // GO:0019888 // GO:0008160 // GO:0032515 // GO:0035308 // GO:0032516 // GO:0035307 // GO:0043666	negative regulation of phosphoprotein phosphatase activity (GO:0032515);negative regulation of protein dephosphorylation (GO:0035308);positive regulation of phosphoprotein phosphatase activity (GO:0032516);positive regulation of protein dephosphorylation (GO:0035307);regulation of phosphoprotein phosphatase activity (GO:0043666);	ATP binding (GO:0005524);peptidyl-prolyl cis-trans isomerase activity (GO:0003755);protein homodimerization activity (GO:0042803);protein phosphatase 2A binding (GO:0051721);protein phosphatase regulator activity (GO:0019888);protein tyrosine phosphatase activator activity (GO:0008160);	cytoplasm (GO:0005737);nucleus (GO:0005634);protein phosphatase type 2A complex (GO:0000159);	Acetylation;ATP-binding;Complete proteome;Cytoplasm;Isomerase;Nucleotide-binding;Nucleus;Reference proteome;Rotamase.;	7.0	7.0	Q28717	Serine/threonine-protein phosphatase 2A activator	1.1134717555566398	UP
fgenesh1_pg.scaffold_6000122	NvERTx.4.125437,NvERTx.4.125438,NvERTx.4.2729	Adenosine receptor A2a	GO:0016021 // GO:0005886 // GO:0001609	No_GOBP	G-protein coupled adenosine receptor activity (GO:0001609);	integral component of membrane (GO:0016021);plasma membrane (GO:0005886);	Cell membrane;Complete proteome;Disulfide bond;G-protein coupled receptor;Glycoprotein;Membrane;Receptor;Reference proteome;Transducer;Transmembrane;Transmembrane helix;Ubl conjugation.;	8.0	8.0	No_Uniprotmatch,O77408,P11617	Adenosine receptor A2a,No_Description,Octopamine receptor 1	3.13979760528007	UP
fgenesh1_pg.scaffold_64000065	NvERTx.4.218574,NvERTx.4.31274,NvERTx.4.31275	AAEL012909-PA {ECO:0000313|EMBL:EAT34889.1}	GO:0005509	No_GOBP	calcium ion binding (GO:0005509);	No_GOCC	Complete proteome {ECO:0000313|Proteomes:UP000008820};Disulfide bond {ECO:0000256|PROSITE-ProRule:PRU00076,;ECO:0000256|SAAS:SAAS00601599};EGF-like domain {ECO:0000256|PROSITE-ProRule:PRU00076,;ECO:0000256|SAAS:SAAS00032677};Reference proteome {ECO:0000313|Proteomes:UP000008820};Repeat {ECO:0000256|SAAS:SAAS00594563}.;	7.0	6.0	No_Uniprotmatch,Q16KR1_AEDAE	AAEL012909-PA {ECO:0000313|EMBL:EAT34889.1},No_Description	1.23077326928975	UP
fgenesh1_pg.scaffold_6799000001		Galaxin-like 1 {ECO:0000313|EMBL:ADI50284.1}	No_GOcodes	No_GOBP	No_GOMF	No_GOCC	Coiled coil {ECO:0000256|SAM:Coils};Signal {ECO:0000256|SAM:SignalP}.;					2.04945535870065	UP
fgenesh1_pg.scaffold_70000056	NvERTx.4.42702,NvERTx.4.93953,NvERTx.4.93957	Galaxin {ECO:0000312|EMBL:ADI50283.1}	GO:0005576	No_GOBP	No_GOMF	extracellular region (GO:0005576);	Direct protein sequencing;Secreted;Signal.;	5.0	2.0	D9IQ16,D9IQ17_ACRMI	Galaxin {ECO:0000312|EMBL:ADI50283.1},Galaxin-like 1 {ECO:0000313|EMBL:ADI50284.1}	1.47205473745557	UP
fgenesh1_pg.scaffold_70000057	NvERTx.4.93960	Zinc finger protein 112	GO:0005634 // GO:0003677 // GO:0046872 // GO:0003700 // GO:0006355 // GO:0006351	regulation of transcription, DNA-templated (GO:0006355);transcription, DNA-templated (GO:0006351);	DNA binding (GO:0003677);metal ion binding (GO:0046872);transcription factor activity, sequence-specific DNA binding (GO:0003700);	nucleus (GO:0005634);	Alternative splicing;Complete proteome;DNA-binding;Isopeptide bond;Metal-binding;Nucleus;Polymorphism;Reference proteome;Repeat;Transcription;Transcription regulation;Ubl conjugation;Zinc;Zinc-finger.;		2.0	D9IQ17_ACRMI	Galaxin-like 1 {ECO:0000313|EMBL:ADI50284.1}	2.55569973585088	UP
fgenesh1_pg.scaffold_7000053	NvERTx.4.113096,NvERTx.4.113099,NvERTx.4.149393,NvERTx.4.7651	Uncharacterized protein {ECO:0000313|Ensembl:ENSCSAVP00000015256}	GO:0016021	No_GOBP	No_GOMF	integral component of membrane (GO:0016021);	Complete proteome {ECO:0000313|Proteomes:UP000007875};Membrane {ECO:0000256|SAM:Phobius};Reference proteome {ECO:0000313|Proteomes:UP000007875};Transmembrane {ECO:0000256|SAM:Phobius};Transmembrane helix {ECO:0000256|SAM:Phobius}.;	6.0	8.0	F6R675_CIOIN,H2ZCE0_CIOSA,No_Uniprotmatch	No_Description,Uncharacterized protein {ECO:0000313|Ensembl:ENSCINP00000020050},Uncharacterized protein {ECO:0000313|Ensembl:ENSCSAVP00000015256}	1.14094967049018	UP
fgenesh1_pg.scaffold_71000023	NvERTx.4.209083,NvERTx.4.215938,NvERTx.4.221085,NvERTx.4.71128	Membrane progestin receptor gamma-B	GO:0016021 // GO:0005886 // GO:0005496 // GO:0003707 // GO:0007275 // GO:0048477 // GO:0048545	multicellular organism development (GO:0007275);oogenesis (GO:0048477);response to steroid hormone (GO:0048545);	steroid binding (GO:0005496);steroid hormone receptor activity (GO:0003707);	integral component of membrane (GO:0016021);plasma membrane (GO:0005886);	Complete proteome;Developmental protein;Differentiation;Lipid-binding;Membrane;Oogenesis;Receptor;Reference proteome;Steroid-binding;Transmembrane;Transmembrane helix.;	9.0	1.0	No_Uniprotmatch,Q6DC77,Q6TCH4,Q9SVF3	Heptahelical transmembrane protein 5,Membrane progestin receptor gamma-B,No_Description,Progestin and adipoQ receptor family member 6	1.06428000486528	UP
fgenesh1_pg.scaffold_7188000001	NvERTx.4.145498,NvERTx.4.145504,NvERTx.4.145506,NvERTx.4.145510	Cytochrome P450 2A4	GO:0005881 // GO:0005789 // GO:0031090 // GO:0008392 // GO:0070330 // GO:0008389 // GO:0019899 // GO:0020037 // GO:0005506 // GO:0008395 // GO:0019373 // GO:0035634	epoxygenase P450 pathway (GO:0019373);response to stilbenoid (GO:0035634);	arachidonic acid epoxygenase activity (GO:0008392);aromatase activity (GO:0070330);coumarin 7-hydroxylase activity (GO:0008389);enzyme binding (GO:0019899);heme binding (GO:0020037);iron ion binding (GO:0005506);steroid hydroxylase activity (GO:0008395);	cytoplasmic microtubule (GO:0005881);endoplasmic reticulum membrane (GO:0005789);organelle membrane (GO:0031090);	Acetylation;Complete proteome;Endoplasmic reticulum;Heme;Iron;Membrane;Metal-binding;Microsome;Monooxygenase;Oxidoreductase;Phosphoprotein;Reference proteome.;	6.0		No_Uniprotmatch,O73853,Q9LVD6	20 lyase,Cytochrome P450 81F2 {ECO:0000305},No_Description,Steroid 17-alpha-hydroxylase/17	2.3972927883375896	UP
fgenesh1_pg.scaffold_73000006	NvERTx.4.177952,NvERTx.4.177955,NvERTx.4.177956,NvERTx.4.177957,NvERTx.4.177958,NvERTx.4.177959,NvERTx.4.215022,NvERTx.4.221282,NvERTx.4.224499,NvERTx.4.24329,NvERTx.4.3610,NvERTx.4.3611	Futsch {ECO:0000313|EMBL:ALC48213.1}	GO:0005874 // GO:0008017 // GO:0000226	microtubule cytoskeleton organization (GO:0000226);	microtubule binding (GO:0008017);	microtubule (GO:0005874);	Coiled coil {ECO:0000256|SAM:Coils};Complete proteome {ECO:0000313|Proteomes:UP000092553};Reference proteome {ECO:0000313|Proteomes:UP000092553}.;	3.0	8.0	G3VF04_SARHA,N/A,No_Uniprotmatch	N/A,No_Description,Uncharacterized protein {ECO:0000313|Ensembl:ENSSHAP00000001758}	1.05719411216348	UP
fgenesh1_pg.scaffold_7489000001	NvERTx.4.183928	60S ribosomal protein L15	GO:0005840 // GO:0003735 // GO:0006412	translation (GO:0006412);	structural constituent of ribosome (GO:0003735);	ribosome (GO:0005840);	Ribonucleoprotein;Ribosomal protein.;	4.0	6.0	P61368	60S ribosomal protein L15	1.30653715549435	UP
fgenesh1_pg.scaffold_7542000002		Histone H4	GO:0000786 // GO:0005634 // GO:0003677 // GO:0046982 // GO:0006352 // GO:0006334	DNA-templated transcription, initiation (GO:0006352);nucleosome assembly (GO:0006334);	DNA binding (GO:0003677);protein heterodimerization activity (GO:0046982);	nucleosome (GO:0000786);nucleus (GO:0005634);	Acetylation;Chromosome;DNA-binding;Methylation;Nucleosome core;Nucleus.;					1.7392857661589	UP	GO:0000786 GO:0003677 GO:0005634 GO:0006334 GO:0051276	Core histone H2A/H2B/H3/H4
fgenesh1_pg.scaffold_7607000001	NvERTx.4.45437	No_Description	No_GO	No_GOCC	No_GOBP	No_GOMF	No_keywords			No_Uniprotmatch	No_Description	2.54402350013618	UP
fgenesh1_pg.scaffold_771000005	NvERTx.4.180940	Uncharacterized protein {ECO:0000313|EMBL:KOF85378.1}	GO:0005319	No_GOBP	lipid transporter activity (GO:0005319);	No_GOCC	Complete proteome {ECO:0000313|Proteomes:UP000053454};Reference proteome {ECO:0000313|Proteomes:UP000053454}.;	6.0	8.0	Q6RG02	Vitellogenin	1.06330431460382	UP
fgenesh1_pg.scaffold_78000006	NvERTx.4.82484,NvERTx.4.82485	No_Description	No_GO	No_GOCC	No_GOBP	No_GOMF	No_keywords	6.0	8.0	A0A177N9D5_9GAMM	Uncharacterized protein {ECO:0000313|EMBL:OAI14103.1}	1.42831874412084	UP
fgenesh1_pg.scaffold_78000065	NvERTx.4.159616,NvERTx.4.159617,NvERTx.4.159618,NvERTx.4.16995,NvERTx.4.16996,NvERTx.4.170309,NvERTx.4.170320,NvERTx.4.197308,NvERTx.4.43845,NvERTx.4.43846,NvERTx.4.43847	Gastric mucin {ECO:0000313|EMBL:AAC48526.1}	No_GOcodes	No_GOBP	No_GOMF	No_GOCC	No_keywords	4.0	2.0	No_Uniprotmatch	No_Description	1.37707192504336	UP
fgenesh1_pg.scaffold_79000009	NvERTx.4.198549,NvERTx.4.198550,NvERTx.4.198551,NvERTx.4.198552,NvERTx.4.198558,NvERTx.4.198563,NvERTx.4.198566	Uncharacterized protein R707	GO:0016021 // GO:0016757	No_GOBP	transferase activity, transferring glycosyl groups (GO:0016757);	integral component of membrane (GO:0016021);	Complete proteome;Membrane;Reference proteome;Transmembrane;Transmembrane helix.;	9.0	6.0	No_Uniprotmatch,Q5UNW1,Q95SX7	No_Description,Probable RNA-directed DNA polymerase from transposon BS,Uncharacterized protein R707	1.6346390153027202	UP
fgenesh1_pg.scaffold_80000038	NvERTx.4.211360,NvERTx.4.64631	Collagen triple helix repeat-containing protein 1	GO:0005581 // GO:0005737 // GO:0005615 // GO:0005578 // GO:0005109 // GO:0017147 // GO:0016477 // GO:0090103 // GO:0090177 // GO:0060122 // GO:0090090 // GO:0043932 // GO:0045669 // GO:0033690 // GO:0032092 // GO:0060071	cell migration (GO:0016477);cochlea morphogenesis (GO:0090103);establishment of planar polarity involved in neural tube closure (GO:0090177);inner ear receptor stereocilium organization (GO:0060122);negative regulation of canonical Wnt signaling pathway (GO:0090090);ossification involved in bone remodeling (GO:0043932);positive regulation of osteoblast differentiation (GO:0045669);positive regula…	frizzled binding (GO:0005109);Wnt-protein binding (GO:0017147);	collagen trimer (GO:0005581);cytoplasm (GO:0005737);extracellular space (GO:0005615);proteinaceous extracellular matrix (GO:0005578);	Alternative splicing;Collagen;Complete proteome;Direct protein sequencing;Extracellular matrix;Glycoprotein;Polymorphism;Reference proteome;Secreted;Signal.;	9.0	4.0	P08121,Q8CG08	Collagen alpha-1(III) chain,Collagen triple helix repeat-containing protein 1	1.89645286104929	UP
fgenesh1_pg.scaffold_86000049	NvERTx.4.205857,NvERTx.4.81779,NvERTx.4.81780,NvERTx.4.81781,NvERTx.4.81786,NvERTx.4.81788,NvERTx.4.83386,NvERTx.4.83387,NvERTx.4.83389,NvERTx.4.83390,NvERTx.4.83391,NvERTx.4.83392,NvERTx.4.83393,NvERTx.4.91867,NvERTx.4.91871	Astacin	GO:0060473 // GO:0005737 // GO:0005886 // GO:0070001 // GO:0070002 // GO:0004222 // GO:0008233 // GO:0008270 // GO:0007155 // GO:0009566 // GO:2000360 // GO:0010954 // GO:0060468	cell adhesion (GO:0007155);fertilization (GO:0009566);negative regulation of binding of sperm to zona pellucida (GO:2000360);positive regulation of protein processing (GO:0010954);prevention of polyspermy (GO:0060468);	aspartic-type peptidase activity (GO:0070001);glutamic-type peptidase activity (GO:0070002);metalloendopeptidase activity (GO:0004222);peptidase activity (GO:0008233);zinc ion binding (GO:0008270);	cortical granule (GO:0060473);cytoplasm (GO:0005737);plasma membrane (GO:0005886);	3D-structure;Direct protein sequencing;Disulfide bond;Hydrolase;Metal-binding;Metalloprotease;Protease;Signal;Zinc;Zymogen.;	6.0	4.0	No_Uniprotmatch,P31579	Low choriolytic enzyme,No_Description	1.95109304820016	UP
fgenesh1_pg.scaffold_9000153	NvERTx.4.107869,NvERTx.4.86664	Troponin C, skeletal muscle	GO:0005861 // GO:0051015 // GO:0005509 // GO:0048306 // GO:0006937 // GO:0003009	regulation of muscle contraction (GO:0006937);skeletal muscle contraction (GO:0003009);	actin filament binding (GO:0051015);calcium ion binding (GO:0005509);calcium-dependent protein binding (GO:0048306);	troponin complex (GO:0005861);	3D-structure;Calcium;Complete proteome;Direct protein sequencing;Metal-binding;Muscle protein;Reference proteome;Repeat.;	3.0	6.0	P81660	skeletal muscle,Troponin C	2.21091765304626	UP
fgenesh1_pm.scaffold_118000003		Solute carrier family 25 member 36-A	GO:0016021 // GO:0005743 // GO:0015218 // GO:1990519 // GO:0006839	mitochondrial pyrimidine nucleotide import (GO:1990519);mitochondrial transport (GO:0006839);	pyrimidine nucleotide transmembrane transporter activity (GO:0015218);	integral component of membrane (GO:0016021);mitochondrial inner membrane (GO:0005743);	Complete proteome;Membrane;Mitochondrion;Mitochondrion inner membrane;Reference proteome;Repeat;Transmembrane;Transmembrane helix;Transport.;					1.1985947289036498	UP	GO:0005488 GO:0005739 GO:0005743 GO:0006810 GO:0006839 GO:0016020	Mitochondrial carrier protein
fgenesh1_pm.scaffold_135000001	NvERTx.4.145496,NvERTx.4.145497,NvERTx.4.145499,NvERTx.4.145501,NvERTx.4.145505,NvERTx.4.145507	Steroid 17-alpha-hydroxylase/17,20 lyase	GO:0005623 // GO:0016020 // GO:0047442 // GO:0020037 // GO:0005506 // GO:0004508 // GO:0042448 // GO:0007548 // GO:0006694	progesterone metabolic process (GO:0042448);sex differentiation (GO:0007548);steroid biosynthetic process (GO:0006694);	17-alpha-hydroxyprogesterone aldolase activity (GO:0047442);heme binding (GO:0020037);iron ion binding (GO:0005506);steroid 17-alpha-monooxygenase activity (GO:0004508);	cell (GO:0005623);membrane (GO:0016020);	Heme;Iron;Lyase;Membrane;Metal-binding;Monooxygenase;Oxidoreductase;Steroidogenesis.;	6.0	1.0	P30437	20 lyase,Steroid 17-alpha-hydroxylase/17	2.00083883260927	UP
fgenesh1_pm.scaffold_14000026	NvERTx.4.117442	Histone H3	GO:0000786 // GO:0005634 // GO:0003677 // GO:0046982	No_GOBP	DNA binding (GO:0003677);protein heterodimerization activity (GO:0046982);	nucleosome (GO:0000786);nucleus (GO:0005634);	3D-structure;Acetylation;Chromosome;DNA-binding;Methylation;Nucleosome core;Nucleus;Phosphoprotein.;	5.0	7.0	P06352	embryonic,Histone H3	1.46150073607772	UP
fgsh_est.C_scaffold_1457000001		No_Description	No_GO	No_GOCC	No_GOBP	No_GOMF	No_keywords					1.02084978980721	UP
fgsh_est.C_scaffold_303000001		NADH dehydrogenase [ubiquinone] 1 beta subcomplex subunit 10-A	GO:0031966 // GO:0005747 // GO:0005739 // GO:0045271 // GO:0055114 // GO:0009853	oxidation-reduction process (GO:0055114);photorespiration (GO:0009853);	No_GOMF	mitochondrial membrane (GO:0031966);mitochondrial respiratory chain complex I (GO:0005747);mitochondrion (GO:0005739);respiratory chain complex I (GO:0045271);	Complete proteome;Electron transport;Membrane;Mitochondrion;Mitochondrion inner membrane;Reference proteome;Respiratory chain;Transport.;					1.20979485792877	UP
fgsh_est.C_scaffold_31000007	NvERTx.4.56652	No_Description	No_GO	No_GOCC	No_GOBP	No_GOMF	No_keywords	8.0	2.0	No_Uniprotmatch	No_Description	2.1372885748062	UP
fgsh_est.C_scaffold_4000001		No_Description	No_GO	No_GOCC	No_GOBP	No_GOMF	No_keywords					1.36738587496302	UP
fgsh_est.C_scaffold_74000004	NvERTx.4.89374,NvERTx.4.89375,NvERTx.4.89376,NvERTx.4.89377,NvERTx.4.89378,NvERTx.4.89379	Transforming protein v-Fos/v-Fox	GO:0042025 // GO:0003677 // GO:0003700 // GO:0006357	regulation of transcription from RNA polymerase II promoter (GO:0006357);	DNA binding (GO:0003677);transcription factor activity, sequence-specific DNA binding (GO:0003700);	host cell nucleus (GO:0042025);	DNA-binding;Host nucleus;Oncogene.;	4.0	7.0	No_Uniprotmatch,P29176	No_Description,Transforming protein v-Fos/v-Fox	1.15677834551955	UP
fgsh_est.C_scaffold_85000007	NvERTx.4.216255,NvERTx.4.72440	No_Description	No_GO	No_GOCC	No_GOBP	No_GOMF	No_keywords	9.0	4.0	No_Uniprotmatch,Q13887	Krueppel-like factor 5,No_Description	1.24132008680393	UP
gw.127.63.1	NvERTx.4.51834,NvERTx.4.51835	Respiratory burst oxidase homolog protein D	GO:0016021 // GO:0005509 // GO:0050664 // GO:0004601	No_GOBP	calcium ion binding (GO:0005509);oxidoreductase activity, acting on NAD(P)H, oxygen as acceptor (GO:0050664);peroxidase activity (GO:0004601);	integral component of membrane (GO:0016021);	Calcium;Complete proteome;FAD;Flavoprotein;Membrane;Metal-binding;NADP;Oxidoreductase;Peroxidase;Phosphoprotein;Reference proteome;Repeat;Transmembrane;Transmembrane helix.;	9.0	4.0	O46522,Q9XYS3	Cytochrome b-245 heavy chain,Superoxide-generating NADPH oxidase heavy chain subunit A	1.85146139571061	UP
gw.17.360.1	NvERTx.4.37572,NvERTx.4.69894	Polycystin-2	GO:0016323 // GO:0060170 // GO:0005929 // GO:0030659 // GO:0005789 // GO:0016021 // GO:0005262 // GO:0005509 // GO:0015271 // GO:0070588 // GO:0071277 // GO:0050982 // GO:0003127 // GO:0071805	calcium ion transmembrane transport (GO:0070588);cellular response to calcium ion (GO:0071277);detection of mechanical stimulus (GO:0050982);detection of nodal flow (GO:0003127);potassium ion transmembrane transport (GO:0071805);	calcium channel activity (GO:0005262);calcium ion binding (GO:0005509);outward rectifier potassium channel activity (GO:0015271);	basolateral plasma membrane (GO:0016323);ciliary membrane (GO:0060170);cilium (GO:0005929);cytoplasmic vesicle membrane (GO:0030659);endoplasmic reticulum membrane (GO:0005789);integral component of membrane (GO:0016021);	Alternative splicing;Calcium;Calcium channel;Calcium transport;Cell membrane;Cell projection;Cilium;Coiled coil;Complete proteome;Cytoplasmic vesicle;Disulfide bond;Endoplasmic reticulum;Glycoprotein;Ion channel;Ion transport;Membrane;Metal-binding;Phosphoprotein;Potassium;Potassium channel;Potassium transport;Reference proteome;Repeat;Transmembrane;Transmembrane helix;Transport;Voltage-gated cha…			No_Uniprotmatch	No_Description	2.4400609776087205	UP
gw.1783.4.1		Armadillo repeat-containing protein 2	No_GOcodes	No_GOBP	No_GOMF	No_GOCC	Complete proteome;Reference proteome;Repeat.;					2.6929529957052303	UP		Armadillo repeat motif
gw.185.50.1	NvERTx.4.152523,NvERTx.4.152527	Exportin-5	GO:0005737 // GO:0005829 // GO:0035068 // GO:0042272 // GO:0005654 // GO:0005634 // GO:0042565 // GO:0003729 // GO:0005049 // GO:0070883 // GO:0090631 // GO:0008536 // GO:0003723 // GO:0000049 // GO:0010586 // GO:1900370 // GO:0035281 // GO:0006611 // GO:0046825	miRNA metabolic process (GO:0010586);positive regulation of RNA interference (GO:1900370);pre-miRNA export from nucleus (GO:0035281);protein export from nucleus (GO:0006611);regulation of protein export from nucleus (GO:0046825);	mRNA binding (GO:0003729);nuclear export signal receptor activity (GO:0005049);pre-miRNA binding (GO:0070883);pre-miRNA transporter activity (GO:0090631);Ran GTPase binding (GO:0008536);RNA binding (GO:0003723);tRNA binding (GO:0000049);	cytoplasm (GO:0005737);cytosol (GO:0005829);micro-ribonucleoprotein complex (GO:0035068);nuclear RNA export factor complex (GO:0042272);nucleoplasm (GO:0005654);nucleus (GO:0005634);RNA nuclear export complex (GO:0042565);	3D-structure;Acetylation;Complete proteome;Cytoplasm;Direct protein sequencing;Nucleus;Phosphoprotein;Polymorphism;Protein transport;Reference proteome;RNA-binding;RNA-mediated gene silencing;Transport;tRNA-binding.;	1.0	3.0	Q924C1	Exportin-5	1.06118886324657	UP
gw.19.158.1		Pancreatic secretory granule membrane major glycoprotein GP2	GO:0031225 // GO:0005576 // GO:0005886	No_GOBP	No_GOMF	anchored component of membrane (GO:0031225);extracellular region (GO:0005576);plasma membrane (GO:0005886);	Cell membrane;Complete proteome;Direct protein sequencing;Disulfide bond;EGF-like domain;Glycoprotein;GPI-anchor;Lipoprotein;Membrane;Reference proteome;Secreted;Signal.;					4.55620758687166	UP
gw.1932.8.1		Dynein heavy chain 6, axonemal	GO:0005858 // GO:0005929 // GO:0005737 // GO:0030286 // GO:0005874 // GO:0005524 // GO:0008569 // GO:0045505 // GO:0045503 // GO:0051959 // GO:0060271 // GO:0001539 // GO:0007018	cilium assembly (GO:0060271);cilium or flagellum-dependent cell motility (GO:0001539);microtubule-based movement (GO:0007018);	ATP binding (GO:0005524);ATP-dependent microtubule motor activity, minus-end-directed (GO:0008569);dynein intermediate chain binding (GO:0045505);dynein light chain binding (GO:0045503);dynein light intermediate chain binding (GO:0051959);	axonemal dynein complex (GO:0005858);cilium (GO:0005929);cytoplasm (GO:0005737);dynein complex (GO:0030286);microtubule (GO:0005874);	Alternative splicing;ATP-binding;Cell projection;Cilium;Coiled coil;Complete proteome;Cytoplasm;Cytoskeleton;Dynein;Microtubule;Motor protein;Nucleotide-binding;Reference proteome;Repeat.;					1.0845011199481	UP	GO:0003777 GO:0007018 GO:0030286	Dynein heavy chain region D6 P-loop domain
gw.23.81.1	NvERTx.4.180831,NvERTx.4.180832,NvERTx.4.209841	Neuropeptide FF receptor 2	GO:0015629 // GO:0005887 // GO:0004930 // GO:0008188 // GO:0031628 // GO:0042277 // GO:0032870 // GO:0045761 // GO:2000479 // GO:0043408 // GO:1901652	cellular response to hormone stimulus (GO:0032870);regulation of adenylate cyclase activity (GO:0045761);regulation of cAMP-dependent protein kinase activity (GO:2000479);regulation of MAPK cascade (GO:0043408);response to peptide (GO:1901652);	G-protein coupled receptor activity (GO:0004930);neuropeptide receptor activity (GO:0008188);opioid receptor binding (GO:0031628);peptide binding (GO:0042277);	actin cytoskeleton (GO:0015629);integral component of plasma membrane (GO:0005887);	Cell membrane;Complete proteome;Disulfide bond;G-protein coupled receptor;Glycoprotein;Membrane;Receptor;Reference proteome;Transducer;Transmembrane;Transmembrane helix.;	3.0	8.0	No_Uniprotmatch,P34992,Q9EQD2	Neuropeptide FF receptor 2,Neuropeptide Y receptor type 1,No_Description	1.22290140563508	UP
gw.2549.1.1		tRNA (guanine(26)-N(2))-dimethyltransferase	GO:0005739 // GO:0005654 // GO:0005634 // GO:0046872 // GO:0003723 // GO:0004809 // GO:0000049 // GO:0006400 // GO:0002940	tRNA modification (GO:0006400);tRNA N2-guanine methylation (GO:0002940);	metal ion binding (GO:0046872);RNA binding (GO:0003723);tRNA (guanine-N2-)-methyltransferase activity (GO:0004809);tRNA binding (GO:0000049);	mitochondrion (GO:0005739);nucleoplasm (GO:0005654);nucleus (GO:0005634);	Alternative splicing;Complete proteome;Metal-binding;Methyltransferase;Phosphoprotein;Reference proteome;RNA-binding;S-adenosyl-L-methionine;Transferase;tRNA processing;tRNA-binding;Zinc;Zinc-finger.;					3.99156380447231	UP	GO:0003676	Zinc finger C-x8-C-x5-C-x3-H type (and similar)
gw.311.29.1		Nipped-B-like protein B	GO:0005634 // GO:0003682 // GO:0007417 // GO:0048589 // GO:0048565 // GO:0035118 // GO:0048703 // GO:0007507 // GO:0003146 // GO:0007064 // GO:0070050 // GO:0060828 // GO:0009303 // GO:0071733 // GO:0006412	central nervous system development (GO:0007417);developmental growth (GO:0048589);digestive tract development (GO:0048565);embryonic pectoral fin morphogenesis (GO:0035118);embryonic viscerocranium morphogenesis (GO:0048703);heart development (GO:0007507);heart jogging (GO:0003146);mitotic sister chromatid cohesion (GO:0007064);neuron cellular homeostasis (GO:0070050);regulation of canonical Wnt …	chromatin binding (GO:0003682);	nucleus (GO:0005634);	Activator;Alternative splicing;Cell cycle;Complete proteome;Developmental protein;Nucleus;Reference proteome;Repeat;Transcription;Transcription regulation.;					3.75060850395642	UP
gw.32.231.1	NvERTx.4.66420,NvERTx.4.66421,NvERTx.4.66422,NvERTx.4.66424	Hemicentin-1 {ECO:0000312|MGI:MGI:2685047}	GO:0005604 // GO:0005938 // GO:0030054 // GO:0032154 // GO:0070062 // GO:0005576 // GO:0005509 // GO:0007049 // GO:0051301	cell cycle (GO:0007049);cell division (GO:0051301);	calcium ion binding (GO:0005509);	basement membrane (GO:0005604);cell cortex (GO:0005938);cell junction (GO:0030054);cleavage furrow (GO:0032154);extracellular exosome (GO:0070062);extracellular region (GO:0005576);	Alternative splicing;Basement membrane;Calcium;Cell cycle;Cell division;Cell junction;Complete proteome;Cytoplasm;Disulfide bond;EGF-like domain;Extracellular matrix;Glycoprotein;Reference proteome;Repeat;Secreted;Signal.;	9.0	6.0	O15146,Q9Z138	skeletal receptor tyrosine-protein kinase,Muscle,Tyrosine-protein kinase transmembrane receptor ROR2	1.37246925127029	UP
gw.322.1.1	NvERTx.4.169399,NvERTx.4.169400,NvERTx.4.169401,NvERTx.4.169402,NvERTx.4.169403,NvERTx.4.169404,NvERTx.4.169405,NvERTx.4.169407	Doublesex- and mab-3-related transcription factor A2	GO:0005634 // GO:0046872 // GO:0046982 // GO:0042803 // GO:0043565 // GO:0003700 // GO:0007420 // GO:0021796 // GO:0071542 // GO:0048665 // GO:0002052 // GO:0035914	brain development (GO:0007420);cerebral cortex regionalization (GO:0021796);dopaminergic neuron differentiation (GO:0071542);neuron fate specification (GO:0048665);positive regulation of neuroblast proliferation (GO:0002052);skeletal muscle cell differentiation (GO:0035914);	metal ion binding (GO:0046872);protein heterodimerization activity (GO:0046982);protein homodimerization activity (GO:0042803);sequence-specific DNA binding (GO:0043565);transcription factor activity, sequence-specific DNA binding (GO:0003700);	nucleus (GO:0005634);	Complete proteome;DNA-binding;Metal-binding;Nucleus;Reference proteome;Zinc.;	8.0	6.0	P83758	Doublesex- and mab-3-related transcription factor 3a	1.17108230459401	UP
gw.347.12.1	NvERTx.4.167116,NvERTx.4.226695	Neuronal acetylcholine receptor subunit alpha-10	GO:0030054 // GO:0016021 // GO:0045211 // GO:0022848 // GO:0005262	No_GOBP	acetylcholine-gated cation-selective channel activity (GO:0022848);calcium channel activity (GO:0005262);	cell junction (GO:0030054);integral component of membrane (GO:0016021);postsynaptic membrane (GO:0045211);	Calcium;Calcium channel;Calcium transport;Cell junction;Cell membrane;Complete proteome;Disulfide bond;Glycoprotein;Ion channel;Ion transport;Ligand-gated ion channel;Membrane;Postsynaptic cell membrane;Receptor;Reference proteome;Signal;Synapse;Transmembrane;Transmembrane helix;Transport.;	2.0	8.0	No_Uniprotmatch	No_Description	3.28243418857075	UP
gw.362.54.1		Cysteine-rich, acidic integral membrane protein	GO:0020016 // GO:0016021 // GO:0005886 // GO:0006897	endocytosis (GO:0006897);	No_GOMF	ciliary pocket (GO:0020016);integral component of membrane (GO:0016021);plasma membrane (GO:0005886);	Cell membrane;Endocytosis;Glycoprotein;Membrane;Repeat;Signal;Transmembrane;Transmembrane helix.;					3.91502227159106	UP
gw.3795.4.1		Prolyl 4-hydroxylase subunit alpha-1	GO:0005788 // GO:0005506 // GO:0031418 // GO:0016702 // GO:0004656	No_GOBP	iron ion binding (GO:0005506);L-ascorbic acid binding (GO:0031418);oxidoreductase activity, acting on single donors with incorporation of molecular oxygen, incorporation of two atoms of oxygen (GO:0016702);procollagen-proline 4-dioxygenase activity (GO:0004656);	endoplasmic reticulum lumen (GO:0005788);	Complete proteome;Dioxygenase;Endoplasmic reticulum;Glycoprotein;Iron;Metal-binding;Oxidoreductase;Reference proteome;Signal;TPR repeat;Vitamin C.;					1.55837999017237	UP	GO:0003677 GO:0005634
gw.38.149.1	NvERTx.4.131475	Ras-related protein Rab-30	GO:0005801 // GO:0031985 // GO:0043231 // GO:0016020 // GO:0005802 // GO:0005525 // GO:0003924 // GO:0007030	Golgi organization (GO:0007030);	GTP binding (GO:0005525);GTPase activity (GO:0003924);	cis-Golgi network (GO:0005801);Golgi cisterna (GO:0031985);intracellular membrane-bounded organelle (GO:0043231);membrane (GO:0016020);trans-Golgi network (GO:0005802);	Complete proteome;Cytoplasm;Golgi apparatus;GTP-binding;Lipoprotein;Membrane;Methylation;Nucleotide-binding;Prenylation;Reference proteome.;	6.0	6.0	Q923S9	Ras-related protein Rab-30	1.2938220139232	UP
gw.3822.1.1	NvERTx.4.170754,NvERTx.4.170755,NvERTx.4.170756	Uncharacterized protein {ECO:0000313|EMBL:ESO88092.1}	GO:0016021	No_GOBP	No_GOMF	integral component of membrane (GO:0016021);	Complete proteome {ECO:0000313|Proteomes:UP000030746};Membrane {ECO:0000256|SAM:Phobius};Reference proteome {ECO:0000313|Proteomes:UP000030746};Transmembrane {ECO:0000256|SAM:Phobius};Transmembrane helix {ECO:0000256|SAM:Phobius}.;	4.0	2.0	No_Uniprotmatch	No_Description	1.26082522096683	UP
gw.4.400.1	NvERTx.4.69505,NvERTx.4.69506,NvERTx.4.69507	Early growth response protein 1 {ECO:0000250|UniProtKB:P08046}	GO:0005737 // GO:0005634 // GO:0010385 // GO:0044729 // GO:1990841 // GO:0043565 // GO:0003700 // GO:0008270 // GO:0060059 // GO:0048703 // GO:0045944 // GO:0006355 // GO:0006351	embryonic retina morphogenesis in camera-type eye (GO:0060059);embryonic viscerocranium morphogenesis (GO:0048703);positive regulation of transcription from RNA polymerase II promoter (GO:0045944);regulation of transcription, DNA-templated (GO:0006355);transcription, DNA-templated (GO:0006351);	double-stranded methylated DNA binding (GO:0010385);hemi-methylated DNA-binding (GO:0044729);promoter-specific chromatin binding (GO:1990841);sequence-specific DNA binding (GO:0043565);transcription factor activity, sequence-specific DNA binding (GO:0003700);zinc ion binding (GO:0008270);	cytoplasm (GO:0005737);nucleus (GO:0005634);	Activator;Complete proteome;Cytoplasm;DNA-binding;Metal-binding;Nucleus;Reference proteome;Repeat;Transcription;Transcription regulation;Zinc;Zinc-finger.;	4.0	3.0	P26632,Q6NTY6	Early growth response protein 1,Early growth response protein 1-B	1.39290291433323	UP
gw.414.21.1		Dynein heavy chain 8, axonemal	GO:0005737 // GO:0030286 // GO:0005874 // GO:0036157 // GO:0097228 // GO:0005524 // GO:0008569 // GO:0045505 // GO:0045503 // GO:0051959 // GO:0003341 // GO:0036158	cilium movement (GO:0003341);outer dynein arm assembly (GO:0036158);	ATP binding (GO:0005524);ATP-dependent microtubule motor activity, minus-end-directed (GO:0008569);dynein intermediate chain binding (GO:0045505);dynein light chain binding (GO:0045503);dynein light intermediate chain binding (GO:0051959);	cytoplasm (GO:0005737);dynein complex (GO:0030286);microtubule (GO:0005874);outer dynein arm (GO:0036157);sperm principal piece (GO:0097228);	Alternative splicing;ATP-binding;Cell projection;Cilium;Coiled coil;Complete proteome;Cytoplasm;Cytoskeleton;Dynein;Flagellum;Microtubule;Motor protein;Nucleotide-binding;Phosphoprotein;Reference proteome;Repeat.;					2.31377245519323	UP
gw.4153.1.1		Brain mitochondrial carrier protein 1	GO:0016021 // GO:0005740 // GO:0005743 // GO:0005739 // GO:0022857 // GO:0006839	mitochondrial transport (GO:0006839);	transmembrane transporter activity (GO:0022857);	integral component of membrane (GO:0016021);mitochondrial envelope (GO:0005740);mitochondrial inner membrane (GO:0005743);mitochondrion (GO:0005739);	Alternative splicing;Complete proteome;Membrane;Mitochondrion;Mitochondrion inner membrane;Reference proteome;Repeat;Transmembrane;Transmembrane helix;Transport.;					2.47180715051981	UP
gw.442.9.1	NvERTx.4.89621	Probable nucleoredoxin 3	GO:0005737 // GO:0047134 // GO:0004791 // GO:0045454	cell redox homeostasis (GO:0045454);	protein-disulfide reductase activity (GO:0047134);thioredoxin-disulfide reductase activity (GO:0004791);	cytoplasm (GO:0005737);	Complete proteome;NAD;Oxidoreductase;Reference proteome;Repeat.;	3.0	6.0	No_Uniprotmatch	No_Description	1.06932137589255	UP
gw.4546.3.1	NvERTx.4.169412	Doublesex- and mab-3-related transcription factor A2	GO:0005634 // GO:0046872 // GO:0043565 // GO:0003700	No_GOBP	metal ion binding (GO:0046872);sequence-specific DNA binding (GO:0043565);transcription factor activity, sequence-specific DNA binding (GO:0003700);	nucleus (GO:0005634);	Complete proteome;DNA-binding;Metal-binding;Nucleus;Reference proteome;Zinc.;	8.0		A8TSS9	Doublesex- and mab-3-related transcription factor A2	1.42085261793807	UP
gw.47.91.1	NvERTx.4.55544	Protein BTG1	GO:0005737 // GO:0005634 // GO:0019899 // GO:0008285 // GO:0045766 // GO:0043085 // GO:0045603 // GO:2000271 // GO:0045663 // GO:0006479	negative regulation of cell proliferation (GO:0008285);positive regulation of angiogenesis (GO:0045766);positive regulation of catalytic activity (GO:0043085);positive regulation of endothelial cell differentiation (GO:0045603);positive regulation of fibroblast apoptotic process (GO:2000271);positive regulation of myoblast differentiation (GO:0045663);protein methylation (GO:0006479);	enzyme binding (GO:0019899);	cytoplasm (GO:0005737);nucleus (GO:0005634);	Complete proteome;Phosphoprotein;Proto-oncogene;Reference proteome.;	4.0	1.0	P62325	Protein BTG1	1.1568288361802	UP
gw.53.139.1	NvERTx.4.124490	Sodium-dependent phosphate transport protein 2B	GO:0016324 // GO:0005903 // GO:0005737 // GO:0016021 // GO:0031982 // GO:0042301 // GO:0031402 // GO:0015321 // GO:0005436 // GO:0030643 // GO:0006817	cellular phosphate ion homeostasis (GO:0030643);phosphate ion transport (GO:0006817);	phosphate ion binding (GO:0042301);sodium ion binding (GO:0031402);sodium-dependent phosphate transmembrane transporter activity (GO:0015321);sodium (GO:0005436);	apical plasma membrane (GO:0016324);brush border (GO:0005903);cytoplasm (GO:0005737);integral component of membrane (GO:0016021);vesicle (GO:0031982);	Complete proteome;Disulfide bond;Glycoprotein;Ion transport;Membrane;Reference proteome;Sodium;Sodium transport;Symport;Transmembrane;Transmembrane helix;Transport.;	7.0	5.0	Q9DBP0	Sodium-dependent phosphate transport protein 2B	1.01080997032656	UP
gw.54.48.1	NvERTx.4.215120,NvERTx.4.44561,NvERTx.4.44562	Acyl-CoA desaturase	GO:0005789 // GO:0016021 // GO:0005506 // GO:0016491 // GO:0004768 // GO:0006636	unsaturated fatty acid biosynthetic process (GO:0006636);	iron ion binding (GO:0005506);oxidoreductase activity (GO:0016491);stearoyl-CoA 9-desaturase activity (GO:0004768);	endoplasmic reticulum membrane (GO:0005789);integral component of membrane (GO:0016021);	Endoplasmic reticulum;Fatty acid biosynthesis;Fatty acid metabolism;Iron;Lipid biosynthesis;Lipid metabolism;Membrane;Metal-binding;Oxidoreductase;Stress response;Transmembrane;Transmembrane helix.;	3.0	4.0	Q2KIA4,Q92038	Acyl-CoA desaturase,Stearoyl-CoA desaturase 5	1.0069873900207902	UP
gw.648.6.1		Hemicentin-1	GO:0005604 // GO:0005938 // GO:0030054 // GO:0032154 // GO:0070062 // GO:0005509 // GO:0007049 // GO:0051301 // GO:0050896 // GO:0007601	cell cycle (GO:0007049);cell division (GO:0051301);response to stimulus (GO:0050896);visual perception (GO:0007601);	calcium ion binding (GO:0005509);	basement membrane (GO:0005604);cell cortex (GO:0005938);cell junction (GO:0030054);cleavage furrow (GO:0032154);extracellular exosome (GO:0070062);	Age-related macular degeneration;Alternative splicing;Basement membrane;Calcium;Cell cycle;Cell division;Cell junction;Complete proteome;Cytoplasm;Disease mutation;Disulfide bond;EGF-like domain;Extracellular matrix;Glycoprotein;Immunoglobulin domain;Polymorphism;Reference proteome;Repeat;Secreted;Sensory transduction;Signal;Vision.;					1.1307019945306	UP
gw.724.2.1		Collagen type IX alpha 2 chain {ECO:0000313|Ensembl:ENSPPYP00000001723}	GO:0005594	No_GOBP	No_GOMF	collagen type IX trimer (GO:0005594);	Complete proteome {ECO:0000313|Proteomes:UP000001595};Reference proteome {ECO:0000313|Proteomes:UP000001595};Signal {ECO:0000256|SAM:SignalP}.;					1.05490701504457	UP
gw.757.7.1	NvERTx.4.225676,NvERTx.4.68274,NvERTx.4.68275	Persulfide dioxygenase ETHE1, mitochondrial	GO:0005759 // GO:0005654 // GO:0005506 // GO:0050313 // GO:0006749 // GO:0070813	glutathione metabolic process (GO:0006749);hydrogen sulfide metabolic process (GO:0070813);	iron ion binding (GO:0005506);sulfur dioxygenase activity (GO:0050313);	mitochondrial matrix (GO:0005759);nucleoplasm (GO:0005654);	Acetylation;Complete proteome;Cytoplasm;Dioxygenase;Metal-binding;Mitochondrion;Nucleus;Oxidoreductase;Phosphoprotein;Reference proteome;Transit peptide.;	9.0	8.0	No_Uniprotmatch,O95571,Q3T094	mitochondrial,No_Description,Persulfide dioxygenase ETHE1	1.23810874026879	UP
gw.85.250.1		Nitric oxide synthase	GO:0005516 // GO:0050660 // GO:0010181 // GO:0020037 // GO:0005506 // GO:0050661 // GO:0004517 // GO:0006809	nitric oxide biosynthetic process (GO:0006809);	calmodulin binding (GO:0005516);flavin adenine dinucleotide binding (GO:0050660);FMN binding (GO:0010181);heme binding (GO:0020037);iron ion binding (GO:0005506);NADP binding (GO:0050661);nitric-oxide synthase activity (GO:0004517);	No_GOCC	Alternative splicing;Calmodulin-binding;FAD;Flavoprotein;FMN;Heme;Iron;Metal-binding;NADP;Oxidoreductase;Repeat.;					4.66272290697088	UP
e_gw.122.46.1	NvERTx.4.88275,NvERTx.4.88276	Extracellular calcium-sensing receptor {ECO:0000305}	GO:0016324 // GO:0030424 // GO:0043679 // GO:0016323 // GO:0009986 // GO:0005737 // GO:0005887 // GO:0043025 // GO:0005634 // GO:0005886 // GO:0016597 // GO:0005509 // GO:0008144 // GO:0004930 // GO:0005178 // GO:0044325 // GO:0000287 // GO:0004435 // GO:0019808 // GO:0042803 // GO:0019901 // GO:0007193 // GO:0009653 // GO:0006915 // GO:0048754 // GO:0070509 // GO:0006874 // GO:0071333 // GO:0035…	adenylate cyclase-inhibiting G-protein coupled receptor signaling pathway (GO:0007193);anatomical structure morphogenesis (GO:0009653);apoptotic process (GO:0006915);branching morphogenesis of an epithelial tube (GO:0048754);calcium ion import (GO:0070509);cellular calcium ion homeostasis (GO:0006874);cellular response to glucose stimulus (GO:0071333);cellular response to hepatocyte growth factor…	amino acid binding (GO:0016597);calcium ion binding (GO:0005509);drug binding (GO:0008144);G-protein coupled receptor activity (GO:0004930);integrin binding (GO:0005178);ion channel binding (GO:0044325);magnesium ion binding (GO:0000287);phosphatidylinositol phospholipase C activity (GO:0004435);polyamine binding (GO:0019808);protein homodimerization activity (GO:0042803);protein kinase binding (…	apical plasma membrane (GO:0016324);axon (GO:0030424);axon terminus (GO:0043679);basolateral plasma membrane (GO:0016323);cell surface (GO:0009986);cytoplasm (GO:0005737);integral component of plasma membrane (GO:0005887);neuronal cell body (GO:0043025);nucleus (GO:0005634);plasma membrane (GO:0005886);	3D-structure;Alternative splicing;Calcium;Cell membrane;Complete proteome;Disease mutation;Disulfide bond;Epilepsy;G-protein coupled receptor;Glycoprotein;Membrane;Metal-binding;Phosphoprotein;Polymorphism;Receptor;Reference proteome;Signal;Transducer;Transmembrane;Transmembrane helix;Ubl conjugation.;	3.0	3.0	P41180,P47743	{ECO:0000305},Metabotropic glutamate receptor 8	-1.35485884085925	DOWN
e_gw.125.6.1	NvERTx.4.104064,NvERTx.4.104065,NvERTx.4.104067,NvERTx.4.218844,NvERTx.4.54632,NvERTx.4.54633	Acyl-coenzyme A thioesterase 11	GO:0005737 // GO:0005829 // GO:0070062 // GO:0047617 // GO:0052689 // GO:0008289 // GO:0006637 // GO:0006631 // GO:0035556 // GO:0009409 // GO:0009266	acyl-CoA metabolic process (GO:0006637);fatty acid metabolic process (GO:0006631);intracellular signal transduction (GO:0035556);response to cold (GO:0009409);response to temperature stimulus (GO:0009266);	acyl-CoA hydrolase activity (GO:0047617);carboxylic ester hydrolase activity (GO:0052689);lipid binding (GO:0008289);	cytoplasm (GO:0005737);cytosol (GO:0005829);extracellular exosome (GO:0070062);	3D-structure;Alternative splicing;Complete proteome;Cytoplasm;Hydrolase;Phosphoprotein;Polymorphism;Reference proteome;Repeat;Serine esterase.;	3.0	1.0	No_Uniprotmatch,Q8WXI4,Q9DBK0	Acyl-coenzyme A thioesterase 11,Acyl-coenzyme A thioesterase 12,No_Description	-1.0200412150263198	DOWN
e_gw.13.483.1	NvERTx.4.50232	Pectin acetylesterase 5 {ECO:0000303|PubMed:25115560}	GO:0005576 // GO:0009505 // GO:0052793 // GO:0071555	cell wall organization (GO:0071555);	pectin acetylesterase activity (GO:0052793);	extracellular region (GO:0005576);plant-type cell wall (GO:0009505);	Alternative splicing;Cell wall;Cell wall biogenesis/degradation;Complete proteome;Glycoprotein;Hydrolase;Reference proteome;Secreted;Signal.;	2.0	6.0	Q9SR22	Pectin acetylesterase 5 {ECO:0000303|PubMed:25115560}	-1.10786624843509	DOWN
e_gw.130.45.1	NvERTx.4.196151,NvERTx.4.196152,NvERTx.4.232337	Ammonium transporter Rh type B	GO:0016323 // GO:0030659 // GO:0005887 // GO:0008519 // GO:0097272 // GO:0072488 // GO:0015696 // GO:0015695	ammonia homeostasis (GO:0097272);ammonium transmembrane transport (GO:0072488);ammonium transport (GO:0015696);organic cation transport (GO:0015695);	ammonium transmembrane transporter activity (GO:0008519);	basolateral plasma membrane (GO:0016323);cytoplasmic vesicle membrane (GO:0030659);integral component of plasma membrane (GO:0005887);	Ammonia transport;Cell membrane;Complete proteome;Cytoplasmic vesicle;Glycoprotein;Membrane;Reference proteome;Transmembrane;Transmembrane helix;Transport.;	9.0	8.0	No_Uniprotmatch,Q6DCG4	Ammonium transporter Rh type B-B,No_Description	-1.01349924603366	DOWN
e_gw.1389.1.1	NvERTx.4.76438,NvERTx.4.76440	Peroxisomal 2,4-dienoyl-CoA reductase	GO:0005777 // GO:0008670 // GO:0006631	fatty acid metabolic process (GO:0006631);	2,4-dienoyl-CoA reductase (NADPH) activity (GO:0008670);	peroxisome (GO:0005777);	Acetylation;Complete proteome;Fatty acid metabolism;Lipid metabolism;NADP;Oxidoreductase;Peroxisome;Phosphoprotein;Reference proteome.;	9.0		No_Uniprotmatch	No_Description	-1.17671908634732	DOWN
e_gw.140.6.1	NvERTx.4.190841,NvERTx.4.190844,NvERTx.4.190845,NvERTx.4.190846,NvERTx.4.190848,NvERTx.4.190849,NvERTx.4.22582,NvERTx.4.22583,NvERTx.4.96721,NvERTx.4.96724	Multidrug resistance-associated protein 4	GO:0016323 // GO:0005887 // GO:0016020 // GO:0005886 // GO:0031088 // GO:0016404 // GO:0005524 // GO:0015662 // GO:0042626 // GO:0043225 // GO:0060271 // GO:0002576 // GO:0048661 // GO:0032310 // GO:0042493 // GO:0014070 // GO:0010243 // GO:0055085	cilium assembly (GO:0060271);platelet degranulation (GO:0002576);positive regulation of smooth muscle cell proliferation (GO:0048661);prostaglandin secretion (GO:0032310);response to drug (GO:0042493);response to organic cyclic compound (GO:0014070);response to organonitrogen compound (GO:0010243);transmembrane transport (GO:0055085);	15-hydroxyprostaglandin dehydrogenase (NAD+) activity (GO:0016404);ATP binding (GO:0005524);ATPase activity, coupled to transmembrane movement of ions, phosphorylative mechanism (GO:0015662);ATPase activity, coupled to transmembrane movement of substances (GO:0042626);ATPase-coupled anion transmembrane transporter activity (GO:0043225);	basolateral plasma membrane (GO:0016323);integral component of plasma membrane (GO:0005887);membrane (GO:0016020);plasma membrane (GO:0005886);platelet dense granule membrane (GO:0031088);	Alternative splicing;ATP-binding;Complete proteome;Glycoprotein;Membrane;Nucleotide-binding;Phosphoprotein;Polymorphism;Reference proteome;Repeat;Transmembrane;Transmembrane helix;Transport.;	3.0	2.0	O15439,P26362,Q7DM58,Q9NSE7,U4UD07_DENPD	ABC transporter C family member 4,Cystic fibrosis transmembrane conductance regulator,Multidrug resistance-associated protein 4,Putative ATP-binding cassette sub-family C member 13,Uncharacterized protein {ECO:0000313|EMBL:ERL90208.1}	-1.39178274345729	DOWN
e_gw.1415.1.1	NvERTx.4.156863,NvERTx.4.156869,NvERTx.4.156870,NvERTx.4.156871,NvERTx.4.179867	26S proteasome non-ATPase regulatory subunit 12	GO:0005737 // GO:0070062 // GO:0016020 // GO:0031595 // GO:0022624 // GO:0000502 // GO:0005838 // GO:0008541 // GO:0043161	proteasome-mediated ubiquitin-dependent protein catabolic process (GO:0043161);	No_GOMF	cytoplasm (GO:0005737);extracellular exosome (GO:0070062);membrane (GO:0016020);nuclear proteasome complex (GO:0031595);proteasome accessory complex (GO:0022624);proteasome complex (GO:0000502);proteasome regulatory particle (GO:0005838);proteasome regulatory particle, lid subcomplex (GO:0008541);	Acetylation;Complete proteome;Isopeptide bond;Proteasome;Reference proteome;Ubl conjugation.;	8.0	5.0	No_Uniprotmatch	No_Description	-1.11791626559887	DOWN
e_gw.163.95.1		Neuropilin-2	GO:0005576 // GO:0016021 // GO:0016020 // GO:0005886 // GO:0002116 // GO:0019955 // GO:0019838 // GO:0008201 // GO:0046872 // GO:0004872 // GO:0017154 // GO:0005021 // GO:0001525 // GO:0048846 // GO:0007411 // GO:0007155 // GO:0021675 // GO:0010595 // GO:0001938 // GO:1902285 // GO:0061549 // GO:0097490 // GO:0097491 // GO:0048010	angiogenesis (GO:0001525);axon extension involved in axon guidance (GO:0048846);axon guidance (GO:0007411);cell adhesion (GO:0007155);nerve development (GO:0021675);positive regulation of endothelial cell migration (GO:0010595);positive regulation of endothelial cell proliferation (GO:0001938);semaphorin-plexin signaling pathway involved in neuron projection guidance (GO:1902285);sympathetic gang…	cytokine binding (GO:0019955);growth factor binding (GO:0019838);heparin binding (GO:0008201);metal ion binding (GO:0046872);receptor activity (GO:0004872);semaphorin receptor activity (GO:0017154);vascular endothelial growth factor-activated receptor activity (GO:0005021);	extracellular region (GO:0005576);integral component of membrane (GO:0016021);membrane (GO:0016020);plasma membrane (GO:0005886);semaphorin receptor complex (GO:0002116);	3D-structure;Alternative splicing;Calcium;Complete proteome;Developmental protein;Differentiation;Disulfide bond;Glycoprotein;Heparin-binding;Membrane;Metal-binding;Neurogenesis;Polymorphism;Receptor;Reference proteome;Repeat;Secreted;Signal;Transmembrane;Transmembrane helix.;					-1.83950471878131	DOWN
e_gw.168.12.1	NvERTx.4.11829,NvERTx.4.85448,NvERTx.4.85449,NvERTx.4.85450,NvERTx.4.85451	Prolyl 4-hydroxylase subunit alpha-2	GO:0005829 // GO:0005783 // GO:0005788 // GO:0043231 // GO:0005654 // GO:0009055 // GO:0005506 // GO:0031418 // GO:0016702 // GO:0004656	No_GOBP	electron carrier activity (GO:0009055);iron ion binding (GO:0005506);L-ascorbic acid binding (GO:0031418);oxidoreductase activity, acting on single donors with incorporation of molecular oxygen, incorporation of two atoms of oxygen (GO:0016702);procollagen-proline 4-dioxygenase activity (GO:0004656);	cytosol (GO:0005829);endoplasmic reticulum (GO:0005783);endoplasmic reticulum lumen (GO:0005788);intracellular membrane-bounded organelle (GO:0043231);nucleoplasm (GO:0005654);	Alternative splicing;Complete proteome;Dioxygenase;Disease mutation;Endoplasmic reticulum;Glycoprotein;Iron;Metal-binding;Oxidoreductase;Reference proteome;Signal;TPR repeat;Vitamin C.;	3.0	6.0	No_Uniprotmatch,P16924,Q5RAG8	No_Description,Prolyl 4-hydroxylase subunit alpha-1	-1.04471880126219	DOWN
e_gw.173.22.1	NvERTx.4.114819,NvERTx.4.114820,NvERTx.4.50075	Tetratricopeptide repeat protein 28	GO:0005813 // GO:0005737 // GO:0030496 // GO:0000922 // GO:0007049 // GO:0051301 // GO:0007346	cell cycle (GO:0007049);cell division (GO:0051301);regulation of mitotic cell cycle (GO:0007346);	No_GOMF	centrosome (GO:0005813);cytoplasm (GO:0005737);midbody (GO:0030496);spindle pole (GO:0000922);	Acetylation;Cell cycle;Cell division;Complete proteome;Cytoplasm;Cytoskeleton;Mitosis;Phosphoprotein;Reference proteome;Repeat;TPR repeat.;	2.0	6.0	Q80XJ3,Q96AY4	Tetratricopeptide repeat protein 28	-1.17073977201865	DOWN
e_gw.181.81.1		Mucin-19	GO:0070062 // GO:0005796 // GO:0005886 // GO:0016266 // GO:0002223	O-glycan processing (GO:0016266);stimulatory C-type lectin receptor signaling pathway (GO:0002223);	No_GOMF	extracellular exosome (GO:0070062);Golgi lumen (GO:0005796);plasma membrane (GO:0005886);	Alternative splicing;Complete proteome;Disulfide bond;Polymorphism;Reference proteome;Repeat;Secreted;Signal.;					-3.60043053958695	DOWN
e_gw.187.55.1	NvERTx.4.56486	Golgi-associated plant pathogenesis-related protein 1	GO:0070062 // GO:0000139 // GO:0042803 // GO:0010634 // GO:0010718 // GO:0070374	positive regulation of epithelial cell migration (GO:0010634);positive regulation of epithelial to mesenchymal transition (GO:0010718);positive regulation of ERK1 and ERK2 cascade (GO:0070374);	protein homodimerization activity (GO:0042803);	extracellular exosome (GO:0070062);Golgi membrane (GO:0000139);	3D-structure;Coiled coil;Complete proteome;Direct protein sequencing;Golgi apparatus;Lipoprotein;Membrane;Myristate;Reference proteome.;	2.0	6.0	Q9H4G4	Golgi-associated plant pathogenesis-related protein 1	-1.2130892385083898	DOWN
e_gw.2071.7.1		Probable multidrug resistance-associated protein lethal(2)03659	GO:0016021 // GO:0005887 // GO:0005524 // GO:0042626 // GO:0015562 // GO:0008514 // GO:0007275 // GO:0015711 // GO:0055085	multicellular organism development (GO:0007275);organic anion transport (GO:0015711);transmembrane transport (GO:0055085);	ATP binding (GO:0005524);ATPase activity, coupled to transmembrane movement of substances (GO:0042626);efflux transmembrane transporter activity (GO:0015562);organic anion transmembrane transporter activity (GO:0008514);	integral component of membrane (GO:0016021);integral component of plasma membrane (GO:0005887);	ATP-binding;Complete proteome;Developmental protein;Glycoprotein;Membrane;Nucleotide-binding;Reference proteome;Repeat;Transmembrane;Transmembrane helix;Transport.;					-1.06963188192598	DOWN
e_gw.2133.2.1		Mitochondrial folate transporter/carrier	GO:0016021 // GO:0005743 // GO:0005739 // GO:0015230 // GO:0008517 // GO:0006544 // GO:0006839	glycine metabolic process (GO:0006544);mitochondrial transport (GO:0006839);	FAD transmembrane transporter activity (GO:0015230);folic acid transporter activity (GO:0008517);	integral component of membrane (GO:0016021);mitochondrial inner membrane (GO:0005743);mitochondrion (GO:0005739);	Complete proteome;Membrane;Mitochondrion;Mitochondrion inner membrane;Reference proteome;Repeat;Transmembrane;Transmembrane helix;Transport.;					-1.97779659605302	DOWN
e_gw.251.44.1	NvERTx.4.130693,NvERTx.4.33045	Protocadherin Fat 1	GO:0005911 // GO:0070062 // GO:0030175 // GO:0005925 // GO:0005887 // GO:0030027 // GO:0005634 // GO:0048471 // GO:0005886 // GO:0005509 // GO:0007015 // GO:0009653 // GO:0007155 // GO:0016477 // GO:0007267 // GO:0007163 // GO:0007156 // GO:0016337	actin filament organization (GO:0007015);anatomical structure morphogenesis (GO:0009653);cell adhesion (GO:0007155);cell migration (GO:0016477);cell-cell signaling (GO:0007267);establishment or maintenance of cell polarity (GO:0007163);homophilic cell adhesion via plasma membrane adhesion molecules (GO:0007156);single organismal cell-cell adhesion (GO:0016337);	calcium ion binding (GO:0005509);	cell-cell junction (GO:0005911);extracellular exosome (GO:0070062);filopodium (GO:0030175);focal adhesion (GO:0005925);integral component of plasma membrane (GO:0005887);lamellipodium (GO:0030027);nucleus (GO:0005634);perinuclear region of cytoplasm (GO:0048471);plasma membrane (GO:0005886);	Calcium;Cell adhesion;Cell membrane;Complete proteome;Cytoplasm;Disulfide bond;EGF-like domain;Glycoprotein;Membrane;Nucleus;Polymorphism;Reference proteome;Repeat;Signal;Transmembrane;Transmembrane helix.;	2.0	6.0	No_Uniprotmatch,Q2PZL6	No_Description,Protocadherin Fat 4	-1.12195888930546	DOWN
e_gw.251.9.1	NvERTx.4.130694,NvERTx.4.216387,NvERTx.4.220896,NvERTx.4.45551	Adhesive plaque matrix protein 2	GO:0005576 // GO:0005509	No_GOBP	calcium ion binding (GO:0005509);	extracellular region (GO:0005576);	Disulfide bond;EGF-like domain;Glycoprotein;Hydroxylation;Repeat;Secreted;Signal.;	2.0	6.0	P10079,Q8TDW7,Q9VW71,Q9W7R3	Fat-like cadherin-related tumor suppressor homolog,Fibropellin-1,Protocadherin Fat 3,Teneurin-4	-1.09446432388653	DOWN
e_gw.257.43.1	NvERTx.4.174526,NvERTx.4.174527	Putative cobalamin synthesis protein {ECO:0000313|EMBL:AEN96460.1}	No_GOcodes	No_GOBP	No_GOMF	No_GOCC	Coiled coil {ECO:0000256|SAM:Coils};Complete proteome {ECO:0000313|Proteomes:UP000008178};Reference proteome {ECO:0000313|Proteomes:UP000008178}.;	2.0	5.0	No_Uniprotmatch	No_Description	-1.1253873743083995	DOWN
e_gw.271.37.1	NvERTx.4.170081,NvERTx.4.170083	Mitotic spindle assembly checkpoint protein MAD2B	GO:0005737 // GO:0005634 // GO:0005819 // GO:0016035 // GO:0007049 // GO:0051301 // GO:0042772 // GO:0042177 // GO:1904667 // GO:0033138 // GO:0045893 // GO:0006351	cell cycle (GO:0007049);cell division (GO:0051301);DNA damage response, signal transduction resulting in transcription (GO:0042772);negative regulation of protein catabolic process (GO:0042177);negative regulation of ubiquitin protein ligase activity (GO:1904667);positive regulation of peptidyl-serine phosphorylation (GO:0033138);positive regulation of transcription, DNA-templated (GO:0045893);tr…	No_GOMF	cytoplasm (GO:0005737);nucleus (GO:0005634);spindle (GO:0005819);zeta DNA polymerase complex (GO:0016035);	Cell cycle;Cell division;Complete proteome;Cytoplasm;Cytoskeleton;DNA damage;Mitosis;Nucleus;Reference proteome;Transcription;Transcription regulation.;		8.0	No_Uniprotmatch	No_Description	-3.3633381329790004	DOWN
e_gw.271.57.1	NvERTx.4.200699	Coagulation factor VIII	GO:0030134 // GO:0005788 // GO:0033116 // GO:0005576 // GO:0005615 // GO:0000139 // GO:0005886 // GO:0031093 // GO:0005507 // GO:0016491 // GO:0006953 // GO:0007596 // GO:0007597 // GO:0048208 // GO:0006888 // GO:0030168 // GO:0002576	acute-phase response (GO:0006953);blood coagulation (GO:0007596);blood coagulation, intrinsic pathway (GO:0007597);COPII vesicle coating (GO:0048208);ER to Golgi vesicle-mediated transport (GO:0006888);platelet activation (GO:0030168);platelet degranulation (GO:0002576);	copper ion binding (GO:0005507);oxidoreductase activity (GO:0016491);	COPII-coated ER to Golgi transport vesicle (GO:0030134);endoplasmic reticulum lumen (GO:0005788);endoplasmic reticulum-Golgi intermediate compartment membrane (GO:0033116);extracellular region (GO:0005576);extracellular space (GO:0005615);Golgi membrane (GO:0000139);plasma membrane (GO:0005886);platelet alpha granule lumen (GO:0031093);	3D-structure;Acute phase;Alternative splicing;Blood coagulation;Calcium;Complete proteome;Direct protein sequencing;Disease mutation;Disulfide bond;Glycoprotein;Hemophilia;Hemostasis;Metal-binding;Pharmaceutical;Polymorphism;Reference proteome;Repeat;Secreted;Signal;Sulfation.;			No_Uniprotmatch	No_Description	-3.72534926210442	DOWN
e_gw.294.64.1	NvERTx.4.143101,NvERTx.4.62655,NvERTx.4.62656,NvERTx.4.62657,NvERTx.4.62659	Rhamnose-binding lectin	GO:0005576 // GO:0030246	No_GOBP	carbohydrate binding (GO:0030246);	extracellular region (GO:0005576);	Direct protein sequencing;Glycoprotein;Lectin;Repeat;Secreted;Signal.;	3.0	6.0	C0HK24,No_Uniprotmatch	L-rhamnose-binding lectin ELEL-1 {ECO:0000303|PubMed:25881955},No_Description	-1.18141532641934	DOWN
e_gw.30.355.1	NvERTx.4.214362,NvERTx.4.59884,NvERTx.4.59885	Golgi-associated plant pathogenesis-related protein 1	GO:0070062 // GO:0000139 // GO:0042803 // GO:0010634 // GO:0010718 // GO:0070374	positive regulation of epithelial cell migration (GO:0010634);positive regulation of epithelial to mesenchymal transition (GO:0010718);positive regulation of ERK1 and ERK2 cascade (GO:0070374);	protein homodimerization activity (GO:0042803);	extracellular exosome (GO:0070062);Golgi membrane (GO:0000139);	Coiled coil;Complete proteome;Golgi apparatus;Lipoprotein;Membrane;Myristate;Reference proteome.;	3.0	6.0	Q9CYL5	Golgi-associated plant pathogenesis-related protein 1	-1.13041703180792	DOWN
e_gw.3335.2.1	NvERTx.4.178981,NvERTx.4.95610,NvERTx.4.95611	Contactin-associated protein 1	GO:0016021 // GO:0005887 // GO:0043209 // GO:0033010 // GO:0033270 // GO:0008076 // GO:0004872 // GO:0017124 // GO:0005070 // GO:0007155 // GO:0022010 // GO:0007010 // GO:0022011 // GO:0050885 // GO:0050884 // GO:0048812 // GO:0019227 // GO:0030913 // GO:0071205 // GO:0002175 // GO:0007165	cell adhesion (GO:0007155);central nervous system myelination (GO:0022010);cytoskeleton organization (GO:0007010);myelination in peripheral nervous system (GO:0022011);neuromuscular process controlling balance (GO:0050885);neuromuscular process controlling posture (GO:0050884);neuron projection morphogenesis (GO:0048812);neuronal action potential propagation (GO:0019227);paranodal junction assemb…	receptor activity (GO:0004872);SH3 domain binding (GO:0017124);SH3/SH2 adaptor activity (GO:0005070);	integral component of membrane (GO:0016021);integral component of plasma membrane (GO:0005887);myelin sheath (GO:0043209);paranodal junction (GO:0033010);paranode region of axon (GO:0033270);voltage-gated potassium channel complex (GO:0008076);	Cell adhesion;Cell junction;Complete proteome;Disulfide bond;EGF-like domain;Glycoprotein;Membrane;Phosphoprotein;Polymorphism;Reference proteome;Repeat;SH3-binding;Signal;Transmembrane;Transmembrane helix.;	9.0	3.0	No_Uniprotmatch,O93295	Ectonucleoside triphosphate diphosphohydrolase 8,No_Description	-1.31396045450484	DOWN
e_gw.352.40.1	NvERTx.4.169807,NvERTx.4.169813,NvERTx.4.17418,NvERTx.4.231902,NvERTx.4.7880,NvERTx.4.7881	Udp-galactopyranose mutase {ECO:0000313|EMBL:EWM30229.1}	GO:0016491	No_GOBP	oxidoreductase activity (GO:0016491);	No_GOCC	Complete proteome {ECO:0000313|Proteomes:UP000019335};Reference proteome {ECO:0000313|Proteomes:UP000019335}.;	3.0	6.0	A0A1F7PKV6_9BACT,A0A1G0Y9Q3_9BACT,H3E9L4_PRIPA,W7UB61_9STRA	Amine oxidase {ECO:0000313|EMBL:OGL17274.1},Amine oxidase {ECO:0000313|EMBL:OGV42642.1},Udp-galactopyranose mutase {ECO:0000313|EMBL:EWM30229.1},Uncharacterized protein {ECO:0000313|EnsemblMetazoa:PPA06408}	-1.51460660155592	DOWN
e_gw.359.9.1	NvERTx.4.186089,NvERTx.4.186090,NvERTx.4.186091,NvERTx.4.186092,NvERTx.4.186093,NvERTx.4.194923,NvERTx.4.194924	Lactadherin	GO:0009897 // GO:0070062 // GO:0031012 // GO:0005615 // GO:1903561 // GO:0019897 // GO:0016020 // GO:0005178 // GO:0008429 // GO:0001786 // GO:0001525 // GO:0007155 // GO:0006911 // GO:0006910 // GO:2000427 // GO:0050766 // GO:0007338	angiogenesis (GO:0001525);cell adhesion (GO:0007155);phagocytosis, engulfment (GO:0006911);phagocytosis, recognition (GO:0006910);positive regulation of apoptotic cell clearance (GO:2000427);positive regulation of phagocytosis (GO:0050766);single fertilization (GO:0007338);	integrin binding (GO:0005178);phosphatidylethanolamine binding (GO:0008429);phosphatidylserine binding (GO:0001786);	external side of plasma membrane (GO:0009897);extracellular exosome (GO:0070062);extracellular matrix (GO:0031012);extracellular space (GO:0005615);extracellular vesicle (GO:1903561);extrinsic component of plasma membrane (GO:0019897);membrane (GO:0016020);	3D-structure;Alternative splicing;Angiogenesis;Cell adhesion;Complete proteome;Direct protein sequencing;Disulfide bond;EGF-like domain;Fertilization;Glycoprotein;Membrane;Reference proteome;Repeat;Secreted;Signal.;	1.0	8.0	No_Uniprotmatch,P70490,Q16832	Discoidin domain-containing receptor 2,Lactadherin,No_Description	-1.6116207833701202	DOWN
e_gw.4.543.1	NvERTx.4.93566,NvERTx.4.93572	Bone morphogenetic protein 1 homolog	GO:0005509 // GO:0004222 // GO:0008270 // GO:0007275	multicellular organism development (GO:0007275);	calcium ion binding (GO:0005509);metalloendopeptidase activity (GO:0004222);zinc ion binding (GO:0008270);	No_GOCC	Calcium;Cleavage on pair of basic residues;Complete proteome;Developmental protein;Disulfide bond;EGF-like domain;Glycoprotein;Hydrolase;Metal-binding;Metalloprotease;Protease;Reference proteome;Repeat;Signal;Zinc.;	2.0	6.0	K7Z9Q9,P98069	Bone morphogenetic protein 1 homolog,Nematocyst expressed protein 6 {ECO:0000303|PubMed:23151943}	-1.02338192533618	DOWN
e_gw.4448.2.1		GATOR complex protein NPRL2 {ECO:0000305}	GO:1990130 // GO:0005765 // GO:0005773 // GO:0005096 // GO:0004672 // GO:0034198 // GO:0006995 // GO:0033673 // GO:0032007 // GO:0010508 // GO:2000785	cellular response to amino acid starvation (GO:0034198);cellular response to nitrogen starvation (GO:0006995);negative regulation of kinase activity (GO:0033673);negative regulation of TOR signaling (GO:0032007);positive regulation of autophagy (GO:0010508);regulation of autophagosome assembly (GO:2000785);	GTPase activator activity (GO:0005096);protein kinase activity (GO:0004672);	GATOR1 complex (GO:1990130);lysosomal membrane (GO:0005765);vacuole (GO:0005773);	Complete proteome;GTPase activation;Lysosome;Membrane;Reference proteome;Tumor suppressor.;					-1.40861171358265	DOWN
e_gw.4665.2.1		UDP-N-acetylglucosamine--peptide N-acetylglucosaminyltransferase 110 kDa subunit	GO:0005737 // GO:0005829 // GO:0000123 // GO:0005622 // GO:0005654 // GO:0005634 // GO:0005886 // GO:0003824 // GO:0046972 // GO:0043995 // GO:0043996 // GO:0008080 // GO:0005547 // GO:0016262 // GO:0097363 // GO:0006915 // GO:0032922 // GO:0080182 // GO:0043984 // GO:0043981 // GO:0043982 // GO:0031397 // GO:0048015 // GO:0061087 // GO:0045862 // GO:0045944 // GO:0006493 // GO:0090526 // GO:0006…	apoptotic process (GO:0006915);circadian regulation of gene expression (GO:0032922);histone H3-K4 trimethylation (GO:0080182);histone H4-K16 acetylation (GO:0043984);histone H4-K5 acetylation (GO:0043981);histone H4-K8 acetylation (GO:0043982);negative regulation of protein ubiquitination (GO:0031397);phosphatidylinositol-mediated signaling (GO:0048015);positive regulation of histone H3-K27 methy…	catalytic activity (GO:0003824);histone acetyltransferase activity (H4-K16 specific) (GO:0046972);histone acetyltransferase activity (H4-K5 specific) (GO:0043995);histone acetyltransferase activity (H4-K8 specific) (GO:0043996);N-acetyltransferase activity (GO:0008080);phosphatidylinositol-3,4,5-trisphosphate binding (GO:0005547);protein N-acetylglucosaminyltransferase activity (GO:0016262);prote…	cytoplasm (GO:0005737);cytosol (GO:0005829);histone acetyltransferase complex (GO:0000123);intracellular (GO:0005622);nucleoplasm (GO:0005654);nucleus (GO:0005634);plasma membrane (GO:0005886);	Acetylation;Alternative splicing;Biological rhythms;Cell membrane;Chromatin regulator;Complete proteome;Cytoplasm;Direct protein sequencing;Glycoprotein;Glycosyltransferase;Lipid-binding;Membrane;Nucleus;Phosphoprotein;Reference proteome;Repeat;TPR repeat;Transferase;Ubl conjugation.;					-1.65151982453905	DOWN
e_gw.4669.1.1		Glutathione hydrolase 7	GO:0016021 // GO:0036374 // GO:0102953 // GO:0006750 // GO:0006751 // GO:1902883	glutathione biosynthetic process (GO:0006750);glutathione catabolic process (GO:0006751);negative regulation of response to oxidative stress (GO:1902883);	glutathione hydrolase activity (GO:0036374);hypoglycin A gamma-glutamyl transpeptidase activity (GO:0102953);	integral component of membrane (GO:0016021);	Acyltransferase;Complete proteome;Glutathione biosynthesis;Glycoprotein;Hydrolase;Membrane;Phosphoprotein;Reference proteome;Signal-anchor;Transferase;Transmembrane;Transmembrane helix;Zymogen.;					-2.06730374247852	DOWN
e_gw.505.1.1	NvERTx.4.161726,NvERTx.4.161727,NvERTx.4.91727	Slit homolog 2 protein	GO:0005737 // GO:0070062 // GO:0005615 // GO:0005509 // GO:0045499 // GO:0005095 // GO:0008201 // GO:0042802 // GO:0043237 // GO:0042803 // GO:0043394 // GO:0005102 // GO:0048495 // GO:0048846 // GO:0007411 // GO:0007409 // GO:0048754 // GO:0002042 // GO:0071504 // GO:0021952 // GO:0021836 // GO:0021972 // GO:0033563 // GO:0001701 // GO:0050929 // GO:0060763 // GO:0060603 // GO:0001656 // GO:0008…	axon extension involved in axon guidance (GO:0048846);axon guidance (GO:0007411);axonogenesis (GO:0007409);branching morphogenesis of an epithelial tube (GO:0048754);cell migration involved in sprouting angiogenesis (GO:0002042);cellular response to heparin (GO:0071504);central nervous system projection neuron axonogenesis (GO:0021952);chemorepulsion involved in postnatal olfactory bulb interneur…	calcium ion binding (GO:0005509);chemorepellent activity (GO:0045499);GTPase inhibitor activity (GO:0005095);heparin binding (GO:0008201);identical protein binding (GO:0042802);laminin-1 binding (GO:0043237);protein homodimerization activity (GO:0042803);proteoglycan binding (GO:0043394);receptor binding (GO:0005102);Roundabout binding (GO:0048495);	cytoplasm (GO:0005737);extracellular exosome (GO:0070062);extracellular space (GO:0005615);	Chemotaxis;Complete proteome;Developmental protein;Differentiation;Disulfide bond;EGF-like domain;Glycoprotein;Heparin-binding;Leucine-rich repeat;Neurogenesis;Reference proteome;Repeat;Secreted;Signal.;	9.0	3.0	Q8N2E2,Q90953	Versican core protein,von Willebrand factor D and EGF domain-containing protein	-3.42173644765972	DOWN
e_gw.54.159.1		Coagulation factor V	GO:0005783 // GO:0005615 // GO:1903561 // GO:0005794 // GO:0016020 // GO:0031091 // GO:0005507 // GO:0008015 // GO:0007596 // GO:0032571	blood circulation (GO:0008015);blood coagulation (GO:0007596);response to vitamin K (GO:0032571);	copper ion binding (GO:0005507);	endoplasmic reticulum (GO:0005783);extracellular space (GO:0005615);extracellular vesicle (GO:1903561);Golgi apparatus (GO:0005794);membrane (GO:0016020);platelet alpha granule (GO:0031091);	Blood coagulation;Calcium;Complete proteome;Copper;Disulfide bond;Glycoprotein;Hemostasis;Metal-binding;Phosphoprotein;Reference proteome;Repeat;Secreted;Signal;Sulfation;Zymogen.;					-1.76556938687844	DOWN
e_gw.569.29.1		Uncharacterized protein {ECO:0000313|EMBL:EJC97564.1}	No_GOcodes	No_GOBP	No_GOMF	No_GOCC	Complete proteome {ECO:0000313|Proteomes:UP000053630};Reference proteome {ECO:0000313|Proteomes:UP000053630}.;					-1.23051539087129	DOWN
e_gw.57.159.1	NvERTx.4.140792	Protein DD3-3	GO:0016021	No_GOBP	No_GOMF	integral component of membrane (GO:0016021);	Complete proteome;Glycoprotein;Membrane;Reference proteome;Signal;Transmembrane;Transmembrane helix.;	2.0	1.0	Q58A42	Protein DD3-3	-1.6834833636040902	DOWN
e_gw.6.217.1	NvERTx.4.232380	Cholecystokinin receptor type A	GO:0016021 // GO:0005886 // GO:0004951	No_GOBP	cholecystokinin receptor activity (GO:0004951);	integral component of membrane (GO:0016021);plasma membrane (GO:0005886);	Cell membrane;Complete proteome;Disulfide bond;G-protein coupled receptor;Glycoprotein;Lipoprotein;Membrane;Palmitate;Receptor;Reference proteome;Transducer;Transmembrane;Transmembrane helix.;	9.0	6.0	No_Uniprotmatch	No_Description	-1.00613553190378	DOWN
e_gw.60.65.1	NvERTx.4.17068,NvERTx.4.18486	Rhodopsin	GO:0016021 // GO:0004930 // GO:0009881 // GO:0007602 // GO:0018298 // GO:0007601	phototransduction (GO:0007602);protein-chromophore linkage (GO:0018298);visual perception (GO:0007601);	G-protein coupled receptor activity (GO:0004930);photoreceptor activity (GO:0009881);	integral component of membrane (GO:0016021);	Chromophore;Disulfide bond;G-protein coupled receptor;Glycoprotein;Lipoprotein;Membrane;Palmitate;Phosphoprotein;Photoreceptor protein;Receptor;Retinal protein;Sensory transduction;Transducer;Transmembrane;Transmembrane helix;Vision.;	2.0	4.0	P24603	Rhodopsin	-2.5038114059494	DOWN
e_gw.64.68.1		Nitric oxide synthase	GO:0005516 // GO:0050660 // GO:0010181 // GO:0020037 // GO:0005506 // GO:0050661 // GO:0004517 // GO:0006809	nitric oxide biosynthetic process (GO:0006809);	calmodulin binding (GO:0005516);flavin adenine dinucleotide binding (GO:0050660);FMN binding (GO:0010181);heme binding (GO:0020037);iron ion binding (GO:0005506);NADP binding (GO:0050661);nitric-oxide synthase activity (GO:0004517);	No_GOCC	Alternative splicing;Calmodulin-binding;FAD;Flavoprotein;FMN;Heme;Iron;Metal-binding;NADP;Oxidoreductase;Repeat.;					-1.85356664034956	DOWN
e_gw.645.15.1		Adhesion G protein-coupled receptor L3 {ECO:0000312|MGI:MGI:2441950}	GO:0030424 // GO:0005911 // GO:0005887 // GO:0005509 // GO:0030246 // GO:0004930 // GO:0007166 // GO:0098742 // GO:0031987 // GO:0001764 // GO:0051965 // GO:0042220 // GO:0007416	cell surface receptor signaling pathway (GO:0007166);cell-cell adhesion via plasma-membrane adhesion molecules (GO:0098742);locomotion involved in locomotory behavior (GO:0031987);neuron migration (GO:0001764);positive regulation of synapse assembly (GO:0051965);response to cocaine (GO:0042220);synapse assembly (GO:0007416);	calcium ion binding (GO:0005509);carbohydrate binding (GO:0030246);G-protein coupled receptor activity (GO:0004930);	axon (GO:0030424);cell-cell junction (GO:0005911);integral component of plasma membrane (GO:0005887);	3D-structure;Alternative splicing;Calcium;Cell junction;Cell membrane;Cell projection;Complete proteome;Disulfide bond;G-protein coupled receptor;Glycoprotein;Lectin;Membrane;Metal-binding;Phosphoprotein;Receptor;Reference proteome;Signal;Transducer;Transmembrane;Transmembrane helix.;					-5.07718064035246	DOWN
e_gw.7.279.1	NvERTx.4.193271,NvERTx.4.193272	Polycystic kidney disease protein 1-like 2	GO:0016021 // GO:0016020 // GO:0005262 // GO:0005509 // GO:0030246 // GO:0001965 // GO:0050982	detection of mechanical stimulus (GO:0050982);	calcium channel activity (GO:0005262);calcium ion binding (GO:0005509);carbohydrate binding (GO:0030246);G-protein alpha-subunit binding (GO:0001965);	integral component of membrane (GO:0016021);membrane (GO:0016020);	Complete proteome;Disulfide bond;Glycoprotein;Lectin;Membrane;Reference proteome;Signal;Transmembrane;Transmembrane helix.;	7.0	6.0	A0A0L8GJJ2_OCTBM,Q7TN88	Polycystic kidney disease protein 1-like 2,Uncharacterized protein {ECO:0000313|EMBL:KOF76695.1}	-1.35390900946243	DOWN
e_gw.7.340.1	NvERTx.4.153312,NvERTx.4.153313,NvERTx.4.153314,NvERTx.4.153315,NvERTx.4.153316	Calpain-B	GO:0005737 // GO:0016020 // GO:0005509 // GO:0004198 // GO:0007298 // GO:0016322 // GO:0016540 // GO:0006508	border follicle cell migration (GO:0007298);neuron remodeling (GO:0016322);protein autoprocessing (GO:0016540);proteolysis (GO:0006508);	calcium ion binding (GO:0005509);calcium-dependent cysteine-type endopeptidase activity (GO:0004198);	cytoplasm (GO:0005737);membrane (GO:0016020);	Autocatalytic cleavage;Calcium;Complete proteome;Cytoplasm;Direct protein sequencing;Hydrolase;Membrane;Metal-binding;Protease;Reference proteome;Repeat;Thiol protease.;	2.0	6.0	P34308,Q9VT65	Calpain clp-1,Calpain-B	-1.33951232757252	DOWN
e_gw.7326.1.1		Uncharacterized protein SYNPCC7002_A1628	GO:0016787	No_GOBP	hydrolase activity (GO:0016787);	No_GOCC	Complete proteome;Hydrolase;Reference proteome.;					-3.22123665909487	DOWN
e_gw.7341.2.1		Solute carrier family 25 member 44	GO:0031307 // GO:0005743 // GO:0005739 // GO:0022857 // GO:0006839	mitochondrial transport (GO:0006839);	transmembrane transporter activity (GO:0022857);	integral component of mitochondrial outer membrane (GO:0031307);mitochondrial inner membrane (GO:0005743);mitochondrion (GO:0005739);	Complete proteome;Membrane;Mitochondrion;Mitochondrion inner membrane;Reference proteome;Repeat;Transmembrane;Transmembrane helix;Transport.;					-1.25118838578085	DOWN
e_gw.74.63.1	NvERTx.4.211853,NvERTx.4.66172	Nuclease EXOG, mitochondrial	GO:0005743 // GO:0004519 // GO:0046872 // GO:0003676	No_GOBP	endonuclease activity (GO:0004519);metal ion binding (GO:0046872);nucleic acid binding (GO:0003676);	mitochondrial inner membrane (GO:0005743);	Endonuclease;Hydrolase;Membrane;Metal-binding;Mitochondrion;Mitochondrion inner membrane;Nuclease;Transit peptide.;	5.0	2.0	No_Uniprotmatch,Q0IH72	mitochondrial,No_Description,Nuclease EXOG	-1.05679461436438	DOWN
e_gw.8056.2.1	NvERTx.4.49958,NvERTx.4.49960	Methylcrotonoyl-CoA carboxylase beta chain, mitochondrial	GO:0002169 // GO:0005829 // GO:1905202 // GO:0005759 // GO:0005739 // GO:0005524 // GO:0004485 // GO:0006768 // GO:0009083 // GO:0015936 // GO:0006552 // GO:0051291	biotin metabolic process (GO:0006768);branched-chain amino acid catabolic process (GO:0009083);coenzyme A metabolic process (GO:0015936);leucine catabolic process (GO:0006552);protein heterooligomerization (GO:0051291);	ATP binding (GO:0005524);methylcrotonoyl-CoA carboxylase activity (GO:0004485);	3-methylcrotonyl-CoA carboxylase complex, mitochondrial (GO:0002169);cytosol (GO:0005829);methylcrotonoyl-CoA carboxylase complex (GO:1905202);mitochondrial matrix (GO:0005759);mitochondrion (GO:0005739);	Acetylation;Alternative splicing;ATP-binding;Complete proteome;Direct protein sequencing;Disease mutation;Ligase;Mitochondrion;Nucleotide-binding;Reference proteome;Transit peptide.;	6.0	5.0	No_Uniprotmatch	No_Description	-1.7845629437849	DOWN
e_gw.94.47.1	NvERTx.4.68079	Uncharacterized 51.9 kDa protein in rps4-rps11 intergenic region	GO:0009536	No_GOBP	No_GOMF	plastid (GO:0009536);	Plastid.;	2.0	6.0	No_Uniprotmatch	No_Description	-1.25003868550954	DOWN
estExt_GenewiseH_1.C_350148	NvERTx.4.100605,NvERTx.4.100608,NvERTx.4.100609,NvERTx.4.100610,NvERTx.4.100611,NvERTx.4.100612,NvERTx.4.192199,NvERTx.4.192200,NvERTx.4.41265,NvERTx.4.41266	Tubulin alpha-3 chain	GO:0036064 // GO:0005737 // GO:0005874 // GO:0005634 // GO:0005525 // GO:0003924 // GO:0005200 // GO:0007017	microtubule-based process (GO:0007017);	GTP binding (GO:0005525);GTPase activity (GO:0003924);structural constituent of cytoskeleton (GO:0005200);	ciliary basal body (GO:0036064);cytoplasm (GO:0005737);microtubule (GO:0005874);nucleus (GO:0005634);	Acetylation;Complete proteome;Cytoplasm;Cytoskeleton;GTP-binding;Methylation;Microtubule;Nitration;Nucleotide-binding;Phosphoprotein;Reference proteome.;	8.0	4.0	A0A0P7X8F2_9TELE,No_Uniprotmatch,P06603,P41383	No_Description,Tubulin alpha-1 chain,Tubulin alpha-2/alpha-4 chain,Uncharacterized protein {ECO:0000313|EMBL:KPP70715.1}	-1.27550920084803	DOWN
estExt_GenewiseH_1.C_3570146	NvERTx.4.66203,NvERTx.4.66205	Alpha-1A adrenergic receptor	GO:0016021 // GO:0005886 // GO:0004935	No_GOBP	adrenergic receptor activity (GO:0004935);	integral component of membrane (GO:0016021);plasma membrane (GO:0005886);	Cell membrane;Complete proteome;Disulfide bond;G-protein coupled receptor;Glycoprotein;Lipoprotein;Membrane;Palmitate;Phosphoprotein;Receptor;Reference proteome;Transducer;Transmembrane;Transmembrane helix.;	4.0	8.0	Q91175	Alpha-1A adrenergic receptor	-1.36777517523141	DOWN
estExt_GenewiseH_1.C_4980012	NvERTx.4.54771,NvERTx.4.54772,NvERTx.4.54773,NvERTx.4.54774,NvERTx.4.67589,NvERTx.4.67591	Muscle-specific protein 20	GO:0003779 // GO:0007520 // GO:1901739	myoblast fusion (GO:0007520);regulation of myoblast fusion (GO:1901739);	actin binding (GO:0003779);	No_GOCC	Complete proteome;Muscle protein;Reference proteome.;	2.0	8.0	No_Uniprotmatch,Q24799	Myophilin,No_Description	-1.58812918443741	DOWN
estExt_fgenesh1_kg.C_3600002	NvERTx.4.102125,NvERTx.4.147203,NvERTx.4.147204,NvERTx.4.147205,NvERTx.4.147206,NvERTx.4.147207,NvERTx.4.147208,NvERTx.4.147209,NvERTx.4.147210,NvERTx.4.181151,NvERTx.4.181152	Mitochondrial substrate carrier family protein S	GO:0016021 // GO:0005743 // GO:0000064 // GO:0000066 // GO:0006839	mitochondrial ornithine transport (GO:0000066);mitochondrial transport (GO:0006839);	L-ornithine transmembrane transporter activity (GO:0000064);	integral component of membrane (GO:0016021);mitochondrial inner membrane (GO:0005743);	Complete proteome;Membrane;Mitochondrion;Mitochondrion inner membrane;Reference proteome;Repeat;Transmembrane;Transmembrane helix;Transport.;	5.0	1.0	C3ZED5_BRAFL,No_Uniprotmatch,Q54FE6,Q99JD3,Q9Z2B2,V4B592_LOTGI	Brain mitochondrial carrier protein 1,Mitochondrial 2-oxodicarboxylate carrier,Mitochondrial substrate carrier family protein S,No_Description,Putative uncharacterized protein {ECO:0000313|EMBL:EEN49091.1},Uncharacterized protein {ECO:0000313|EMBL:ESP05693.1}	-1.5965394684743202	DOWN
estExt_fgenesh1_pg.C_10177	NvERTx.4.115616,NvERTx.4.129596,NvERTx.4.129597,NvERTx.4.158669,NvERTx.4.171662,NvERTx.4.171667,NvERTx.4.25865	Chromosome segregation ATPase-like protein {ECO:0000313|EMBL:ACV28447.1}	No_GOcodes	No_GOBP	No_GOMF	No_GOCC	Coiled coil {ECO:0000256|SAM:Coils};Complete proteome {ECO:0000313|Proteomes:UP000002294};Signal {ECO:0000256|SAM:SignalP}.;	9.0	4.0	A0A1A8AFC7_NOTFU,No_Uniprotmatch	No_Description,Uncharacterized protein {ECO:0000313|EMBL:SBP53764.1}	-1.10391944768176	DOWN
estExt_fgenesh1_pg.C_1070012	NvERTx.4.183526,NvERTx.4.183537,NvERTx.4.183541,NvERTx.4.183543,NvERTx.4.183545,NvERTx.4.218824,NvERTx.4.26348,NvERTx.4.54961	Uncharacterized protein {ECO:0000313|EnsemblMetazoa:SPU_003399-tr}	No_GOcodes	No_GOBP	No_GOMF	No_GOCC	Complete proteome {ECO:0000313|Proteomes:UP000007110};Reference proteome {ECO:0000313|Proteomes:UP000007110}.;	6.0	4.0	No_Uniprotmatch,W4XJ24_STRPU	No_Description,Uncharacterized protein {ECO:0000313|EnsemblMetazoa:SPU_003399-tr}	-1.9931140688693896	DOWN
estExt_fgenesh1_pg.C_15980001	NvERTx.4.61070	Probable ATP-dependent RNA helicase DDX41	GO:0071013 // GO:0005783 // GO:0016020 // GO:0005730 // GO:0005634 // GO:0005524 // GO:0004004 // GO:0003677 // GO:0046872 // GO:0003723 // GO:0030154 // GO:0008283 // GO:0035458 // GO:0051607 // GO:0000398 // GO:0045944 // GO:0010501	cell differentiation (GO:0030154);cell proliferation (GO:0008283);cellular response to interferon-beta (GO:0035458);defense response to virus (GO:0051607);mRNA splicing, via spliceosome (GO:0000398);positive regulation of transcription from RNA polymerase II promoter (GO:0045944);RNA secondary structure unwinding (GO:0010501);	ATP binding (GO:0005524);ATP-dependent RNA helicase activity (GO:0004004);DNA binding (GO:0003677);metal ion binding (GO:0046872);RNA binding (GO:0003723);	catalytic step 2 spliceosome (GO:0071013);endoplasmic reticulum (GO:0005783);membrane (GO:0016020);nucleolus (GO:0005730);nucleus (GO:0005634);	ATP-binding;Complete proteome;Helicase;Hydrolase;Isopeptide bond;Metal-binding;mRNA processing;mRNA splicing;Nucleotide-binding;Nucleus;Phosphoprotein;Reference proteome;RNA-binding;Spliceosome;Ubl conjugation;Zinc;Zinc-finger.;	2.0	6.0	Q54LN4	Gamma-glutamyl hydrolase A	-1.26934718109456	DOWN
estExt_fgenesh1_pg.C_1640051	NvERTx.4.83299,NvERTx.4.83303	No_Description	No_GO	No_GOCC	No_GOBP	No_GOMF	No_keywords		5.0	No_Uniprotmatch	No_Description	-2.47041728913142	DOWN
estExt_fgenesh1_pg.C_1690028	NvERTx.4.115196,NvERTx.4.115198	Tripartite motif-containing protein 2	GO:0005737 // GO:0004842 // GO:0008270 // GO:0043523	regulation of neuron apoptotic process (GO:0043523);	ubiquitin-protein transferase activity (GO:0004842);zinc ion binding (GO:0008270);	cytoplasm (GO:0005737);	Complete proteome;Cytoplasm;Metal-binding;Phosphoprotein;Reference proteome;Repeat;Transferase;Ubl conjugation;Ubl conjugation pathway;Zinc;Zinc-finger.;	3.0	6.0	D2GXS7,No_Uniprotmatch	No_Description,Tripartite motif-containing protein 2	-1.0267267923142902	DOWN
estExt_fgenesh1_pg.C_170044	NvERTx.4.168571,NvERTx.4.168572,NvERTx.4.168573,NvERTx.4.168574,NvERTx.4.72534,NvERTx.4.72548	No_Description	No_GO	No_GOCC	No_GOBP	No_GOMF	No_keywords	2.0	1.0	No_Uniprotmatch,Q98902	Neural cell adhesion molecule L1,No_Description	-1.32189667638503	DOWN
estExt_fgenesh1_pg.C_3190009	NvERTx.4.200700,NvERTx.4.200702,NvERTx.4.200703,NvERTx.4.213797,NvERTx.4.216910,NvERTx.4.30068,NvERTx.4.36523,NvERTx.4.36524,NvERTx.4.42118,NvERTx.4.42119	EGF-like repeat and discoidin I-like domain-containing protein 3	GO:0070062 // GO:0031012 // GO:1903561 // GO:0005509 // GO:0005178 // GO:0007155 // GO:0007275 // GO:0010811	cell adhesion (GO:0007155);multicellular organism development (GO:0007275);positive regulation of cell-substrate adhesion (GO:0010811);	calcium ion binding (GO:0005509);integrin binding (GO:0005178);	extracellular exosome (GO:0070062);extracellular matrix (GO:0031012);extracellular vesicle (GO:1903561);	3D-structure;Alternative splicing;Calcium;Cell adhesion;Complete proteome;Developmental protein;Disulfide bond;EGF-like domain;Glycoprotein;Metal-binding;Reference proteome;Repeat;Secreted;Signal.;	2.0	1.0	No_Uniprotmatch,O43854,P70490,Q593B6,Q62935	Coagulation factor V,EGF-like repeat and discoidin I-like domain-containing protein 3,Lactadherin,No_Description,von Willebrand factor	-3.19282399803356	DOWN
estExt_fgenesh1_pg.C_360075	NvERTx.4.105434,NvERTx.4.105438,NvERTx.4.105453,NvERTx.4.105454,NvERTx.4.132000,NvERTx.4.132001,NvERTx.4.71577,NvERTx.4.71578,NvERTx.4.71579,NvERTx.4.71580,NvERTx.4.71581	U-actitoxin-Avd1f {ECO:0000303|PubMed:22683676}	GO:0005576 // GO:0042151 // GO:0009966	regulation of signal transduction (GO:0009966);	No_GOMF	extracellular region (GO:0005576);nematocyst (GO:0042151);	Cleavage on pair of basic residues;Disulfide bond;Nematocyst;Neurotoxin;Secreted;Signal;Toxin.;	1.0	5.0	B1NWT3,No_Uniprotmatch	No_Description,U-actitoxin-Avd1f {ECO:0000303|PubMed:22683676}	-1.59737101326933	DOWN
estExt_fgenesh1_pg.C_370081	NvERTx.4.168436,NvERTx.4.168437,NvERTx.4.168441,NvERTx.4.168443	Putative amidohydrolase YtcJ	GO:0016810	No_GOBP	hydrolase activity, acting on carbon-nitrogen (but not peptide) bonds (GO:0016810);	No_GOCC	Complete proteome;Hydrolase;Reference proteome.;	4.0	8.0	No_Uniprotmatch,O34355	No_Description,Putative amidohydrolase YtcJ	-2.6221929321218	DOWN
estExt_fgenesh1_pg.C_3750007	NvERTx.4.67255,NvERTx.4.67256,NvERTx.4.67257	No_Description	No_GO	No_GOCC	No_GOBP	No_GOMF	No_keywords	2.0	6.0	No_Uniprotmatch	No_Description	-1.13549063226781	DOWN
estExt_fgenesh1_pg.C_3870003	NvERTx.4.114901,NvERTx.4.114902,NvERTx.4.114904,NvERTx.4.185793,NvERTx.4.185794,NvERTx.4.185813,NvERTx.4.212842,NvERTx.4.229951,NvERTx.4.56418,NvERTx.4.56419	Dyslexia-associated protein KIAA0319-like protein {ECO:0000313|EMBL:EFA08418.1}	GO:0016021	No_GOBP	No_GOMF	integral component of membrane (GO:0016021);	Complete proteome {ECO:0000313|Proteomes:UP000007266};Membrane {ECO:0000256|SAM:Phobius};Reference proteome {ECO:0000313|Proteomes:UP000007266};Signal {ECO:0000256|SAM:SignalP};Transmembrane {ECO:0000256|SAM:Phobius};Transmembrane helix {ECO:0000256|SAM:Phobius}.;	2.0	4.0	D6WYN3_TRICA,No_Uniprotmatch,V3ZHS4_LOTGI	Dyslexia-associated protein KIAA0319-like protein {ECO:0000313|EMBL:EFA08418.1},No_Description,Uncharacterized protein {ECO:0000313|EMBL:ESO83767.1}	-1.05949519859994	DOWN
estExt_fgenesh1_pg.C_40172	NvERTx.4.12188,NvERTx.4.80788,NvERTx.4.80789	No_Description	No_GO	No_GOCC	No_GOBP	No_GOMF	No_keywords	5.0	3.0	A0A0M3IIJ8_ASCLU,No_Uniprotmatch	No_Description,Uncharacterized protein {ECO:0000313|WBParaSite:ALUE_0001837901-mRNA-1}	-1.76859983811914	DOWN
estExt_fgenesh1_pg.C_420045	NvERTx.4.126030,NvERTx.4.126033,NvERTx.4.126034,NvERTx.4.195475,NvERTx.4.195476,NvERTx.4.195479,NvERTx.4.213100	Three-prime repair exonuclease 1	GO:0005829 // GO:0005789 // GO:0005634 // GO:0008408 // GO:0008296 // GO:0032558 // GO:0003690 // GO:0008853 // GO:0046872 // GO:0032405 // GO:0032407 // GO:0042803 // GO:0003697 // GO:0035458 // GO:0006259 // GO:0006281	cellular response to interferon-beta (GO:0035458);DNA metabolic process (GO:0006259);DNA repair (GO:0006281);	3'-5' exonuclease activity (GO:0008408);3'-5'-exodeoxyribonuclease activity (GO:0008296);adenyl deoxyribonucleotide binding (GO:0032558);double-stranded DNA binding (GO:0003690);exodeoxyribonuclease III activity (GO:0008853);metal ion binding (GO:0046872);MutLalpha complex binding (GO:0032405);MutSalpha complex binding (GO:0032407);protein homodimerization activity (GO:0042803);single-stranded DN…	cytosol (GO:0005829);endoplasmic reticulum membrane (GO:0005789);nucleus (GO:0005634);	3D-structure;Complete proteome;Cytoplasm;Direct protein sequencing;Endoplasmic reticulum;Exonuclease;Hydrolase;Magnesium;Membrane;Metal-binding;Nuclease;Nucleus;Phosphoprotein;Reference proteome;Ubl conjugation.;	5.0	7.0	A0A015JTR6_9GLOM,No_Uniprotmatch,Q9NSU2,T2M7S4_HYDVU	No_Description,Three-prime repair exonuclease 1,Uncharacterized protein C20orf152 {ECO:0000313|EMBL:CDG67980.1},Uncharacterized protein {ECO:0000313|EMBL:EXX58459.1}	-1.12876644533442	DOWN
estExt_fgenesh1_pg.C_440008	NvERTx.4.233647,NvERTx.4.55602,NvERTx.4.79013	Major facilitator superfamily domain-containing protein 6	GO:0016021	No_GOBP	No_GOMF	integral component of membrane (GO:0016021);	Complete proteome;Membrane;Phosphoprotein;Reference proteome;Transmembrane;Transmembrane helix.;	3.0	7.0	No_Uniprotmatch,Q8CBH5	Major facilitator superfamily domain-containing protein 6,No_Description	-1.29016586842562	DOWN
estExt_fgenesh1_pg.C_50075	NvERTx.4.234049,NvERTx.4.51131,NvERTx.4.51132	No_Description	No_GO	No_GOCC	No_GOBP	No_GOMF	No_keywords	2.0	6.0	No_Uniprotmatch	No_Description	-1.20124968078271	DOWN
estExt_fgenesh1_pg.C_5360001		Protein TolA {ECO:0000313|EMBL:KXU79953.1}	GO:0016021 // GO:0000786 // GO:0003677 // GO:0005215 // GO:0006334	nucleosome assembly (GO:0006334);	DNA binding (GO:0003677);transporter activity (GO:0005215);	integral component of membrane (GO:0016021);nucleosome (GO:0000786);	Coiled coil {ECO:0000256|SAM:Coils};Complete proteome {ECO:0000313|Proteomes:UP000078435};Membrane {ECO:0000256|SAM:Phobius};Transmembrane {ECO:0000256|SAM:Phobius};Transmembrane helix {ECO:0000256|SAM:Phobius}.;					-4.47028272275828	DOWN
estExt_gwp.C_1110099	NvERTx.4.107302,NvERTx.4.107303,NvERTx.4.107319,NvERTx.4.122494,NvERTx.4.130119,NvERTx.4.184977,NvERTx.4.216207,NvERTx.4.883,NvERTx.4.92498,NvERTx.4.92508	Uncharacterized protein {ECO:0000313|EMBL:ELT89266.1, ECO:0000313|EnsemblMetazoa:CapteP212810}	No_GOcodes	No_GOBP	No_GOMF	No_GOCC	No_keywords	2.0	7.0	No_Uniprotmatch,R7TE00_CAPTE	ECO:0000313|EnsemblMetazoa:CapteP212810},No_Description,Uncharacterized protein {ECO:0000313|EMBL:ELT89266.1	-1.05846433868041	DOWN
estExt_gwp.C_140369	NvERTx.4.168295,NvERTx.4.168296	Organic cation/carnitine transporter 4	GO:0009535 // GO:0016021 // GO:0009705 // GO:0005524 // GO:0008514 // GO:0042631	cellular response to water deprivation (GO:0042631);	ATP binding (GO:0005524);organic anion transmembrane transporter activity (GO:0008514);	chloroplast thylakoid membrane (GO:0009535);integral component of membrane (GO:0016021);plant-type vacuole membrane (GO:0009705);	ATP-binding;Complete proteome;Ion transport;Membrane;Nucleotide-binding;Reference proteome;Transmembrane;Transmembrane helix;Transport;Vacuole.;	9.0	2.0	T2M9R2_HYDVU	Solute carrier family 22 member 15 {ECO:0000313|EMBL:CDG68874.1}	-1.18719935487477	DOWN
estExt_gwp.C_30676	NvERTx.4.194234,NvERTx.4.194235,NvERTx.4.194236,NvERTx.4.194237,NvERTx.4.194238,NvERTx.4.194239,NvERTx.4.194243,NvERTx.4.194249,NvERTx.4.194251,NvERTx.4.194253,NvERTx.4.194256,NvERTx.4.194257,NvERTx.4.78050,NvERTx.4.78051	Solute carrier family 23 member 2 {ECO:0000250|UniProtKB:Q9UGH3}	GO:0016021 // GO:0070890	No_GOBP	sodium-dependent L-ascorbate transmembrane transporter activity (GO:0070890);	integral component of membrane (GO:0016021);	Complete proteome;Glycoprotein;Ion transport;Membrane;Reference proteome;Sodium;Sodium transport;Symport;Transmembrane;Transmembrane helix;Transport.;	2.0	8.0	B0JZG0,No_Uniprotmatch,Q9Z2J0	No_Description,Solute carrier family 23 member 1,Solute carrier family 23 member 2 {ECO:0000250|UniProtKB:Q9UGH3}	-1.1464187929191498	DOWN
estExt_gwp.C_40200	NvERTx.4.129506,NvERTx.4.129507,NvERTx.4.129508,NvERTx.4.129509,NvERTx.4.129510,NvERTx.4.129520,NvERTx.4.129523,NvERTx.4.129524,NvERTx.4.129525,NvERTx.4.129526,NvERTx.4.129527,NvERTx.4.129529,NvERTx.4.129530,NvERTx.4.129531	Putative ammonium transporter 1	GO:0005887 // GO:0008519 // GO:0072488 // GO:0015695	ammonium transmembrane transport (GO:0072488);organic cation transport (GO:0015695);	ammonium transmembrane transporter activity (GO:0008519);	integral component of plasma membrane (GO:0005887);	Ammonia transport;Complete proteome;Membrane;Reference proteome;Transmembrane;Transmembrane helix;Transport.;	5.0	3.0	No_Uniprotmatch,P54145	No_Description,Putative ammonium transporter 1	-1.77868466541339	DOWN
estExt_gwp.C_430165	NvERTx.4.154638,NvERTx.4.154639,NvERTx.4.208055	Tubulin beta-2 chain	GO:0005737 // GO:0005876 // GO:0045298 // GO:0005525 // GO:0003924 // GO:0005200 // GO:0000212	meiotic spindle organization (GO:0000212);	GTP binding (GO:0005525);GTPase activity (GO:0003924);structural constituent of cytoskeleton (GO:0005200);	cytoplasm (GO:0005737);spindle microtubule (GO:0005876);tubulin complex (GO:0045298);	Complete proteome;Cytoplasm;Cytoskeleton;GTP-binding;Microtubule;Nucleotide-binding;Reference proteome.;	2.0	6.0	Q4P235,Q94571	Tubulin beta chain,Tubulin beta-2 chain	-1.08141693693015	DOWN
fgenesh1_kg.scaffold_77000005		Glutathione S-transferase	GO:0004364	No_GOBP	glutathione transferase activity (GO:0004364);	No_GOCC	3D-structure;Transferase.;					-1.5191262760355202	DOWN
fgenesh1_pg.scaffold_119000058	NvERTx.4.74472,NvERTx.4.74473	Uncharacterized protein {ECO:0000313|EMBL:ESO93556.1}	GO:0004553	No_GOBP	hydrolase activity, hydrolyzing O-glycosyl compounds (GO:0004553);	No_GOCC	Complete proteome {ECO:0000313|Proteomes:UP000030746};Reference proteome {ECO:0000313|Proteomes:UP000030746};Signal {ECO:0000256|SAM:SignalP}.;	2.0	6.0	No_Uniprotmatch,V4AJ48_LOTGI	No_Description,Uncharacterized protein {ECO:0000313|EMBL:ESO93556.1}	-1.05958325289375	DOWN
fgenesh1_pg.scaffold_11969000001		Uncharacterized protein {ECO:0000313|EMBL:EMC20828.1}	No_GOcodes	No_GOBP	No_GOMF	No_GOCC	Complete proteome {ECO:0000313|Proteomes:UP000011676}.;					-1.09373909603229	DOWN
fgenesh1_pg.scaffold_12000020	NvERTx.4.128516,NvERTx.4.217358,NvERTx.4.230279	No_Description	No_GO	No_GOCC	No_GOBP	No_GOMF	No_keywords	9.0	8.0	No_Uniprotmatch	No_Description	-1.21408071058989	DOWN
fgenesh1_pg.scaffold_12000067	NvERTx.4.20830,NvERTx.4.20831	Concanavalin A-like lectin/glucanase {ECO:0000313|EMBL:OAA55118.1}	GO:0030246 // GO:0004553 // GO:0005975	carbohydrate metabolic process (GO:0005975);	carbohydrate binding (GO:0030246);hydrolase activity, hydrolyzing O-glycosyl compounds (GO:0004553);	No_GOCC	Complete proteome {ECO:0000313|Proteomes:UP000076744};Lectin {ECO:0000313|EMBL:OAA55118.1};Reference proteome {ECO:0000313|Proteomes:UP000076744};Signal {ECO:0000256|SAM:SignalP}.;	2.0	6.0	A0A068X2J7_ECHGR,A0A167N4F0_9HYPO	Concanavalin A-like lectin/glucanase {ECO:0000313|EMBL:OAA55118.1},Granulins {ECO:0000313|EMBL:CDS24124.1}	-1.39753313754841	DOWN
fgenesh1_pg.scaffold_121000053	NvERTx.4.57409,NvERTx.4.57410	Adhesion G-protein coupled receptor G6	GO:0016021 // GO:0005622 // GO:0005886 // GO:0005518 // GO:0050840 // GO:0004930 // GO:0043236 // GO:0019933 // GO:0007166 // GO:0043583 // GO:0007186 // GO:0007507 // GO:0060347 // GO:0007005 // GO:0042552 // GO:0022011 // GO:0048932 // GO:0001503 // GO:0032290 // GO:1903670 // GO:0014037 // GO:0060879	cAMP-mediated signaling (GO:0019933);cell surface receptor signaling pathway (GO:0007166);ear development (GO:0043583);G-protein coupled receptor signaling pathway (GO:0007186);heart development (GO:0007507);heart trabecula formation (GO:0060347);mitochondrion organization (GO:0007005);myelination (GO:0042552);myelination in peripheral nervous system (GO:0022011);myelination of posterior lateral …	collagen binding (GO:0005518);extracellular matrix binding (GO:0050840);G-protein coupled receptor activity (GO:0004930);laminin binding (GO:0043236);	integral component of membrane (GO:0016021);intracellular (GO:0005622);plasma membrane (GO:0005886);	Cell membrane;Complete proteome;Disulfide bond;G-protein coupled receptor;Glycoprotein;Membrane;Polymorphism;Receptor;Reference proteome;Signal;Transducer;Transmembrane;Transmembrane helix.;	1.0	8.0	Q9V818	Probable G-protein coupled receptor Mth-like 3	-1.11757567756464	DOWN
fgenesh1_pg.scaffold_1289000001		Orexin receptor type 1	GO:0005887 // GO:0016499 // GO:0042277 // GO:0032870 // GO:0007631 // GO:0007218 // GO:0045187 // GO:0051480 // GO:1901652	cellular response to hormone stimulus (GO:0032870);feeding behavior (GO:0007631);neuropeptide signaling pathway (GO:0007218);regulation of circadian sleep/wake cycle, sleep (GO:0045187);regulation of cytosolic calcium ion concentration (GO:0051480);response to peptide (GO:1901652);	orexin receptor activity (GO:0016499);peptide binding (GO:0042277);	integral component of plasma membrane (GO:0005887);	Cell membrane;Complete proteome;Disulfide bond;G-protein coupled receptor;Membrane;Receptor;Reference proteome;Transducer;Transmembrane;Transmembrane helix.;					-2.71018244459473	DOWN
fgenesh1_pg.scaffold_15017000001	NvERTx.4.197711	N-methylhydantoinase A/oxoprolinase/acetone carboxylase, beta subunit {ECO:0000313|EMBL:SCK28031.1}	GO:0016787	No_GOBP	hydrolase activity (GO:0016787);	No_GOCC	No_keywords	3.0	2.0	No_Uniprotmatch	No_Description	-1.25480015863232	DOWN
fgenesh1_pg.scaffold_154000027	NvERTx.4.70187,NvERTx.4.70188	Melanopsin-B	GO:0016021 // GO:0004930 // GO:0009881 // GO:0007602 // GO:0018298 // GO:0007601	phototransduction (GO:0007602);protein-chromophore linkage (GO:0018298);visual perception (GO:0007601);	G-protein coupled receptor activity (GO:0004930);photoreceptor activity (GO:0009881);	integral component of membrane (GO:0016021);	Chromophore;Disulfide bond;G-protein coupled receptor;Glycoprotein;Membrane;Photoreceptor protein;Receptor;Retinal protein;Sensory transduction;Transducer;Transmembrane;Transmembrane helix.;	9.0	8.0	No_Uniprotmatch,O57422	Melanopsin-B,No_Description	-2.50873029234109	DOWN
fgenesh1_pg.scaffold_1555000003	NvERTx.4.151871,NvERTx.4.151874,NvERTx.4.165097	Uncharacterized protein {ECO:0000313|EMBL:SBS15463.1}	No_GOcodes	No_GOBP	No_GOMF	No_GOCC	No_keywords	7.0	4.0	I1EJU1_AMPQE,No_Uniprotmatch	No_Description,Uncharacterized protein {ECO:0000313|EnsemblMetazoa:PAC:15703895}	-1.36209474107224	DOWN
fgenesh1_pg.scaffold_1557000001		Putative nematogalectin {ECO:0000313|EMBL:CDU32394.1}	GO:0016021 // GO:0030246	No_GOBP	carbohydrate binding (GO:0030246);	integral component of membrane (GO:0016021);	Membrane {ECO:0000256|SAM:Phobius};Transmembrane {ECO:0000256|SAM:Phobius};Transmembrane helix {ECO:0000256|SAM:Phobius}.;					-3.14644664589848	DOWN
fgenesh1_pg.scaffold_1560000001		Cleavage and polyadenylation specificity factor subunit 3	GO:0030529 // GO:0005847 // GO:0008409 // GO:0004521 // GO:0046872 // GO:0003723 // GO:0006398	mRNA 3'-end processing by stem-loop binding and cleavage (GO:0006398);	5'-3' exonuclease activity (GO:0008409);endoribonuclease activity (GO:0004521);metal ion binding (GO:0046872);RNA binding (GO:0003723);	intracellular ribonucleoprotein complex (GO:0030529);mRNA cleavage and polyadenylation specificity factor complex (GO:0005847);	Acetylation;Complete proteome;Endonuclease;Hydrolase;Isopeptide bond;Metal-binding;mRNA processing;Nuclease;Nucleus;Phosphoprotein;Reference proteome;Ribonucleoprotein;RNA-binding;Ubl conjugation;Zinc.;					-1.29696915970713	DOWN
fgenesh1_pg.scaffold_156000057	NvERTx.4.17085,NvERTx.4.43609,NvERTx.4.43610	D(1B) dopamine receptor	GO:0005887 // GO:0004952 // GO:0010579	positive regulation of adenylate cyclase activity involved in G-protein coupled receptor signaling pathway (GO:0010579);	dopamine neurotransmitter receptor activity (GO:0004952);	integral component of plasma membrane (GO:0005887);	Cell membrane;Disulfide bond;G-protein coupled receptor;Glycoprotein;Lipoprotein;Membrane;Palmitate;Receptor;Transducer;Transmembrane;Transmembrane helix.;	9.0	6.0	No_Uniprotmatch,P47800,Q93126	D(1)-like dopamine receptor,No_Description,Probable G-protein coupled receptor No9	-1.5774555580287	DOWN
fgenesh1_pg.scaffold_19000026	NvERTx.4.41228	Pancreatic secretory granule membrane major glycoprotein GP2	GO:0031225 // GO:0005576 // GO:0005886	No_GOBP	No_GOMF	anchored component of membrane (GO:0031225);extracellular region (GO:0005576);plasma membrane (GO:0005886);	Cell membrane;Complete proteome;Direct protein sequencing;Disulfide bond;EGF-like domain;Glycoprotein;GPI-anchor;Lipoprotein;Membrane;Reference proteome;Secreted;Signal.;		5.0	P25291	Pancreatic secretory granule membrane major glycoprotein GP2	-4.10922379908402	DOWN
fgenesh1_pg.scaffold_23000016	NvERTx.4.141731,NvERTx.4.141732,NvERTx.4.141733,NvERTx.4.141734,NvERTx.4.141735,NvERTx.4.141736,NvERTx.4.31773,NvERTx.4.31774,NvERTx.4.3781	Putative histone-lysine N-methyltransferase PRDM6	GO:0005634 // GO:0018024 // GO:0046872 // GO:0003676 // GO:0042803 // GO:0051151 // GO:0045892 // GO:0022008 // GO:0006351	negative regulation of smooth muscle cell differentiation (GO:0051151);negative regulation of transcription, DNA-templated (GO:0045892);neurogenesis (GO:0022008);transcription, DNA-templated (GO:0006351);	histone-lysine N-methyltransferase activity (GO:0018024);metal ion binding (GO:0046872);nucleic acid binding (GO:0003676);protein homodimerization activity (GO:0042803);	nucleus (GO:0005634);	Alternative splicing;Chromatin regulator;Complete proteome;Metal-binding;Methyltransferase;Nucleus;Reference proteome;Repeat;Repressor;S-adenosyl-L-methionine;Transcription;Transcription regulation;Transferase;Zinc;Zinc-finger.;	2.0	6.0	A6QPM3,No_Uniprotmatch,Q3UZD5	No_Description,Putative histone-lysine N-methyltransferase PRDM6	-1.57249735259491	DOWN
fgenesh1_pg.scaffold_2436000001		Protein unc-93 homolog A	GO:0016021	No_GOBP	No_GOMF	integral component of membrane (GO:0016021);	Glycoprotein;Membrane;Transmembrane;Transmembrane helix.;					-1.46275599744368	DOWN
fgenesh1_pg.scaffold_25000085		No_Description	No_GO	No_GOCC	No_GOBP	No_GOMF	No_keywords					-1.1683409165689198	DOWN
fgenesh1_pg.scaffold_26000079	NvERTx.4.110888,NvERTx.4.110889,NvERTx.4.110899,NvERTx.4.207084,NvERTx.4.213344,NvERTx.4.215222,NvERTx.4.21949,NvERTx.4.54562,NvERTx.4.54564,NvERTx.4.837	Extracellular calcium-sensing receptor {ECO:0000305}	GO:0016324 // GO:0030424 // GO:0043679 // GO:0016323 // GO:0009986 // GO:0005737 // GO:0005887 // GO:0043025 // GO:0005634 // GO:0005886 // GO:0016597 // GO:0005509 // GO:0008144 // GO:0004930 // GO:0005178 // GO:0044325 // GO:0000287 // GO:0004435 // GO:0019808 // GO:0042803 // GO:0019901 // GO:0007193 // GO:0009653 // GO:0006915 // GO:0048754 // GO:0070509 // GO:0006874 // GO:0071333 // GO:0035…	adenylate cyclase-inhibiting G-protein coupled receptor signaling pathway (GO:0007193);anatomical structure morphogenesis (GO:0009653);apoptotic process (GO:0006915);branching morphogenesis of an epithelial tube (GO:0048754);calcium ion import (GO:0070509);cellular calcium ion homeostasis (GO:0006874);cellular response to glucose stimulus (GO:0071333);cellular response to hepatocyte growth factor…	amino acid binding (GO:0016597);calcium ion binding (GO:0005509);drug binding (GO:0008144);G-protein coupled receptor activity (GO:0004930);integrin binding (GO:0005178);ion channel binding (GO:0044325);magnesium ion binding (GO:0000287);phosphatidylinositol phospholipase C activity (GO:0004435);polyamine binding (GO:0019808);protein homodimerization activity (GO:0042803);protein kinase binding (…	apical plasma membrane (GO:0016324);axon (GO:0030424);axon terminus (GO:0043679);basolateral plasma membrane (GO:0016323);cell surface (GO:0009986);cytoplasm (GO:0005737);integral component of plasma membrane (GO:0005887);neuronal cell body (GO:0043025);nucleus (GO:0005634);plasma membrane (GO:0005886);	3D-structure;Alternative splicing;Calcium;Cell membrane;Complete proteome;Disease mutation;Disulfide bond;Epilepsy;G-protein coupled receptor;Glycoprotein;Membrane;Metal-binding;Phosphoprotein;Polymorphism;Receptor;Reference proteome;Signal;Transducer;Transmembrane;Transmembrane helix;Ubl conjugation.;	1.0	4.0	E9Q6I0,No_Uniprotmatch,P41180,P70579,P91685,Q9PW88,Q9QY96	Extracellular calcium-sensing receptor,Extracellular calcium-sensing receptor {ECO:0000305},G-protein coupled receptor family C group 6 member A,Metabotropic glutamate receptor,Metabotropic glutamate receptor 8,No_Description,Vomeronasal type-2 receptor 116 {ECO:0000312|MGI:MGI:3646674}	-1.13661867725792	DOWN
fgenesh1_pg.scaffold_29000108	NvERTx.4.68907,NvERTx.4.68908,NvERTx.4.68909,NvERTx.4.68910,NvERTx.4.68912,NvERTx.4.68913,NvERTx.4.68914,NvERTx.4.68916,NvERTx.4.68917,NvERTx.4.68918,NvERTx.4.68919,NvERTx.4.83890	Zinc finger protein 726	GO:0005634 // GO:0003677 // GO:0046872 // GO:0003700 // GO:0006355 // GO:0006351	regulation of transcription, DNA-templated (GO:0006355);transcription, DNA-templated (GO:0006351);	DNA binding (GO:0003677);metal ion binding (GO:0046872);transcription factor activity, sequence-specific DNA binding (GO:0003700);	nucleus (GO:0005634);	Alternative splicing;Complete proteome;DNA-binding;Metal-binding;Nucleus;Reference proteome;Repeat;Transcription;Transcription regulation;Zinc;Zinc-finger.;	3.0	1.0	A6NN14,B2KFW1,G3I0U8_CRIGR,No_Uniprotmatch,P17029,P18750,Q13360,Q4V784_MOUSE,Q8BII3_MOUSE	OTTMUSG00000016571 {ECO:0000313|EMBL:AAH98094.1},No_Description,Oocyte zinc finger protein XlCOF6.1,Predicted gene,Putative uncharacterized protein {ECO:0000313|EMBL:BAC34615.1},Zinc finger and SCAN domain-containing protein 20,Zinc finger protein 177,Zinc finger protein 729,Zinc finger protein 844 {ECO:0000313|EMBL:EGW13342.1},Zinc finger protein with KRAB and SCAN domains 1	-1.23695669366103	DOWN
fgenesh1_pg.scaffold_29000119	NvERTx.4.173763,NvERTx.4.173764,NvERTx.4.194939	No_Description	No_GO	No_GOCC	No_GOBP	No_GOMF	No_keywords	1.0	3.0	No_Uniprotmatch	No_Description	-1.19535231860134	DOWN
fgenesh1_pg.scaffold_31000130	NvERTx.4.61793,NvERTx.4.61794,NvERTx.4.61795,NvERTx.4.61796,NvERTx.4.61797	Transforming growth factor beta receptor type 3	GO:0009897 // GO:0031012 // GO:0016021 // GO:0005622 // GO:0005578 // GO:0015026 // GO:0005539 // GO:0008201 // GO:0050431 // GO:0070123 // GO:0005160 // GO:0005024 // GO:0030509 // GO:0016049 // GO:0001837 // GO:0006955 // GO:0035556 // GO:0051271 // GO:0032354 // GO:0007165 // GO:0007179	BMP signaling pathway (GO:0030509);cell growth (GO:0016049);epithelial to mesenchymal transition (GO:0001837);immune response (GO:0006955);intracellular signal transduction (GO:0035556);negative regulation of cellular component movement (GO:0051271);response to follicle-stimulating hormone (GO:0032354);signal transduction (GO:0007165);transforming growth factor beta receptor signaling pathway (GO…	coreceptor activity (GO:0015026);glycosaminoglycan binding (GO:0005539);heparin binding (GO:0008201);transforming growth factor beta binding (GO:0050431);transforming growth factor beta receptor activity, type III (GO:0070123);transforming growth factor beta receptor binding (GO:0005160);transforming growth factor beta-activated receptor activity (GO:0005024);	external side of plasma membrane (GO:0009897);extracellular matrix (GO:0031012);integral component of membrane (GO:0016021);intracellular (GO:0005622);proteinaceous extracellular matrix (GO:0005578);	Cell membrane;Complete proteome;Disulfide bond;Extracellular matrix;Glycoprotein;Membrane;Proteoglycan;Receptor;Reference proteome;Secreted;Signal;Transmembrane;Transmembrane helix.;		1.0	A0A0T0MNF0_9CELL,No_Uniprotmatch	No_Description,Uncharacterized protein {ECO:0000313|EMBL:KQT02500.1}	-3.1457534340195297	DOWN
fgenesh1_pg.scaffold_331000005	NvERTx.4.173080,NvERTx.4.173081,NvERTx.4.173082,NvERTx.4.173083	No_Description	No_GO	No_GOCC	No_GOBP	No_GOMF	No_keywords	9.0	6.0	No_Uniprotmatch	No_Description	-1.15298552537422	DOWN
fgenesh1_pg.scaffold_338000021	NvERTx.4.155323,NvERTx.4.155324,NvERTx.4.155340,NvERTx.4.172501,NvERTx.4.172502,NvERTx.4.172503,NvERTx.4.172505,NvERTx.4.172506,NvERTx.4.172507,NvERTx.4.172508,NvERTx.4.172510,NvERTx.4.172511,NvERTx.4.172513,NvERTx.4.172514,NvERTx.4.220037,NvERTx.4.230711,NvERTx.4.64383,NvERTx.4.91849	Extracellular matrix protein FRAS1	GO:0005604 // GO:0016021 // GO:0005886 // GO:0061618 // GO:0046872 // GO:0007154 // GO:0030326 // GO:0003338 // GO:0002009 // GO:0060021 // GO:0015031 // GO:0043588	cell communication (GO:0007154);embryonic limb morphogenesis (GO:0030326);metanephros morphogenesis (GO:0003338);morphogenesis of an epithelium (GO:0002009);palate development (GO:0060021);protein transport (GO:0015031);skin development (GO:0043588);	metal ion binding (GO:0046872);	basement membrane (GO:0005604);integral component of membrane (GO:0016021);plasma membrane (GO:0005886);sublamina densa (GO:0061618);	Calcium;Cell membrane;Complete proteome;Glycoprotein;Membrane;Metal-binding;Phosphoprotein;Reference proteome;Repeat;Signal;Transmembrane;Transmembrane helix.;	9.0	2.0	A0A0F5YCB1_9CYAN,No_Uniprotmatch,Q6NVD0,Q80T14,Q86XX4	Extracellular matrix protein FRAS1,FRAS1-related extracellular matrix protein 2,No_Description,Uncharacterized protein {ECO:0000313|EMBL:KKD35875.1}	-1.19540413135226	DOWN
fgenesh1_pg.scaffold_35000054	NvERTx.4.100613	Tubulin alpha-1 chain	GO:0000235 // GO:0005813 // GO:0005737 // GO:0005874 // GO:0005634 // GO:0048471 // GO:0005819 // GO:0005525 // GO:0003924 // GO:0005200 // GO:0019730 // GO:0007017 // GO:0007094	antimicrobial humoral response (GO:0019730);microtubule-based process (GO:0007017);mitotic spindle assembly checkpoint (GO:0007094);	GTP binding (GO:0005525);GTPase activity (GO:0003924);structural constituent of cytoskeleton (GO:0005200);	astral microtubule (GO:0000235);centrosome (GO:0005813);cytoplasm (GO:0005737);microtubule (GO:0005874);nucleus (GO:0005634);perinuclear region of cytoplasm (GO:0048471);spindle (GO:0005819);	Acetylation;Complete proteome;Cytoplasm;Cytoskeleton;GTP-binding;Microtubule;Nucleotide-binding;Reference proteome.;	9.0	4.0	P41383	Tubulin alpha-2/alpha-4 chain	-1.28074509668095	DOWN
fgenesh1_pg.scaffold_358000009	NvERTx.4.170814	Thyrotropin receptor	GO:0016323 // GO:0005887 // GO:0005886 // GO:0008528 // GO:0032403 // GO:0004872 // GO:0004996 // GO:0007190 // GO:0007189 // GO:0007166 // GO:1904588 // GO:1905229 // GO:0009755 // GO:0007399 // GO:0045762 // GO:0030819 // GO:0038194	activation of adenylate cyclase activity (GO:0007190);adenylate cyclase-activating G-protein coupled receptor signaling pathway (GO:0007189);cell surface receptor signaling pathway (GO:0007166);cellular response to glycoprotein (GO:1904588);cellular response to thyrotropin-releasing hormone (GO:1905229);hormone-mediated signaling pathway (GO:0009755);nervous system development (GO:0007399);positi…	G-protein coupled peptide receptor activity (GO:0008528);protein complex binding (GO:0032403);receptor activity (GO:0004872);thyroid-stimulating hormone receptor activity (GO:0004996);	basolateral plasma membrane (GO:0016323);integral component of plasma membrane (GO:0005887);plasma membrane (GO:0005886);	Cell membrane;Complete proteome;Disulfide bond;G-protein coupled receptor;Glycoprotein;Leucine-rich repeat;Membrane;Receptor;Reference proteome;Repeat;Signal;Sulfation;Transducer;Transmembrane;Transmembrane helix.;	5.0	8.0	No_Uniprotmatch	No_Description	-2.16546478200646	DOWN
fgenesh1_pg.scaffold_364000007	NvERTx.4.72468	Pannexin-2	GO:0005737 // GO:0012505 // GO:0005921 // GO:0016021 // GO:0005886 // GO:0055077 // GO:0022829 // GO:0006812 // GO:0007267 // GO:0034214 // GO:0002931	cation transport (GO:0006812);cell-cell signaling (GO:0007267);protein hexamerization (GO:0034214);response to ischemia (GO:0002931);	gap junction hemi-channel activity (GO:0055077);wide pore channel activity (GO:0022829);	cytoplasm (GO:0005737);endomembrane system (GO:0012505);gap junction (GO:0005921);integral component of membrane (GO:0016021);plasma membrane (GO:0005886);	Alternative splicing;Cell junction;Cell membrane;Complete proteome;Gap junction;Glycoprotein;Ion channel;Ion transport;Membrane;Phosphoprotein;Polymorphism;Reference proteome;Transmembrane;Transmembrane helix;Transport.;	2.0	6.0	H3BCF1_LATCH	Pannexin {ECO:0000256|RuleBase:RU010713}	-1.31309199102574	DOWN
fgenesh1_pg.scaffold_37000039	NvERTx.4.61704,NvERTx.4.61705,NvERTx.4.61706,NvERTx.4.61707,NvERTx.4.61708,NvERTx.4.61709	Ankyrin repeat domain-containing protein 66	GO:0005622	No_GOBP	No_GOMF	intracellular (GO:0005622);	ANK repeat;Complete proteome;Reference proteome;Repeat.;	3.0	4.0	B4E2M5,No_Uniprotmatch	Ankyrin repeat domain-containing protein 66,No_Description	-1.2235696900063402	DOWN
fgenesh1_pg.scaffold_43000043	NvERTx.4.128342,NvERTx.4.128348	Adenosine receptor A2a	GO:0030673 // GO:0030425 // GO:0012505 // GO:0005887 // GO:0005882 // GO:0016020 // GO:0043025 // GO:0005886 // GO:0014069 // GO:0045211 // GO:0048786 // GO:0042734 // GO:0051393 // GO:0019899 // GO:0001609 // GO:0042802 // GO:0046982 // GO:0031802 // GO:0001973 // GO:0007189 // GO:0048143 // GO:0042755 // GO:0060079 // GO:0007186 // GO:0060080 // GO:0007626 // GO:0051899 // GO:0046636 // GO:0008…	adenosine receptor signaling pathway (GO:0001973);adenylate cyclase-activating G-protein coupled receptor signaling pathway (GO:0007189);astrocyte activation (GO:0048143);eating behavior (GO:0042755);excitatory postsynaptic potential (GO:0060079);G-protein coupled receptor signaling pathway (GO:0007186);inhibitory postsynaptic potential (GO:0060080);locomotory behavior (GO:0007626);membrane depol…	alpha-actinin binding (GO:0051393);enzyme binding (GO:0019899);G-protein coupled adenosine receptor activity (GO:0001609);identical protein binding (GO:0042802);protein heterodimerization activity (GO:0046982);type 5 metabotropic glutamate receptor binding (GO:0031802);	axolemma (GO:0030673);dendrite (GO:0030425);endomembrane system (GO:0012505);integral component of plasma membrane (GO:0005887);intermediate filament (GO:0005882);membrane (GO:0016020);neuronal cell body (GO:0043025);plasma membrane (GO:0005886);postsynaptic density of dendrite (GO:0014069);postsynaptic membrane (GO:0045211);presynaptic active zone (GO:0048786);presynaptic membrane (GO:0042734);	Cell membrane;Complete proteome;Disulfide bond;G-protein coupled receptor;Glycoprotein;Membrane;Receptor;Reference proteome;Transducer;Transmembrane;Transmembrane helix;Ubl conjugation.;	1.0	8.0	No_Uniprotmatch,P56450	Melanocortin receptor 4,No_Description	-1.9750078116791103	DOWN
fgenesh1_pg.scaffold_465000009	NvERTx.4.1881,NvERTx.4.233556,NvERTx.4.76175,NvERTx.4.76176,NvERTx.4.76177	Serine protease 23	GO:0070062 // GO:0005615 // GO:0005634 // GO:0004252	No_GOBP	serine-type endopeptidase activity (GO:0004252);	extracellular exosome (GO:0070062);extracellular space (GO:0005615);nucleus (GO:0005634);	Complete proteome;Disulfide bond;Glycoprotein;Hydrolase;Protease;Reference proteome;Secreted;Serine protease;Signal.;	2.0	6.0	N/A,No_Uniprotmatch,Q8C0F9,Q9D6X6	Inactive serine protease 35,N/A,No_Description,Serine protease 23	-1.09924780806483	DOWN
fgenesh1_pg.scaffold_474000007	NvERTx.4.118263,NvERTx.4.118265,NvERTx.4.127868,NvERTx.4.127871,NvERTx.4.127872,NvERTx.4.8777,NvERTx.4.8779,NvERTx.4.8780	Uncharacterized protein {ECO:0000313|EMBL:SBT76786.1}	No_GOcodes	No_GOBP	No_GOMF	No_GOCC	Coiled coil {ECO:0000256|SAM:Coils}.;	4.0	7.0	No_Uniprotmatch	No_Description	-3.55425251601204	DOWN
fgenesh1_pg.scaffold_52000066	NvERTx.4.150340,NvERTx.4.150341,NvERTx.4.150342	N-acetylated-alpha-linked acidic dipeptidase 2	GO:0016021 // GO:0005886 // GO:0004180 // GO:0016805 // GO:0046872 // GO:0008237 // GO:0050129 // GO:0008233 // GO:0042135 // GO:0006508	neurotransmitter catabolic process (GO:0042135);proteolysis (GO:0006508);	carboxypeptidase activity (GO:0004180);dipeptidase activity (GO:0016805);metal ion binding (GO:0046872);metallopeptidase activity (GO:0008237);N-formylglutamate deformylase activity (GO:0050129);peptidase activity (GO:0008233);	integral component of membrane (GO:0016021);plasma membrane (GO:0005886);	Carboxypeptidase;Cell membrane;Complete proteome;Dipeptidase;Glycoprotein;Hydrolase;Membrane;Metal-binding;Metalloprotease;Multifunctional enzyme;Protease;Reference proteome;Signal-anchor;Transmembrane;Transmembrane helix;Zinc.;	3.0	5.0	Q9CZR2	N-acetylated-alpha-linked acidic dipeptidase 2	-1.14013485157461	DOWN
fgenesh1_pg.scaffold_557000003	NvERTx.4.202328	Cadherin EGF LAG seven-pass G-type receptor 2	GO:0005737 // GO:0016021 // GO:0005886 // GO:0005509 // GO:0004930 // GO:0048813 // GO:0007186 // GO:0007156 // GO:0021999 // GO:0022407 // GO:0006355 // GO:0016055 // GO:0060071	dendrite morphogenesis (GO:0048813);G-protein coupled receptor signaling pathway (GO:0007186);homophilic cell adhesion via plasma membrane adhesion molecules (GO:0007156);neural plate anterior/posterior regionalization (GO:0021999);regulation of cell-cell adhesion (GO:0022407);regulation of transcription, DNA-templated (GO:0006355);Wnt signaling pathway (GO:0016055);Wnt signaling pathway, planar …	calcium ion binding (GO:0005509);G-protein coupled receptor activity (GO:0004930);	cytoplasm (GO:0005737);integral component of membrane (GO:0016021);plasma membrane (GO:0005886);	Calcium;Cell membrane;Complete proteome;Developmental protein;Disulfide bond;EGF-like domain;G-protein coupled receptor;Glycoprotein;Hydroxylation;Laminin EGF-like domain;Membrane;Polymorphism;Receptor;Reference proteome;Repeat;Signal;Transducer;Transmembrane;Transmembrane helix.;		7.0	No_Uniprotmatch	No_Description	-1.08575770499547	DOWN
fgenesh1_pg.scaffold_585000004	NvERTx.4.194936,NvERTx.4.223352	Tripartite motif-containing protein 45	GO:0005829 // GO:0045171 // GO:0005654 // GO:0008270 // GO:0060348	bone development (GO:0060348);	zinc ion binding (GO:0008270);	cytosol (GO:0005829);intercellular bridge (GO:0045171);nucleoplasm (GO:0005654);	Alternative splicing;Coiled coil;Complete proteome;Cytoplasm;Metal-binding;Nucleus;Reference proteome;Repeat;Zinc;Zinc-finger.;	9.0	1.0	No_Uniprotmatch,Q86XT4	E3 ubiquitin-protein ligase TRIM50,No_Description	-1.46672043858831	DOWN
fgenesh1_pg.scaffold_60000082	NvERTx.4.39325,NvERTx.4.39326,NvERTx.4.39327,NvERTx.4.39328,NvERTx.4.39329,NvERTx.4.39330,NvERTx.4.39331	Probable hemoglobin and hemoglobin-haptoglobin-binding protein 3	GO:0009279 // GO:0016021 // GO:0004872 // GO:0006810	transport (GO:0006810);	receptor activity (GO:0004872);	cell outer membrane (GO:0009279);integral component of membrane (GO:0016021);	Cell outer membrane;Complete proteome;Membrane;Receptor;Reference proteome;Repeat;Signal;TonB box;Transmembrane;Transmembrane beta strand;Transport.;	2.0	8.0	No_Uniprotmatch	No_Description	-1.52421611100355	DOWN
fgenesh1_pg.scaffold_710000002		60S ribosomal protein L24	GO:0005840	No_GOBP	No_GOMF	ribosome (GO:0005840);	Ribonucleoprotein;Ribosomal protein.;					-1.62538026024672	DOWN
fgenesh1_pg.scaffold_7160000001	NvERTx.4.158735,NvERTx.4.158738,NvERTx.4.158739,NvERTx.4.158740,NvERTx.4.158741,NvERTx.4.162322,NvERTx.4.162327,NvERTx.4.91711,NvERTx.4.91712,NvERTx.4.91715	Deleted in malignant brain tumors 1 protein	GO:0005737 // GO:0070062 // GO:0005576 // GO:0005615 // GO:0019898 // GO:0030670 // GO:0042589 // GO:0048306 // GO:0003677 // GO:1904399 // GO:0001530 // GO:0070891 // GO:0038187 // GO:0005044 // GO:0008329 // GO:0035375 // GO:0061844 // GO:0044267 // GO:0050829 // GO:0050830 // GO:0051607 // GO:0030855 // GO:0043152 // GO:0045087 // GO:0007275 // GO:0015031 // GO:0006898 // GO:0016032	antimicrobial humoral immune response mediated by antimicrobial peptide (GO:0061844);cellular protein metabolic process (GO:0044267);defense response to Gram-negative bacterium (GO:0050829);defense response to Gram-positive bacterium (GO:0050830);defense response to virus (GO:0051607);epithelial cell differentiation (GO:0030855);induction of bacterial agglutination (GO:0043152);innate immune resp…	calcium-dependent protein binding (GO:0048306);DNA binding (GO:0003677);heparan sulfate binding (GO:1904399);lipopolysaccharide binding (GO:0001530);lipoteichoic acid binding (GO:0070891);pattern recognition receptor activity (GO:0038187);scavenger receptor activity (GO:0005044);signaling pattern recognition receptor activity (GO:0008329);zymogen binding (GO:0035375);	cytoplasm (GO:0005737);extracellular exosome (GO:0070062);extracellular region (GO:0005576);extracellular space (GO:0005615);extrinsic component of membrane (GO:0019898);phagocytic vesicle membrane (GO:0030670);zymogen granule membrane (GO:0042589);	Alternative splicing;Antiviral defense;Complete proteome;Developmental protein;Differentiation;Direct protein sequencing;Disulfide bond;Glycoprotein;Host-virus interaction;Polymorphism;Protein transport;Reference proteome;Repeat;Secreted;Signal;Transport;Tumor suppressor.;	8.0	7.0	No_Uniprotmatch,Q5G267,Q9UGM3,T2MEB0_HYDVU	Deleted in malignant brain tumors 1 protein,Forkhead box protein K1 {ECO:0000313|EMBL:CDG70444.1},Neurotrypsin,No_Description	-2.36293449998402	DOWN
fgenesh1_pg.scaffold_73000005	NvERTx.4.105634	Vesicular inhibitory amino acid transporter	GO:0030659 // GO:0016021 // GO:0006836	neurotransmitter transport (GO:0006836);	No_GOMF	cytoplasmic vesicle membrane (GO:0030659);integral component of membrane (GO:0016021);	Cytoplasmic vesicle;Glycoprotein;Membrane;Neurotransmitter transport;Transmembrane;Transmembrane helix;Transport.;	4.0	4.0	Q6PF45	Vesicular inhibitory amino acid transporter	-1.42998001140935	DOWN
fgenesh1_pg.scaffold_73000027	NvERTx.4.228766	Beta-2 adrenergic receptor	GO:0016324 // GO:0005769 // GO:0005887 // GO:0005634 // GO:0043235 // GO:0008179 // GO:0001540 // GO:0004941 // GO:0051379 // GO:0051380 // GO:0015459 // GO:0032403 // GO:0042803 // GO:0007190 // GO:0071880 // GO:0045453 // GO:0050873 // GO:0007267 // GO:1904646 // GO:0002032 // GO:0002024 // GO:0031649 // GO:0040015 // GO:0045986 // GO:0002025 // GO:2000969 // GO:1901098 // GO:0030501 // GO:1904…	activation of adenylate cyclase activity (GO:0007190);adenylate cyclase-activating adrenergic receptor signaling pathway (GO:0071880);bone resorption (GO:0045453);brown fat cell differentiation (GO:0050873);cell-cell signaling (GO:0007267);cellular response to amyloid-beta (GO:1904646);desensitization of G-protein coupled receptor protein signaling pathway by arrestin (GO:0002032);diet induced th…	adenylate cyclase binding (GO:0008179);amyloid-beta binding (GO:0001540);beta2-adrenergic receptor activity (GO:0004941);epinephrine binding (GO:0051379);norepinephrine binding (GO:0051380);potassium channel regulator activity (GO:0015459);protein complex binding (GO:0032403);protein homodimerization activity (GO:0042803);	apical plasma membrane (GO:0016324);early endosome (GO:0005769);integral component of plasma membrane (GO:0005887);nucleus (GO:0005634);receptor complex (GO:0043235);	Cell membrane;Complete proteome;Disulfide bond;Endosome;G-protein coupled receptor;Glycoprotein;Hydroxylation;Lipoprotein;Membrane;Palmitate;Phosphoprotein;Receptor;Reference proteome;Transducer;Transmembrane;Transmembrane helix;Ubl conjugation.;			No_Uniprotmatch	No_Description	-2.7454649367617203	DOWN
fgenesh1_pg.scaffold_764000006		Chondroitin proteoglycan 2	GO:0005576 // GO:0008061 // GO:0006030 // GO:0009790 // GO:0000281	chitin metabolic process (GO:0006030);embryo development (GO:0009790);mitotic cytokinesis (GO:0000281);	chitin binding (GO:0008061);	extracellular region (GO:0005576);	Cell cycle;Cell division;Chitin-binding;Complete proteome;Developmental protein;Disulfide bond;Glycoprotein;Proteoglycan;Reference proteome;Repeat;Signal.;					-1.9466050531728205	DOWN
fgenesh1_pg.scaffold_7827000001		Uncharacterized protein {ECO:0000313|EMBL:EEN53290.1}	GO:0036156 // GO:0008569 // GO:0045505 // GO:0045503 // GO:0051959 // GO:0003341 // GO:0036159	cilium movement (GO:0003341);inner dynein arm assembly (GO:0036159);	ATP-dependent microtubule motor activity, minus-end-directed (GO:0008569);dynein intermediate chain binding (GO:0045505);dynein light chain binding (GO:0045503);dynein light intermediate chain binding (GO:0051959);	inner dynein arm (GO:0036156);	Coiled coil {ECO:0000256|SAM:Coils};Complete proteome {ECO:0000313|Proteomes:UP000001554};Reference proteome {ECO:0000313|Proteomes:UP000001554}.;					-2.07042628430208	DOWN
fgenesh1_pg.scaffold_9000005	NvERTx.4.55432	Matrilin-2	GO:0005604 // GO:0031012 // GO:0005615 // GO:0005578 // GO:0005509 // GO:0007411 // GO:0031104 // GO:0008347 // GO:0001764 // GO:0048678	axon guidance (GO:0007411);dendrite regeneration (GO:0031104);glial cell migration (GO:0008347);neuron migration (GO:0001764);response to axon injury (GO:0048678);	calcium ion binding (GO:0005509);	basement membrane (GO:0005604);extracellular matrix (GO:0031012);extracellular space (GO:0005615);proteinaceous extracellular matrix (GO:0005578);	Alternative splicing;Coiled coil;Complete proteome;Disulfide bond;EGF-like domain;Glycoprotein;Polymorphism;Reference proteome;Repeat;Secreted;Signal.;		1.0	O00339	Matrilin-2	-1.70799226502138	DOWN
fgenesh1_pg.scaffold_9000007	NvERTx.4.156624,NvERTx.4.156625,NvERTx.4.156642	Matrilin-2	GO:0005604 // GO:0031012 // GO:0005615 // GO:0005578 // GO:0005509 // GO:0007411 // GO:0031104 // GO:0008347 // GO:0001764 // GO:0048678	axon guidance (GO:0007411);dendrite regeneration (GO:0031104);glial cell migration (GO:0008347);neuron migration (GO:0001764);response to axon injury (GO:0048678);	calcium ion binding (GO:0005509);	basement membrane (GO:0005604);extracellular matrix (GO:0031012);extracellular space (GO:0005615);proteinaceous extracellular matrix (GO:0005578);	Alternative splicing;Coiled coil;Complete proteome;Disulfide bond;EGF-like domain;Glycoprotein;Polymorphism;Reference proteome;Repeat;Secreted;Signal.;	2.0	6.0	O00339	Matrilin-2	-1.602422182124	DOWN
fgenesh1_pg.scaffold_94000057	NvERTx.4.207602,NvERTx.4.230519,NvERTx.4.59315,NvERTx.4.59316,NvERTx.4.59317	Chitinase {ECO:0000313|EMBL:ADB61056.1}	GO:0005576 // GO:0030246 // GO:0008061 // GO:0004568 // GO:0005975	carbohydrate metabolic process (GO:0005975);	carbohydrate binding (GO:0030246);chitin binding (GO:0008061);chitinase activity (GO:0004568);	extracellular region (GO:0005576);	Complete proteome {ECO:0000313|Proteomes:UP000001903};Glycosidase {ECO:0000313|EMBL:ADB61056.1};Hydrolase {ECO:0000313|EMBL:ADB61056.1};Reference proteome {ECO:0000313|Proteomes:UP000001903}.;	2.0	6.0	No_Uniprotmatch	No_Description	-1.21787931680682	DOWN
fgenesh1_pm.scaffold_373000002	NvERTx.4.14626,NvERTx.4.207127,NvERTx.4.72038,NvERTx.4.72039,NvERTx.4.72040,NvERTx.4.72041	Vesicular glutamate transporter 2	GO:0030054 // GO:0016021 // GO:0043005 // GO:0030672 // GO:0005313 // GO:0015293 // GO:0089711 // GO:0098700 // GO:0006814	L-glutamate transmembrane transport (GO:0089711);neurotransmitter loading into synaptic vesicle (GO:0098700);sodium ion transport (GO:0006814);	L-glutamate transmembrane transporter activity (GO:0005313);symporter activity (GO:0015293);	cell junction (GO:0030054);integral component of membrane (GO:0016021);neuron projection (GO:0043005);synaptic vesicle membrane (GO:0030672);	Cell junction;Complete proteome;Cytoplasmic vesicle;Glycoprotein;Ion transport;Membrane;Neurotransmitter transport;Reference proteome;Sodium;Sodium transport;Symport;Synapse;Synaptosome;Transmembrane;Transmembrane helix;Transport.;	2.0	6.0	No_Uniprotmatch,Q6INC8,Q9JI12	No_Description,Vesicular glutamate transporter 1,Vesicular glutamate transporter 2	-1.63820665730117	DOWN
fgenesh1_pm.scaffold_85000002	NvERTx.4.37061,NvERTx.4.51713	Uncharacterized protein {ECO:0000313|EMBL:JAM41773.1}	No_GOcodes	No_GOBP	No_GOMF	No_GOCC	No_keywords	2.0	6.0	No_Uniprotmatch,O09037	No_Description,Regenerating islet-derived protein 3-alpha	-1.65311820209537	DOWN
fgsh_est.C_scaffold_188000003	NvERTx.4.114697	DBH-like monooxygenase protein 1	GO:0005789 // GO:0005615 // GO:0016021 // GO:0016020 // GO:0030667 // GO:0005507 // GO:0004500 // GO:0042420 // GO:0042421 // GO:0006589	dopamine catabolic process (GO:0042420);norepinephrine biosynthetic process (GO:0042421);octopamine biosynthetic process (GO:0006589);	copper ion binding (GO:0005507);dopamine beta-monooxygenase activity (GO:0004500);	endoplasmic reticulum membrane (GO:0005789);extracellular space (GO:0005615);integral component of membrane (GO:0016021);membrane (GO:0016020);secretory granule membrane (GO:0030667);	Complete proteome;Copper;Disulfide bond;Endoplasmic reticulum;Glycoprotein;Membrane;Metal-binding;Monooxygenase;Oxidoreductase;Reference proteome;Signal;Transmembrane;Transmembrane helix.;	5.0	5.0	Q9CXI3	DBH-like monooxygenase protein 1	-1.08234962569861	DOWN
fgsh_est.C_scaffold_194000001	NvERTx.4.188451,NvERTx.4.188454,NvERTx.4.190166,NvERTx.4.190167,NvERTx.4.190168,NvERTx.4.190169,NvERTx.4.190172,NvERTx.4.190173,NvERTx.4.190175	No_Description	No_GO	No_GOCC	No_GOBP	No_GOMF	No_keywords	2.0	8.0	C0HK24,No_Uniprotmatch	L-rhamnose-binding lectin ELEL-1 {ECO:0000303|PubMed:25881955},No_Description	-3.40146113635227	DOWN
fgsh_est.C_scaffold_58000012	NvERTx.4.150789,NvERTx.4.150790,NvERTx.4.150791	Insulin-induced gene 2 protein	GO:0005789 // GO:0032937 // GO:0008134 // GO:0006695 // GO:0060363 // GO:0042472 // GO:0042474 // GO:0045717 // GO:0010894 // GO:0060021 // GO:0070542 // GO:0032868 // GO:0032933 // GO:0006641	cholesterol biosynthetic process (GO:0006695);cranial suture morphogenesis (GO:0060363);inner ear morphogenesis (GO:0042472);middle ear morphogenesis (GO:0042474);negative regulation of fatty acid biosynthetic process (GO:0045717);negative regulation of steroid biosynthetic process (GO:0010894);palate development (GO:0060021);response to fatty acid (GO:0070542);response to insulin (GO:0032868);SR…	transcription factor binding (GO:0008134);	endoplasmic reticulum membrane (GO:0005789);SREBP-SCAP-Insig complex (GO:0032937);	3D-structure;Cholesterol metabolism;Complete proteome;Endoplasmic reticulum;Lipid metabolism;Membrane;Reference proteome;Steroid metabolism;Sterol metabolism;Transmembrane;Transmembrane helix.;	4.0	1.0	Q80UA9,Q9Y5U4	Insulin-induced gene 2 protein	-1.1234014647248998	DOWN
gw.1091.21.1		Uncharacterized protein YLR154C-G	No_GOcodes	No_GOBP	No_GOMF	No_GOCC	Complete proteome;Reference proteome.;					-1.33392369453588	DOWN
gw.1166.2.1	NvERTx.4.60551,NvERTx.4.60552,NvERTx.4.67682,NvERTx.4.67688,NvERTx.4.67693,NvERTx.4.67694,NvERTx.4.67700,NvERTx.4.67702,NvERTx.4.67703,NvERTx.4.67705,NvERTx.4.67706,NvERTx.4.67708	Uncharacterized protein {ECO:0000313|EnsemblProtists:EKX37987}	No_GOcodes	No_GOBP	No_GOMF	No_GOCC	No_keywords	2.0	5.0	A0A0P6AKB0_9CRUS,A0A1J4MAW8_ACIBA,E9DK74_COCPS	No_description,Putative uncharacterized protein {ECO:0000313|EMBL:EFW13179.1},Uncharacterized protein {ECO:0000313|EMBL:JAM62088.1}	-2.5180908588710698	DOWN
gw.124.41.1	NvERTx.4.122748,NvERTx.4.122749	Forkhead box protein I1-ema	GO:0005634 // GO:0043565 // GO:0003700 // GO:0007275 // GO:0042664 // GO:0048335 // GO:0045893 // GO:0006351	multicellular organism development (GO:0007275);negative regulation of endodermal cell fate specification (GO:0042664);negative regulation of mesodermal cell fate determination (GO:0048335);positive regulation of transcription, DNA-templated (GO:0045893);transcription, DNA-templated (GO:0006351);	sequence-specific DNA binding (GO:0043565);transcription factor activity, sequence-specific DNA binding (GO:0003700);	nucleus (GO:0005634);	Activator;Developmental protein;DNA-binding;Nucleus;Transcription;Transcription regulation.;	5.0	8.0	Q63248,Q6P2Z3	Forkhead box protein I1,Forkhead box protein I2	-3.38640957240897	DOWN
gw.12771.1.1		Hepatocyte growth factor receptor	GO:0016021 // GO:0005524 // GO:0004714 // GO:0050918 // GO:2001028 // GO:0071526 // GO:0007169	positive chemotaxis (GO:0050918);positive regulation of endothelial cell chemotaxis (GO:2001028);semaphorin-plexin signaling pathway (GO:0071526);transmembrane receptor protein tyrosine kinase signaling pathway (GO:0007169);	ATP binding (GO:0005524);transmembrane receptor protein tyrosine kinase activity (GO:0004714);	integral component of membrane (GO:0016021);	ATP-binding;Disulfide bond;Glycoprotein;Kinase;Membrane;Nucleotide-binding;Phosphoprotein;Proto-oncogene;Receptor;Repeat;Signal;Transferase;Transmembrane;Transmembrane helix;Tyrosine-protein kinase;Ubl conjugation.;					-3.01912788241144	DOWN
gw.1341.2.1		Uncharacterized protein {ECO:0000313|EMBL:EFX60215.1}	No_GOcodes	No_GOBP	No_GOMF	No_GOCC	Complete proteome {ECO:0000313|Proteomes:UP000000305};Reference proteome {ECO:0000313|Proteomes:UP000000305}.;					-1.06476178682782	DOWN
gw.1344.5.1		Unplaced genomic scaffold K443scaffold_78, whole genome shotgun sequence {ECO:0000313|EMBL:KIK01045.1}	No_GOcodes	No_GOBP	No_GOMF	No_GOCC	Complete proteome {ECO:0000313|Proteomes:UP000054477};Reference proteome {ECO:0000313|Proteomes:UP000054477}.;					-1.10139363677121	DOWN
gw.1388.1.1	NvERTx.4.93201	F-box only protein 8	GO:0000151 // GO:0005086 // GO:0032012 // GO:0006511	regulation of ARF protein signal transduction (GO:0032012);ubiquitin-dependent protein catabolic process (GO:0006511);	ARF guanyl-nucleotide exchange factor activity (GO:0005086);	ubiquitin ligase complex (GO:0000151);	Complete proteome;Guanine-nucleotide releasing factor;Reference proteome.;	2.0	4.0	No_Uniprotmatch	No_Description	-1.97564746654963	DOWN
gw.186.44.1		Cytochrome P450 1A1	GO:0009925 // GO:0005623 // GO:0005737 // GO:0005789 // GO:0031528 // GO:0005720 // GO:0031965 // GO:0048471 // GO:0005791 // GO:0005790 // GO:0070330 // GO:0020037 // GO:0005506 // GO:0071615	oxidative deethylation (GO:0071615);	aromatase activity (GO:0070330);heme binding (GO:0020037);iron ion binding (GO:0005506);	basal plasma membrane (GO:0009925);cell (GO:0005623);cytoplasm (GO:0005737);endoplasmic reticulum membrane (GO:0005789);microvillus membrane (GO:0031528);nuclear heterochromatin (GO:0005720);nuclear membrane (GO:0031965);perinuclear region of cytoplasm (GO:0048471);rough endoplasmic reticulum (GO:0005791);smooth endoplasmic reticulum (GO:0005790);	Endoplasmic reticulum;Heme;Iron;Membrane;Metal-binding;Microsome;Monooxygenase;Oxidoreductase.;					-4.07852177009905	DOWN
gw.22.180.1		Uncharacterized protein {ECO:0000313|EMBL:EFX60215.1}	No_GOcodes	No_GOBP	No_GOMF	No_GOCC	Complete proteome {ECO:0000313|Proteomes:UP000000305};Reference proteome {ECO:0000313|Proteomes:UP000000305}.;					-1.1860168391284298	DOWN
gw.22.245.1	NvERTx.4.67269	PR domain zinc finger protein 14	GO:0005654 // GO:0031490 // GO:0046872 // GO:0008168 // GO:0003723 // GO:0000977 // GO:0001708 // GO:0000902 // GO:0007566 // GO:0009566 // GO:0007281 // GO:0030718 // GO:0034972 // GO:0048873 // GO:0060817 // GO:0001827 // GO:0040037 // GO:0000122 // GO:1902093 // GO:1902459 // GO:0044030 // GO:0035019 // GO:0006351	cell fate specification (GO:0001708);cell morphogenesis (GO:0000902);embryo implantation (GO:0007566);fertilization (GO:0009566);germ cell development (GO:0007281);germ-line stem cell population maintenance (GO:0030718);histone H3-R26 methylation (GO:0034972);homeostasis of number of cells within a tissue (GO:0048873);inactivation of paternal X chromosome (GO:0060817);inner cell mass cell fate co…	chromatin DNA binding (GO:0031490);metal ion binding (GO:0046872);methyltransferase activity (GO:0008168);RNA binding (GO:0003723);RNA polymerase II regulatory region sequence-specific DNA binding (GO:0000977);	nucleoplasm (GO:0005654);	Complete proteome;DNA-binding;Metal-binding;Methyltransferase;Nucleus;Phosphoprotein;Polymorphism;Reference proteome;Repeat;S-adenosyl-L-methionine;Transcription;Transcription regulation;Transferase;Zinc;Zinc-finger.;	3.0	5.0	Q9GZV8	PR domain zinc finger protein 14	-2.73046813263965	DOWN
gw.234.19.1	NvERTx.4.232288,NvERTx.4.233942	Uncharacterized protein {ECO:0000313|EMBL:OCA18298.1}	No_GOcodes	No_GOBP	No_GOMF	No_GOCC	Complete proteome {ECO:0000313|Proteomes:UP000008143};Reference proteome {ECO:0000313|Proteomes:UP000008143}.;		6.0	G7H7W3_HYDVU,No_Uniprotmatch	Minicollagen 10 {ECO:0000313|EMBL:DAA34984.1},No_Description	-1.03136728277867	DOWN
gw.28.18.1	NvERTx.4.15153,NvERTx.4.154187,NvERTx.4.154188,NvERTx.4.154189,NvERTx.4.154190,NvERTx.4.154191,NvERTx.4.211028	Unconventional myosin-VIIa	GO:0016324 // GO:0005938 // GO:0005737 // GO:0005829 // GO:0005765 // GO:0042470 // GO:0005902 // GO:0031477 // GO:0032391 // GO:0001917 // GO:0001750 // GO:0032420 // GO:0045202 // GO:1990435 // GO:0051015 // GO:0030898 // GO:0043531 // GO:0005524 // GO:0005516 // GO:0000146 // GO:0019904 // GO:0042803 // GO:0047485 // GO:0030507 // GO:0030048 // GO:0060088 // GO:0050957 // GO:0042462 // GO:0006…	actin filament-based movement (GO:0030048);auditory receptor cell stereocilium organization (GO:0060088);equilibrioception (GO:0050957);eye photoreceptor cell development (GO:0042462);intracellular protein transport (GO:0006886);lysosome organization (GO:0007040);phagolysosome assembly (GO:0001845);pigment granule transport (GO:0051904);post-embryonic animal organ morphogenesis (GO:0048563);senso…	actin filament binding (GO:0051015);actin-dependent ATPase activity (GO:0030898);ADP binding (GO:0043531);ATP binding (GO:0005524);calmodulin binding (GO:0005516);microfilament motor activity (GO:0000146);protein domain specific binding (GO:0019904);protein homodimerization activity (GO:0042803);protein N-terminus binding (GO:0047485);spectrin binding (GO:0030507);	apical plasma membrane (GO:0016324);cell cortex (GO:0005938);cytoplasm (GO:0005737);cytosol (GO:0005829);lysosomal membrane (GO:0005765);melanosome (GO:0042470);microvillus (GO:0005902);myosin VII complex (GO:0031477);photoreceptor connecting cilium (GO:0032391);photoreceptor inner segment (GO:0001917);photoreceptor outer segment (GO:0001750);stereocilium (GO:0032420);synapse (GO:0045202);upper t…	Actin-binding;Alternative splicing;ATP-binding;Calmodulin-binding;Complete proteome;Cytoplasm;Cytoskeleton;Deafness;Disease mutation;Hearing;Leber congenital amaurosis;Motor protein;Myosin;Non-syndromic deafness;Nucleotide-binding;Phosphoprotein;Polymorphism;Reference proteome;Repeat;Retinitis pigmentosa;SH3 domain;Usher syndrome.;	9.0	3.0	No_Uniprotmatch,P97479,Q13402,Q17LW0	Myosin-VIIa,No_Description,Unconventional myosin-VIIa	-1.04837255024525	DOWN
gw.2828.2.1		Uncharacterized protein {ECO:0000313|EMBL:EKX35643.1, ECO:0000313|EnsemblProtists:EKX35643}	No_GOcodes	No_GOBP	No_GOMF	No_GOCC	Complete proteome {ECO:0000313|Proteomes:UP000011087};Reference proteome {ECO:0000313|Proteomes:UP000011087}.;					-1.00248179251214	DOWN
gw.29.180.1	NvERTx.4.135833,NvERTx.4.135834,NvERTx.4.135835,NvERTx.4.135836,NvERTx.4.135837,NvERTx.4.135838	Neurogenic locus notch homolog protein 2	GO:0009986 // GO:0005929 // GO:0005829 // GO:0005576 // GO:0005887 // GO:0016020 // GO:0005654 // GO:0005634 // GO:0005886 // GO:0043235 // GO:0005509 // GO:0019899 // GO:0051059 // GO:0004872 // GO:0009887 // GO:0060413 // GO:0046849 // GO:0007050 // GO:0001709 // GO:0016049 // GO:1990705 // GO:0061073 // GO:0042742 // GO:0007368 // GO:0030326 // GO:0072104 // GO:0072015 // GO:0001947 // GO:0072…	animal organ morphogenesis (GO:0009887);atrial septum morphogenesis (GO:0060413);bone remodeling (GO:0046849);cell cycle arrest (GO:0007050);cell fate determination (GO:0001709);cell growth (GO:0016049);cholangiocyte proliferation (GO:1990705);ciliary body morphogenesis (GO:0061073);defense response to bacterium (GO:0042742);determination of left/right symmetry (GO:0007368);embryonic limb morphog…	calcium ion binding (GO:0005509);enzyme binding (GO:0019899);NF-kappaB binding (GO:0051059);receptor activity (GO:0004872);	cell surface (GO:0009986);cilium (GO:0005929);cytosol (GO:0005829);extracellular region (GO:0005576);integral component of plasma membrane (GO:0005887);membrane (GO:0016020);nucleoplasm (GO:0005654);nucleus (GO:0005634);plasma membrane (GO:0005886);receptor complex (GO:0043235);	Activator;Alternative splicing;ANK repeat;Cell membrane;Complete proteome;Cytoplasm;Developmental protein;Differentiation;Disulfide bond;EGF-like domain;Glycoprotein;Membrane;Notch signaling pathway;Nucleus;Phosphoprotein;Receptor;Reference proteome;Repeat;Signal;Transcription;Transcription regulation;Transmembrane;Transmembrane helix.;	2.0	6.0	No_Uniprotmatch,P10079,P33450	Cadherin-related tumor suppressor,Fibropellin-1,No_Description	-1.2448596850151898	DOWN
gw.3056.1.1		Tripartite motif-containing protein 2	GO:0005737 // GO:0004842 // GO:0008270 // GO:0043523	regulation of neuron apoptotic process (GO:0043523);	ubiquitin-protein transferase activity (GO:0004842);zinc ion binding (GO:0008270);	cytoplasm (GO:0005737);	Complete proteome;Cytoplasm;Metal-binding;Phosphoprotein;Reference proteome;Repeat;Transferase;Ubl conjugation;Ubl conjugation pathway;Zinc;Zinc-finger.;					-1.0961247818480302	DOWN
gw.316.177.1		Uncharacterized protein {ECO:0000313|EMBL:KRH17861.1}	No_GOcodes	No_GOBP	No_GOMF	No_GOCC	No_keywords					-1.0551607851282	DOWN
gw.316.44.1		Uncharacterized protein {ECO:0000313|EMBL:EEN59641.1}	No_GOcodes	No_GOBP	No_GOMF	No_GOCC	Complete proteome {ECO:0000313|Proteomes:UP000001554};Reference proteome {ECO:0000313|Proteomes:UP000001554}.;					-1.16652605955434	DOWN
gw.3162.1.1	NvERTx.4.165804,NvERTx.4.165820,NvERTx.4.25238	Nidogen-1	GO:0005605 // GO:0005604 // GO:0071944 // GO:0070062 // GO:0031012 // GO:0005576 // GO:0005509 // GO:0005518 // GO:0043236 // GO:0043237 // GO:0043394 // GO:0071711 // GO:0007160 // GO:0022617 // GO:0030198 // GO:0032836 // GO:0010811	basement membrane organization (GO:0071711);cell-matrix adhesion (GO:0007160);extracellular matrix disassembly (GO:0022617);extracellular matrix organization (GO:0030198);glomerular basement membrane development (GO:0032836);positive regulation of cell-substrate adhesion (GO:0010811);	calcium ion binding (GO:0005509);collagen binding (GO:0005518);laminin binding (GO:0043236);laminin-1 binding (GO:0043237);proteoglycan binding (GO:0043394);	basal lamina (GO:0005605);basement membrane (GO:0005604);cell periphery (GO:0071944);extracellular exosome (GO:0070062);extracellular matrix (GO:0031012);extracellular region (GO:0005576);	3D-structure;Alternative splicing;Basement membrane;Calcium;Cell adhesion;Complete proteome;Disulfide bond;EGF-like domain;Extracellular matrix;Glycoprotein;Polymorphism;Reference proteome;Repeat;Secreted;Signal;Sulfation.;	5.0	6.0	No_Uniprotmatch	No_Description	-1.44177817000297	DOWN
gw.3512.1.1		Lipoxygenase homology domain-containing protein 1	GO:0016020 // GO:0032420 // GO:0005262 // GO:0050982 // GO:0007605	detection of mechanical stimulus (GO:0050982);sensory perception of sound (GO:0007605);	calcium channel activity (GO:0005262);	membrane (GO:0016020);stereocilium (GO:0032420);	Cell projection;Complete proteome;Hearing;Polymorphism;Reference proteome;Repeat.;					-1.12159433574936	DOWN
gw.402.21.1		Multidrug resistance-associated protein 4	GO:0016323 // GO:0005887 // GO:0016020 // GO:0005886 // GO:0031088 // GO:0016404 // GO:0005524 // GO:0015662 // GO:0042626 // GO:0043225 // GO:0060271 // GO:0002576 // GO:0048661 // GO:0032310 // GO:0042493 // GO:0014070 // GO:0010243 // GO:0055085	cilium assembly (GO:0060271);platelet degranulation (GO:0002576);positive regulation of smooth muscle cell proliferation (GO:0048661);prostaglandin secretion (GO:0032310);response to drug (GO:0042493);response to organic cyclic compound (GO:0014070);response to organonitrogen compound (GO:0010243);transmembrane transport (GO:0055085);	15-hydroxyprostaglandin dehydrogenase (NAD+) activity (GO:0016404);ATP binding (GO:0005524);ATPase activity, coupled to transmembrane movement of ions, phosphorylative mechanism (GO:0015662);ATPase activity, coupled to transmembrane movement of substances (GO:0042626);ATPase-coupled anion transmembrane transporter activity (GO:0043225);	basolateral plasma membrane (GO:0016323);integral component of plasma membrane (GO:0005887);membrane (GO:0016020);plasma membrane (GO:0005886);platelet dense granule membrane (GO:0031088);	Alternative splicing;ATP-binding;Complete proteome;Glycoprotein;Membrane;Nucleotide-binding;Phosphoprotein;Polymorphism;Reference proteome;Repeat;Transmembrane;Transmembrane helix;Transport.;					-4.444725565548599	DOWN
gw.4038.1.1		Uncharacterized protein {ECO:0000313|EMBL:GAO47201.1}	No_GOcodes	No_GOBP	No_GOMF	No_GOCC	Complete proteome {ECO:0000313|Proteomes:UP000033140};Reference proteome {ECO:0000313|Proteomes:UP000033140}.;					-1.6349176439400102	DOWN
gw.436.7.1		Uncharacterized protein {ECO:0000313|EMBL:EFX60396.1}	No_GOcodes	No_GOBP	No_GOMF	No_GOCC	Complete proteome {ECO:0000313|Proteomes:UP000000305};Reference proteome {ECO:0000313|Proteomes:UP000000305}.;					-1.38978149727376	DOWN
gw.5029.23.1		Uncharacterized protein {ECO:0000313|EMBL:JAU00638.1}	No_GOcodes	No_GOBP	No_GOMF	No_GOCC	No_keywords					-1.13753968732118	DOWN
gw.58.85.1	NvERTx.4.55301,NvERTx.4.55302,NvERTx.4.55303,NvERTx.4.55304	Hairy/enhancer-of-split related with YRPW motif protein 2	GO:0005737 // GO:0005654 // GO:0005634 // GO:0016580 // GO:0005667 // GO:0017053 // GO:0003677 // GO:0042826 // GO:0035939 // GO:0046982 // GO:0042803 // GO:0001102 // GO:0043565 // GO:0000988 // GO:0000983 // GO:0003700 // GO:0008134 // GO:0009948 // GO:0060842 // GO:0060840 // GO:0035910 // GO:0060413 // GO:0003171 // GO:0001568 // GO:0060317 // GO:0003214 // GO:0003300 // GO:0014898 // GO:0003…	anterior/posterior axis specification (GO:0009948);arterial endothelial cell differentiation (GO:0060842);artery development (GO:0060840);ascending aorta morphogenesis (GO:0035910);atrial septum morphogenesis (GO:0060413);atrioventricular valve development (GO:0003171);blood vessel development (GO:0001568);cardiac epithelial to mesenchymal transition (GO:0060317);cardiac left ventricle morphogene…	DNA binding (GO:0003677);histone deacetylase binding (GO:0042826);microsatellite binding (GO:0035939);protein heterodimerization activity (GO:0046982);protein homodimerization activity (GO:0042803);RNA polymerase II activating transcription factor binding (GO:0001102);sequence-specific DNA binding (GO:0043565);transcription factor activity, protein binding (GO:0000988);transcription factor activi…	cytoplasm (GO:0005737);nucleoplasm (GO:0005654);nucleus (GO:0005634);Sin3 complex (GO:0016580);transcription factor complex (GO:0005667);transcriptional repressor complex (GO:0017053);	Complete proteome;Developmental protein;DNA-binding;Notch signaling pathway;Nucleus;Reference proteome;Repressor;Transcription;Transcription regulation.;	5.0	6.0	No_Uniprotmatch,Q9I8A3	Hairy/enhancer-of-split related with YRPW motif protein 1,No_Description	-1.0868750791560502	DOWN
gw.6511.2.1		Uncharacterized protein {ECO:0000313|EnsemblProtists:EKX37987}	No_GOcodes	No_GOBP	No_GOMF	No_GOCC	No_keywords					-1.28592628049081	DOWN
gw.694.47.1		Predicted protein {ECO:0000313|EMBL:EEH50840.1}	No_GOcodes	No_GOBP	No_GOMF	No_GOCC	Complete proteome {ECO:0000313|Proteomes:UP000001876};Reference proteome {ECO:0000313|Proteomes:UP000001876}.;					-1.06484853480191	DOWN
gw.79.177.1	NvERTx.4.107092	Zinc finger protein 836	GO:0005634 // GO:0003677 // GO:0046872 // GO:0003700 // GO:0006355 // GO:0006351	regulation of transcription, DNA-templated (GO:0006355);transcription, DNA-templated (GO:0006351);	DNA binding (GO:0003677);metal ion binding (GO:0046872);transcription factor activity, sequence-specific DNA binding (GO:0003700);	nucleus (GO:0005634);	Complete proteome;DNA-binding;Metal-binding;Nucleus;Polymorphism;Reference proteome;Repeat;Transcription;Transcription regulation;Zinc;Zinc-finger.;	3.0	2.0	Q8NEP9	Zinc finger protein 555	-1.02598402395273	DOWN
gw.8114.6.1		Uncharacterized protein {ECO:0000313|EMBL:KRH17861.1}	No_GOcodes	No_GOBP	No_GOMF	No_GOCC	No_keywords					-1.7216978568165002	DOWN
gw.849.25.1		Uncharacterized protein {ECO:0000313|EMBL:KRH17861.1}	No_GOcodes	No_GOBP	No_GOMF	No_GOCC	No_keywords					-1.90536425998237	DOWN
gw.8754.3.1		Uncharacterized protein {ECO:0000313|EnsemblProtists:EKX37987}	No_GOcodes	No_GOBP	No_GOMF	No_GOCC	No_keywords					-1.34314414593907	DOWN
gw.891.3.1	NvERTx.4.143104,NvERTx.4.143114,NvERTx.4.143115,NvERTx.4.143117,NvERTx.4.143118,NvERTx.4.143119,NvERTx.4.143120,NvERTx.4.143121,NvERTx.4.143122,NvERTx.4.26785,NvERTx.4.80559,NvERTx.4.80560	Enterin neuropeptides	GO:0005576 // GO:0007218	neuropeptide signaling pathway (GO:0007218);	No_GOMF	extracellular region (GO:0005576);	Amidation;Cleavage on pair of basic residues;Neuropeptide;Pyrrolidone carboxylic acid;Secreted;Signal.;	3.0	7.0	K7H1L8_CAEJA,No_Uniprotmatch	No_Description,Uncharacterized protein {ECO:0000313|EnsemblMetazoa:CJA09144c}	-1.8310862305994695	DOWN
gw.9113.10.1		Uncharacterized protein {ECO:0000313|EMBL:KRH17861.1}	No_GOcodes	No_GOBP	No_GOMF	No_GOCC	No_keywords					-1.1401810074643202	DOWN
gw.99.77.1	NvERTx.4.97064,NvERTx.4.97065	Neuronal acetylcholine receptor subunit alpha-10	GO:0030054 // GO:0016021 // GO:0045211 // GO:0022848 // GO:0005262	No_GOBP	acetylcholine-gated cation-selective channel activity (GO:0022848);calcium channel activity (GO:0005262);	cell junction (GO:0030054);integral component of membrane (GO:0016021);postsynaptic membrane (GO:0045211);	Calcium;Calcium channel;Calcium transport;Cell junction;Cell membrane;Complete proteome;Disulfide bond;Glycoprotein;Ion channel;Ion transport;Ligand-gated ion channel;Membrane;Postsynaptic cell membrane;Receptor;Reference proteome;Signal;Synapse;Transmembrane;Transmembrane helix;Transport.;	2.0	8.0	Q9UGM1	Neuronal acetylcholine receptor subunit alpha-9	-3.13065055452353	DOWN
