# Supplementary material for: Whole body regeneration deploys a rewired embryonic gene regulatory network logic
Source: Nat Commun. 2025 Dec 11;17:503. doi: 10.1038/s41467-025-67196-4 (PMC12804838; doi:10.1038/s41467-025-67196-4)
Supplement: Supplementary file 3 — Supplementary Data 1-26 [file 41467_2025_67196_MOESM3_ESM.zip › Supplemental Data/Supplementary Data 11 - EdU+ cell counting.xlsx]

## Sheet: Feuille 1
Condition	Time treatment	DAPI	EdU	Dividing cells ratio	mean	ecart type
DMSO	0_24	6452	85	1.317420955	1.344105779	0.24
DMSO	0_24	5734	40	0.6975933031
DMSO	0_24	7219	54	0.7480260424
DMSO	0_24	6720	105	5625-01-01
DMSO	0_24	7205	104	1.443442054
DMSO	0_24	5589	185	3.310073358
DMSO	0_24	6554	83	1.266402197
DMSO	0_24	6484	89	1.3726095
DMSO	0_24	7425	78	1.050505051
DMSO	0_24	6989	47	0.6724853341
DMSO	0_48	5819	427	7.338030589	6.897250216	0.81
DMSO	0_48	6068	286	4.713249835
DMSO	0_48	5028	359	7.140015911
DMSO	0_48	6281	230	3.661837287
DMSO	0_48	6861	590	8.599329544
DMSO	0_48	5738	414	7.215057511
DMSO	0_48	5365	413	7.69804287
DMSO	0_48	6996	707	10.10577473
DMSO	0_48	6470	652	10.07727975
DMSO	0_48	6766	164	2.423884127
DMSO	24_48	5610	558	9.946524064	6.995890924	0.53
DMSO	24_48	4987	289	5.795067175
DMSO	24_48	4713	437	9.272225759
DMSO	24_48	4942	345	6.980979361
DMSO	24_48	5398	402	7.447202668
DMSO	24_48	4892	239	4.885527392
DMSO	24_48	5909	326	5.517007954
DMSO	24_48	5683	304	5.349287348
DMSO	24_48	5622	441	7.844183565
DMSO	24_48	4956	343	6.920903955
U0126	0_24	4744	9	0.1897133221	0.1998730671	0.03
U0126	0_24	7737	24	0.3101977511
U0126	0_24	4769	15	0.3145313483
U0126	0_24	4912	9	0.1832247557
U0126	0_24	3417	11	0.3219198127
U0126	0_24	4756	7	0.1471825063
U0126	0_24	4489	4	0.08910670528
U0126	0_24	4733	8	0.1690259877
U0126	0_24	4636	3	0.06471095772
U0126	0_24	4782	10	0.209117524
U0126	0_48	5098	10	0.196155355	0.3573077888	0.04
U0126	0_48	5337	20	0.3747423646
U0126	0_48	5737	31	0.5403521004
U0126	0_48	5070	14	0.2761341223
U0126	0_48	5752	15	0.2607788595
U0126	0_48	4389	22	0.5012531328
U0126	0_48	3395	11	0.324005891
U0126	0_48	2385	14	0.5870020964
U0126	0_48	3280	8	0.243902439
U0126	0_48	4093	11	0.268751527
U0126	24_48	6593	117	1.774609434	1.603767803	0.24
U0126	24_48	6895	132	1.914430747
U0126	24_48	7234	138	1.90765828
U0126	24_48	6898	162	2.348506814
U0126	24_48	6333	111	1.752723828
U0126	24_48	7018	48	0.6839555429
U0126	24_48	5950	95	1.596638655
U0126	24_48	3781	32	0.8463369479
U0126	24_48	5834	25	0.4285224546
U0126	24_48	6393	178	2.784295323
ICRT	0_24	6716	35	0.5	0.5	0.04
ICRT	0_24	6167	37	0.6
ICRT	0_24	6949	34	0.5
ICRT	0_24	6966	23	0.3
ICRT	0_24	7492	41	0.5
ICRT	0_24	5928	25	0.4
ICRT	0_24	6603	42	0.6
ICRT	0_24	5443	38	0.7
ICRT	0_24	5252	21	0.4
ICRT	0_24	6910	20	0.3
ICRT	0_48	6347	54	0.9	2023-01-01	0.16
ICRT	0_48	5763	33	0.6
ICRT	0_48	5764	48	0.8
ICRT	0_48	7340	74	1.0
ICRT	0_48	5614	30	0.5
ICRT	0_48	6467	83	2023-03-01
ICRT	0_48	5623	35	0.6
ICRT	0_48	6834	130	2023-09-01
ICRT	0_48	8255	81	1.0
ICRT	0_48	4691	90	2023-09-01
ICRT	24_48	6418	179	2023-08-02	1.91	0.30
ICRT	24_48	8571	58	0.7
ICRT	24_48	5355	88	2023-06-01
ICRT	24_48	6551	179	2023-07-02
ICRT	24_48	7596	139	2023-08-01
ICRT	24_48	5401	38	0.7
ICRT	24_48	5954	200	2023-04-03
ICRT	24_48	5442	52	1.0
ICRT	24_48	6327	119	2023-09-01
ICRT	24_48	6408	163	2023-05-02
ZVAD	0_24	10090	49	0.49	0.69	0.11
ZVAD	0_24	9409	41	0.44
ZVAD	0_24	7570	37	0.49
ZVAD	0_24	8378	88	2023-05-01
ZVAD	0_24	7342	36	0.49
ZVAD	0_24	8791	25	0.28
ZVAD	0_24	8814	35	0.40
ZVAD	0_24	6153	61	0.99
ZVAD	0_24	5868	51	0.87
ZVAD	0_24	5020	69	1.37
ZVAD	0_48	9214	21	0.23	0.83	0.12
ZVAD	0_48	7379	45	0.61
ZVAD	0_48	6715	50	0.74
ZVAD	0_48	7136	47	0.66
ZVAD	0_48	5855	72	1.23
ZVAD	0_48	7145	30	0.42
ZVAD	0_48	9495	126	1.33
ZVAD	0_48	5777	59	2023-02-01
ZVAD	0_48	5352	73	1.36
ZVAD	0_48	6384	43	0.67
ZVAD	24_48	8255	157	1.90	1.51	0.19
ZVAD	24_48	7707	115	1.49
ZVAD	24_48	8177	226	2.76
ZVAD	24_48	8098	41	0.51
ZVAD	24_48	8197	102	1.24
ZVAD	24_48	7094	80	1.13
ZVAD	24_48	8686	109	1.25
ZVAD	24_48	7368	152	2023-06-02
ZVAD	24_48	6625	92	1.39
ZVAD	24_48	8364	117	1.40
