# Supplementary material for: Whole body regeneration deploys a rewired embryonic gene regulatory network logic
Source: Nat Commun. 2025 Dec 11;17:503. doi: 10.1038/s41467-025-67196-4 (PMC12804838; doi:10.1038/s41467-025-67196-4)
Supplement: Supplementary file 3 — Supplementary Data 1-26 [file 41467_2025_67196_MOESM3_ESM.zip › Supplemental Data/Supplementary Data 12 - RNAseq under treatments at 20hpa raw data.xlsx]

## Sheet: Feuille 1
JGI	DMSO_0hpa_R1	DMSO_0hpa_R2	DMSO_0hpa_R3	DMSO_20hpa_R1	DMSO_20hpa_R2	DMSO_20hpa_R3	U0126_20hpa_R1	U0126_20hpa_R2	U0126_20hpa_R3	ZVAD_20hpa_R1	ZVAD_20hpa_R2	ZVAD_20hpa_R3	ICRT14_20hpa_R1	ICRT14_20hpa_R2	ICRT14_20hpa_R3
e_gw.1.102.1	67	70	54	117	81	112	53	80	113	136	145	80	77	101	63
e_gw.1.123.1	1166	1101	868	1127	1061	1365	856	910	1125	1306	1557	980	878	1112	831
e_gw.1.13.1	4	8	3	7	6	6	2	2	6	4	2	9	5	2	2
e_gw.1.135.1	62	30	35	131	39	190	46	69	111	213	136	66	56	136	85
e_gw.1.138.1	49	75	104	111	55	45	131	194	118	70	125	54	98	39	51
e_gw.1.149.1	71	87	59	116	78	56	60	105	62	65	96	56	42	41	39
e_gw.1.15.1	22	35	19	31	35	26	16	41	24	21	30	20	29	34	13
e_gw.1.156.1	26	30	23	10	4	16	5	14	26	4	12	8	6	4	10
e_gw.1.16.1	108	138	73	106	73	70	78	97	84	61	65	63	89	55	79
e_gw.1.176.1	0	0	0	0	0	0	0	0	0	0	0	0	0	0	0
e_gw.1.179.1	393	385	261	155	197	161	128	343	279	191	277	228	129	112	217
e_gw.1.194.1	49	42	35	60	44	52	36	52	37	69	54	46	30	41	50
e_gw.1.198.1	323	413	309	338	328	295	294	379	303	168	180	260	177	182	279
e_gw.1.206.1	67	49	41	24	36	32	10	29	74	44	37	39	39	3	60
e_gw.1.215.1	45	0	12	2	0	2	2	1	2	0	1	0	2	1	1
e_gw.1.225.1	123	34	55	257	59	464	71	76	387	533	475	131	152	667	177
e_gw.1.232.1	436	386	306	336	288	421	242	268	279	407	363	353	270	415	331
e_gw.1.248.1	145	132	79	60	64	61	28	93	111	48	65	59	33	26	90
e_gw.1.251.1	0	0	0	1	1	0	0	0	0	0	0	0	0	0	0
e_gw.1.256.1	343	307	214	217	195	219	306	494	311	210	200	204	191	123	250
e_gw.1.257.1	36	28	17	24	31	32	10	14	20	51	58	28	40	15	18
e_gw.1.260.1	254	222	237	284	185	262	276	250	238	251	236	184	201	153	209
e_gw.1.262.1	104	151	85	96	94	106	57	123	98	79	73	84	44	45	59
e_gw.1.264.1	518	697	590	756	723	804	736	1067	834	894	883	900	431	389	736
e_gw.1.265.1	215	211	174	185	178	192	128	107	136	159	182	171	212	193	216
e_gw.1.271.1	233	189	129	180	174	319	204	306	290	332	260	233	297	281	177
e_gw.1.279.1	5	0	9	9	3	15	4	7	11	8	12	4	5	8	4
e_gw.1.327.1	243	286	198	257	222	250	166	191	207	155	137	185	202	152	214
e_gw.1.337.1	57	42	37	51	55	101	61	65	92	90	93	52	96	63	54
e_gw.1.340.1	1	0	0	0	0	0	0	0	1	1	0	0	0	0	0
e_gw.1.350.1	58	54	25	57	32	63	48	38	82	45	73	93	45	30	76
e_gw.1.358.1	0	0	0	0	0	0	0	1	0	1	0	0	0	0	0
e_gw.1.368.1	0	0	0	0	0	0	1	0	0	0	0	0	0	0	1
e_gw.1.369.1	0	0	0	0	0	0	0	1	0	0	0	0	0	0	0
e_gw.1.374.1	0	0	0	0	0	1	0	0	0	0	0	0	0	0	0
e_gw.1.381.1	314	332	245	224	251	314	336	321	383	369	315	378	232	209	377
e_gw.1.382.1	3	4	3	2	9	7	5	14	2	6	11	7	5	20	0
e_gw.1.384.1	0	0	0	0	0	0	0	0	0	0	0	0	0	0	0
e_gw.1.39.1	419	342	260	330	401	411	355	340	387	341	413	346	252	217	285
e_gw.1.391.1	17	8	3	3	1	4	2	4	10	8	17	10	6	5	8
e_gw.1.405.1	0	0	0	0	0	0	0	0	0	0	0	0	0	0	0
e_gw.1.407.1	345	309	289	379	398	451	606	788	634	595	543	682	775	684	751
e_gw.1.41.1	1058	1129	827	924	809	972	694	1129	892	780	938	805	777	526	826
e_gw.1.418.1	226	218	149	192	170	236	97	136	93	247	258	191	277	199	197
e_gw.1.43.1	3105	3244	2216	2164	2126	2547	2261	2146	1943	2055	1976	1936	1869	1745	1665
e_gw.1.44.1	3244	3015	2786	4685	2782	7165	2655	2873	5264	5492	7257	3060	3255	6442	2928
e_gw.1.445.1	2	8	7	7	5	9	5	6	13	4	23	3	5	9	3
e_gw.1.449.1	13	7	4	1	8	13	7	5	4	13	21	7	4	14	7
e_gw.1.454.1	4	2	1	3	1	9	3	1	4	2	7	3	1	1	2
e_gw.1.476.1	1859	1624	1310	1606	1214	1853	947	1321	1374	1497	2126	1442	1284	1126	1453
e_gw.1.48.1	1006	942	757	1372	1038	1653	1005	910	1227	1524	1440	1064	998	1869	1018
e_gw.1.480.1	1129	1176	854	964	845	945	894	1131	1027	790	955	877	724	648	753
e_gw.1.50.1	2804	3729	2726	3417	3289	3609	3553	4122	2760	2683	2827	2959	2630	2988	2673
e_gw.1.504.1	204	223	173	138	166	197	160	222	139	135	164	122	146	126	160
e_gw.1.530.1	0	0	0	0	0	0	0	0	0	0	0	0	1	0	0
e_gw.1.533.1	288	296	312	317	230	298	428	487	624	292	294	325	201	236	302
e_gw.1.547.1	32	15	27	44	36	70	48	37	71	72	60	52	31	39	26
e_gw.1.553.1	5	4	7	5	5	5	3	4	3	2	3	3	2	3	2
e_gw.1.562.1	2	0	0	0	0	0	0	0	0	0	2	0	0	0	0
e_gw.1.576.1	347	26	44	964	147	859	99	202	673	1828	1321	413	240	2373	353
e_gw.1.585.1	2	0	1	2	0	0	0	0	0	0	0	0	0	0	0
e_gw.1.592.1	9	12	4	10	7	4	2	10	7	13	3	4	4	4	10
e_gw.1.596.1	410	413	379	615	441	551	531	520	445	399	472	419	423	507	471
e_gw.1.599.1	1	1	2	1	3	0	1	2	0	2	1	1	1	2	0
e_gw.1.60.1	124	91	125	166	84	232	66	67	148	221	223	114	64	198	105
e_gw.1.604.1	217	207	127	83	96	105	84	130	213	119	99	117	90	49	184
e_gw.1.605.1	1469	1252	770	561	941	979	558	705	359	514	498	672	553	440	297
e_gw.1.609.1	234	219	134	69	104	109	77	195	182	125	132	127	117	135	128
e_gw.1.610.1	0	0	0	0	0	0	0	0	0	0	0	0	0	0	0
e_gw.1.615.1	2	8	2	8	2	3	1	5	6	2	4	6	2	2	4
e_gw.1.633.1	25	1	0	1	5	4	0	0	3	1	1	0	1	0	1
e_gw.1.634.1	88	75	75	93	108	127	102	107	129	137	137	90	132	128	81
e_gw.1.636.1	0	0	0	0	0	0	0	0	0	0	0	0	0	0	0
e_gw.1.64.1	265	294	226	315	266	351	194	304	255	301	324	224	150	190	180
e_gw.1.649.1	276	298	214	244	198	291	138	164	120	246	308	201	296	162	203
e_gw.1.658.1	52	68	54	36	34	51	40	57	50	42	39	59	25	28	29
e_gw.1.659.1	0	0	3	0	0	0	0	0	0	0	0	0	0	0	0
e_gw.1.668.1	0	0	0	0	0	0	0	0	0	0	0	0	0	0	0
e_gw.1.679.1	812	919	519	690	730	932	786	687	685	635	518	602	656	702	537
e_gw.1.68.1	25	21	16	12	15	23	21	16	21	13	8	18	7	9	11
e_gw.1.682.1	1041	1033	806	1059	1030	1014	1135	1053	959	828	783	869	950	1102	1111
e_gw.1.693.1	10	2	7	4	2	11	1	5	10	3	11	9	2	1	7
e_gw.1.724.1	14	4	14	4	6	10	8	5	7	7	8	4	3	0	14
e_gw.1.742.1	247	150	129	101	92	163	59	75	187	118	262	199	129	71	263
e_gw.1.754.1	177	178	138	173	170	209	119	152	122	110	119	105	124	92	130
e_gw.1.761.1	4107	4431	3116	3780	3896	3979	4634	5110	3940	3609	3941	3752	3713	4023	3493
e_gw.1.764.1	0	0	0	0	0	0	0	0	0	0	0	0	0	0	0
e_gw.1.766.1	0	0	0	0	0	0	0	0	0	2	1	0	0	0	0
e_gw.1.79.1	33	47	53	44	35	38	21	31	30	47	42	55	55	40	31
e_gw.1.90.1	490	420	366	630	480	810	430	397	596	659	749	452	417	700	435
e_gw.1.96.1	0	2	4	0	3	14	5	8	10	10	10	7	2	4	9
e_gw.10.112.1	166	143	117	135	160	147	144	171	154	125	134	129	113	126	89
e_gw.10.119.1	209	179	142	229	157	229	156	163	125	187	188	165	136	209	172
e_gw.10.120.1	563	620	385	729	650	854	630	689	777	797	854	731	651	781	728
e_gw.10.15.1	4173	4635	3716	4990	4210	5366	4128	5246	5028	4980	5805	4625	3541	3872	3759
e_gw.10.150.1	198	158	138	128	133	155	86	124	61	106	104	109	98	97	94
e_gw.10.156.1	51	36	40	51	50	81	65	53	77	75	82	40	71	93	41
e_gw.10.176.1	243	276	182	316	334	367	301	331	355	395	337	280	387	359	251
e_gw.10.178.1	24	0	0	40	2	48	10	3	36	94	72	19	19	119	18
e_gw.10.195.1	0	0	0	0	0	0	0	0	0	0	0	0	0	0	0
e_gw.10.207.1	18	16	31	12	23	27	15	14	16	30	23	15	23	29	3
e_gw.10.217.1	4	0	1	1	0	1	1	1	1	0	0	2	0	0	0
e_gw.10.222.1	4	2	0	10	14	14	9	14	9	19	17	29	72	120	32
e_gw.10.225.1	32	18	19	41	23	47	26	35	40	43	51	31	16	24	47
e_gw.10.226.1	0	0	0	0	0	0	0	1	0	0	0	1	0	0	0
e_gw.10.237.1	277	230	199	256	217	286	183	251	201	269	319	227	180	176	198
e_gw.10.243.1	373	444	269	398	361	529	349	402	401	613	455	306	409	747	285
e_gw.10.245.1	269	274	236	558	428	610	407	463	626	840	778	575	380	434	438
e_gw.10.249.1	112	79	69	87	62	64	75	69	74	83	66	67	41	57	70
e_gw.10.254.1	184	149	224	553	582	698	579	623	582	939	603	442	630	1080	442
e_gw.10.255.1	10	4	6	4	11	7	5	8	7	4	7	5	5	5	4
e_gw.10.256.1	52	48	8	48	13	54	12	14	14	15	16	27	17	30	19
e_gw.10.258.1	59	59	100	74	91	89	55	106	68	94	73	50	68	76	50
e_gw.10.263.1	97	151	97	177	151	168	137	150	170	162	180	142	134	76	104
e_gw.10.268.1	0	0	0	0	0	0	0	0	1	0	0	0	0	0	0
e_gw.10.271.1	141	5	15	377	46	444	34	76	327	864	611	153	79	713	90
e_gw.10.272.1	80	69	84	49	47	55	95	84	68	49	53	43	44	53	47
e_gw.10.275.1	11	14	19	13	11	10	10	6	21	10	18	11	13	8	16
e_gw.10.28.1	144	195	169	388	360	378	277	523	372	315	368	286	237	134	226
e_gw.10.287.1	17	15	9	21	8	12	13	20	12	17	14	4	12	10	19
e_gw.10.3.1	1295	1165	927	823	755	917	451	602	588	717	920	726	632	634	740
e_gw.10.300.1	0	0	0	0	0	0	0	0	0	0	2	0	0	0	0
e_gw.10.302.1	25	22	42	39	18	61	23	24	38	58	51	17	13	19	27
e_gw.10.32.1	205	157	172	231	198	285	126	114	130	159	245	169	182	189	143
e_gw.10.323.1	0	0	0	0	0	0	0	0	0	0	0	0	0	0	0
e_gw.10.325.1	15	22	20	14	4	16	23	29	6	13	7	9	9	5	5
e_gw.10.326.1	1	0	0	0	0	0	0	0	0	0	0	0	0	0	0
e_gw.10.333.1	34	38	19	34	32	55	22	41	28	56	46	49	30	39	43
e_gw.10.334.1	0	0	0	0	0	0	0	0	0	0	0	0	0	0	0
e_gw.10.347.1	0	0	0	0	0	3	2	1	0	0	0	0	0	0	0
e_gw.10.349.1	405	326	332	885	1277	685	1269	903	674	1047	521	651	1304	996	334
e_gw.10.35.1	892	896	702	1222	952	1355	1048	1168	962	1109	1109	958	970	1354	879
e_gw.10.354.1	7	1	1	4	5	7	4	9	4	3	1	5	2	7	6
e_gw.10.356.1	1	2	0	1	0	3	0	1	5	4	3	0	2	2	3
e_gw.10.376.1	0	0	0	0	0	0	1	0	0	1	0	0	0	0	0
e_gw.10.39.1	483	272	246	793	361	1027	364	456	850	1275	990	385	444	1144	386
e_gw.10.399.1	0	0	0	0	0	0	0	0	0	0	0	0	0	0	0
e_gw.10.41.1	167	155	166	172	136	194	114	112	149	190	224	114	76	113	158
e_gw.10.59.1	74	76	68	66	44	86	43	58	62	50	58	43	34	42	45
e_gw.10.66.1	21	27	11	15	17	14	14	13	15	11	9	5	11	7	14
e_gw.10.71.1	42	46	53	55	49	63	23	27	31	47	59	27	28	43	28
e_gw.10.73.1	0	0	0	0	0	0	0	0	0	0	0	0	0	0	0
e_gw.10.75.1	409	465	339	326	227	304	217	296	227	224	299	233	270	241	287
e_gw.10.89.1	1	1	0	1	1	1	2	1	0	2	0	0	0	0	1
e_gw.100.107.1	24	25	29	39	25	31	38	38	31	11	31	30	12	6	20
e_gw.100.112.1	40	35	26	24	25	31	25	18	26	19	20	17	24	18	24
e_gw.100.120.1	5	5	4	7	6	12	7	3	2	4	6	3	5	8	4
e_gw.100.123.1	134	118	128	83	68	92	50	130	119	74	120	82	77	36	98
e_gw.100.124.1	1123	1251	984	1212	1151	1206	1161	1201	795	856	763	782	880	969	783
e_gw.100.140.1	0	0	1	0	0	0	0	0	0	0	0	0	0	0	0
e_gw.100.141.1	0	0	0	0	0	1	0	0	1	1	0	1	0	0	0
e_gw.100.142.1	660	732	635	722	695	778	640	835	734	879	750	767	757	715	798
e_gw.100.148.1	3	0	0	0	0	0	0	0	0	0	0	0	0	0	0
e_gw.100.163.1	25	21	19	40	24	63	30	28	45	64	55	29	15	61	24
e_gw.100.165.1	27	54	36	45	27	35	28	46	54	36	26	28	27	11	44
e_gw.100.17.1	226	289	238	239	287	355	315	394	291	280	300	291	245	282	229
e_gw.100.18.1	151	148	128	244	204	302	119	174	205	282	427	295	184	169	233
e_gw.100.185.1	6	4	4	8	7	6	10	11	3	7	9	8	4	2	3
e_gw.100.205.1	0	0	1	1	0	0	0	1	0	0	0	1	2	1	1
e_gw.100.218.1	33	24	22	27	47	54	21	46	34	51	67	43	34	37	25
e_gw.100.25.1	132	121	104	120	121	170	58	81	108	177	221	144	80	113	150
e_gw.100.30.1	45	40	41	20	25	41	15	19	18	21	15	26	20	41	32
e_gw.100.39.1	33	43	41	26	31	44	16	19	39	29	33	25	18	28	21
e_gw.100.4.1	1030	1017	836	1110	1117	1440	1083	1211	1169	1295	1316	1091	976	1196	822
e_gw.100.46.1	0	1	0	0	0	2	1	0	0	0	0	0	2	0	0
e_gw.100.67.1	85	72	70	102	90	116	103	77	83	108	115	76	51	101	94
e_gw.100.76.1	171	93	112	232	232	305	100	170	133	105	236	171	86	44	150
e_gw.100.78.1	5	2	1	3	4	6	4	10	1	3	0	4	2	0	8
e_gw.100.84.1	15	6	12	8	7	15	5	3	16	8	9	7	6	13	8
e_gw.100.88.1	0	0	0	0	0	0	0	0	0	0	0	0	0	0	0
e_gw.100.92.1	53	52	42	81	58	56	54	81	64	73	69	61	53	41	41
e_gw.10003.2.1	0	0	0	0	0	0	0	0	0	0	0	0	0	0	0
e_gw.10013.4.1	0	0	0	0	0	0	0	0	0	0	0	0	0	0	0
e_gw.1003.1.1	9	7	2	8	2	7	4	2	10	7	8	7	3	5	6
e_gw.10031.3.1	3	10	3	5	4	6	2	0	1	4	11	10	11	5	14
e_gw.1006.1.1	0	8	2	4	10	4	5	9	2	2	9	0	3	4	3
e_gw.1006.3.1	0	0	0	0	1	0	0	0	0	0	0	0	0	0	0
e_gw.1009.1.1	0	1	1	4	1	0	0	0	2	1	4	0	0	0	0
e_gw.101.1.1	681	721	537	304	232	201	307	965	593	312	338	276	322	236	376
e_gw.101.112.1	101	69	74	80	66	72	42	62	84	93	93	71	40	54	72
e_gw.101.121.1	0	0	0	0	0	0	0	0	0	0	0	0	0	0	1
e_gw.101.122.1	23	18	24	31	22	30	10	19	24	18	28	21	14	16	27
e_gw.101.130.1	0	0	0	0	0	0	0	0	0	0	0	0	0	0	0
e_gw.101.137.1	1	0	2	0	0	0	0	0	0	0	0	0	0	0	0
e_gw.101.138.1	48	52	29	44	31	24	16	32	38	24	34	16	20	9	37
e_gw.101.146.1	36	59	40	30	24	18	17	14	9	27	25	13	18	11	9
e_gw.101.161.1	0	2	0	0	0	0	0	1	0	0	0	0	0	0	0
e_gw.101.167.1	111	100	78	109	63	149	73	92	126	129	122	91	60	108	80
e_gw.101.173.1	24	16	9	20	9	13	11	15	13	7	11	9	14	5	9
e_gw.101.180.1	496	1038	531	574	920	1035	289	288	392	1047	885	1319	1852	2610	1266
e_gw.101.187.1	0	0	0	0	0	0	0	0	0	0	0	0	0	0	0
e_gw.101.3.1	140	152	164	164	128	108	133	232	91	121	106	109	98	79	111
e_gw.101.32.1	521	486	615	486	628	689	472	616	634	722	832	759	685	542	521
e_gw.101.43.1	295	269	242	337	386	399	261	327	310	311	357	324	225	206	240
e_gw.101.61.1	726	868	674	808	763	823	809	854	611	584	689	593	622	794	616
e_gw.101.68.1	28	26	26	81	73	51	76	91	39	66	95	35	47	46	33
e_gw.101.81.1	54	80	81	57	40	48	25	51	46	31	39	66	35	33	53
e_gw.101.84.1	20	19	16	57	33	34	36	40	25	46	46	22	28	30	15
e_gw.101.86.1	39	44	36	26	12	13	11	81	24	18	20	19	26	6	17
e_gw.101.87.1	0	0	0	0	0	0	0	0	0	0	0	0	0	0	0
e_gw.101.93.1	513	556	471	321	378	360	254	404	332	279	314	258	217	216	269
e_gw.1012.2.1	0	0	0	0	0	0	0	0	0	0	0	0	0	0	0
e_gw.10143.3.1	0	0	0	0	0	0	0	0	0	0	0	0	0	0	1
e_gw.1015.2.1	0	1	0	2	4	1	0	1	0	1	2	1	1	0	2
e_gw.10166.3.1	0	0	0	0	0	0	0	0	0	0	0	0	0	0	0
e_gw.10166.4.1	0	0	0	0	0	0	0	0	0	0	0	0	0	0	0
e_gw.1017.5.1	2	2	0	0	0	2	0	0	0	0	1	0	1	0	0
e_gw.1017.8.1	0	0	0	0	0	0	0	0	0	0	1	0	1	0	0
e_gw.10170.1.1	0	0	0	0	2	0	0	0	0	0	0	0	0	0	0
e_gw.102.114.1	2747	2755	2332	2886	2846	3204	3025	3395	3491	2983	2652	2762	2726	2199	2610
e_gw.102.120.1	3653	3864	2970	4568	3851	5198	4295	4660	3713	4181	4084	3563	3519	5072	3783
e_gw.102.130.1	208	299	214	239	233	247	264	345	243	168	213	250	148	206	264
e_gw.102.139.1	36	45	43	80	64	68	59	75	90	69	38	48	74	21	36
e_gw.102.141.1	0	1	1	4	2	9	5	1	0	7	8	8	4	3	6
e_gw.102.143.1	239	170	155	166	110	173	60	89	89	137	118	119	108	148	140
e_gw.102.145.1	2	4	5	4	2	5	3	2	1	1	5	2	3	1	2
e_gw.102.148.1	64	48	32	50	40	58	31	30	39	41	63	39	30	31	47
e_gw.102.153.1	0	0	0	0	0	0	0	0	0	0	1	1	0	1	0
e_gw.102.156.1	184	166	117	184	144	182	123	144	161	166	165	163	117	131	114
e_gw.102.3.1	74	80	62	78	63	88	47	76	75	69	89	55	49	50	64
e_gw.102.31.1	751	647	620	871	745	926	881	1128	891	1403	1157	1280	1097	1070	886
e_gw.102.43.1	0	0	0	0	1	0	0	2	0	0	0	0	0	0	0
e_gw.102.49.1	405	294	281	343	348	452	197	279	212	293	442	359	191	166	261
e_gw.102.51.1	254	246	227	358	331	379	314	372	335	330	442	433	356	299	320
e_gw.102.53.1	42	44	56	53	34	42	49	73	34	33	29	30	35	33	28
e_gw.102.6.1	67	55	37	55	50	78	35	30	47	62	44	43	52	74	60
e_gw.102.62.1	5	6	3	5	4	3	9	21	7	2	5	3	2	5	2
e_gw.102.67.1	44	36	31	26	12	30	25	24	24	24	45	21	15	31	19
e_gw.102.70.1	154	124	80	119	129	171	79	96	72	99	143	153	125	107	168
e_gw.102.80.1	88	80	97	102	73	130	77	61	46	79	44	97	90	53	93
e_gw.102.85.1	321	283	270	290	281	348	177	198	193	295	320	321	224	183	311
e_gw.1023.1.1	0	1	0	0	0	0	0	0	0	0	0	0	0	0	0
e_gw.1025.1.1	0	0	0	0	0	0	0	0	0	0	0	0	0	0	0
e_gw.10268.2.1	0	0	0	0	0	0	0	0	0	0	0	0	0	0	0
e_gw.10270.1.1	0	0	0	0	0	0	0	0	0	0	0	0	0	0	0
e_gw.1028.2.1	134	105	123	93	122	116	75	93	87	100	141	99	57	71	68
e_gw.1028.6.1	0	0	0	0	0	0	0	0	0	0	0	0	0	0	0
e_gw.10293.1.1	0	0	0	0	0	0	0	0	0	0	0	0	0	0	0
e_gw.103.101.1	0	0	0	0	0	0	0	0	0	0	1	0	0	0	0
e_gw.103.105.1	22	28	19	22	36	43	41	61	44	39	35	40	39	24	27
e_gw.103.109.1	170	179	153	202	165	196	172	197	155	132	163	131	166	124	121
e_gw.103.11.1	118	96	106	186	126	175	170	193	142	171	140	144	122	192	93
e_gw.103.117.1	401	703	563	748	818	1011	919	1437	1439	1114	1068	1028	941	614	821
e_gw.103.119.1	2630	3090	2607	3632	2962	4593	2218	3057	3488	4626	4932	3550	2910	3355	3317
e_gw.103.120.1	22	18	28	23	15	38	16	9	33	22	44	18	10	21	6
e_gw.103.130.1	4	0	0	2	0	8	2	3	5	19	7	4	4	13	3
e_gw.103.133.1	0	0	0	1	0	0	0	0	0	0	0	0	0	1	0
e_gw.103.159.1	32	25	37	21	24	22	43	28	21	18	15	26	16	31	34
e_gw.103.161.1	422	577	380	357	366	498	476	464	378	337	389	387	421	539	400
e_gw.103.166.1	0	0	0	0	0	0	0	0	0	0	0	0	0	0	0
e_gw.103.37.1	356	426	321	390	333	455	271	344	288	441	467	331	260	428	269
e_gw.103.48.1	32	47	39	78	50	47	22	81	67	47	48	39	29	74	52
e_gw.103.56.1	188	159	141	194	153	234	162	140	155	134	170	140	119	155	117
e_gw.103.58.1	372	326	315	362	283	576	219	250	439	632	684	248	238	630	309
e_gw.103.63.1	477	489	369	363	419	461	385	411	364	336	346	319	288	291	353
e_gw.103.68.1	2	1	1	0	1	0	0	1	0	3	0	2	1	0	6
e_gw.103.81.1	1979	2091	1630	2616	2096	3013	2621	2765	2145	2209	2106	1772	2077	3317	1694
e_gw.103.86.1	73	104	88	108	125	133	147	179	232	169	180	148	144	107	115
e_gw.103.9.1	104	152	100	238	264	198	230	346	233	223	214	306	117	204	246
e_gw.103.96.1	80	33	45	65	50	77	50	45	52	49	75	56	45	54	60
e_gw.1034.17.1	0	0	0	0	0	0	0	0	0	0	0	0	0	0	0
e_gw.104.129.1	453	526	358	473	411	563	531	498	336	291	315	281	405	621	332
e_gw.104.13.1	529	519	439	703	725	884	755	868	875	949	894	836	649	783	740
e_gw.104.135.1	71	99	83	66	67	58	85	131	81	92	73	79	70	41	57
e_gw.104.137.1	132	195	188	290	270	439	480	418	264	169	216	273	334	493	424
e_gw.104.147.1	0	0	0	1	1	0	0	1	1	0	1	0	0	0	0
e_gw.104.15.1	7	5	4	6	8	6	8	6	10	11	5	10	6	4	7
e_gw.104.154.1	0	0	0	0	0	0	0	0	0	0	0	0	0	0	0
e_gw.104.155.1	0	1	1	3	0	4	2	2	0	1	1	0	2	5	0
e_gw.104.16.1	9	9	11	10	12	18	14	9	9	11	15	10	20	5	9
e_gw.104.163.1	0	0	0	0	0	0	0	0	0	0	0	0	0	0	0
e_gw.104.169.1	0	0	0	0	0	0	0	0	0	0	0	0	0	0	0
e_gw.104.190.1	4	2	3	1	1	0	5	8	2	3	3	1	1	0	0
e_gw.104.20.1	0	0	0	0	0	0	0	0	0	0	0	0	0	0	0
e_gw.104.21.1	0	1	0	1	0	0	0	0	0	0	0	0	0	0	0
e_gw.104.223.1	1	1	2	1	0	2	1	0	0	1	1	2	0	1	0
e_gw.104.24.1	0	0	0	0	0	0	0	0	0	0	0	0	0	0	0
e_gw.104.251.1	0	0	0	0	0	0	0	0	0	0	0	0	0	0	0
e_gw.104.259.1	0	3	0	1	2	0	1	0	1	0	1	0	1	1	0
e_gw.104.262.1	3	2	6	8	3	12	3	7	10	8	11	11	7	1	5
e_gw.104.268.1	428	411	326	519	468	610	597	642	532	525	580	475	481	589	544
e_gw.104.276.1	0	0	0	1	0	0	0	0	0	0	0	0	2	0	0
e_gw.104.299.1	0	0	0	0	0	0	0	0	0	0	0	0	0	0	0
e_gw.104.30.1	0	0	0	1	0	0	1	0	0	1	0	4	0	0	0
e_gw.104.4.1	117	106	78	110	74	118	58	63	68	75	104	60	57	77	50
e_gw.104.42.1	349	331	299	414	400	530	303	309	320	462	451	328	265	322	234
e_gw.104.51.1	206	213	180	204	149	228	126	123	127	132	182	86	117	156	96
e_gw.104.56.1	211	155	164	153	156	184	168	176	199	109	195	134	99	79	140
e_gw.104.57.1	1	1	2	1	1	5	0	4	4	5	8	3	1	5	3
e_gw.104.62.1	1	0	0	1	0	0	0	0	0	1	1	0	0	0	0
e_gw.104.67.1	0	0	0	0	0	0	0	0	0	0	0	0	0	0	0
e_gw.104.70.1	0	1	0	0	0	0	0	0	1	0	0	0	0	0	0
e_gw.1040.11.1	5	4	2	1	3	3	4	4	4	7	5	6	5	8	3
e_gw.1042.4.1	0	0	0	1	0	4	1	0	7	10	6	0	0	0	0
e_gw.10424.1.1	6	7	4	8	11	8	6	0	9	5	1	4	6	2	1
e_gw.10470.6.1	0	0	0	0	0	0	0	0	0	0	0	0	0	0	0
e_gw.105.12.1	0	0	0	0	0	0	0	0	0	0	0	0	0	0	0
e_gw.105.53.1	192	143	129	153	129	178	121	113	136	151	168	126	79	109	96
e_gw.105.58.1	163	130	127	168	95	249	73	69	108	212	244	150	105	267	152
e_gw.105.69.1	0	0	0	0	0	1	0	0	0	1	0	0	0	0	0
e_gw.105.77.1	2	5	2	0	1	3	0	1	1	4	1	2	0	1	4
e_gw.105.78.1	229	204	147	229	224	217	339	213	198	163	163	198	141	221	173
e_gw.105.87.1	0	0	0	0	0	0	0	0	0	0	0	0	0	0	0
e_gw.105.91.1	0	0	0	0	0	0	0	0	0	0	0	0	0	0	0
e_gw.1052.1.1	0	0	0	0	0	0	0	0	0	0	0	0	0	0	0
e_gw.10523.4.1	0	0	0	0	0	0	0	0	0	0	0	0	0	0	0
e_gw.10523.6.1	0	0	0	0	0	0	0	0	0	0	0	0	0	0	0
e_gw.1055.1.1	7	7	8	5	13	15	8	6	12	17	10	16	15	7	6
e_gw.1058.31.1	0	0	0	0	0	0	0	0	0	0	0	0	0	0	0
e_gw.10586.5.1	0	0	0	0	0	0	0	0	0	0	0	0	0	0	0
e_gw.106.13.1	3	7	18	10	13	10	10	4	13	10	7	9	11	15	4
e_gw.106.139.1	0	0	0	0	0	0	0	0	0	0	0	0	0	0	0
e_gw.106.159.1	0	0	0	0	0	0	0	0	0	0	0	0	0	0	0
e_gw.106.17.1	43	50	42	59	50	47	83	42	44	48	38	35	25	56	28
e_gw.106.3.1	4	0	0	4	0	0	1	0	1	4	3	3	5	0	8
e_gw.106.4.1	14	16	11	8	8	10	5	7	6	7	6	3	8	5	7
e_gw.106.50.1	123	121	92	117	128	149	99	107	99	124	160	154	111	82	91
e_gw.106.53.1	270	203	207	218	174	247	141	168	166	192	180	187	171	174	153
e_gw.106.56.1	3	10	6	4	6	5	5	9	12	8	4	4	6	6	8
e_gw.106.70.1	802	792	623	831	687	942	535	700	690	705	805	666	609	504	631
e_gw.106.75.1	224	194	139	156	166	241	226	259	243	209	209	169	104	179	101
e_gw.106.80.1	131	106	96	139	111	226	158	169	179	163	207	114	66	100	90
e_gw.1060.1.1	0	0	0	0	0	0	0	0	0	0	0	0	0	0	0
e_gw.10605.2.1	0	0	0	0	0	0	0	0	0	0	0	0	1	0	0
e_gw.10623.2.1	23	27	11	45	33	41	29	40	32	36	42	37	40	21	15
e_gw.1065.9.1	3	7	3	3	6	5	5	6	11	8	1	5	4	3	0
e_gw.10655.4.1	0	0	0	0	0	0	0	0	0	0	0	0	0	0	0
e_gw.10659.1.1	0	0	4	0	0	0	0	0	0	3	0	0	0	0	0
e_gw.10659.2.1	0	0	0	0	0	0	0	0	0	0	0	0	0	0	0
e_gw.10694.1.1	11	10	5	4	2	11	10	8	9	5	15	12	5	0	6
e_gw.107.1.1	7386	8855	6632	7433	12096	10594	11687	11167	8967	9939	9069	9541	9517	7574	6885
e_gw.107.10.1	199	189	133	201	179	262	114	161	183	186	261	159	183	165	132
e_gw.107.114.1	0	0	0	0	0	0	0	0	0	0	0	0	0	0	0
e_gw.107.123.1	0	0	0	1	0	0	0	1	0	0	0	0	0	0	0
e_gw.107.142.1	0	0	0	0	0	0	0	0	0	0	0	0	0	0	0
e_gw.107.157.1	0	0	0	0	0	0	0	0	0	0	0	0	0	0	0
e_gw.107.168.1	0	0	0	0	0	0	0	0	0	0	0	0	0	0	0
e_gw.107.20.1	0	0	0	0	0	0	0	0	0	0	0	0	0	0	0
e_gw.107.26.1	0	0	0	0	0	0	0	0	0	0	0	0	0	0	0
e_gw.107.58.1	4	0	2	18	3	28	3	6	19	51	18	9	5	15	10
e_gw.107.66.1	8	0	0	9	3	6	2	5	22	38	46	10	2	44	7
e_gw.107.69.1	0	0	1	2	2	0	0	1	3	0	0	0	0	2	0
e_gw.107.71.1	0	0	0	0	0	0	0	0	0	0	0	0	0	0	0
e_gw.107.96.1	0	0	0	0	1	0	0	1	0	0	0	0	0	0	0
e_gw.1072.1.1	10	8	8	19	6	10	8	3	1	10	11	3	5	5	5
e_gw.1072.5.1	0	0	0	0	0	0	0	0	0	0	0	0	0	0	0
e_gw.10720.1.1	0	0	0	0	1	0	0	0	1	0	0	0	0	0	0
e_gw.10720.3.1	0	0	0	0	0	0	0	0	0	0	0	0	0	0	0
e_gw.10768.1.1	25	14	9	21	12	24	12	4	15	19	19	5	10	14	9
e_gw.1078.1.1	0	0	0	0	0	0	0	0	0	0	0	0	0	0	0
e_gw.108.104.1	6	11	4	2	1	5	3	1	1	6	2	5	1	6	0
e_gw.108.111.1	0	4	2	8	3	3	3	5	3	3	1	3	2	3	2
e_gw.108.114.1	438	461	354	435	375	512	226	314	315	369	352	315	253	317	323
e_gw.108.115.1	406	336	281	438	263	506	246	326	307	426	456	257	244	444	275
e_gw.108.117.1	455	517	465	473	320	381	412	645	305	329	347	281	317	219	184
e_gw.108.118.1	1	1	1	21	12	3	45	0	9	0	0	6	0	0	0
e_gw.108.119.1	0	0	0	0	0	2	0	0	0	0	0	0	0	0	0
e_gw.108.120.1	14	10	14	12	14	5	13	17	19	10	26	14	11	13	10
e_gw.108.124.1	0	0	0	0	0	0	0	0	0	0	0	0	0	0	0
e_gw.108.125.1	0	0	0	0	0	0	0	0	0	0	0	0	0	0	0
e_gw.108.139.1	43	36	41	12	16	6	13	25	8	17	12	11	17	10	31
e_gw.108.14.1	0	0	0	0	0	0	0	0	0	0	0	0	0	0	0
e_gw.108.146.1	33	26	25	20	25	20	22	28	23	20	20	17	14	6	17
e_gw.108.152.1	0	0	0	0	0	0	0	0	0	0	0	0	0	0	0
e_gw.108.153.1	0	0	0	0	0	0	0	0	0	0	0	0	0	0	0
e_gw.108.156.1	10	27	51	92	19	41	47	78	32	42	34	28	22	7	13
e_gw.108.160.1	59	55	61	71	49	70	87	107	95	66	60	59	52	48	35
e_gw.108.166.1	0	0	0	0	0	0	0	0	0	0	2	1	0	0	2
e_gw.108.167.1	0	0	0	0	0	0	0	0	0	0	0	0	0	0	0
e_gw.108.22.1	291	273	208	136	128	194	263	355	283	216	172	152	135	159	101
e_gw.108.23.1	166	167	156	406	271	519	168	263	379	596	610	330	253	478	363
e_gw.108.32.1	2	1	0	32	28	3	87	1	17	0	2	8	0	1	0
e_gw.108.39.1	0	0	0	1	0	1	5	0	0	0	0	0	0	0	0
e_gw.108.54.1	160	154	106	105	118	121	71	93	108	63	110	65	102	81	72
e_gw.108.56.1	32	40	43	46	28	52	27	18	32	34	44	22	17	39	27
e_gw.108.67.1	13	8	20	9	15	9	11	15	6	4	4	5	5	4	4
e_gw.108.70.1	25	24	26	38	34	30	14	36	32	31	29	35	28	20	38
e_gw.108.74.1	0	2	0	1	1	4	7	0	2	1	0	0	2	0	0
e_gw.108.80.1	4	1	0	1	1	2	0	1	1	0	2	0	3	3	5
e_gw.108.96.1	1	0	0	0	0	1	0	0	0	0	0	0	0	0	0
e_gw.1081.3.1	274	226	169	252	354	344	1010	257	392	415	833	538	545	455	194
e_gw.10819.2.1	0	0	0	0	0	0	0	0	0	0	0	0	0	0	0
e_gw.10827.1.1	0	3	2	1	2	1	1	2	0	0	3	1	2	0	1
e_gw.1083.1.1	0	0	1	1	0	3	0	1	0	0	0	0	0	1	0
e_gw.1085.10.1	2	2	3	2	0	2	4	2	0	0	0	1	1	0	0
e_gw.1085.6.1	0	0	0	1	0	2	1	0	0	1	0	0	0	0	0
e_gw.1089.6.1	0	0	0	0	0	0	0	0	0	0	0	0	0	0	0
e_gw.109.115.1	0	0	0	0	0	0	0	0	0	0	0	0	0	0	0
e_gw.109.126.1	9	5	5	3	6	4	3	5	2	5	7	3	4	7	10
e_gw.109.144.1	2	5	3	5	7	12	20	21	10	12	13	5	7	8	16
e_gw.109.164.1	87	59	46	116	98	99	70	73	80	84	100	71	95	149	93
e_gw.109.25.1	187	169	141	105	84	136	99	150	111	74	114	104	90	95	104
e_gw.109.36.1	337	448	391	677	469	470	689	853	412	400	400	314	430	605	422
e_gw.109.44.1	134	136	102	91	78	126	81	103	96	110	120	124	69	70	104
e_gw.109.47.1	3	0	1	3	1	2	0	0	0	0	1	1	0	0	2
e_gw.109.54.1	3	0	4	4	12	13	14	19	5	14	12	5	7	11	19
e_gw.109.65.1	273	170	175	365	162	400	150	199	258	597	529	255	215	529	231
e_gw.109.69.1	3	4	0	1	2	6	0	3	0	0	0	4	4	0	5
e_gw.109.78.1	1	1	0	0	1	0	0	0	0	1	0	0	3	0	0
e_gw.109.84.1	52	57	34	56	37	72	16	24	41	58	56	36	38	62	25
e_gw.109.93.1	0	0	0	1	1	0	3	9	1	0	3	1	4	1	3
e_gw.109.96.1	4	1	0	4	8	5	12	18	8	7	9	5	9	8	8
e_gw.10902.1.1	0	0	0	0	0	0	0	0	0	0	0	0	0	0	0
e_gw.10903.1.1	0	0	0	0	0	0	0	0	0	0	0	0	0	0	0
e_gw.1091.34.1	0	0	0	0	0	0	0	0	0	0	0	0	0	0	0
e_gw.1091.40.1	0	2	1	5	6	6	3	4	5	6	11	1	11	1	6
e_gw.10939.1.1	0	0	0	1	0	0	0	0	0	0	0	0	0	0	0
e_gw.11.104.1	552	553	355	569	417	628	318	460	547	663	638	438	418	596	380
e_gw.11.105.1	285	272	206	310	286	352	251	275	265	266	293	253	198	276	260
e_gw.11.121.1	0	0	0	0	0	0	0	0	0	0	0	0	0	2	0
e_gw.11.126.1	16	27	16	137	179	161	177	113	100	149	195	165	265	211	179
e_gw.11.134.1	13	8	5	19	14	38	14	23	31	34	22	6	3	40	10
e_gw.11.14.1	458	452	361	420	355	494	393	405	378	409	466	330	293	382	271
e_gw.11.143.1	3	5	0	4	2	4	2	1	9	5	0	1	0	8	7
e_gw.11.153.1	182	182	126	194	192	231	175	200	199	226	249	204	141	145	194
e_gw.11.168.1	589	509	490	518	444	667	292	290	371	464	530	371	370	458	345
e_gw.11.188.1	76	68	53	81	76	91	43	47	40	59	70	61	50	50	46
e_gw.11.19.1	645	719	584	729	699	762	771	929	842	842	789	767	595	600	709
e_gw.11.196.1	302	271	205	357	265	317	274	303	223	406	428	386	292	278	273
e_gw.11.2.1	25	44	26	37	52	44	39	56	68	45	53	58	49	44	34
e_gw.11.202.1	15	24	17	11	13	32	11	16	16	12	18	18	9	13	9
e_gw.11.229.1	1	0	1	1	0	1	2	0	1	0	3	3	1	0	4
e_gw.11.232.1	0	0	0	0	0	0	0	0	0	0	0	0	0	0	0
e_gw.11.243.1	133	143	106	76	73	83	47	99	63	28	38	50	35	39	39
e_gw.11.253.1	636	643	463	517	537	656	778	953	642	488	500	490	622	586	465
e_gw.11.259.1	32	35	42	45	51	55	118	100	87	47	53	45	64	48	27
e_gw.11.269.1	38	61	36	34	45	51	50	65	50	36	47	65	76	48	29
e_gw.11.273.1	680	781	563	786	782	952	830	931	794	889	805	675	654	790	734
e_gw.11.275.1	28	17	20	27	15	58	21	16	32	23	33	19	15	54	18
e_gw.11.279.1	2351	1775	1432	1097	1044	1444	508	703	578	976	1404	1244	1068	711	1138
e_gw.11.292.1	815	712	585	656	656	866	448	619	586	598	761	592	573	569	488
e_gw.11.303.1	44	40	23	22	29	46	9	31	22	42	41	46	35	23	26
e_gw.11.304.1	452	439	365	481	450	447	503	516	475	317	388	313	366	278	359
e_gw.11.306.1	166	216	121	77	98	147	37	100	114	71	104	108	130	64	98
e_gw.11.31.1	639	685	499	508	476	633	485	516	392	345	423	396	473	422	389
e_gw.11.321.1	0	0	0	0	0	0	0	0	0	0	0	0	0	0	0
e_gw.11.331.1	53	76	44	37	23	57	38	44	36	30	33	41	27	42	35
e_gw.11.332.1	329	273	229	271	224	311	188	251	340	335	320	280	199	222	242
e_gw.11.334.1	555	494	395	171	145	208	133	187	144	148	246	153	289	181	232
e_gw.11.337.1	218	8	22	573	51	774	62	108	519	1286	981	253	122	1007	178
e_gw.11.350.1	0	1	0	0	0	0	0	1	0	0	0	0	0	1	0
e_gw.11.355.1	1270	1216	949	901	989	1144	1367	1540	1384	1130	1099	1075	995	1078	992
e_gw.11.357.1	1283	3675	1159	4553	6516	6868	5687	9713	5949	4166	5411	7368	4761	4457	5975
e_gw.11.382.1	115	133	114	253	361	334	285	368	326	484	298	325	375	441	361
e_gw.11.389.1	715	918	878	1483	834	1028	1364	1608	808	1022	1100	793	1092	1059	594
e_gw.11.39.1	196	217	181	261	255	307	249	247	236	190	303	207	158	229	266
e_gw.11.40.1	172	213	169	197	181	232	208	245	183	155	197	154	239	183	165
e_gw.11.401.1	102	104	90	108	102	149	100	95	105	139	160	107	103	87	122
e_gw.11.407.1	0	0	0	0	0	0	0	0	0	0	0	0	0	0	0
e_gw.11.411.1	57	69	62	53	70	70	52	40	52	34	44	40	27	37	63
e_gw.11.422.1	55	73	50	62	39	46	50	33	41	34	29	38	36	32	50
e_gw.11.444.1	1	4	0	1	0	2	0	0	0	0	1	1	0	2	0
e_gw.11.469.1	6	5	3	1	2	4	0	3	3	4	5	5	2	0	2
e_gw.11.49.1	229	273	292	242	126	158	280	322	238	183	218	169	150	129	101
e_gw.11.522.1	0	0	0	0	0	0	0	0	0	0	1	0	0	4	3
e_gw.11.536.1	116	156	107	97	84	115	55	109	95	73	79	79	84	73	75
e_gw.11.538.1	43	0	3	136	10	128	12	29	118	243	153	49	29	252	30
e_gw.11.551.1	0	0	0	0	0	0	0	0	0	0	0	0	0	0	0
e_gw.11.556.1	0	0	0	0	0	0	0	0	0	0	0	0	0	0	0
e_gw.11.60.1	76	58	63	90	60	92	40	79	61	72	87	51	58	56	56
e_gw.11.70.1	1361	1520	1010	1509	1315	1560	1053	1221	1092	1749	1648	1421	1314	1424	1350
e_gw.11.79.1	10	22	20	14	23	30	56	37	28	27	16	16	24	25	30
e_gw.11.80.1	181	202	170	198	161	227	213	234	237	163	183	137	152	146	164
e_gw.11.9.1	20	37	23	42	38	43	43	57	44	42	39	52	65	28	46
e_gw.110.105.1	0	0	0	0	0	0	0	0	0	1	0	0	0	0	0
e_gw.110.111.1	0	0	0	0	0	0	0	0	0	0	0	0	0	0	0
e_gw.110.112.1	0	0	0	0	0	0	0	0	0	0	0	0	0	0	0
e_gw.110.13.1	1	1	0	1	1	0	1	2	0	1	2	0	0	3	0
e_gw.110.132.1	141	127	82	104	98	189	94	92	109	83	97	48	91	218	84
e_gw.110.139.1	0	0	0	0	0	0	0	0	0	0	0	0	0	0	0
e_gw.110.144.1	1	2	4	4	1	5	9	6	8	2	3	2	1	3	1
e_gw.110.146.1	20	11	9	11	19	11	10	15	13	10	13	11	19	8	18
e_gw.110.158.1	0	0	0	0	0	0	0	0	0	0	0	0	0	0	0
e_gw.110.162.1	6	6	2	4	5	12	2	6	2	6	8	5	6	1	7
e_gw.110.17.1	2	0	0	2	0	5	2	4	0	1	0	1	0	0	1
e_gw.110.34.1	0	0	0	0	0	0	0	0	0	0	0	0	0	0	0
e_gw.110.39.1	330	350	319	381	335	378	344	417	294	335	358	346	264	336	273
e_gw.110.40.1	145	144	105	128	95	143	101	106	99	104	147	69	55	64	49
e_gw.110.50.1	3	1	4	5	7	15	6	8	6	8	4	5	6	8	3
e_gw.110.6.1	213	215	180	226	222	261	209	260	220	241	227	212	177	218	183
e_gw.110.65.1	33	25	32	56	57	53	103	70	92	71	94	62	82	32	34
e_gw.110.66.1	10	4	10	10	12	10	30	19	22	15	26	24	15	6	5
e_gw.110.67.1	3	6	4	11	4	9	6	8	9	6	8	4	6	2	10
e_gw.110.76.1	0	0	0	0	0	0	0	0	0	0	0	0	0	0	0
e_gw.110.84.1	0	0	0	0	0	0	0	0	0	0	0	0	0	0	0
e_gw.110.87.1	494	445	425	462	314	597	275	306	489	464	476	225	245	480	223
e_gw.110.95.1	136	150	112	176	136	216	84	119	140	209	260	127	99	157	121
e_gw.110.96.1	428	320	265	264	240	281	188	204	248	185	260	241	272	213	230
e_gw.11018.3.1	0	0	0	0	0	0	0	0	0	0	0	0	0	0	0
e_gw.11039.1.1	0	0	0	0	0	0	0	0	0	0	0	0	0	0	0
e_gw.11087.2.1	0	0	0	2	0	0	0	0	0	1	0	1	0	0	0
e_gw.111.101.1	45	39	24	30	21	39	28	41	34	27	41	29	19	20	33
e_gw.111.120.1	0	0	0	0	0	0	0	0	0	0	0	0	0	0	0
e_gw.111.129.1	85	45	38	107	58	114	43	72	103	109	113	72	59	125	78
e_gw.111.130.1	0	1	0	0	0	1	1	0	0	0	2	0	0	0	0
e_gw.111.133.1	0	0	2	0	0	0	0	0	0	3	1	0	0	0	0
e_gw.111.16.1	775	695	501	781	788	919	583	755	758	710	817	682	472	469	572
e_gw.111.18.1	123	101	87	149	94	165	108	109	150	159	208	125	81	152	103
e_gw.111.27.1	0	0	0	0	0	0	0	0	0	0	0	0	0	0	0
e_gw.111.29.1	9	12	11	8	9	14	7	5	8	5	6	5	1	9	2
e_gw.111.33.1	212	319	320	630	307	340	436	616	289	271	362	228	401	383	253
e_gw.111.34.1	51	40	43	60	66	56	79	74	82	72	81	73	35	40	67
e_gw.111.70.1	7	3	7	2	3	2	0	1	0	3	0	0	1	0	1
e_gw.111.79.1	13	12	15	19	17	26	15	26	6	16	18	23	16	13	13
e_gw.111.83.1	223	217	150	248	224	249	157	197	211	201	178	205	157	130	173
e_gw.111.9.1	639	538	441	339	362	475	208	339	357	476	480	354	306	317	343
e_gw.111.91.1	90	97	109	93	93	127	92	117	124	81	103	71	62	68	70
e_gw.111.92.1	130	143	118	129	127	191	137	115	89	109	112	85	81	84	81
e_gw.11104.1.1	0	0	0	0	0	0	0	0	0	0	0	0	0	0	0
e_gw.11172.2.1	0	0	0	0	0	0	0	0	0	0	0	0	0	0	0
e_gw.1119.2.1	0	0	0	0	0	0	0	0	0	0	0	0	0	0	0
e_gw.112.100.1	224	194	153	145	140	158	122	144	118	110	126	81	98	87	87
e_gw.112.116.1	53	55	55	40	60	77	43	64	36	54	49	64	50	53	44
e_gw.112.122.1	0	0	0	0	0	0	0	0	0	0	0	0	0	0	0
e_gw.112.125.1	0	0	0	0	0	0	0	0	0	0	0	0	0	0	0
e_gw.112.129.1	57	51	57	37	29	27	33	37	29	22	25	19	27	31	30
e_gw.112.137.1	0	0	0	0	0	0	0	0	0	0	0	0	0	0	0
e_gw.112.142.1	0	0	0	0	0	0	0	0	0	0	0	0	0	0	0
e_gw.112.15.1	224	228	207	252	213	290	126	187	225	286	391	260	225	176	250
e_gw.112.29.1	1270	1139	916	1431	1091	1627	963	1062	1112	1374	1454	1124	1274	1847	1076
e_gw.112.3.1	65	71	42	54	40	32	36	39	29	21	27	32	41	23	39
e_gw.112.35.1	77	62	51	54	42	85	36	71	64	56	80	36	56	74	36
e_gw.112.36.1	13	17	7	30	15	20	33	37	21	22	38	25	27	13	13
e_gw.112.38.1	2515	1956	1904	2480	2162	2439	2534	3508	2619	3155	2974	2828	3388	3055	2704
e_gw.112.50.1	24	6	15	21	20	13	16	25	13	20	15	11	13	6	19
e_gw.112.65.1	0	3	0	1	3	0	1	4	1	0	3	2	1	2	1
e_gw.112.71.1	52	56	43	54	38	59	42	54	45	68	66	61	30	42	77
e_gw.112.74.1	75	88	80	95	83	116	72	91	71	88	85	71	84	73	62
e_gw.112.82.1	63	50	42	73	48	63	38	35	44	46	54	39	42	51	37
e_gw.112.88.1	0	0	0	0	0	0	0	0	0	0	0	0	0	0	0
e_gw.11219.2.1	0	0	0	0	1	0	0	0	0	0	0	1	0	0	0
e_gw.1123.2.1	0	0	0	0	0	0	0	0	0	0	0	0	0	0	0
e_gw.11285.3.1	0	0	0	0	0	0	0	0	0	0	0	0	0	0	0
e_gw.113.101.1	0	0	0	0	0	1	0	0	0	0	0	0	0	0	0
e_gw.113.107.1	0	0	0	0	0	0	0	0	0	0	0	0	0	0	0
e_gw.113.114.1	26	20	18	34	26	63	32	14	39	26	57	34	19	37	25
e_gw.113.12.1	47	34	48	82	72	88	67	78	81	90	77	80	87	46	48
e_gw.113.130.1	0	0	1	0	0	0	0	2	1	0	2	0	0	0	0
e_gw.113.134.1	0	0	0	0	0	0	0	0	0	0	0	0	0	0	0
e_gw.113.23.1	368	471	326	289	258	298	289	420	270	186	231	194	194	224	202
e_gw.113.34.1	311	269	177	212	231	262	155	177	181	144	203	193	188	186	161
e_gw.113.39.1	0	0	0	0	0	0	0	0	0	0	1	0	0	0	0
e_gw.113.48.1	2	5	5	12	4	5	2	6	13	14	16	3	1	5	0
e_gw.113.50.1	26	19	25	21	14	13	6	13	8	17	21	12	8	9	13
e_gw.113.67.1	124	178	96	147	155	170	137	145	103	216	184	150	342	322	239
e_gw.113.70.1	62	61	48	168	117	72	90	184	129	59	80	86	48	33	36
e_gw.113.81.1	2	8	1	15	1	10	3	1	9	15	6	17	6	10	4
e_gw.113.85.1	0	0	0	0	0	0	0	0	0	0	0	0	0	0	0
e_gw.113.87.1	3	1	2	2	1	1	0	3	2	5	6	1	0	1	1
e_gw.113.9.1	53	59	36	19	19	63	25	25	29	18	33	36	21	25	28
e_gw.113.94.1	8	5	4	5	9	10	3	20	7	1	4	3	4	10	4
e_gw.113.98.1	0	0	0	0	0	0	0	0	0	0	0	0	0	0	0
e_gw.1131.4.1	0	0	0	2	0	1	0	0	0	1	1	0	0	0	1
e_gw.11356.3.1	0	0	0	0	0	0	0	0	0	0	0	0	0	0	0
e_gw.11375.1.1	5	0	0	0	0	0	0	0	0	1	0	1	0	0	0
e_gw.1139.3.1	0	0	0	1	1	0	0	0	0	0	0	0	0	0	1
e_gw.114.106.1	0	0	0	0	0	0	0	0	0	0	0	0	0	0	0
e_gw.114.151.1	10	10	7	9	6	9	11	21	7	9	8	13	13	7	3
e_gw.114.158.1	0	0	0	0	0	0	0	0	0	0	0	0	1	0	0
e_gw.114.24.1	2	1	0	3	8	11	5	17	11	11	7	7	7	1	4
e_gw.114.33.1	175	156	158	172	162	185	113	113	130	158	259	183	114	151	95
e_gw.114.39.1	201	240	202	121	116	157	163	197	133	123	114	127	137	150	114
e_gw.114.41.1	58	31	59	31	41	30	60	73	49	35	40	50	26	60	52
e_gw.114.54.1	101	91	87	115	96	129	70	103	61	71	79	66	83	121	64
e_gw.114.56.1	20	22	15	34	11	81	8	22	50	79	109	32	23	91	30
e_gw.114.57.1	34	27	47	20	15	30	16	13	15	29	17	10	5	20	20
e_gw.114.64.1	16	25	10	12	7	22	10	16	16	19	13	22	10	7	12
e_gw.114.66.1	40	25	15	17	21	37	12	15	33	8	15	16	24	26	16
e_gw.114.68.1	23	29	16	23	26	42	15	20	15	20	25	9	20	9	23
e_gw.114.69.1	37	44	31	57	59	67	30	31	42	62	95	69	36	50	58
e_gw.114.7.1	5	1	0	0	1	0	0	0	0	0	0	1	0	3	0
e_gw.114.77.1	0	0	0	2	0	0	0	1	0	0	0	0	0	0	0
e_gw.114.78.1	34	49	21	33	22	41	18	36	25	18	16	23	29	17	20
e_gw.114.94.1	42	34	32	26	34	22	41	64	46	58	42	46	39	28	59
e_gw.11411.2.1	0	0	0	0	0	0	0	0	0	0	0	0	0	0	0
e_gw.1143.2.1	248	200	177	188	215	222	135	209	148	248	186	228	170	127	236
e_gw.1143.7.1	1	0	0	0	0	0	0	0	0	0	0	0	0	0	0
e_gw.11432.2.1	0	0	0	0	0	0	0	0	0	0	0	0	0	0	0
e_gw.11453.1.1	0	0	0	0	0	0	0	0	0	0	0	0	0	0	0
e_gw.1148.2.1	0	0	0	0	1	0	2	0	0	0	1	0	0	0	1
e_gw.115.104.1	0	0	0	0	1	0	0	0	0	1	0	1	1	0	0
e_gw.115.105.1	3	0	1	1	3	0	2	1	0	0	0	0	0	0	0
e_gw.115.15.1	0	0	0	0	0	0	0	0	0	0	0	0	0	0	0
e_gw.115.26.1	47	52	50	53	36	45	28	27	34	31	35	21	28	22	38
e_gw.115.34.1	30	30	27	30	23	50	30	21	29	32	58	28	22	43	23
e_gw.115.55.1	119	39	50	170	64	264	72	108	195	438	316	124	83	244	121
e_gw.115.64.1	55	44	51	53	36	79	25	28	65	88	75	37	45	90	28
e_gw.115.68.1	39	59	20	25	16	98	51	11	69	57	23	26	9	46	51
e_gw.115.87.1	0	0	0	1	1	0	0	1	1	0	0	0	0	0	0
e_gw.115.88.1	15	18	15	74	22	34	338	4	70	17	114	14	38	37	22
e_gw.115.91.1	141	141	122	124	111	143	123	141	97	74	81	82	61	96	82
e_gw.1152.1.1	0	0	0	0	0	0	0	0	0	0	0	0	0	0	0
e_gw.1153.14.1	0	0	0	0	0	0	0	0	0	0	0	0	0	0	1
e_gw.11573.1.1	0	0	0	0	0	0	0	0	0	0	0	0	0	0	0
e_gw.1158.3.1	0	0	0	0	0	0	0	0	0	0	0	0	0	0	0
e_gw.1158.4.1	0	0	0	0	0	0	0	0	0	0	0	0	0	0	0
e_gw.116.11.1	32	38	36	60	25	33	39	82	19	41	33	15	29	43	23
e_gw.116.110.1	29	34	22	57	33	43	65	72	76	34	39	51	53	30	24
e_gw.116.120.1	0	0	0	0	0	1	2	0	0	0	0	0	0	0	0
e_gw.116.122.1	228	165	160	158	133	191	153	127	121	123	142	140	96	108	132
e_gw.116.124.1	206	183	151	194	204	191	201	204	189	161	181	164	166	184	168
e_gw.116.130.1	0	0	0	0	0	0	0	0	0	0	0	0	0	0	0
e_gw.116.136.1	8	6	2	7	1	4	8	4	8	20	11	6	1	14	3
e_gw.116.14.1	69	86	63	72	62	88	68	64	86	65	96	57	56	62	96
e_gw.116.148.1	0	0	0	0	1	1	0	0	0	1	2	0	1	2	1
e_gw.116.157.1	16	14	14	18	18	18	11	14	8	11	11	6	16	17	9
e_gw.116.158.1	16	15	8	10	10	13	12	10	9	12	8	10	16	8	7
e_gw.116.165.1	28	25	29	30	26	35	26	36	41	34	31	40	31	36	34
e_gw.116.176.1	0	0	0	0	0	1	0	1	0	0	0	2	0	0	0
e_gw.116.181.1	0	0	0	0	0	0	0	0	0	0	0	0	0	1	0
e_gw.116.188.1	35	42	49	33	70	58	59	54	64	68	52	46	31	46	39
e_gw.116.25.1	0	0	0	0	0	0	0	0	0	0	0	0	0	0	0
e_gw.116.27.1	0	0	0	0	0	0	0	0	0	0	0	0	0	0	0
e_gw.116.28.1	0	0	0	0	0	0	0	0	0	0	0	0	0	0	0
e_gw.116.37.1	0	0	0	0	0	0	0	0	0	0	0	0	0	0	0
e_gw.116.39.1	0	0	0	0	0	0	0	0	0	0	0	0	0	0	0
e_gw.116.40.1	0	0	0	0	0	0	0	0	0	0	0	0	0	0	0
e_gw.116.41.1	487	517	264	1070	400	150	173	534	351	259	176	328	316	213	326
e_gw.116.45.1	0	0	0	3	0	0	0	0	0	0	0	1	0	0	0
e_gw.116.67.1	0	0	0	0	0	0	0	0	0	0	0	0	0	0	0
e_gw.116.73.1	93	167	93	103	106	125	105	97	66	83	96	102	127	130	133
e_gw.116.77.1	172	198	132	233	181	240	142	173	182	200	253	168	144	149	133
e_gw.116.78.1	0	0	0	0	0	0	0	0	0	0	0	0	0	0	0
e_gw.116.87.1	128	129	99	92	84	153	92	115	114	124	110	107	81	56	71
e_gw.116.97.1	4	6	0	9	3	8	3	4	12	6	12	6	9	19	11
e_gw.1160.19.1	4	0	2	0	0	0	0	1	0	1	0	0	0	0	0
e_gw.1160.2.1	28	41	36	34	36	30	32	28	24	22	28	41	22	18	43
e_gw.1160.9.1	0	0	0	0	0	0	0	0	0	0	0	0	0	0	0
e_gw.11610.5.1	0	0	0	0	0	0	0	0	0	0	0	0	0	0	0
e_gw.11672.3.1	0	0	0	0	0	0	0	0	0	0	0	0	1	0	0
e_gw.1168.2.1	26	31	24	31	19	29	27	25	42	35	28	18	22	17	14
e_gw.117.101.1	12	56	30	56	45	74	27	44	50	28	35	32	23	38	39
e_gw.117.105.1	5123	4565	3931	7678	7060	8382	7532	8797	7766	8453	8096	7390	7568	7892	6178
e_gw.117.114.1	0	0	0	0	0	0	0	0	0	0	0	0	0	0	0
e_gw.117.120.1	11	0	6	1	0	1	1	0	0	3	0	0	0	3	0
e_gw.117.16.1	3	1	0	1	0	0	0	1	0	5	2	1	1	0	2
e_gw.117.27.1	0	0	0	0	0	0	0	0	0	0	0	0	1	0	0
e_gw.117.40.1	0	3	2	4	3	12	4	4	5	5	5	1	5	4	8
e_gw.117.51.1	21	20	7	61	13	100	24	24	51	141	80	31	21	129	26
e_gw.117.53.1	356	375	313	421	299	394	262	378	323	303	382	298	290	315	302
e_gw.117.57.1	2	1	0	0	0	1	0	0	0	0	0	1	0	0	1
e_gw.117.6.1	159	206	160	208	169	230	165	209	223	259	256	277	117	138	192
e_gw.117.64.1	5	0	0	1	0	0	1	0	0	3	1	0	1	0	0
e_gw.117.66.1	64	61	45	79	57	64	58	79	72	97	76	57	55	92	59
e_gw.117.72.1	0	0	0	0	0	0	0	0	0	0	0	0	0	0	0
e_gw.117.8.1	38	24	30	45	29	52	11	30	40	47	52	24	22	30	21
e_gw.117.83.1	1	2	0	2	0	0	1	1	2	0	3	0	0	0	0
e_gw.117.84.1	26	39	38	39	17	37	26	20	27	53	52	23	23	13	18
e_gw.117.93.1	332	294	242	131	117	180	205	175	173	160	94	149	138	161	115
e_gw.117.99.1	6020	7744	5846	6084	6736	6739	8397	8176	5407	4468	5031	4833	6509	6836	4733
e_gw.1170.1.1	0	0	0	0	0	0	0	0	0	0	0	0	0	0	0
e_gw.11753.3.1	0	0	1	0	0	0	0	0	0	0	0	0	0	0	0
e_gw.1177.6.1	0	0	0	0	0	0	0	0	0	0	0	0	0	0	0
e_gw.11793.2.1	0	0	0	0	0	0	0	0	0	0	0	0	0	0	0
e_gw.11796.1.1	0	0	0	0	0	0	0	0	0	0	0	0	0	0	0
e_gw.118.108.1	7	9	6	8	14	8	10	10	11	14	11	10	6	6	12
e_gw.118.11.1	170	180	146	208	202	308	152	161	134	185	191	166	148	199	196
e_gw.118.118.1	52	52	50	80	43	63	52	60	100	86	98	71	26	51	65
e_gw.118.134.1	207	224	173	205	194	264	222	193	195	202	240	218	184	193	227
e_gw.118.137.1	197	109	118	367	179	379	140	206	376	450	382	203	191	468	204
e_gw.118.15.1	172	141	138	142	107	176	91	125	143	169	180	86	92	160	66
e_gw.118.159.1	0	0	0	0	0	0	0	0	0	0	0	0	0	0	0
e_gw.118.19.1	122	94	76	114	98	110	61	92	69	69	96	60	48	67	70
e_gw.118.2.1	2604	2275	2134	2613	2271	3100	1539	1564	2034	2638	3293	2554	2053	2748	2125
e_gw.118.29.1	5	8	20	5	3	9	0	4	4	8	8	4	6	5	2
e_gw.118.31.1	2	2	2	1	1	5	2	2	1	5	1	0	2	0	4
e_gw.118.33.1	47	72	47	41	34	35	92	94	79	23	31	34	23	12	9
e_gw.118.47.1	306	217	198	197	201	247	93	156	125	125	141	112	105	59	146
e_gw.118.51.1	30	55	39	16	17	16	53	50	54	24	30	19	11	6	11
e_gw.118.7.1	508	472	469	398	318	381	317	380	335	277	358	302	239	231	353
e_gw.118.80.1	10	9	2	5	5	3	4	4	1	1	1	2	8	2	8
e_gw.118.81.1	2	1	1	3	4	0	0	3	0	1	1	2	1	1	2
e_gw.118.82.1	1	3	1	0	1	2	0	0	1	0	0	2	0	0	0
e_gw.118.90.1	701	769	622	887	665	1082	695	753	880	1008	1014	817	635	994	731
e_gw.118.94.1	134	172	139	210	209	239	140	181	207	179	234	210	155	110	173
e_gw.1185.2.1	43	37	27	19	22	38	12	17	16	19	40	28	25	14	37
e_gw.1185.3.1	0	0	0	0	0	0	0	0	0	0	0	0	0	0	0
e_gw.1186.1.1	16	30	22	25	36	55	23	37	38	31	38	23	37	31	28
e_gw.119.108.1	479	378	300	573	411	726	431	434	527	598	660	486	474	620	373
e_gw.119.111.1	173	235	207	390	277	333	364	485	346	295	392	214	304	207	165
e_gw.119.114.1	650	735	567	578	467	581	434	533	401	386	496	501	413	278	347
e_gw.119.117.1	2188	2673	1569	3131	3954	4784	3370	4482	4402	4611	4764	4537	3819	2660	2685
e_gw.119.119.1	233	191	161	394	340	376	388	515	522	313	358	279	325	292	399
e_gw.119.121.1	637	1113	755	1589	1909	2343	1766	2378	2710	2526	2629	2264	1676	852	1193
e_gw.119.123.1	0	0	0	0	0	0	0	0	0	0	0	0	0	0	0
e_gw.119.126.1	1801	2645	1587	3461	4417	5444	3900	5128	5383	5101	5482	4979	3909	2312	2768
e_gw.119.146.1	0	0	0	1	0	0	0	1	0	0	1	2	0	0	0
e_gw.119.147.1	62	91	69	158	191	195	164	254	234	220	252	233	139	76	89
e_gw.119.162.1	0	0	0	0	0	0	0	0	0	0	1	0	0	0	0
e_gw.119.20.1	46	60	37	58	51	63	25	91	60	45	38	53	39	25	57
e_gw.119.24.1	121	148	135	190	144	221	167	221	163	167	142	140	138	140	183
e_gw.119.26.1	4	1	3	1	4	4	1	1	3	1	6	3	2	0	0
e_gw.119.3.1	570	971	608	1292	1743	2045	1477	1922	2185	2112	2069	1957	1683	841	1006
e_gw.119.35.1	11	13	13	5	8	16	3	8	10	9	2	6	7	5	7
e_gw.119.46.1	110	150	99	117	99	101	138	190	171	78	123	119	111	109	120
e_gw.119.54.1	223	331	280	253	248	288	229	254	186	172	194	234	132	145	190
e_gw.119.61.1	60	68	37	46	45	80	59	54	51	38	77	34	23	58	29
e_gw.119.69.1	148	128	117	122	92	147	82	88	95	113	133	93	88	123	123
e_gw.119.81.1	0	0	0	0	0	0	0	0	0	0	0	0	0	0	0
e_gw.119.85.1	12	15	7	12	10	5	7	12	8	13	4	5	7	4	8
e_gw.1190.15.1	0	0	0	0	0	0	0	0	0	0	0	0	0	0	0
e_gw.1190.5.1	1	0	0	3	0	0	4	0	0	2	0	2	0	0	0
e_gw.11910.2.1	0	0	0	0	0	0	0	0	0	0	0	0	0	0	0
e_gw.11984.2.1	0	0	0	0	0	0	0	0	0	0	0	0	0	0	0
e_gw.11994.5.1	0	0	0	0	0	0	0	0	0	0	0	0	0	0	0
e_gw.12.107.1	109	95	65	41	53	66	67	90	82	60	72	62	44	58	29
e_gw.12.13.1	82	100	87	188	146	178	115	192	202	104	178	162	87	83	177
e_gw.12.133.1	2	4	3	6	1	4	4	0	1	5	17	3	2	0	1
e_gw.12.162.1	117	90	99	109	176	135	92	96	91	77	106	209	136	126	123
e_gw.12.167.1	172	151	144	163	136	181	149	197	189	168	200	160	116	121	158
e_gw.12.178.1	381	330	331	380	412	404	536	642	442	382	396	325	328	249	196
e_gw.12.186.1	17	13	15	19	14	24	11	18	13	10	12	10	16	4	8
e_gw.12.188.1	338	317	329	514	477	647	621	665	478	498	480	458	499	725	443
e_gw.12.194.1	274	326	275	155	186	199	183	206	119	189	154	179	122	84	104
e_gw.12.21.1	9	15	2	26	15	12	25	17	12	14	11	7	18	18	13
e_gw.12.226.1	200	152	115	192	135	207	157	221	244	272	291	170	129	250	144
e_gw.12.227.1	3	6	2	10	4	4	9	5	6	3	4	2	8	4	0
e_gw.12.231.1	61	66	54	52	49	47	80	90	64	59	69	69	40	53	41
e_gw.12.236.1	239	185	175	262	208	231	173	230	167	202	238	203	157	184	164
e_gw.12.254.1	44588	51318	39331	45039	45106	49601	46576	48038	39066	37493	37908	42006	45863	51980	40575
e_gw.12.258.1	308	335	235	295	336	406	289	317	238	319	300	256	306	374	231
e_gw.12.268.1	110	106	126	113	130	151	93	138	137	128	149	129	96	76	102
e_gw.12.274.1	21	12	5	14	6	5	7	5	7	16	6	3	5	4	12
e_gw.12.277.1	31	22	13	11	21	23	21	16	24	11	11	10	25	11	20
e_gw.12.28.1	179	186	179	161	172	207	221	226	205	193	196	185	179	116	119
e_gw.12.287.1	14	9	5	11	6	12	15	3	7	6	9	5	9	7	8
e_gw.12.289.1	128	112	91	111	89	85	71	82	54	52	131	73	61	70	66
e_gw.12.296.1	100	112	91	116	76	127	88	96	106	150	128	84	70	94	58
e_gw.12.300.1	24	31	12	16	22	19	15	18	9	16	14	17	19	19	28
e_gw.12.302.1	583	897	542	398	537	587	987	1189	592	616	506	475	416	401	494
e_gw.12.307.1	129	132	109	186	224	223	202	219	127	186	237	182	259	202	174
e_gw.12.312.1	37	5	7	67	12	92	23	31	104	114	111	30	27	97	49
e_gw.12.323.1	985	1279	876	905	992	1210	1224	1123	856	1150	871	1026	1040	1143	889
e_gw.12.330.1	196	136	138	491	240	506	230	336	435	752	573	264	178	575	229
e_gw.12.352.1	662	704	604	807	800	924	818	777	681	617	716	599	617	813	548
e_gw.12.359.1	2043	2022	1529	1419	1272	1627	1111	1340	1127	1375	1511	1515	1477	1185	1292
e_gw.12.362.1	176	145	169	231	231	267	133	200	159	269	252	215	105	131	177
e_gw.12.372.1	2	2	4	4	2	0	1	4	1	4	3	0	4	1	0
e_gw.12.380.1	0	0	0	1	0	2	0	0	0	0	1	3	0	0	2
e_gw.12.381.1	21	22	23	24	14	39	16	11	20	31	33	22	10	32	15
e_gw.12.382.1	0	0	0	0	0	0	0	0	0	0	0	0	0	0	0
e_gw.12.387.1	51	55	48	130	63	66	97	93	52	98	63	57	35	74	25
e_gw.12.399.1	2	2	6	1	3	1	1	1	1	7	1	2	4	4	3
e_gw.12.400.1	0	0	0	1	0	0	0	0	0	0	2	1	0	0	0
e_gw.12.405.1	0	0	0	0	0	0	0	0	0	1	0	0	0	0	0
e_gw.12.407.1	45	49	23	51	34	24	19	25	31	13	28	16	33	21	30
e_gw.12.425.1	2206	2174	1750	3257	2506	3389	2945	3066	2893	3038	2982	2602	2974	4009	2777
e_gw.12.426.1	582	627	490	570	525	661	423	530	471	581	635	568	500	474	520
e_gw.12.430.1	0	0	0	0	0	0	0	0	0	0	0	0	0	0	0
e_gw.12.438.1	122	120	95	90	84	87	128	121	142	82	45	69	87	99	88
e_gw.12.44.1	573	600	411	561	521	658	489	571	476	618	612	460	399	590	473
e_gw.12.450.1	0	0	0	0	0	0	0	0	0	0	0	0	0	0	0
e_gw.12.57.1	1031	895	796	1045	960	1126	959	979	812	959	955	882	745	887	813
e_gw.12.65.1	227	207	209	215	192	259	140	176	197	252	294	221	126	126	216
e_gw.12.66.1	292	306	247	374	308	466	328	358	421	454	475	321	244	396	315
e_gw.12.7.1	45	51	31	42	50	54	45	73	34	53	65	44	52	59	50
e_gw.12.74.1	2505	2277	2011	2585	2204	2920	1819	2053	2303	2506	3014	2425	2580	2549	1892
e_gw.12.8.1	17	15	10	17	12	23	19	23	18	23	26	22	26	10	32
e_gw.12.84.1	200	184	125	132	114	176	90	116	121	164	186	139	106	93	102
e_gw.12.85.1	385	391	385	353	383	386	363	441	358	321	354	349	301	283	292
e_gw.12.9.1	60	67	49	54	51	74	74	65	50	55	91	46	54	58	72
e_gw.12.98.1	115	90	74	72	62	103	54	79	76	73	75	59	64	56	60
e_gw.120.113.1	120	189	96	129	112	141	82	166	119	106	133	124	40	32	108
e_gw.120.116.1	28	15	17	33	24	28	19	20	9	25	19	26	8	14	9
e_gw.120.118.1	0	3	2	3	2	3	2	0	1	2	2	3	1	0	2
e_gw.120.12.1	0	2	0	0	0	0	1	0	0	0	0	0	0	1	0
e_gw.120.15.1	22	37	26	45	46	34	78	65	36	34	41	44	33	35	30
e_gw.120.17.1	82	99	111	83	90	87	131	159	114	95	97	79	83	85	119
e_gw.120.2.1	3932	4485	3555	4337	4089	4660	4795	5129	4655	4174	4180	4188	3623	3866	3804
e_gw.120.22.1	0	0	0	0	0	0	0	0	0	0	0	0	0	0	0
e_gw.120.42.1	31	12	22	13	22	13	4	36	15	31	22	9	10	29	14
e_gw.120.47.1	7	14	9	14	5	13	6	9	7	3	11	7	3	3	7
e_gw.120.48.1	9	26	8	10	5	24	9	7	13	11	2	11	15	10	25
e_gw.120.51.1	1	0	0	0	0	0	0	0	0	0	0	0	0	0	0
e_gw.120.72.1	166	144	97	246	185	240	132	235	267	398	349	269	202	275	231
e_gw.120.9.1	451	116	148	800	216	1289	205	270	961	1429	1499	361	405	2094	463
e_gw.120.98.1	0	0	0	0	1	0	0	0	0	1	1	0	0	0	0
e_gw.12003.1.1	0	0	0	0	0	0	0	0	0	0	0	0	0	0	0
e_gw.1201.14.1	0	0	0	0	0	0	0	0	0	0	0	0	0	0	0
e_gw.12038.5.1	4	2	2	1	3	1	1	2	3	0	2	0	5	3	2
e_gw.1207.9.1	0	0	0	0	0	0	0	0	0	0	0	0	0	0	0
e_gw.121.100.1	0	0	1	0	0	0	0	1	0	0	0	0	0	0	0
e_gw.121.101.1	0	0	0	0	0	0	0	0	0	0	0	0	0	0	0
e_gw.121.108.1	38	46	29	55	43	54	49	29	45	52	64	46	30	20	35
e_gw.121.13.1	0	0	0	0	0	0	0	0	0	0	0	0	0	0	0
e_gw.121.14.1	272	274	214	371	269	342	233	289	196	331	434	354	258	237	238
e_gw.121.24.1	3	6	4	6	4	2	6	7	5	6	2	0	6	0	5
e_gw.121.26.1	916	929	762	1180	1000	1490	1158	1114	1030	1318	1238	970	975	1468	949
e_gw.121.28.1	0	0	0	0	0	0	0	0	0	0	0	0	0	0	0
e_gw.121.30.1	73	49	53	61	41	79	37	35	62	73	103	65	42	61	50
e_gw.121.50.1	546	600	494	648	523	757	540	580	641	618	696	490	405	535	389
e_gw.121.51.1	1122	1037	965	1516	987	2432	916	1034	1667	2136	2379	986	1018	2593	1057
e_gw.121.58.1	0	1	1	1	0	0	0	0	1	0	0	0	0	0	0
e_gw.121.63.1	3	1	0	0	1	0	1	2	0	0	2	0	2	1	1
e_gw.121.72.1	358	502	371	495	389	447	394	510	370	506	419	356	255	279	243
e_gw.121.84.1	81	75	48	68	67	86	45	58	75	84	96	76	40	50	69
e_gw.121.89.1	1852	2641	1752	3073	2049	3071	1957	3037	2611	2770	2643	2266	1496	1735	1104
e_gw.121.97.1	0	0	0	0	0	0	0	0	0	0	0	0	0	0	0
e_gw.1212.1.1	5	2	0	3	3	4	0	2	4	3	5	2	4	4	3
e_gw.12156.2.1	4	5	1	8	9	9	7	22	6	6	15	3	8	5	8
e_gw.1218.7.1	0	0	0	0	0	0	0	0	0	0	0	0	0	0	0
e_gw.12187.1.1	0	0	0	0	0	0	0	0	0	0	2	0	0	0	0
e_gw.122.1.1	44	34	20	23	13	35	22	25	27	33	37	28	19	38	12
e_gw.122.117.1	1	4	2	1	1	1	1	1	2	4	3	1	0	3	4
e_gw.122.123.1	0	0	1	0	0	1	0	0	0	0	0	1	0	0	0
e_gw.122.14.1	31	18	22	47	33	51	24	27	43	53	65	49	25	25	33
e_gw.122.24.1	16	14	22	26	16	15	34	24	3	22	7	4	11	19	20
e_gw.122.30.1	72	81	57	73	82	114	74	80	106	113	134	139	87	99	86
e_gw.122.46.1	55	84	25	74	46	47	21	42	40	13	19	29	19	27	37
e_gw.122.48.1	219	216	127	273	264	297	215	256	310	227	262	195	119	160	181
e_gw.122.67.1	54	27	55	49	37	48	31	41	49	63	72	37	18	52	32
e_gw.122.76.1	0	0	0	0	0	0	0	0	0	0	0	0	0	0	0
e_gw.122.77.1	349	345	325	380	284	519	277	231	378	404	592	338	291	368	246
e_gw.122.79.1	3	4	0	1	0	3	3	1	2	3	3	3	4	8	0
e_gw.12227.1.1	0	0	0	0	0	0	0	0	0	0	0	0	0	0	0
e_gw.123.18.1	379	379	282	367	357	401	281	346	354	336	340	299	316	374	325
e_gw.123.23.1	393	383	321	309	298	314	395	451	332	384	325	347	234	193	303
e_gw.123.33.1	562	541	484	454	388	545	341	433	331	442	514	446	337	394	378
e_gw.123.41.1	48	72	35	55	50	69	47	52	73	57	41	38	48	38	71
e_gw.123.49.1	2	3	1	1	2	1	1	1	2	2	2	4	1	3	5
e_gw.123.52.1	104	116	69	85	107	88	66	116	78	46	55	63	43	53	48
e_gw.123.54.1	38	20	12	38	19	26	18	34	18	24	29	17	22	13	13
e_gw.123.55.1	5	11	4	4	6	3	8	3	3	5	3	3	4	4	1
e_gw.123.57.1	172	202	156	191	151	217	117	148	137	146	158	134	137	155	123
e_gw.123.58.1	8150	11936	6255	4622	6546	6845	7268	8846	6704	5461	7359	6282	4700	4294	3762
e_gw.123.9.1	358	340	266	359	326	436	187	347	338	360	542	391	222	129	317
e_gw.12335.1.1	0	0	0	0	0	0	0	0	0	0	0	0	0	0	0
e_gw.12355.1.1	0	0	0	0	0	0	0	0	0	0	0	0	0	0	0
e_gw.1236.10.1	0	0	0	0	0	0	0	0	0	0	0	0	0	0	0
e_gw.12367.1.1	0	0	0	0	0	0	0	0	0	0	0	0	0	0	0
e_gw.12373.3.1	0	0	0	0	0	0	0	0	0	0	0	0	0	0	0
e_gw.1238.6.1	0	0	0	0	0	0	0	0	0	0	0	0	0	0	0
e_gw.124.100.1	0	0	0	0	0	0	0	0	0	0	0	0	0	0	0
e_gw.124.104.1	154	226	191	203	197	231	345	328	201	148	181	167	175	180	117
e_gw.124.114.1	245	293	205	226	209	248	331	376	254	134	115	168	221	264	230
e_gw.124.128.1	106	85	121	105	88	98	115	136	95	88	115	101	157	111	112
e_gw.124.132.1	0	0	1	28	28	11	79	0	11	0	1	5	1	0	0
e_gw.124.148.1	253	415	176	179	191	222	142	129	105	149	112	169	231	333	159
e_gw.124.16.1	62	42	50	61	43	65	54	75	69	60	56	58	45	60	63
e_gw.124.173.1	123	108	88	106	79	79	83	82	60	55	63	46	55	51	51
e_gw.124.18.1	476	476	401	417	413	494	434	385	446	368	430	387	290	329	403
e_gw.124.25.1	98	62	51	116	49	251	54	56	125	200	152	61	50	193	33
e_gw.124.34.1	0	0	0	0	0	0	0	0	0	0	0	0	0	0	0
e_gw.124.44.1	428	454	401	515	390	545	366	376	370	373	466	383	321	385	352
e_gw.124.47.1	436	430	416	435	334	398	332	391	324	358	375	445	300	313	390
e_gw.124.5.1	1187	1349	943	1804	1857	1996	2113	2333	2086	2353	2515	2226	1672	1628	2036
e_gw.124.50.1	56	54	36	45	40	61	77	60	69	43	25	48	42	30	24
e_gw.124.52.1	423	348	305	389	303	511	314	341	338	342	383	231	248	344	217
e_gw.124.61.1	34	25	26	14	36	15	16	26	27	11	20	18	11	15	16
e_gw.124.62.1	12	22	9	19	27	14	12	18	11	9	11	17	9	16	17
e_gw.124.68.1	0	0	2	0	2	0	1	0	0	0	1	0	0	0	0
e_gw.124.73.1	113	105	92	106	106	129	87	129	93	103	116	101	67	68	73
e_gw.124.8.1	1049	1103	761	665	653	773	508	581	507	435	550	511	572	409	585
e_gw.124.84.1	901	1101	714	1175	1270	1230	1481	1465	1208	1249	1355	1417	1317	1570	1671
e_gw.1240.3.1	0	0	0	0	0	0	0	0	0	0	0	0	0	0	0
e_gw.1242.1.1	0	0	0	0	0	0	0	0	0	0	0	0	0	0	0
e_gw.12434.1.1	0	0	0	0	0	1	0	0	0	0	0	0	0	0	0
e_gw.1244.3.1	0	0	0	0	0	0	0	0	0	0	0	0	0	0	0
e_gw.1244.5.1	0	0	0	0	0	0	0	0	0	0	0	0	0	0	0
e_gw.1248.2.1	0	0	0	0	0	0	0	0	0	0	0	0	0	0	0
e_gw.12480.1.1	0	0	0	0	0	0	0	0	0	0	0	0	0	0	0
e_gw.12491.3.1	0	0	0	0	0	0	0	0	0	0	0	0	0	0	0
e_gw.12498.3.1	0	0	0	0	0	0	0	0	0	0	0	0	0	0	0
e_gw.125.24.1	358	314	226	315	303	372	320	331	260	289	303	251	293	283	242
e_gw.125.26.1	0	0	0	0	0	0	0	0	0	0	0	0	0	0	0
e_gw.125.29.1	0	0	0	0	0	0	0	0	0	0	0	0	0	0	0
e_gw.125.36.1	16	8	15	44	37	49	20	24	25	34	33	35	13	21	20
e_gw.125.37.1	38	24	15	53	45	52	25	32	35	26	39	33	21	14	37
e_gw.125.39.1	125	64	69	226	80	328	85	82	202	444	311	91	129	531	138
e_gw.125.48.1	8	7	9	9	8	7	4	10	9	8	5	3	4	4	4
e_gw.125.54.1	3	2	0	3	1	4	0	3	0	3	2	3	0	1	0
e_gw.125.55.1	111	129	98	79	79	116	75	103	67	85	98	91	85	48	73
e_gw.125.6.1	57	71	42	64	45	38	40	75	46	24	24	21	20	14	20
e_gw.125.60.1	0	0	0	0	0	0	0	0	0	0	1	0	0	1	0
e_gw.125.64.1	4	11	1	7	9	10	7	10	3	6	9	6	7	1	4
e_gw.125.68.1	0	0	0	0	0	0	0	0	0	0	0	0	0	0	0
e_gw.125.74.1	0	2	0	0	1	0	1	0	1	0	0	0	4	0	0
e_gw.12522.2.1	0	0	0	0	0	0	0	0	0	0	0	0	0	1	0
e_gw.12529.1.1	0	0	0	0	0	0	0	0	0	0	0	0	0	0	0
e_gw.12554.2.1	0	0	0	0	0	0	0	0	0	0	0	0	0	0	0
e_gw.12559.3.1	0	0	0	0	0	0	0	0	0	0	0	0	0	0	0
e_gw.126.1.1	554	530	401	571	483	673	445	583	624	599	637	473	490	460	437
e_gw.126.106.1	0	0	0	0	0	0	0	0	0	0	0	0	0	0	0
e_gw.126.116.1	74	59	66	52	57	67	33	38	52	47	52	49	48	50	47
e_gw.126.118.1	51	22	25	36	33	35	12	18	10	25	27	32	40	20	38
e_gw.126.128.1	273	311	209	317	279	337	347	372	350	347	324	339	282	197	237
e_gw.126.141.1	198	222	181	212	232	232	266	289	268	236	277	196	185	127	204
e_gw.126.143.1	7	11	13	23	11	18	15	44	21	16	27	16	21	5	9
e_gw.126.15.1	21	18	34	51	55	49	67	96	73	41	42	56	54	33	21
e_gw.126.150.1	131	121	122	112	100	124	169	135	140	80	76	88	74	80	61
e_gw.126.156.1	199	172	162	151	151	186	193	246	200	170	193	135	98	116	149
e_gw.126.22.1	23	31	20	51	25	51	40	43	73	42	76	62	40	31	50
e_gw.126.25.1	743	885	660	1276	901	1655	1207	1094	1657	2155	2094	1684	1132	1303	1904
e_gw.126.27.1	1	0	0	1	1	0	3	0	1	5	0	3	2	3	3
e_gw.126.30.1	0	0	0	0	0	0	0	0	0	0	0	1	0	0	2
e_gw.126.42.1	6	8	3	0	7	3	3	2	1	8	3	7	4	3	10
e_gw.126.46.1	67	73	69	74	70	73	61	57	37	46	68	50	55	52	59
e_gw.126.53.1	165	149	143	159	171	201	107	136	89	118	154	127	111	86	85
e_gw.126.71.1	0	0	0	0	0	0	0	0	0	0	0	0	0	0	0
e_gw.126.81.1	11	8	5	0	5	2	1	7	4	5	5	5	11	3	5
e_gw.126.86.1	63	62	50	108	82	104	55	60	94	106	106	82	76	73	75
e_gw.126.9.1	290	306	267	317	285	362	226	261	260	271	272	214	228	277	218
e_gw.126.99.1	1	0	0	0	0	2	0	0	0	1	1	0	0	2	0
e_gw.12603.1.1	0	0	0	0	0	0	0	0	0	0	0	0	0	0	0
e_gw.1261.4.1	24	31	23	134	175	239	122	114	122	203	153	169	170	302	218
e_gw.12633.3.1	0	0	0	0	0	0	0	0	0	0	0	0	0	0	0
e_gw.1265.2.1	0	0	0	0	0	0	0	0	0	0	0	0	0	0	0
e_gw.1269.1.1	0	0	0	0	0	0	0	0	0	0	0	0	0	0	0
e_gw.127.102.1	7	5	5	7	13	2	5	9	7	5	6	7	6	5	8
e_gw.127.105.1	266	240	198	255	210	259	203	263	224	190	206	232	161	148	186
e_gw.127.11.1	6	22	17	9	10	7	8	8	19	4	13	15	7	3	17
e_gw.127.111.1	10	10	10	1	8	3	6	6	7	2	1	7	6	5	9
e_gw.127.118.1	10	16	7	12	1	13	5	15	4	9	7	13	10	9	9
e_gw.127.120.1	2	2	0	1	0	0	0	0	0	0	1	0	0	0	0
e_gw.127.149.1	1	1	2	1	4	5	8	9	5	10	5	3	3	5	2
e_gw.127.15.1	1	0	0	0	0	2	0	1	2	1	1	1	1	0	0
e_gw.127.158.1	17	23	9	7	13	12	5	9	12	3	7	14	11	7	3
e_gw.127.159.1	150	136	119	122	126	140	102	117	104	110	123	116	115	87	91
e_gw.127.160.1	204	231	174	237	177	300	221	264	232	232	243	188	159	206	146
e_gw.127.165.1	188	207	135	133	156	200	111	162	160	144	144	126	115	133	108
e_gw.127.17.1	0	0	0	0	0	0	0	0	0	0	0	0	0	0	0
e_gw.127.19.1	394	357	254	467	305	451	271	348	405	547	462	322	236	379	323
e_gw.127.23.1	7619	8343	6035	8219	7646	9249	6581	8160	8262	9325	9515	7737	7430	8110	7454
e_gw.127.47.1	1956	370	457	6598	661	4081	335	1117	3627	6345	6674	1005	2060	8459	3668
e_gw.127.5.1	531	541	437	627	570	749	607	652	590	604	641	478	412	607	457
e_gw.127.50.1	150	143	136	151	137	164	174	164	125	108	131	98	93	114	79
e_gw.127.61.1	4133	3288	2999	9296	7622	8713	5514	5582	5460	9924	4860	7857	8259	11596	8787
e_gw.127.68.1	0	0	0	0	0	0	0	0	0	0	0	0	0	0	0
e_gw.127.79.1	564	568	429	523	487	550	428	532	447	442	472	502	410	381	452
e_gw.127.82.1	0	1	0	1	0	1	0	0	0	0	0	0	0	0	0
e_gw.127.89.1	0	0	0	0	0	0	0	0	0	0	0	0	0	0	2
e_gw.127.96.1	69	64	44	66	55	99	32	46	46	82	100	57	39	63	42
e_gw.127.98.1	552	491	397	590	439	617	603	870	712	589	612	604	407	396	458
e_gw.12711.3.1	0	0	0	0	0	0	0	0	0	0	0	0	0	0	0
e_gw.12737.1.1	0	0	0	1	0	0	0	0	0	0	0	0	1	0	0
e_gw.12797.2.1	0	0	0	0	0	0	0	0	0	0	0	0	0	0	0
e_gw.12797.7.1	0	0	0	0	0	0	0	0	0	0	0	0	0	0	0
e_gw.128.104.1	0	0	0	0	0	0	0	0	0	0	0	0	0	0	0
e_gw.128.105.1	1	2	0	1	1	2	3	3	1	3	3	1	1	2	0
e_gw.128.116.1	0	7	0	0	2	3	1	0	1	0	0	2	0	0	1
e_gw.128.118.1	131	81	94	162	173	178	90	76	80	62	88	127	67	118	58
e_gw.128.12.1	1577	1729	1427	1772	1808	1860	2221	2256	1689	1430	1484	1447	1710	1612	1340
e_gw.128.13.1	31	30	34	48	47	70	31	16	52	27	38	48	19	58	30
e_gw.128.131.1	2	0	0	2	0	0	0	2	1	5	7	1	3	1	0
e_gw.128.14.1	2	2	1	4	1	0	0	0	0	1	0	0	0	0	1
e_gw.128.23.1	12	13	14	11	12	23	9	13	18	15	24	18	3	8	4
e_gw.128.27.1	87	56	39	86	52	103	52	37	77	97	99	72	41	62	52
e_gw.128.28.1	3	1	2	3	0	3	1	5	5	0	0	2	2	1	0
e_gw.128.34.1	0	0	0	0	0	0	0	0	1	0	0	0	0	0	0
e_gw.128.36.1	0	0	0	0	0	0	0	0	0	0	0	0	0	0	0
e_gw.128.45.1	2	0	0	0	0	1	1	2	0	0	0	0	0	1	0
e_gw.128.49.1	0	0	0	0	0	0	3	0	0	0	0	0	0	0	0
e_gw.128.6.1	147	155	133	196	137	155	238	308	186	174	168	148	185	171	176
e_gw.128.73.1	0	0	0	0	0	0	0	0	0	0	0	0	0	0	0
e_gw.128.80.1	3	4	0	1	2	0	2	2	2	4	8	2	1	2	1
e_gw.12824.1.1	0	0	0	0	0	0	0	0	0	0	0	0	0	0	0
e_gw.12829.1.1	0	0	0	0	0	0	0	0	0	0	0	0	0	0	0
e_gw.1286.12.1	0	0	0	0	0	0	0	0	0	0	0	0	0	0	0
e_gw.1286.8.1	0	0	0	0	0	0	0	0	0	0	0	0	0	0	0
e_gw.12862.1.1	0	0	0	0	0	0	0	0	0	0	0	0	0	0	0
e_gw.12885.6.1	0	0	0	0	0	1	0	0	0	1	0	0	0	1	0
e_gw.1289.10.1	1	0	0	0	1	0	1	0	0	0	0	0	0	0	0
e_gw.1289.4.1	0	0	0	0	0	0	0	0	0	0	0	0	0	0	0
e_gw.129.108.1	89	129	84	92	99	98	47	105	106	64	129	53	64	49	108
e_gw.129.109.1	58	57	39	72	50	69	50	69	61	63	52	41	31	39	51
e_gw.129.110.1	0	0	0	0	0	0	1	0	0	0	0	0	1	0	0
e_gw.129.111.1	0	0	0	0	0	0	0	0	0	0	0	0	0	0	0
e_gw.129.117.1	672	743	613	836	724	863	832	881	710	724	705	647	649	756	686
e_gw.129.119.1	74	80	53	71	58	79	42	46	40	27	44	35	45	65	30
e_gw.129.128.1	0	0	0	0	0	0	0	0	0	0	0	0	0	0	0
e_gw.129.14.1	0	0	0	0	0	0	0	0	0	0	0	0	0	0	0
e_gw.129.140.1	0	0	0	0	0	0	0	0	0	0	0	0	0	0	0
e_gw.129.15.1	0	0	0	0	0	0	0	0	0	0	0	0	0	0	0
e_gw.129.170.1	1	0	1	1	1	2	1	2	1	3	1	1	0	0	4
e_gw.129.3.1	0	0	0	0	0	0	0	0	0	0	0	0	0	0	0
e_gw.129.41.1	1	0	0	0	0	0	0	0	0	0	0	0	0	0	0
e_gw.129.42.1	0	0	0	0	0	0	0	0	0	0	0	0	0	0	0
e_gw.129.50.1	0	0	0	0	0	0	0	0	0	0	0	0	0	0	0
e_gw.129.55.1	501	449	469	403	399	457	356	389	302	317	349	320	446	486	340
e_gw.129.70.1	220	247	203	205	175	247	135	177	187	183	229	193	138	142	176
e_gw.129.8.1	0	0	0	0	0	0	0	0	0	0	0	0	0	0	0
e_gw.129.80.1	9	6	17	4	15	11	10	16	14	12	10	6	8	5	11
e_gw.129.9.1	0	0	0	0	0	0	0	0	0	0	0	0	0	0	0
e_gw.12905.1.1	0	0	0	0	0	0	0	0	0	0	0	0	0	0	0
e_gw.12951.1.1	0	0	0	0	0	0	0	0	0	0	0	0	0	0	0
e_gw.12960.2.1	0	0	0	0	0	0	0	0	0	0	0	0	0	0	0
e_gw.1298.1.1	0	0	2	1	1	0	3	1	3	1	0	4	3	1	6
e_gw.1298.5.1	25	23	16	25	21	32	12	22	20	24	24	18	16	26	18
e_gw.13.10.1	2701	2988	2197	2760	2539	3224	2095	2959	2610	2762	3090	2649	2664	1780	2522
e_gw.13.108.1	130	89	80	211	94	260	151	151	262	304	314	176	128	227	170
e_gw.13.12.1	229	209	222	293	257	304	219	308	253	304	347	266	194	237	249
e_gw.13.128.1	0	0	3	2	1	7	0	0	0	2	0	2	0	2	2
e_gw.13.137.1	332	299	253	291	287	363	230	283	267	283	284	306	233	209	329
e_gw.13.142.1	238	266	195	306	252	342	243	310	318	385	389	355	279	257	261
e_gw.13.153.1	27	30	30	72	25	108	34	36	75	141	126	39	25	68	21
e_gw.13.158.1	62	57	36	77	48	102	31	33	79	83	110	39	43	69	25
e_gw.13.167.1	19	16	17	19	18	26	14	17	38	22	26	32	17	34	8
e_gw.13.176.1	2655	2836	1973	2766	2579	2788	2174	3817	1955	3051	2460	2423	4019	3646	2978
e_gw.13.179.1	17	21	18	24	14	22	10	11	16	16	20	17	8	15	14
e_gw.13.18.1	572	633	558	601	603	761	704	642	602	525	565	465	458	457	357
e_gw.13.181.1	0	0	0	0	0	0	0	0	0	0	0	0	0	0	0
e_gw.13.212.1	86	81	72	108	91	106	94	95	84	74	94	79	56	77	79
e_gw.13.217.1	18	20	22	34	24	30	28	54	41	33	31	41	27	15	35
e_gw.13.218.1	136	151	111	183	163	197	140	211	170	131	200	170	117	90	101
e_gw.13.219.1	67	73	69	85	69	100	41	47	66	66	97	67	53	59	46
e_gw.13.237.1	0	0	0	0	0	1	0	0	0	0	0	0	0	1	0
e_gw.13.24.1	417	388	362	438	413	571	317	262	291	355	400	380	347	401	379
e_gw.13.258.1	0	0	0	0	0	0	0	0	0	0	2	0	0	0	0
e_gw.13.26.1	1089	1011	918	1281	1002	1518	1143	1262	1323	1590	1507	1112	861	1448	1246
e_gw.13.262.1	46	46	55	66	55	72	45	46	67	69	102	53	37	64	47
e_gw.13.273.1	221	234	188	265	269	295	223	236	206	209	310	250	213	212	249
e_gw.13.278.1	77	85	72	94	81	81	73	118	127	166	172	137	57	46	106
e_gw.13.285.1	2	1	2	2	1	1	1	2	1	1	1	2	1	1	1
e_gw.13.302.1	85	82	104	142	89	205	63	112	152	219	217	102	93	109	72
e_gw.13.303.1	409	415	366	499	384	528	381	404	467	437	511	429	401	483	426
e_gw.13.306.1	42	46	47	54	33	33	61	72	44	26	32	23	30	27	15
e_gw.13.308.1	92	97	98	168	107	102	284	175	282	237	163	150	139	176	177
e_gw.13.309.1	528	493	461	419	303	480	495	383	648	600	500	561	306	426	614
e_gw.13.31.1	88	77	72	75	65	87	46	68	45	67	75	59	57	31	47
e_gw.13.318.1	128	91	73	196	75	264	103	101	186	375	257	79	91	210	104
e_gw.13.322.1	600	590	467	582	533	663	496	578	473	449	530	485	384	321	466
e_gw.13.329.1	0	0	0	0	0	0	0	0	0	0	0	0	0	0	0
e_gw.13.340.1	0	0	0	0	0	0	0	0	0	0	0	0	0	0	0
e_gw.13.357.1	140	124	87	174	133	161	146	179	204	214	264	161	103	103	148
e_gw.13.362.1	56	41	39	47	46	54	33	51	62	51	47	36	40	40	46
e_gw.13.363.1	4	3	6	8	2	6	9	3	4	4	8	0	3	4	2
e_gw.13.38.1	2579	2745	2034	2210	2087	2394	1787	2320	1750	1417	1519	1535	1480	1371	1382
e_gw.13.381.1	69	53	45	112	102	129	53	98	101	134	218	155	49	28	75
e_gw.13.399.1	1878	1739	1394	1941	1716	1983	1966	2319	1657	1735	1564	1522	1578	1854	1416
e_gw.13.400.1	0	0	0	0	0	1	0	1	0	0	0	0	0	0	0
e_gw.13.414.1	0	0	0	0	1	0	2	0	1	0	1	1	0	0	3
e_gw.13.415.1	6	8	7	9	11	13	5	7	6	9	9	7	10	3	13
e_gw.13.418.1	1	1	0	0	0	0	0	0	0	0	1	0	0	0	0
e_gw.13.433.1	6	6	1	4	4	6	5	7	3	7	3	3	3	4	1
e_gw.13.435.1	367	319	326	403	338	458	187	264	308	395	459	380	295	403	304
e_gw.13.436.1	32	43	41	20	19	33	19	43	21	31	21	14	27	26	21
e_gw.13.46.1	107	146	75	102	101	82	92	135	103	113	109	109	101	72	78
e_gw.13.483.1	35	31	23	24	25	19	31	40	15	8	10	12	25	11	19
e_gw.13.487.1	0	0	0	0	0	0	0	0	0	1	0	0	0	0	0
e_gw.13.489.1	85	124	81	120	101	103	145	166	149	133	113	139	137	91	132
e_gw.13.52.1	287	290	243	259	231	304	197	285	202	209	264	206	165	140	212
e_gw.13.58.1	45	24	31	72	38	120	38	36	90	113	114	40	56	116	63
e_gw.13.66.1	489	394	337	464	251	568	305	300	446	531	533	333	271	504	341
e_gw.13.85.1	51	71	55	58	49	92	59	62	69	54	67	37	37	46	33
e_gw.130.112.1	145	198	137	181	174	204	153	192	219	188	212	230	197	119	149
e_gw.130.131.1	85	108	68	142	160	193	128	133	187	195	236	182	137	130	120
e_gw.130.133.1	0	0	0	0	0	0	0	0	0	0	0	0	0	0	0
e_gw.130.135.1	41	44	35	37	27	38	18	26	25	26	37	19	17	25	25
e_gw.130.141.1	0	0	0	0	0	0	0	0	0	0	0	0	0	0	0
e_gw.130.142.1	97	135	120	202	178	204	139	200	179	204	221	218	172	116	169
e_gw.130.149.1	23	19	17	28	13	26	10	19	28	25	24	29	23	22	24
e_gw.130.156.1	114	31	36	198	57	301	58	73	226	406	330	76	81	350	63
e_gw.130.167.1	51	64	45	35	38	55	37	72	24	32	31	37	20	41	29
e_gw.130.188.1	0	1	0	0	0	0	0	0	0	0	0	0	0	0	0
e_gw.130.205.1	0	0	0	0	0	0	0	0	0	0	0	0	0	0	0
e_gw.130.209.1	0	0	0	0	0	0	0	0	0	0	0	0	0	0	0
e_gw.130.218.1	0	0	0	0	0	0	0	0	0	0	0	0	0	0	0
e_gw.130.227.1	5	0	0	0	1	0	1	2	0	0	0	0	1	0	0
e_gw.130.3.1	561	457	415	450	342	521	260	410	368	424	511	373	333	295	352
e_gw.130.30.1	176	141	114	143	102	134	89	126	143	65	92	81	63	57	90
e_gw.130.42.1	283	263	186	276	187	298	167	172	222	198	245	214	183	245	175
e_gw.130.45.1	141	245	149	356	258	197	74	140	89	73	164	147	61	35	97
e_gw.130.46.1	26	43	38	58	44	39	15	20	14	13	20	35	12	9	17
e_gw.130.59.1	355	336	359	302	256	377	263	309	225	269	336	254	169	237	228
e_gw.130.81.1	150	114	80	93	98	113	60	82	104	121	109	100	78	68	86
e_gw.130.88.1	0	0	0	0	0	0	0	0	0	0	0	0	0	0	0
e_gw.130.89.1	56	43	48	51	24	58	45	45	42	37	45	38	22	27	34
e_gw.130.90.1	92	64	47	113	84	123	78	57	84	166	142	77	72	158	85
e_gw.1301.2.1	0	0	0	0	0	0	0	0	0	0	1	1	1	0	0
e_gw.13038.2.1	0	0	0	0	0	0	0	0	0	0	0	0	0	0	0
e_gw.131.2.1	21	34	28	76	26	31	75	94	28	53	72	24	27	25	17
e_gw.131.20.1	91	124	119	101	120	129	83	79	139	137	147	139	80	77	169
e_gw.131.26.1	253	227	179	224	150	300	152	153	192	227	274	166	168	276	175
e_gw.131.35.1	1	2	2	1	3	0	2	2	1	1	2	0	0	0	0
e_gw.131.40.1	0	0	0	0	0	0	0	0	0	0	0	0	0	0	0
e_gw.131.49.1	45	33	37	28	34	47	34	38	29	45	58	61	53	69	58
e_gw.131.5.1	90	72	69	106	90	158	80	77	124	133	117	89	88	114	86
e_gw.131.52.1	278	304	194	417	411	446	355	408	475	518	533	485	342	266	382
e_gw.131.56.1	3	6	6	4	3	3	1	5	2	1	6	1	2	3	1
e_gw.131.57.1	0	0	0	1	3	3	0	0	0	0	0	1	0	0	0
e_gw.131.71.1	319	236	228	261	194	314	205	239	198	229	252	137	156	321	145
e_gw.131.88.1	0	0	0	0	0	0	0	0	0	0	0	0	0	0	2
e_gw.131.9.1	1522	1341	1045	821	607	601	820	826	799	491	468	422	404	338	404
e_gw.1314.3.1	0	0	0	0	0	0	0	0	0	0	0	0	0	0	0
e_gw.13164.1.1	0	0	0	0	0	0	0	0	0	0	0	0	0	0	0
e_gw.1317.2.1	0	0	0	0	0	0	0	0	0	0	0	0	0	0	0
e_gw.132.113.1	0	1	1	0	1	2	4	0	0	3	3	3	0	1	1
e_gw.132.116.1	0	0	0	0	0	0	0	1	0	0	0	0	0	0	0
e_gw.132.126.1	0	0	0	0	0	0	0	0	0	0	0	0	0	0	0
e_gw.132.13.1	767	813	536	756	668	889	604	672	710	689	745	577	594	663	542
e_gw.132.18.1	1735	1733	1109	771	864	974	690	1019	912	587	827	694	843	525	747
e_gw.132.2.1	3	18	1	6	20	20	12	24	20	33	30	16	15	17	8
e_gw.132.22.1	208	154	149	181	167	191	137	174	174	177	191	162	135	109	153
e_gw.132.4.1	13	9	11	15	27	17	25	37	23	16	23	10	15	20	14
e_gw.132.45.1	1097	1091	850	1755	1383	2112	1559	1455	1821	2493	2203	1692	1751	2501	1417
e_gw.132.49.1	208	174	167	185	166	250	154	200	185	156	189	161	111	170	123
e_gw.132.50.1	366	313	222	310	227	338	225	264	304	272	303	215	233	301	213
e_gw.132.54.1	79	58	59	104	105	111	68	88	75	71	93	83	53	59	85
e_gw.132.62.1	84	82	84	78	83	85	67	80	91	89	80	80	59	48	76
e_gw.132.7.1	1	0	3	1	0	1	1	2	1	0	0	1	2	0	0
e_gw.132.73.1	0	0	0	0	0	0	0	0	0	0	0	0	0	0	0
e_gw.132.87.1	35	57	33	38	69	51	62	76	66	39	42	41	27	30	35
e_gw.132.93.1	3	4	3	1	2	5	0	3	1	2	3	2	0	0	0
e_gw.1324.1.1	0	0	0	0	0	0	0	0	0	0	0	0	0	0	0
e_gw.1324.3.1	0	0	0	0	0	0	0	0	0	0	0	0	0	0	0
e_gw.1325.2.1	0	0	0	0	0	0	0	0	0	0	0	0	0	0	1
e_gw.1325.6.1	0	0	0	0	0	0	0	0	0	0	0	0	0	0	0
e_gw.13263.1.1	0	0	0	0	0	0	0	0	0	0	0	0	0	0	0
e_gw.133.11.1	4	0	1	26	0	25	3	5	16	57	46	2	6	15	0
e_gw.133.118.1	0	0	0	0	0	0	0	0	0	0	0	0	0	0	0
e_gw.133.120.1	0	0	3	3	1	2	1	3	1	2	2	0	2	1	0
e_gw.133.158.1	588	653	467	685	632	766	561	651	687	608	694	616	483	550	526
e_gw.133.167.1	164	186	153	182	147	242	113	139	150	156	190	130	145	148	137
e_gw.133.177.1	54	58	24	50	54	53	26	22	23	39	29	46	42	24	36
e_gw.133.18.1	94	88	59	128	99	139	80	136	135	124	176	136	77	58	125
e_gw.133.188.1	0	0	0	0	0	0	0	0	0	0	0	0	0	0	0
e_gw.133.194.1	54	78	42	66	57	66	41	78	53	34	51	38	44	19	39
e_gw.133.208.1	0	0	0	0	1	0	0	0	0	0	0	0	0	0	0
e_gw.133.213.1	2	0	0	2	0	3	0	1	1	1	1	0	0	0	4
e_gw.133.3.1	595	491	480	520	497	667	373	394	460	494	542	443	385	453	340
e_gw.133.44.1	0	0	0	0	0	0	0	1	0	0	0	0	0	0	0
e_gw.133.50.1	2439	2753	2218	2760	2453	2981	2226	2368	1933	2269	2470	2381	1858	2363	2070
e_gw.133.51.1	2	0	0	0	0	0	0	0	0	1	0	0	0	0	0
e_gw.133.52.1	42	32	24	17	38	41	18	18	19	24	27	30	19	8	41
e_gw.133.54.1	15	19	8	26	13	15	8	18	18	6	12	8	7	11	15
e_gw.133.67.1	30	32	14	14	15	28	14	35	20	12	8	15	8	16	21
e_gw.133.68.1	8	4	6	8	4	3	9	6	4	6	23	8	6	7	7
e_gw.133.7.1	611	526	457	749	533	855	684	938	1032	1068	1080	747	654	741	640
e_gw.13326.1.1	174	81	104	37	28	27	151	54	53	44	31	21	58	206	51
e_gw.13326.5.1	5	1	5	1	0	0	6	0	4	1	2	1	2	5	4
e_gw.13333.2.1	0	0	0	0	0	0	0	0	0	0	0	0	0	0	0
e_gw.13333.3.1	0	0	0	0	0	0	0	0	0	0	0	0	0	0	0
e_gw.13342.3.1	0	0	0	0	0	1	0	0	1	0	0	0	0	0	0
e_gw.13387.1.1	10	13	6	7	7	6	8	8	19	12	10	10	11	2	4
e_gw.134.104.1	358	453	396	452	664	743	826	860	744	652	553	619	684	662	442
e_gw.134.14.1	182	152	144	402	497	485	347	409	387	557	580	483	490	412	308
e_gw.134.16.1	139	132	143	301	394	411	256	345	314	422	474	344	372	246	238
e_gw.134.29.1	296	247	233	293	261	336	236	206	243	275	282	225	209	232	196
e_gw.134.4.1	707	697	533	740	723	830	581	686	671	693	654	601	638	817	589
e_gw.134.43.1	207	214	175	174	192	213	249	316	271	241	252	258	202	171	163
e_gw.134.48.1	282	219	191	316	222	347	141	171	188	253	275	225	165	208	166
e_gw.134.65.1	51	1	7	91	14	140	18	14	115	202	131	46	30	169	23
e_gw.134.66.1	575	868	723	764	960	1047	1319	1664	1143	920	850	922	983	1100	879
e_gw.134.9.1	859	937	645	1180	1018	1340	1060	1346	1458	1462	1764	1385	964	1025	1243
e_gw.134.98.1	11	16	13	21	49	27	9	12	15	39	76	56	66	24	37
e_gw.13429.1.1	11	18	21	8	8	11	18	19	13	15	12	9	17	3	17
e_gw.13444.3.1	0	0	0	0	0	0	0	0	0	0	0	0	0	0	0
e_gw.1345.2.1	0	0	0	0	0	0	0	0	0	0	0	0	0	0	0
e_gw.1345.6.1	0	0	0	0	0	0	0	0	0	0	0	0	0	0	0
e_gw.13469.1.1	13	3	5	33	8	82	4	6	49	109	86	19	16	56	36
e_gw.1347.13.1	9	1	4	17	5	16	24	2	14	10	25	13	11	15	8
e_gw.1347.16.1	0	0	0	0	0	0	0	0	0	0	0	0	0	0	0
e_gw.1347.5.1	0	7	4	7	5	7	10	9	3	4	2	6	7	1	4
e_gw.1347.6.1	5	1	0	3	1	1	3	2	1	1	0	2	5	0	7
e_gw.135.107.1	0	0	0	0	0	0	0	0	0	0	0	0	0	0	0
e_gw.135.118.1	143	116	133	171	149	217	170	147	140	155	187	104	115	166	163
e_gw.135.119.1	0	0	0	0	1	0	0	0	1	0	1	0	0	0	0
e_gw.135.124.1	115	92	69	78	68	71	63	75	66	46	54	41	39	57	43
e_gw.135.127.1	1	0	1	0	0	0	3	1	1	0	3	0	0	2	0
e_gw.135.135.1	0	0	0	1	0	0	0	0	2	0	1	0	1	0	0
e_gw.135.159.1	2	1	1	0	3	0	1	3	2	1	1	5	1	2	0
e_gw.135.163.1	161	159	146	182	162	217	149	238	159	128	158	146	113	106	121
e_gw.135.24.1	423	377	367	520	473	581	470	520	512	691	645	611	420	490	488
e_gw.135.38.1	41	37	20	49	25	60	29	24	43	59	47	19	31	67	30
e_gw.135.45.1	201	139	104	227	156	339	118	121	202	289	310	160	123	312	113
e_gw.135.51.1	198	196	133	236	196	241	191	232	212	207	245	174	141	140	168
e_gw.135.6.1	568	527	463	844	647	894	589	769	760	768	820	689	655	763	602
e_gw.135.71.1	6	5	2	3	7	6	1	6	6	6	1	6	2	8	0
e_gw.135.85.1	0	2	4	7	2	4	4	5	4	2	5	0	3	1	1
e_gw.135.91.1	4	3	1	15	7	4	10	3	5	3	5	11	2	0	3
e_gw.136.112.1	12017	14667	12473	12624	12651	14154	13601	13890	11148	10071	9889	11857	9298	11547	11397
e_gw.136.12.1	71	71	54	59	57	104	50	73	98	90	89	69	54	74	55
e_gw.136.15.1	218	175	132	252	173	380	195	184	232	331	392	182	207	341	168
e_gw.136.2.1	254	434	368	399	456	434	509	620	413	368	442	328	405	445	265
e_gw.136.29.1	100	110	81	103	82	137	110	124	100	56	81	52	66	82	49
e_gw.136.4.1	396	388	276	511	441	530	364	450	371	549	572	481	483	517	380
e_gw.136.42.1	0	0	0	0	0	0	0	0	0	0	0	0	0	0	0
e_gw.136.45.1	80	76	56	48	72	54	31	56	40	48	51	46	41	33	46
e_gw.136.54.1	265	245	192	315	269	389	273	302	372	348	436	281	246	338	241
e_gw.136.55.1	258	220	235	405	237	530	231	337	471	506	478	227	233	456	247
e_gw.136.67.1	152	112	113	182	132	138	152	160	114	97	121	73	111	144	99
e_gw.136.80.1	8	12	11	11	2	3	8	8	6	5	8	5	6	10	6
e_gw.136.83.1	2	2	0	0	1	1	1	2	0	0	0	0	0	0	0
e_gw.136.90.1	0	0	0	0	0	0	0	0	0	0	0	0	0	0	0
e_gw.136.91.1	2	2	5	5	0	3	10	1	7	10	2	14	4	5	7
e_gw.136.93.1	3	0	0	0	0	0	0	0	3	2	0	0	0	3	0
e_gw.1362.3.1	0	0	0	0	0	0	0	0	0	0	0	0	0	0	0
e_gw.1365.5.1	0	0	0	0	0	1	0	1	1	0	2	0	0	0	0
e_gw.137.111.1	7	11	11	19	9	22	11	9	5	18	19	16	17	23	5
e_gw.137.122.1	2	0	0	0	6	1	1	1	0	0	0	0	2	2	0
e_gw.137.126.1	0	0	5	3	0	1	2	2	1	0	0	0	0	2	0
e_gw.137.13.1	138	168	173	275	212	296	186	262	271	296	341	246	246	132	216
e_gw.137.142.1	0	0	0	0	0	1	0	0	0	0	0	0	0	0	0
e_gw.137.148.1	0	0	0	0	0	0	0	0	0	0	0	0	0	0	0
e_gw.137.15.1	128	100	78	109	76	155	76	60	76	84	93	67	68	119	73
e_gw.137.150.1	0	0	1	0	0	0	0	1	0	2	1	0	0	0	2
e_gw.137.156.1	0	0	3	1	2	0	0	0	1	1	3	4	0	1	2
e_gw.137.17.1	239	273	238	225	194	216	333	405	303	246	205	217	215	232	183
e_gw.137.3.1	2261	2269	1471	1587	2163	1870	1974	1772	2028	1390	1642	1666	1217	1382	1235
e_gw.137.33.1	17	15	17	63	33	68	22	28	72	89	86	47	30	51	49
e_gw.137.40.1	497	447	320	449	409	499	235	358	361	531	530	428	272	508	296
e_gw.137.59.1	0	0	0	0	1	0	0	0	0	1	1	1	0	1	0
e_gw.137.66.1	0	0	1	3	0	3	0	1	2	8	7	2	1	13	0
e_gw.137.8.1	1380	1360	1108	1661	1555	1942	1266	1494	1519	1777	1634	1517	1511	1493	1390
e_gw.137.80.1	0	0	0	0	0	0	0	0	0	0	0	0	0	0	1
e_gw.137.85.1	79	85	68	97	103	115	89	99	103	109	117	101	74	94	85
e_gw.137.87.1	84	72	74	106	66	89	69	75	67	75	122	66	43	62	66
e_gw.13707.1.1	0	0	0	0	0	0	0	0	0	0	0	0	0	0	0
e_gw.13776.1.1	0	0	0	0	0	0	0	0	0	0	0	0	0	0	0
e_gw.13787.1.1	0	0	0	0	0	0	0	0	0	0	0	0	0	0	0
e_gw.138.105.1	0	0	0	0	0	0	0	0	0	0	0	0	0	0	0
e_gw.138.26.1	116	121	89	101	85	116	118	118	123	104	104	68	105	90	125
e_gw.138.27.1	80	96	86	61	54	76	80	128	110	50	48	60	40	43	57
e_gw.138.41.1	49	50	51	43	47	48	57	64	65	67	67	41	65	31	38
e_gw.138.47.1	112	132	69	144	110	105	132	137	106	120	114	97	87	77	80
e_gw.138.55.1	112	120	107	131	129	164	106	105	108	137	131	86	123	204	121
e_gw.138.73.1	7	1	3	4	1	3	1	3	2	4	2	4	1	1	6
e_gw.138.8.1	1373	1440	1215	1527	1260	1682	1557	1752	1406	1338	1356	1420	1191	1280	1238
e_gw.1380.9.1	5876	6603	5232	6359	6042	6703	6670	6623	5066	4740	4447	5063	5899	6187	4974
e_gw.13806.3.1	0	0	0	0	0	0	0	0	0	0	0	0	0	0	0
e_gw.1381.1.1	0	0	0	0	0	0	0	0	0	0	0	0	0	0	0
e_gw.13815.1.1	0	0	0	0	0	0	0	0	0	0	0	0	0	0	0
e_gw.1382.2.1	0	0	0	0	0	0	0	0	0	0	0	0	0	0	0
e_gw.1382.6.1	0	0	0	0	0	0	0	0	0	0	0	0	0	0	0
e_gw.1382.7.1	4	4	1	7	1	6	1	3	5	6	3	2	4	3	1
e_gw.1384.5.1	30	36	28	28	26	40	23	30	31	25	27	25	13	26	23
e_gw.1384.8.1	83	74	58	82	78	119	66	73	66	60	91	87	47	52	75
e_gw.1387.11.1	0	1	0	1	0	1	0	0	0	0	0	0	0	0	0
e_gw.1389.1.1	13	15	14	18	6	25	12	19	18	5	9	6	11	6	10
e_gw.139.100.1	61	61	47	70	46	70	37	57	55	56	58	42	25	54	31
e_gw.139.103.1	0	0	0	0	0	0	0	0	0	0	0	1	0	0	2
e_gw.139.107.1	0	0	0	0	0	0	0	1	0	0	0	0	0	0	0
e_gw.139.109.1	260	230	204	270	206	329	277	311	315	251	276	196	230	242	185
e_gw.139.113.1	0	0	0	0	1	0	0	0	1	0	2	0	0	0	0
e_gw.139.126.1	93	127	86	93	142	124	179	192	134	142	117	126	116	99	68
e_gw.139.132.1	84	64	50	112	67	110	73	89	96	81	110	71	60	115	54
e_gw.139.135.1	0	0	0	0	0	0	0	0	0	0	0	0	0	0	0
e_gw.139.141.1	1	0	1	0	0	0	1	0	0	0	0	0	0	0	0
e_gw.139.29.1	212	269	226	213	261	250	285	462	263	220	200	233	247	268	252
e_gw.139.37.1	2	3	2	1	4	2	2	5	2	2	0	3	1	0	2
e_gw.139.38.1	72	114	73	75	74	90	86	93	139	86	56	58	64	58	77
e_gw.139.47.1	392	345	271	470	388	573	331	356	372	495	544	386	310	354	368
e_gw.139.51.1	0	0	0	0	0	0	0	0	0	0	0	0	0	0	0
e_gw.139.53.1	253	286	252	359	355	430	293	312	356	470	490	431	245	308	352
e_gw.139.7.1	10	11	12	9	7	14	11	21	8	18	7	22	18	13	9
e_gw.139.70.1	26	28	25	34	24	34	28	37	18	18	32	30	23	20	23
e_gw.139.73.1	654	644	499	617	620	796	458	546	601	722	661	575	564	785	611
e_gw.139.77.1	881	847	762	620	766	724	843	938	766	640	733	656	529	464	503
e_gw.139.83.1	86	96	64	56	60	70	55	103	77	46	45	56	34	24	42
e_gw.139.87.1	7	20	6	11	3	7	4	11	13	10	7	10	15	8	12
e_gw.139.97.1	65	66	59	65	79	64	47	58	73	46	46	46	45	43	42
e_gw.1390.6.1	0	0	7	0	1	0	0	0	1	2	3	0	0	1	2
e_gw.1390.9.1	23	3	5	41	6	80	6	19	37	115	101	22	13	128	23
e_gw.13919.1.1	1	0	0	0	0	0	0	0	0	0	0	0	0	0	0
e_gw.13955.3.1	0	0	0	0	0	0	0	0	0	0	0	0	0	0	0
e_gw.1398.1.1	0	0	0	0	0	1	1	1	2	0	0	0	0	0	0
e_gw.14.107.1	0	0	0	0	0	0	0	0	0	0	0	0	0	0	0
e_gw.14.118.1	769	476	429	317	226	304	614	1011	637	334	414	289	566	531	398
e_gw.14.120.1	215	221	220	233	224	294	289	322	229	230	205	193	235	186	225
e_gw.14.122.1	0	0	0	0	0	0	0	0	0	0	0	0	0	0	0
e_gw.14.13.1	779	889	641	681	705	779	701	908	786	508	565	557	494	421	453
e_gw.14.131.1	25	33	24	111	53	120	50	73	108	162	201	66	50	98	61
e_gw.14.141.1	220	196	190	198	172	223	89	118	154	186	207	175	171	172	126
e_gw.14.142.1	14	16	16	22	29	25	26	33	35	12	24	13	16	11	9
e_gw.14.182.1	72	61	56	77	63	113	47	68	76	103	119	85	81	86	90
e_gw.14.185.1	23	40	17	26	28	24	21	24	22	21	29	12	28	22	28
e_gw.14.187.1	115	106	73	137	119	181	94	144	120	134	170	129	100	129	85
e_gw.14.191.1	15	13	7	11	6	10	7	11	4	4	7	7	4	2	9
e_gw.14.196.1	108	131	108	174	146	202	131	126	140	192	208	154	134	197	119
e_gw.14.197.1	35	23	22	45	36	35	39	52	41	25	34	28	35	26	31
e_gw.14.201.1	28	30	22	43	31	29	21	42	27	30	23	35	15	15	17
e_gw.14.205.1	16	9	18	13	17	19	14	15	12	12	20	12	18	9	25
e_gw.14.206.1	1	0	1	0	0	0	1	0	0	2	0	1	1	1	4
e_gw.14.207.1	10	11	8	10	8	9	9	13	5	14	9	8	8	6	5
e_gw.14.208.1	29	16	11	30	24	14	17	15	14	20	23	16	11	9	24
e_gw.14.210.1	316	215	222	189	216	225	102	128	102	159	128	143	128	88	124
e_gw.14.220.1	1252	859	912	604	667	786	558	726	662	696	727	747	633	456	486
e_gw.14.225.1	1923	1958	1628	2061	2134	2182	2393	2797	2537	2821	2430	2725	1786	1764	2391
e_gw.14.226.1	146	154	173	195	246	216	380	451	373	252	266	193	178	143	116
e_gw.14.232.1	3	2	0	0	0	0	0	0	0	0	0	0	0	0	0
e_gw.14.239.1	45	55	58	65	46	71	61	61	91	44	77	69	53	22	42
e_gw.14.250.1	57	55	49	39	48	60	32	37	33	50	46	64	27	29	35
e_gw.14.255.1	5	3	2	0	0	0	1	8	11	0	1	1	0	1	0
e_gw.14.26.1	94	114	123	74	69	76	30	31	50	107	101	73	62	47	48
e_gw.14.263.1	326	219	274	368	232	350	225	264	289	397	469	364	346	414	347
e_gw.14.266.1	61	65	31	67	69	60	39	67	59	36	42	33	60	49	49
e_gw.14.268.1	27	20	15	24	23	24	13	19	10	16	7	15	21	20	15
e_gw.14.28.1	15525	16919	13743	15596	15972	17725	16242	17706	12816	12051	12349	13003	12596	13214	11705
e_gw.14.288.1	0	0	0	0	0	0	0	0	0	0	0	0	0	0	0
e_gw.14.293.1	0	0	0	0	2	0	0	0	0	0	0	0	0	0	0
e_gw.14.294.1	0	0	0	0	0	0	0	0	0	0	0	0	0	0	0
e_gw.14.295.1	76	112	72	100	124	138	213	241	224	191	140	126	119	128	98
e_gw.14.298.1	126	83	52	185	89	156	214	166	218	207	221	185	108	145	60
e_gw.14.309.1	0	0	0	0	0	0	0	0	0	0	0	0	0	0	0
e_gw.14.332.1	31	44	33	104	45	115	59	49	113	111	107	59	54	86	62
e_gw.14.343.1	15	12	8	10	12	17	14	10	23	17	17	6	10	16	4
e_gw.14.360.1	0	0	0	0	0	0	0	0	0	0	0	0	0	0	0
e_gw.14.47.1	124	131	147	122	123	117	92	84	97	108	134	71	88	107	136
e_gw.14.50.1	746	691	675	787	664	999	574	660	717	715	916	663	491	656	577
e_gw.14.62.1	3674	4146	3442	3742	3077	4127	4942	4674	4451	3687	3997	3147	3136	3616	2616
e_gw.14.67.1	0	0	0	0	0	0	0	0	0	0	0	0	0	0	0
e_gw.14.95.1	272	216	224	252	204	265	215	265	247	138	191	169	147	138	159
e_gw.14.96.1	0	0	0	1	0	0	0	0	1	1	2	0	0	0	1
e_gw.140.13.1	373	283	246	400	252	486	177	272	321	550	569	264	214	543	293
e_gw.140.16.1	275	351	289	330	276	278	318	417	398	231	255	251	122	129	151
e_gw.140.2.1	3	13	5	7	6	4	2	7	6	10	4	4	9	3	5
e_gw.140.24.1	750	756	662	675	555	738	583	598	635	608	725	587	352	406	499
e_gw.140.30.1	194	201	154	138	129	145	89	179	144	129	159	129	85	59	124
e_gw.140.42.1	519	452	445	820	533	812	555	775	877	974	984	795	503	642	478
e_gw.140.44.1	0	0	0	0	0	0	0	0	0	0	0	0	0	0	0
e_gw.140.50.1	72	65	42	39	29	74	51	43	66	34	50	42	22	30	53
e_gw.140.51.1	0	0	0	1	0	0	0	0	0	0	0	0	0	0	0
e_gw.140.6.1	156	156	81	114	112	98	33	55	37	32	39	46	39	18	49
e_gw.140.60.1	16	7	7	11	8	12	5	5	13	14	17	17	6	7	9
e_gw.140.61.1	1	1	0	1	0	3	1	1	1	5	1	1	0	1	0
e_gw.140.8.1	24	26	19	21	27	17	20	14	12	21	16	19	14	14	17
e_gw.1400.1.1	125	112	65	175	126	88	86	104	100	167	184	130	265	134	139
e_gw.1400.6.1	1034	1019	828	1143	1117	885	1071	1079	1020	998	872	1032	752	609	952
e_gw.14010.1.1	0	0	0	0	0	0	0	0	0	0	0	0	0	0	0
e_gw.14012.1.1	0	0	0	0	0	0	0	0	0	0	0	1	1	2	0
e_gw.1402.4.1	0	0	0	0	0	0	0	0	0	0	0	0	0	0	0
e_gw.1403.1.1	776	892	544	590	683	573	656	1363	760	734	768	823	422	522	726
e_gw.1403.6.1	30	22	17	34	40	31	22	29	18	31	31	18	19	22	24
e_gw.1404.6.1	0	0	0	0	0	0	0	0	0	0	0	3	0	0	0
e_gw.1405.4.1	0	0	0	0	0	0	0	0	0	0	0	0	0	0	0
e_gw.1405.5.1	0	0	0	0	0	0	0	0	0	0	0	0	0	0	0
e_gw.1407.3.1	142	158	116	159	156	173	123	111	78	101	122	108	156	186	107
e_gw.1407.6.1	0	0	0	1	0	0	0	0	0	0	0	0	0	0	1
e_gw.1409.1.1	6	8	2	7	4	4	2	5	3	3	7	1	3	1	3
e_gw.1409.3.1	13	4	7	8	6	0	8	0	9	6	2	1	4	5	0
e_gw.141.102.1	77	0	11	239	20	250	31	51	202	509	403	98	49	597	43
e_gw.141.108.1	22	26	18	21	15	15	11	22	14	10	10	12	11	4	5
e_gw.141.122.1	0	0	0	0	0	0	0	0	0	0	0	0	0	0	0
e_gw.141.123.1	184	167	152	151	155	163	151	170	107	101	137	110	100	145	139
e_gw.141.124.1	0	0	0	0	0	0	1	0	0	0	0	0	0	0	0
e_gw.141.135.1	0	0	0	0	0	0	0	0	0	0	0	0	0	0	0
e_gw.141.19.1	172	240	170	158	197	206	288	405	286	161	232	185	274	215	200
e_gw.141.2.1	28	42	31	30	19	25	29	30	26	22	14	15	19	12	4
e_gw.141.35.1	185	160	143	134	127	144	98	129	116	92	106	89	84	87	83
e_gw.141.36.1	2	0	0	0	0	1	0	0	1	0	0	1	0	0	0
e_gw.141.38.1	63	70	57	59	70	100	61	71	77	70	82	65	39	39	44
e_gw.141.39.1	26	43	63	159	64	118	45	76	69	77	98	80	60	21	54
e_gw.141.4.1	1109	1013	829	1119	1064	1118	842	1132	1136	1090	1320	1037	868	774	1011
e_gw.141.52.1	0	0	0	0	0	0	0	0	1	0	0	0	0	0	0
e_gw.141.54.1	239	195	157	254	190	236	118	180	192	229	273	188	148	197	192
e_gw.141.61.1	13	14	3	11	11	5	3	11	8	7	9	3	5	8	4
e_gw.141.67.1	0	0	0	2	0	0	0	0	0	0	0	1	0	0	0
e_gw.141.77.1	8	7	8	9	6	8	5	11	9	3	9	5	4	1	0
e_gw.141.8.1	141	169	106	157	109	190	235	191	235	158	182	146	122	126	83
e_gw.141.96.1	60	29	29	81	44	123	30	41	107	153	132	43	32	126	27
e_gw.1414.3.1	1	0	0	2	0	2	0	2	3	4	2	0	1	3	0
e_gw.1415.1.1	26	30	20	42	22	42	16	11	18	19	19	8	12	32	22
e_gw.1415.9.1	271	446	225	320	270	449	347	301	339	282	501	194	94	405	199
e_gw.14183.1.1	0	0	0	0	0	0	0	0	0	0	0	0	0	0	0
e_gw.14191.1.1	0	0	0	0	0	0	0	0	0	0	0	0	0	0	0
e_gw.142.10.1	590	204	284	1193	370	1558	341	552	1250	2457	2063	708	564	2231	541
e_gw.142.103.1	157	123	116	140	96	217	100	110	135	149	172	92	98	187	105
e_gw.142.109.1	1815	1589	1321	2424	1999	3189	2081	2533	2478	3009	2999	2351	2267	3606	2224
e_gw.142.24.1	216	183	183	203	168	264	156	164	171	141	189	141	125	167	148
e_gw.142.42.1	31	38	15	25	29	27	22	20	19	28	22	21	39	17	19
e_gw.142.44.1	92	122	151	82	79	58	124	94	78	53	51	56	28	24	35
e_gw.142.47.1	510	453	423	503	481	555	390	394	370	536	504	532	433	552	520
e_gw.142.49.1	1310	1350	1038	1264	1081	1389	924	1212	1056	1032	1286	1072	935	869	1138
e_gw.142.6.1	280	223	245	297	282	362	251	324	305	348	378	262	224	225	212
e_gw.142.75.1	576	550	435	467	454	569	451	504	442	407	402	314	368	504	351
e_gw.142.76.1	0	0	0	0	0	0	0	0	0	1	0	0	0	0	0
e_gw.142.80.1	0	0	0	0	0	0	0	0	0	0	1	0	0	0	0
e_gw.142.81.1	0	1	1	2	0	2	1	1	0	1	0	0	0	2	1
e_gw.142.87.1	426	368	265	222	227	198	182	221	166	147	184	215	153	147	209
e_gw.14223.2.1	0	0	0	0	0	0	0	0	0	0	0	0	0	0	0
e_gw.14237.2.1	0	0	0	0	0	0	0	0	0	0	0	0	0	0	0
e_gw.1424.1.1	7	20	13	21	19	31	10	14	24	11	13	11	10	23	9
e_gw.1426.6.1	36	31	28	43	17	72	16	17	56	63	88	31	23	87	21
e_gw.1427.2.1	0	0	0	0	0	0	0	0	0	0	0	0	0	0	0
e_gw.1427.3.1	0	0	0	0	0	0	0	0	0	0	0	0	0	0	0
e_gw.1428.1.1	0	1	0	3	1	0	2	0	0	0	0	0	1	0	1
e_gw.14280.3.1	0	0	0	0	0	0	0	0	0	0	0	0	0	0	0
e_gw.14289.2.1	8	3	14	23	6	16	8	13	5	24	4	10	18	11	4
e_gw.1429.1.1	0	0	0	0	0	0	0	0	0	0	0	0	0	0	0
e_gw.14292.1.1	0	0	0	0	0	0	0	0	0	0	0	0	0	0	0
e_gw.143.10.1	155	170	98	147	106	127	109	174	123	80	114	84	96	60	97
e_gw.143.2.1	132	91	106	190	160	241	112	140	196	301	194	148	160	250	155
e_gw.143.34.1	130	168	71	112	125	178	123	114	102	81	86	94	100	83	92
e_gw.143.35.1	3	0	0	0	0	0	0	0	0	0	0	1	0	0	0
e_gw.143.38.1	0	0	0	0	0	0	0	0	0	0	0	0	0	0	0
e_gw.143.46.1	165	195	169	203	177	215	266	276	276	207	219	212	146	188	189
e_gw.143.5.1	1059	1055	875	1778	1741	2068	1798	1806	1775	1847	1758	1670	1732	2054	1697
e_gw.143.51.1	14	21	11	30	14	15	22	45	14	21	23	15	11	10	20
e_gw.143.56.1	0	0	0	0	0	0	0	0	1	0	0	0	0	0	0
e_gw.143.6.1	0	0	0	0	0	0	0	0	0	0	0	0	0	0	0
e_gw.143.63.1	0	0	0	0	0	0	0	0	0	0	0	0	0	0	0
e_gw.143.67.1	1	0	1	1	0	4	0	1	0	1	0	2	0	1	2
e_gw.143.71.1	0	1	0	0	0	0	1	1	0	0	0	0	0	0	0
e_gw.143.79.1	0	0	0	0	0	0	0	0	0	0	0	0	0	0	0
e_gw.143.87.1	0	0	0	0	0	0	0	0	0	0	0	0	0	0	0
e_gw.1432.1.1	0	1	0	1	0	0	0	0	0	0	0	0	0	0	0
e_gw.14353.2.1	0	0	0	0	0	0	0	0	0	0	0	0	0	0	0
e_gw.1438.4.1	9	9	3	12	4	13	3	2	17	19	11	4	2	16	5
e_gw.14387.1.1	0	0	0	0	0	0	0	0	0	0	0	0	0	0	0
e_gw.144.102.1	81	63	70	50	51	63	43	48	46	30	26	34	32	32	54
e_gw.144.108.1	0	0	0	0	0	0	0	0	0	0	0	0	0	0	0
e_gw.144.29.1	79	63	73	57	47	85	37	55	51	62	71	44	19	96	54
e_gw.144.34.1	27	23	24	31	64	42	92	19	75	11	10	46	11	16	11
e_gw.144.36.1	156	87	115	262	157	353	170	190	234	335	332	174	149	360	174
e_gw.144.39.1	107	99	80	108	79	109	62	92	112	92	115	77	44	36	65
e_gw.144.40.1	355	317	280	396	386	486	397	322	405	446	404	397	287	353	406
e_gw.144.45.1	78	55	48	173	92	246	107	135	222	369	283	152	126	260	190
e_gw.144.46.1	8	6	11	8	9	5	7	4	6	4	6	5	3	5	7
e_gw.144.5.1	645	594	512	613	621	681	645	668	569	535	539	426	457	555	522
e_gw.144.63.1	260	228	242	300	274	366	226	242	303	396	405	262	207	379	245
e_gw.144.71.1	140	143	120	245	300	309	260	309	310	357	399	353	309	239	267
e_gw.144.74.1	191	101	76	373	104	471	87	91	306	598	424	162	146	508	141
e_gw.144.75.1	74	71	52	83	77	137	80	84	57	106	93	97	69	58	72
e_gw.144.8.1	4	1	0	1	5	3	2	3	1	0	4	0	0	1	3
e_gw.144.98.1	101	99	79	94	75	120	90	83	88	72	110	73	69	93	79
e_gw.1440.2.1	100	75	86	83	35	72	73	154	72	69	104	62	53	39	47
e_gw.14406.1.1	0	0	0	0	0	0	0	0	0	0	0	0	0	0	0
e_gw.14406.2.1	0	0	0	0	0	0	0	0	0	0	0	0	0	0	0
e_gw.1443.1.1	6	16	6	7	12	16	25	13	19	2	4	10	6	2	5
e_gw.1443.9.1	0	0	0	0	0	0	0	0	0	0	0	0	0	1	0
e_gw.1446.13.1	1	3	1	3	6	5	1	3	4	1	9	3	2	0	8
e_gw.1446.2.1	0	0	0	0	0	0	0	0	0	0	0	0	0	0	0
e_gw.14474.1.1	0	0	0	0	0	0	0	0	0	0	0	0	0	0	0
e_gw.1449.2.1	73	127	76	150	75	132	32	77	81	114	147	118	91	82	108
e_gw.145.10.1	335	313	304	429	338	482	303	343	335	315	377	281	321	445	296
e_gw.145.18.1	220	223	174	193	150	181	124	129	146	129	142	113	102	151	92
e_gw.145.34.1	77	73	58	106	62	67	74	84	84	82	72	91	64	49	53
e_gw.145.4.1	336	305	265	263	233	273	295	380	306	246	241	197	224	267	233
e_gw.145.42.1	1082	1276	1109	1488	1427	1451	1887	2046	1680	1186	1307	1342	1152	1329	1342
e_gw.145.45.1	1	0	2	1	2	3	4	3	1	0	7	4	1	1	0
e_gw.145.61.1	0	0	0	1	1	3	0	2	0	2	0	1	0	0	0
e_gw.145.77.1	1	1	1	6	3	1	0	3	1	4	9	4	7	4	8
e_gw.145.99.1	48	45	32	101	121	126	114	89	127	150	133	107	151	96	74
e_gw.1450.1.1	11	11	6	7	5	11	9	15	6	4	7	4	1	4	4
e_gw.14518.2.1	0	0	0	0	0	2	0	2	0	1	1	1	0	2	0
e_gw.1454.1.1	0	0	0	0	0	0	0	0	0	0	0	0	0	0	0
e_gw.1454.2.1	0	0	0	0	0	0	0	0	0	0	0	0	0	0	0
e_gw.14546.2.1	0	0	0	0	0	0	0	0	0	0	0	0	0	0	0
e_gw.1457.2.1	2	1	1	1	4	7	1	4	5	2	2	0	4	1	2
e_gw.1459.1.1	29	17	28	13	13	14	22	24	12	10	13	16	15	4	19
e_gw.14593.3.1	0	0	0	0	0	0	0	0	0	0	0	0	0	0	0
e_gw.14599.1.1	1	1	1	4	0	0	6	0	0	1	2	6	1	0	0
e_gw.146.10.1	146	163	129	183	123	232	116	189	206	263	260	178	132	164	172
e_gw.146.12.1	50	53	73	134	104	86	59	112	99	99	124	78	61	62	78
e_gw.146.121.1	3	2	2	4	7	4	2	1	1	1	4	1	1	0	4
e_gw.146.139.1	83	98	76	151	113	135	110	119	91	80	114	97	108	176	115
e_gw.146.150.1	101	78	57	98	100	110	100	133	126	154	165	142	70	93	98
e_gw.146.162.1	0	0	0	0	0	0	1	0	0	0	0	0	0	0	0
e_gw.146.188.1	0	0	0	0	0	0	0	0	0	0	0	0	0	0	0
e_gw.146.24.1	42	44	41	41	30	39	24	38	38	30	46	43	13	27	19
e_gw.146.31.1	35	30	27	18	27	27	19	33	23	23	18	28	13	9	11
e_gw.146.37.1	37	48	50	53	47	56	45	66	53	77	64	68	46	60	33
e_gw.146.67.1	37	44	26	60	42	69	34	51	91	74	94	55	55	58	56
e_gw.1464.2.1	8	7	9	15	3	9	16	9	6	22	19	10	4	11	14
e_gw.1464.3.1	0	0	0	0	0	0	1	0	0	0	0	0	0	0	0
e_gw.1464.4.1	1	1	2	4	1	7	1	2	7	3	7	2	6	2	6
e_gw.14647.1.1	0	0	0	0	0	0	0	0	0	0	0	0	0	0	0
e_gw.1465.2.1	0	0	0	0	0	0	0	0	0	0	0	0	0	0	0
e_gw.1466.1.1	2	0	2	4	5	1	3	0	0	4	3	6	3	0	0
e_gw.14678.2.1	0	0	0	0	0	0	0	0	0	0	0	0	0	0	0
e_gw.1468.5.1	1	1	0	0	2	1	0	1	3	1	2	0	0	0	1
e_gw.147.24.1	1463	1218	987	992	979	1140	602	420	572	805	939	921	647	753	534
e_gw.147.31.1	238	315	225	199	217	345	172	205	236	243	302	221	186	248	208
e_gw.147.36.1	0	0	0	0	0	0	1	0	0	0	0	0	0	0	1
e_gw.147.51.1	40	37	23	52	20	54	67	68	50	49	41	34	42	42	23
e_gw.147.57.1	108	89	87	82	90	103	74	73	97	108	74	50	58	82	55
e_gw.147.6.1	1169	1166	925	1210	1020	1304	699	1034	1165	1078	1291	936	844	647	991
e_gw.147.60.1	0	0	0	0	1	1	1	0	1	0	1	0	1	0	0
e_gw.147.70.1	4	11	9	12	14	11	18	10	10	13	17	11	3	10	5
e_gw.147.72.1	1	1	2	1	3	0	7	7	3	4	0	0	4	2	0
e_gw.147.9.1	178	142	114	133	111	138	90	143	86	115	138	103	68	90	89
e_gw.1474.15.1	0	0	0	0	0	3	0	0	0	1	0	0	0	0	1
e_gw.1477.1.1	0	0	0	0	0	0	0	0	0	0	0	0	0	0	0
e_gw.14777.1.1	0	0	0	0	0	0	0	0	0	0	0	0	0	0	0
e_gw.1478.1.1	58	47	70	73	60	75	148	132	81	57	78	55	38	46	41
e_gw.148.11.1	151	177	122	151	178	205	97	127	113	248	205	223	196	140	193
e_gw.148.118.1	29	33	24	29	27	33	24	16	18	37	16	19	26	15	24
e_gw.148.133.1	0	0	1	0	0	0	0	0	0	0	0	0	0	0	0
e_gw.148.14.1	142	121	75	84	67	105	74	62	49	43	38	41	45	57	47
e_gw.148.20.1	194	187	133	132	127	159	104	115	112	167	159	151	99	126	109
e_gw.148.28.1	14	19	10	29	18	23	14	23	28	21	23	23	16	33	7
e_gw.148.32.1	14	13	11	9	12	11	14	3	6	6	5	9	5	4	6
e_gw.148.34.1	327	317	249	299	249	359	230	223	236	256	292	234	220	247	239
e_gw.148.46.1	224	151	176	160	157	201	122	152	160	134	179	111	114	107	121
e_gw.148.47.1	0	0	1	0	0	2	1	0	1	0	1	0	0	0	0
e_gw.148.59.1	231	208	174	239	240	295	199	247	239	279	280	276	212	271	228
e_gw.148.63.1	32	22	27	36	22	36	17	34	37	37	43	32	22	31	24
e_gw.148.64.1	13	12	3	7	5	12	7	17	9	6	7	10	6	9	3
e_gw.148.66.1	1413	1733	1151	1537	1460	1283	2952	2094	902	1065	1220	1252	1798	1995	1679
e_gw.148.72.1	8186	6905	5882	5189	5494	5875	3646	4060	3071	4645	4910	5556	4745	3864	4607
e_gw.148.75.1	7	3	3	3	7	3	6	7	6	5	5	7	6	2	5
e_gw.148.78.1	27	33	23	25	21	30	17	21	27	14	25	17	28	15	15
e_gw.148.8.1	0	0	0	1	1	0	1	2	0	0	0	0	2	0	2
e_gw.148.93.1	31	30	17	29	22	38	18	14	18	28	24	18	8	26	23
e_gw.1483.2.1	0	0	0	0	0	0	0	0	0	0	0	0	0	0	0
e_gw.1483.5.1	22	21	25	15	18	21	10	16	17	22	26	10	15	21	17
e_gw.1485.2.1	127	100	105	106	101	134	86	68	75	97	118	73	70	75	62
e_gw.1486.2.1	9	13	23	23	13	25	18	18	29	33	31	13	14	13	22
e_gw.1489.4.1	0	0	1	0	0	0	0	0	0	0	0	0	0	0	0
e_gw.149.100.1	0	0	0	0	0	0	0	0	0	0	0	0	0	0	0
e_gw.149.108.1	0	0	1	1	0	0	0	0	1	0	0	0	1	0	0
e_gw.149.11.1	140	152	127	162	157	200	197	237	181	168	158	171	119	195	162
e_gw.149.110.1	0	0	0	0	1	0	0	0	1	1	0	0	0	0	0
e_gw.149.114.1	452	420	332	377	349	470	233	305	349	385	532	431	296	326	332
e_gw.149.136.1	213	176	166	172	143	205	145	157	160	171	163	124	140	195	128
e_gw.149.142.1	105	93	57	96	131	119	108	136	99	96	103	64	91	103	86
e_gw.149.143.1	0	2	0	1	1	1	2	1	3	0	1	0	0	0	1
e_gw.149.145.1	28	38	30	38	23	34	40	43	12	22	21	25	27	17	18
e_gw.149.15.1	585	488	435	467	416	489	423	459	371	403	392	353	406	370	268
e_gw.149.158.1	2	2	0	0	0	0	0	0	0	0	2	1	2	0	2
e_gw.149.166.1	0	0	0	1	0	0	0	0	0	0	0	0	0	0	0
e_gw.149.18.1	150	131	120	172	147	217	157	144	174	155	148	117	105	163	98
e_gw.149.23.1	0	0	0	0	0	0	0	0	0	0	0	0	0	0	0
e_gw.149.33.1	562	461	469	447	376	492	348	474	342	329	413	321	285	296	250
e_gw.149.35.1	0	0	0	0	0	1	0	0	0	0	0	0	0	0	0
e_gw.149.40.1	55	1	8	181	11	171	31	23	105	397	278	96	52	518	29
e_gw.149.42.1	146	132	112	191	172	188	138	143	196	188	201	181	143	156	118
e_gw.149.46.1	55	48	49	114	96	128	53	58	54	175	164	170	43	52	65
e_gw.149.82.1	0	0	2	1	2	0	0	0	0	0	0	0	1	0	1
e_gw.149.88.1	0	0	0	0	0	0	0	0	0	0	0	0	0	0	0
e_gw.149.89.1	0	1	0	0	2	2	3	0	0	1	1	0	0	0	0
e_gw.149.9.1	293	325	264	229	244	227	232	303	249	203	192	218	136	150	175
e_gw.149.94.1	0	0	0	0	0	0	0	0	0	0	0	0	0	0	0
e_gw.149.99.1	117	84	86	108	69	143	74	52	118	107	113	60	64	127	80
e_gw.1490.1.1	0	0	0	0	2	1	0	0	1	2	0	2	1	2	0
e_gw.1490.4.1	0	0	0	0	0	0	0	0	0	0	0	0	0	0	0
e_gw.1492.1.1	0	0	0	0	0	0	0	0	0	0	0	0	0	0	0
e_gw.1493.1.1	5	1	6	6	3	5	0	7	4	6	2	0	4	2	2
e_gw.1496.2.1	0	0	0	0	0	0	0	0	0	0	0	0	0	0	0
e_gw.14966.6.1	0	0	0	0	0	0	0	0	0	0	0	0	0	0	0
e_gw.1497.4.1	0	6	0	2	0	4	0	2	2	2	0	0	4	3	5
e_gw.14979.6.1	0	0	0	0	0	0	0	0	0	0	0	0	0	0	0
e_gw.15.112.1	22	18	15	18	10	16	2	8	11	18	17	13	13	10	15
e_gw.15.124.1	228	188	139	226	216	274	168	137	240	299	218	247	247	298	258
e_gw.15.146.1	0	0	0	0	0	0	0	0	0	0	0	0	1	0	0
e_gw.15.149.1	68	40	51	49	45	56	16	30	26	32	69	64	25	30	26
e_gw.15.151.1	0	0	0	0	0	0	0	0	0	0	0	0	0	0	0
e_gw.15.153.1	0	0	0	0	0	0	0	0	0	0	0	0	0	0	0
e_gw.15.168.1	55	51	49	51	52	54	41	49	69	63	74	64	62	70	47
e_gw.15.172.1	566	529	436	371	385	478	375	422	356	303	373	266	321	316	296
e_gw.15.18.1	1422	1230	782	928	1109	1267	1016	1240	1229	4920	2677	3622	809	1180	1272
e_gw.15.190.1	4	3	4	0	2	0	2	2	4	1	1	2	0	0	0
e_gw.15.194.1	261	153	167	558	212	668	232	303	562	1012	859	257	273	848	302
e_gw.15.195.1	696	749	454	505	577	677	565	679	571	456	505	477	555	425	583
e_gw.15.21.1	208	190	188	234	196	288	254	278	296	302	352	238	131	151	208
e_gw.15.213.1	321	329	249	339	300	382	320	364	282	270	263	303	217	284	245
e_gw.15.257.1	66	80	55	98	129	152	96	118	143	157	230	184	123	66	158
e_gw.15.283.1	311	491	409	681	390	513	476	473	461	430	469	463	562	618	668
e_gw.15.297.1	0	0	0	0	0	0	0	0	0	0	0	0	0	1	0
e_gw.15.310.1	982	1239	953	989	1205	1283	1166	1318	856	852	873	889	963	1318	881
e_gw.15.317.1	0	0	0	0	0	0	0	0	0	0	0	0	0	0	0
e_gw.15.34.1	276	252	168	313	277	335	245	265	221	269	246	244	233	202	227
e_gw.15.51.1	461	458	303	308	326	353	241	343	273	279	339	287	209	222	270
e_gw.15.55.1	3	3	3	41	44	21	65	18	66	56	44	21	23	10	20
e_gw.15.56.1	261	283	219	222	183	211	216	303	286	141	210	185	106	128	151
e_gw.15.58.1	96	104	68	121	121	125	107	96	73	110	112	105	110	151	111
e_gw.15.6.1	64	59	69	23	26	27	18	42	24	20	23	20	15	26	10
e_gw.15.9.1	86	95	36	70	47	39	38	62	44	32	46	19	60	27	27
e_gw.15.92.1	308	299	263	288	248	271	237	276	263	239	290	244	168	171	223
e_gw.15.94.1	0	0	0	0	0	0	0	0	0	0	0	0	0	0	0
e_gw.15.96.1	7	24	39	54	55	47	89	124	47	54	69	38	60	43	41
e_gw.15.98.1	335	488	273	518	889	1105	475	600	662	554	690	820	804	718	409
e_gw.150.1.1	597	487	442	752	464	880	474	587	765	964	993	504	462	832	561
e_gw.150.10.1	177	182	133	141	129	174	123	143	138	140	132	153	93	152	147
e_gw.150.104.1	0	0	0	0	0	0	0	0	0	0	0	0	0	0	0
e_gw.150.147.1	0	0	0	0	0	0	0	1	0	0	0	0	0	0	0
e_gw.150.19.1	36	37	38	23	30	31	34	29	27	18	16	21	24	33	18
e_gw.150.21.1	0	0	0	0	0	0	0	0	0	0	0	0	1	0	0
e_gw.150.44.1	15	1	4	0	2	4	5	0	3	0	2	3	0	2	2
e_gw.150.54.1	238	262	195	319	259	297	461	491	425	258	272	250	320	303	230
e_gw.150.6.1	490	462	407	225	242	274	310	362	334	287	267	307	205	143	146
e_gw.150.63.1	11	9	2	16	5	5	10	5	3	4	2	7	2	1	5
e_gw.150.66.1	26	39	38	28	30	21	18	19	37	25	13	29	29	23	19
e_gw.150.74.1	402	258	205	806	294	932	273	345	627	1277	925	359	356	1316	405
e_gw.150.81.1	327	272	268	248	428	432	155	270	246	361	363	301	317	197	351
e_gw.150.85.1	211	285	236	283	238	281	207	245	239	274	294	236	146	158	271
e_gw.150.89.1	181	169	164	164	125	168	166	183	177	149	155	120	107	87	73
e_gw.150.9.1	22	21	16	17	8	12	18	15	9	8	2	9	9	11	10
e_gw.1500.5.1	12	16	6	3	5	5	6	9	4	2	4	8	3	10	5
e_gw.1500.8.1	7	9	9	5	3	2	4	5	0	1	0	3	1	1	6
e_gw.15002.2.1	0	0	0	0	0	0	0	0	0	0	0	0	0	0	0
e_gw.15006.1.1	0	0	0	0	0	0	0	0	0	0	0	0	0	0	0
e_gw.15036.1.1	0	0	0	0	0	0	0	0	0	0	0	0	0	0	0
e_gw.1505.6.1	0	0	0	0	0	0	0	0	0	0	0	0	0	0	0
e_gw.1507.1.1	1	1	2	1	1	1	4	2	1	1	0	1	0	0	1
e_gw.1508.3.1	27	19	11	23	22	29	28	29	26	13	25	18	18	38	20
e_gw.15084.1.1	0	0	0	0	0	0	0	0	0	0	0	0	0	0	0
e_gw.1509.2.1	0	0	0	0	0	0	0	0	0	0	0	0	0	0	0
e_gw.151.10.1	65	39	40	83	46	112	43	41	79	84	91	49	34	113	47
e_gw.151.108.1	0	0	2	1	1	0	0	0	0	3	0	0	0	0	0
e_gw.151.17.1	0	0	0	0	0	0	0	0	0	0	0	0	0	0	0
e_gw.151.2.1	82	77	81	124	61	117	58	96	62	79	100	67	45	71	70
e_gw.151.21.1	13	9	16	12	9	9	16	3	6	5	11	9	7	4	4
e_gw.151.22.1	4	14	6	7	8	8	4	4	8	1	3	5	4	4	5
e_gw.151.39.1	46	48	46	41	49	57	53	46	50	42	39	33	35	28	33
e_gw.151.41.1	57	34	27	32	35	55	36	39	27	38	49	34	32	44	22
e_gw.151.42.1	63	70	50	103	74	69	59	81	45	73	99	96	70	42	88
e_gw.151.44.1	27327	32201	22620	22417	22616	27577	21042	25547	24157	25296	25930	25187	20912	20533	22679
e_gw.151.47.1	367	392	345	423	300	454	318	391	432	289	363	262	222	215	267
e_gw.151.51.1	350	289	286	392	289	449	326	255	249	317	383	270	228	372	291
e_gw.151.53.1	57	56	58	71	67	81	38	68	70	81	103	101	49	37	70
e_gw.151.65.1	91	140	103	137	91	118	126	129	96	140	120	106	76	126	124
e_gw.151.69.1	19	24	20	12	13	8	11	15	10	6	10	6	8	9	5
e_gw.151.72.1	114	107	74	132	122	130	100	112	94	95	114	103	77	79	90
e_gw.151.77.1	130	138	98	121	96	152	81	110	120	137	170	142	89	82	142
e_gw.151.79.1	0	0	0	0	0	2	0	0	0	0	0	1	0	0	0
e_gw.1512.3.1	0	0	0	0	0	0	0	0	0	0	0	0	0	0	0
e_gw.1512.4.1	0	0	0	0	0	0	0	0	0	0	0	0	0	0	0
e_gw.1512.7.1	0	0	0	0	0	0	0	0	0	0	0	0	0	0	0
e_gw.15140.2.1	53	59	32	48	27	36	34	61	57	19	24	28	35	33	41
e_gw.15148.1.1	0	0	0	0	0	0	0	0	0	0	0	0	0	0	0
e_gw.15164.1.1	9	10	4	10	12	10	11	12	9	11	5	5	11	11	9
e_gw.1517.2.1	7	1	1	4	3	1	8	2	2	3	1	0	2	1	2
e_gw.1518.2.1	9	11	8	12	10	37	18	12	15	28	21	11	8	19	15
e_gw.15188.2.1	0	0	0	0	0	0	0	0	0	0	0	0	0	0	0
e_gw.152.104.1	0	0	0	0	0	0	0	0	0	0	0	0	0	0	0
e_gw.152.105.1	34	19	20	92	27	41	414	49	107	56	164	93	77	43	24
e_gw.152.12.1	0	0	0	0	0	0	0	0	0	0	0	0	0	0	0
e_gw.152.137.1	0	0	0	0	0	0	0	0	0	0	0	0	0	0	0
e_gw.152.138.1	0	0	0	0	0	0	0	0	0	2	0	0	0	0	0
e_gw.152.140.1	1	1	0	2	0	0	2	1	0	0	0	0	0	0	0
e_gw.152.145.1	0	0	0	0	0	0	0	0	0	0	0	0	0	0	0
e_gw.152.146.1	0	0	0	0	0	0	0	0	0	0	0	0	0	0	0
e_gw.152.151.1	0	0	0	0	0	0	0	0	0	0	0	0	0	0	0
e_gw.152.154.1	0	0	0	0	0	0	0	0	0	0	0	0	0	0	0
e_gw.152.23.1	0	0	0	0	0	0	0	0	0	0	0	0	0	0	0
e_gw.152.46.1	0	0	0	0	0	0	0	0	0	0	0	0	0	0	0
e_gw.152.47.1	510	359	370	1147	830	788	4222	695	1232	1123	1483	1161	1689	1012	390
e_gw.152.48.1	0	0	0	0	0	0	0	0	0	0	0	0	0	0	0
e_gw.152.51.1	104	98	98	96	72	105	50	72	85	143	160	127	76	145	97
e_gw.152.52.1	354	388	255	392	379	423	395	506	492	418	433	375	298	224	342
e_gw.152.65.1	389	457	528	1913	1103	732	2732	1549	1921	1266	1754	1225	2144	828	652
e_gw.152.72.1	0	0	0	0	0	0	0	0	0	0	0	0	0	0	0
e_gw.152.8.1	288	197	207	221	199	324	174	188	187	207	238	163	179	195	129
e_gw.152.80.1	0	0	0	0	0	0	0	0	0	0	0	0	0	0	0
e_gw.152.81.1	153	251	144	188	200	227	284	264	156	134	174	173	193	223	174
e_gw.152.9.1	0	0	0	0	0	0	0	0	0	0	0	0	0	0	0
e_gw.152.93.1	0	2	1	3	4	2	0	4	8	2	2	1	0	0	4
e_gw.152.94.1	47	65	26	64	42	70	20	51	75	59	53	61	40	31	73
e_gw.15231.1.1	0	0	0	0	0	0	0	0	0	0	0	0	0	0	0
e_gw.1526.1.1	0	0	0	0	0	0	0	0	0	0	0	1	0	0	0
e_gw.15284.2.1	0	0	0	0	0	0	0	0	0	0	0	0	0	0	0
e_gw.153.1.1	0	2	4	4	2	2	4	4	3	7	1	2	2	0	0
e_gw.153.113.1	113	131	132	169	164	191	135	152	115	133	145	157	87	108	131
e_gw.153.115.1	126	108	116	214	57	83	349	241	124	133	173	89	217	164	111
e_gw.153.123.1	0	0	0	0	0	0	0	0	0	0	0	0	0	0	0
e_gw.153.125.1	77	57	68	59	49	42	102	148	116	99	83	85	45	40	62
e_gw.153.128.1	20	11	10	24	22	14	89	6	21	31	33	20	42	28	19
e_gw.153.130.1	0	0	0	0	3	3	1	3	2	0	1	2	3	0	1
e_gw.153.18.1	703	771	541	932	954	972	1218	1239	1049	839	912	994	892	924	911
e_gw.153.20.1	4209	4740	3832	4719	4816	5165	4367	5040	4173	4422	4683	4663	4756	4109	4132
e_gw.153.28.1	107	131	73	115	147	194	135	149	126	218	167	128	136	172	73
e_gw.153.32.1	0	0	0	0	0	0	0	0	0	0	0	0	0	0	0
e_gw.153.36.1	70	96	48	64	80	131	105	79	103	108	137	107	77	119	57
e_gw.153.39.1	20	24	27	17	19	26	16	20	8	18	10	20	9	26	20
e_gw.153.41.1	32	20	15	41	20	85	16	22	52	107	127	37	16	44	24
e_gw.153.46.1	0	0	0	0	0	0	0	0	0	0	0	0	0	0	0
e_gw.153.52.1	96	138	111	124	106	110	123	126	122	116	132	117	78	84	102
e_gw.153.54.1	34	24	19	19	23	23	17	14	18	20	16	17	9	8	20
e_gw.153.69.1	468	392	349	348	414	456	252	298	269	344	339	329	310	253	330
e_gw.153.77.1	84	88	96	88	90	129	68	82	67	64	100	61	61	68	78
e_gw.153.81.1	736	646	573	587	565	760	396	382	493	571	621	492	630	664	507
e_gw.153.89.1	54	45	34	58	37	46	32	41	43	47	56	23	18	40	25
e_gw.153.92.1	157	188	149	138	166	172	178	233	138	176	148	170	128	135	169
e_gw.153.95.1	0	0	0	0	0	2	0	2	0	2	1	0	0	0	2
e_gw.1530.3.1	1	12	6	16	11	11	13	22	11	9	16	5	4	22	5
e_gw.1530.9.1	0	0	0	0	0	0	0	0	0	0	0	0	0	0	0
e_gw.1533.1.1	0	0	0	0	0	0	0	0	0	0	0	0	0	0	0
e_gw.1534.2.1	2	0	0	0	0	0	0	0	0	0	0	0	0	0	0
e_gw.1535.1.1	61	42	68	51	41	64	43	59	37	30	63	47	11	42	55
e_gw.1535.3.1	0	0	0	0	1	0	0	0	0	0	0	0	0	0	0
e_gw.15352.2.1	0	0	0	0	0	0	0	0	0	0	0	0	0	0	0
e_gw.1537.2.1	3	7	5	10	4	12	10	25	9	15	11	5	14	5	9
e_gw.1538.1.1	39	56	39	32	30	32	35	47	31	23	25	37	29	19	38
e_gw.1538.2.1	0	0	0	0	0	0	0	0	0	0	0	0	0	0	0
e_gw.1538.6.1	2	2	2	2	1	7	1	2	0	3	2	3	2	1	1
e_gw.1539.2.1	0	0	0	0	0	0	0	0	0	0	0	0	0	0	0
e_gw.154.10.1	236	166	147	323	451	479	214	256	247	617	466	525	466	321	286
e_gw.154.117.1	219	164	151	330	194	515	178	168	382	507	508	218	215	706	249
e_gw.154.121.1	0	1	0	0	0	0	0	0	0	0	0	1	0	0	0
e_gw.154.128.1	0	0	0	2	0	0	0	0	0	0	0	0	0	0	0
e_gw.154.17.1	12	23	11	9	11	9	11	9	5	5	8	8	7	9	2
e_gw.154.30.1	66	68	59	57	57	96	51	67	50	95	90	57	40	70	46
e_gw.154.34.1	26345	30037	22151	25831	24439	24705	22889	25738	23431	21693	23703	23871	18794	15960	17894
e_gw.154.4.1	46	29	31	34	31	40	39	53	36	19	30	30	24	21	39
e_gw.154.43.1	334	294	254	274	256	326	272	325	275	187	239	219	231	170	203
e_gw.154.47.1	8	18	23	32	10	22	15	31	15	14	17	11	3	11	12
e_gw.154.48.1	0	0	0	0	0	0	0	0	0	0	0	0	0	0	0
e_gw.154.60.1	0	0	0	0	0	0	0	0	0	0	0	0	0	0	0
e_gw.154.7.1	68	77	53	51	76	86	49	58	39	67	66	60	45	49	53
e_gw.154.77.1	245	243	179	250	241	305	203	244	232	350	391	371	219	203	313
e_gw.154.89.1	0	0	0	0	0	0	0	0	0	0	0	0	0	0	0
e_gw.1540.2.1	55	41	42	83	74	207	43	52	66	142	144	89	119	99	116
e_gw.15400.2.1	0	0	0	0	0	0	0	0	0	0	0	0	0	0	0
e_gw.1547.1.1	89	83	70	79	79	95	81	77	128	87	103	80	59	44	50
e_gw.1547.12.1	249	341	302	419	402	485	325	396	312	233	410	339	306	372	303
e_gw.15471.3.1	0	0	0	0	0	0	0	0	0	0	0	0	0	0	0
e_gw.155.1.1	60	81	59	129	86	133	117	147	123	124	140	94	118	85	111
e_gw.155.25.1	0	0	0	0	0	0	0	0	0	0	0	0	0	0	0
e_gw.155.31.1	0	0	1	0	0	0	0	0	0	0	0	0	0	0	0
e_gw.155.42.1	1	0	0	0	0	0	0	1	3	2	1	0	1	0	0
e_gw.155.49.1	7	0	0	3	1	1	2	2	1	3	1	1	2	0	0
e_gw.155.54.1	0	2	0	2	1	3	1	0	0	0	1	0	3	0	0
e_gw.155.73.1	251	250	172	261	292	320	314	362	319	411	342	420	306	248	340
e_gw.155.85.1	0	0	0	0	0	2	0	0	0	0	0	0	0	0	0
e_gw.15528.2.1	0	0	0	0	0	0	0	0	0	0	0	0	0	0	0
e_gw.15540.3.1	0	0	0	0	0	0	0	0	0	0	0	0	0	0	0
e_gw.1555.1.1	0	0	0	0	0	0	0	0	0	0	0	0	0	0	0
e_gw.1558.31.1	24	22	16	25	4	14	13	6	8	19	18	15	8	5	10
e_gw.1559.1.1	9	6	3	10	6	14	5	3	11	7	14	6	6	6	7
e_gw.156.100.1	263	224	229	306	253	398	240	268	303	334	372	276	213	356	221
e_gw.156.101.1	1	1	0	1	2	1	6	1	0	1	0	0	1	0	1
e_gw.156.107.1	79	54	42	54	36	60	58	46	52	39	50	33	36	34	33
e_gw.156.112.1	247	295	171	214	169	225	191	242	160	154	120	130	152	160	118
e_gw.156.129.1	0	0	0	0	0	1	0	0	0	3	5	0	0	2	0
e_gw.156.14.1	35	46	48	45	39	25	50	67	31	29	47	22	25	32	19
e_gw.156.2.1	273	347	252	311	242	350	266	369	312	254	281	255	249	187	245
e_gw.156.41.1	166	162	190	239	170	312	156	214	265	267	331	200	142	187	168
e_gw.156.42.1	64	60	44	91	91	110	55	72	85	86	143	83	72	56	60
e_gw.156.46.1	216	108	117	227	178	252	90	99	147	228	254	186	143	192	137
e_gw.156.51.1	93	90	90	125	100	146	100	104	106	93	131	127	61	87	107
e_gw.156.53.1	101	107	59	70	74	92	83	80	70	58	48	62	35	50	41
e_gw.156.67.1	151	188	176	227	191	255	236	242	173	210	208	165	135	250	196
e_gw.156.69.1	3	1	2	3	1	4	0	2	5	0	0	1	1	0	6
e_gw.156.78.1	0	0	0	0	0	0	0	0	0	0	0	0	0	0	0
e_gw.156.88.1	2	2	1	1	0	3	0	2	3	0	1	0	0	3	0
e_gw.156.96.1	0	0	2	1	1	1	0	1	0	0	0	0	2	2	2
e_gw.1561.3.1	1	4	0	0	0	0	0	1	0	0	0	0	0	0	0
e_gw.15645.2.1	0	0	0	0	0	0	0	0	0	0	0	0	0	0	0
e_gw.1567.5.1	0	0	0	0	0	0	0	0	0	0	0	0	0	0	0
e_gw.1567.6.1	1	0	0	0	0	0	0	0	0	0	0	0	0	0	0
e_gw.15679.1.1	0	0	0	0	0	0	0	0	0	0	0	0	0	0	0
e_gw.1568.10.1	8	7	0	5	7	0	8	2	4	1	1	4	0	3	2
e_gw.1568.5.1	0	0	0	0	0	0	0	0	0	0	0	0	0	0	0
e_gw.157.10.1	177	190	171	210	127	149	179	174	199	451	274	363	111	144	184
e_gw.157.106.1	12	6	5	14	9	17	6	9	8	14	21	15	8	15	11
e_gw.157.113.1	9017	10408	7541	12143	12332	14899	11142	13108	13320	14139	14118	11409	12841	18666	11593
e_gw.157.13.1	103	113	85	105	86	129	107	97	110	144	178	104	60	92	90
e_gw.157.19.1	239	209	183	193	187	237	137	184	151	161	186	188	151	168	171
e_gw.157.25.1	155	118	89	109	108	139	80	98	111	99	114	92	90	106	106
e_gw.157.32.1	977	782	712	706	568	872	413	441	541	702	750	557	566	639	477
e_gw.157.37.1	193	196	140	184	155	206	198	192	221	163	189	168	141	114	183
e_gw.157.38.1	27	13	23	51	26	78	8	18	41	53	59	30	22	74	28
e_gw.157.40.1	0	0	0	2	0	1	0	0	0	0	3	0	1	0	1
e_gw.157.47.1	101	137	89	168	174	181	110	135	145	152	168	133	68	51	100
e_gw.157.51.1	122	106	115	156	106	139	156	126	145	160	128	91	55	122	89
e_gw.157.55.1	3	6	0	0	8	3	5	6	7	1	6	4	0	7	1
e_gw.157.75.1	0	0	1	0	5	2	0	0	1	2	1	2	0	1	2
e_gw.157.76.1	85	59	71	144	98	202	116	146	196	191	203	91	136	174	96
e_gw.157.80.1	106	77	63	75	58	76	32	73	64	62	91	69	47	45	63
e_gw.157.87.1	68	64	105	80	67	67	66	96	73	59	82	61	51	29	44
e_gw.157.89.1	167	242	123	203	202	128	168	206	154	129	132	127	198	142	140
e_gw.157.96.1	21	26	20	47	23	71	39	46	60	77	78	37	26	50	28
e_gw.1571.4.1	0	0	0	0	0	0	0	0	0	0	0	0	0	0	0
e_gw.1576.1.1	0	0	0	0	0	0	0	0	0	0	0	0	0	0	0
e_gw.1577.2.1	3	6	2	8	14	15	1	10	7	10	8	6	9	9	4
e_gw.1579.2.1	0	0	1	0	0	0	0	0	0	0	0	0	0	0	0
e_gw.158.106.1	0	0	0	0	0	0	0	0	0	0	0	0	0	0	0
e_gw.158.11.1	43	53	39	47	28	37	33	41	44	26	34	34	21	21	37
e_gw.158.21.1	377	381	299	374	371	425	325	368	300	299	327	291	334	318	259
e_gw.158.46.1	422	391	260	513	468	549	313	479	496	615	650	575	310	243	489
e_gw.158.50.1	0	0	0	0	0	0	0	0	0	0	0	0	0	0	0
e_gw.158.55.1	0	0	0	0	0	0	0	0	0	0	0	0	0	0	0
e_gw.158.57.1	0	1	0	0	0	0	0	0	1	0	0	0	0	0	0
e_gw.158.65.1	491	320	265	648	335	856	280	384	580	1031	797	338	372	1014	357
e_gw.158.67.1	49	26	27	49	39	64	37	46	51	32	69	29	34	42	15
e_gw.158.68.1	87	58	54	64	56	76	40	59	62	55	68	60	53	60	61
e_gw.158.71.1	1191	1483	1112	1224	1209	1329	1417	1364	1221	1200	1272	1242	971	1137	1132
e_gw.158.75.1	101	64	77	152	94	202	63	97	163	268	216	85	63	144	89
e_gw.158.82.1	18	19	23	15	17	23	19	20	30	27	26	19	11	19	27
e_gw.158.9.1	14	10	5	13	10	4	17	11	6	12	4	9	6	8	6
e_gw.158.92.1	0	0	0	0	0	0	0	0	0	0	0	0	0	0	0
e_gw.1580.10.1	0	0	0	0	0	0	0	0	0	0	0	0	0	0	0
e_gw.1582.3.1	0	0	0	0	0	0	0	0	0	1	0	0	0	0	0
e_gw.1582.7.1	0	0	0	0	0	0	0	0	0	0	0	0	0	0	0
e_gw.1584.1.1	0	0	0	3	0	2	0	0	0	4	1	0	0	1	0
e_gw.1585.1.1	34	58	27	29	57	72	36	46	36	30	45	43	43	36	32
e_gw.1586.2.1	0	0	0	0	0	0	0	0	0	0	0	0	0	0	0
e_gw.1586.3.1	37	25	26	39	33	19	25	12	23	30	35	29	34	24	35
e_gw.1589.3.1	11	5	3	7	8	2	2	4	8	2	4	5	10	3	4
e_gw.159.11.1	362	311	190	135	126	161	43	92	65	159	291	268	101	136	179
e_gw.159.23.1	39	34	30	29	28	26	55	22	56	103	63	59	51	59	109
e_gw.159.30.1	2	1	0	5	1	0	0	3	0	4	2	1	1	2	0
e_gw.159.51.1	6	16	4	12	10	20	11	9	6	3	9	13	14	13	12
e_gw.159.76.1	351	320	187	134	127	172	42	64	50	131	278	241	111	119	123
e_gw.1594.2.1	0	0	0	0	0	0	0	0	0	0	0	0	0	0	0
e_gw.1595.1.1	11	8	6	5	8	8	12	6	9	10	10	4	3	3	1
e_gw.1595.4.1	0	0	0	0	0	0	0	0	0	1	0	0	0	0	0
e_gw.15970.2.1	0	0	0	0	0	0	0	0	0	0	0	0	0	0	0
e_gw.1598.2.1	0	0	0	0	0	0	0	0	0	0	0	0	0	0	0
e_gw.1598.5.1	0	0	0	0	0	0	0	0	0	0	0	0	0	0	0
e_gw.1599.1.1	0	1	0	0	1	0	0	1	0	0	0	0	4	3	0
e_gw.16.10.1	316	255	232	525	504	704	366	493	506	631	682	461	542	629	463
e_gw.16.112.1	3	2	2	11	19	21	7	6	13	13	21	20	18	38	17
e_gw.16.118.1	82	75	76	83	95	98	68	94	77	92	106	123	74	82	71
e_gw.16.125.1	0	0	1	0	0	2	0	0	1	1	0	0	0	1	2
e_gw.16.130.1	129	120	79	107	103	150	77	127	111	119	130	83	69	101	94
e_gw.16.132.1	3	3	7	1	1	4	5	8	8	3	4	0	4	2	0
e_gw.16.14.1	298	326	303	344	289	365	237	282	297	233	339	294	170	143	315
e_gw.16.141.1	46	44	19	45	33	62	33	33	39	47	56	45	38	22	21
e_gw.16.150.1	61	61	68	34	37	56	60	84	53	20	41	24	48	43	35
e_gw.16.151.1	122	109	100	64	51	53	58	80	46	14	38	34	53	35	46
e_gw.16.164.1	1	1	1	1	1	0	3	4	1	2	2	0	5	0	0
e_gw.16.166.1	0	0	0	0	0	0	0	0	0	0	0	0	0	0	0
e_gw.16.176.1	23	9	7	21	16	38	12	20	26	38	36	21	22	51	27
e_gw.16.178.1	516	530	494	683	509	726	615	636	561	630	666	548	454	505	511
e_gw.16.192.1	0	1	0	1	1	0	4	2	0	2	1	1	1	2	0
e_gw.16.20.1	22	13	22	20	14	29	19	21	18	17	18	23	11	4	13
e_gw.16.222.1	6	16	6	31	39	43	18	18	21	23	33	29	74	94	59
e_gw.16.237.1	95	46	121	93	61	65	33	70	78	38	53	43	29	49	74
e_gw.16.239.1	2276	2825	2038	2512	2342	2536	2508	2759	2119	1825	1930	2114	1897	2186	2224
e_gw.16.247.1	846	844	745	696	619	758	557	676	561	538	680	575	518	438	527
e_gw.16.256.1	1032	934	786	925	780	1057	764	830	855	879	877	798	722	604	752
e_gw.16.258.1	32	36	21	24	28	25	25	27	18	30	23	16	22	22	28
e_gw.16.262.1	551	503	380	256	279	261	216	334	234	267	273	237	257	183	215
e_gw.16.271.1	1326	1579	1191	1557	1349	1660	1515	1951	1671	1453	1489	1318	1232	1201	1301
e_gw.16.276.1	38	27	32	30	15	18	25	21	34	24	22	20	20	15	16
e_gw.16.284.1	1379	1318	784	745	773	842	237	391	381	499	811	634	560	277	642
e_gw.16.290.1	17	13	9	10	11	12	9	10	7	6	9	12	7	3	8
e_gw.16.305.1	0	0	0	0	0	0	0	0	0	0	0	0	0	0	0
e_gw.16.306.1	25	14	14	25	25	20	17	30	10	22	21	9	9	12	4
e_gw.16.324.1	3	1	1	1	2	1	6	2	6	8	5	5	2	3	2
e_gw.16.325.1	0	0	0	2	1	1	1	0	0	1	3	4	1	0	1
e_gw.16.332.1	5	8	1	6	7	7	7	7	6	3	8	5	5	5	2
e_gw.16.334.1	0	0	0	0	0	0	0	0	0	0	0	0	0	0	0
e_gw.16.340.1	4	0	3	2	2	3	1	7	4	0	1	1	3	1	1
e_gw.16.346.1	2	0	0	2	2	2	0	6	2	0	2	2	1	0	2
e_gw.16.353.1	11	12	13	8	12	10	9	16	10	3	14	10	13	8	4
e_gw.16.354.1	17	13	12	13	8	8	12	8	13	8	10	9	5	8	9
e_gw.16.359.1	109	98	77	80	73	99	77	73	70	82	98	71	63	65	101
e_gw.16.362.1	84	126	61	119	156	133	171	209	196	212	188	202	139	110	124
e_gw.16.368.1	1	1	1	4	1	3	1	1	0	2	4	3	2	1	1
e_gw.16.379.1	0	0	0	0	0	0	0	0	0	0	0	0	0	0	0
e_gw.16.383.1	0	0	0	1	1	1	0	2	2	0	1	1	1	0	1
e_gw.16.43.1	491	462	295	481	601	608	457	490	583	646	709	675	698	451	585
e_gw.16.51.1	130	82	109	104	56	117	139	264	183	170	102	123	88	75	93
e_gw.16.62.1	336	275	227	281	239	362	239	246	279	268	292	223	182	318	196
e_gw.16.67.1	526	456	423	416	447	508	370	421	384	388	415	423	338	295	354
e_gw.16.70.1	55	64	41	38	47	57	37	34	35	34	30	31	23	15	43
e_gw.16.71.1	278	305	197	169	193	158	170	251	221	122	132	119	125	110	170
e_gw.16.73.1	82	60	86	95	66	74	146	133	90	87	92	103	84	85	50
e_gw.16.8.1	485	498	480	449	443	509	349	520	385	331	450	387	357	222	332
e_gw.16.89.1	170	115	143	112	107	145	114	133	128	119	126	102	83	105	87
e_gw.16.91.1	433	414	259	691	767	846	379	543	535	861	846	783	301	235	496
e_gw.160.104.1	174	187	94	71	97	98	41	114	58	34	55	40	69	38	57
e_gw.160.105.1	721	807	667	921	879	1105	1025	1021	854	798	873	760	962	1390	681
e_gw.160.3.1	1	2	0	4	2	2	3	4	3	1	2	1	1	2	1
e_gw.160.30.1	0	0	0	0	0	0	0	0	0	0	0	0	0	0	0
e_gw.160.48.1	52	58	44	82	55	80	55	79	85	111	82	64	72	83	75
e_gw.160.55.1	50	44	43	20	25	38	13	17	15	18	30	30	33	17	22
e_gw.160.64.1	64	79	41	22	36	38	27	49	26	21	22	24	25	22	15
e_gw.160.69.1	62	43	36	47	35	52	36	43	41	32	49	45	22	52	23
e_gw.160.71.1	533	583	389	481	491	514	348	490	518	558	527	548	415	386	488
e_gw.160.72.1	134	149	154	250	150	284	163	182	220	201	208	162	120	172	175
e_gw.160.74.1	128	120	101	168	132	164	130	184	174	168	165	116	122	110	107
e_gw.1602.1.1	19	6	0	0	8	5	2	2	6	1	3	0	11	2	1
e_gw.16027.3.1	2	0	0	0	0	0	0	0	0	0	0	0	0	0	0
e_gw.1604.2.1	665	773	1962	835	1264	1554	1969	2184	1661	1522	977	565	1088	1024	1961
e_gw.1608.1.1	2	1	2	4	5	0	1	0	1	1	3	1	0	1	4
e_gw.1609.10.1	0	0	0	0	0	0	0	0	0	0	0	1	0	0	0
e_gw.161.1.1	5	6	2	5	9	11	4	25	14	11	9	6	13	0	5
e_gw.161.102.1	0	0	0	0	0	0	0	0	0	2	1	0	0	0	0
e_gw.161.105.1	0	0	0	0	0	0	0	0	1	0	1	0	0	2	0
e_gw.161.107.1	176	182	132	211	145	181	118	127	123	198	138	180	119	108	123
e_gw.161.109.1	0	0	0	0	0	0	0	0	0	0	0	0	0	0	0
e_gw.161.112.1	0	0	0	1	0	0	0	1	0	0	0	0	0	0	0
e_gw.161.118.1	29	24	20	25	21	35	29	27	27	26	31	26	15	11	23
e_gw.161.19.1	54	43	33	77	27	131	33	34	84	128	139	55	54	135	59
e_gw.161.20.1	0	0	0	0	0	0	0	0	0	0	0	0	0	0	0
e_gw.161.21.1	121	106	84	77	96	80	83	100	77	53	91	55	59	66	68
e_gw.161.23.1	229	315	182	110	213	242	169	281	202	139	164	185	201	157	130
e_gw.161.28.1	148	115	113	112	124	130	103	146	132	123	118	124	59	72	121
e_gw.161.36.1	175	212	144	160	138	168	192	236	156	123	143	105	140	141	92
e_gw.161.43.1	536	735	371	312	372	423	200	337	185	324	295	411	350	247	369
e_gw.161.51.1	2	4	0	4	5	1	1	3	4	2	2	1	2	1	0
e_gw.161.60.1	1	0	1	0	2	0	2	0	1	0	0	0	0	0	4
e_gw.161.69.1	2	0	0	0	0	0	0	0	0	0	0	0	0	0	0
e_gw.161.72.1	21	36	23	22	18	14	17	27	26	18	13	39	15	17	26
e_gw.161.77.1	1	0	0	0	0	0	0	0	0	0	0	0	0	0	0
e_gw.161.84.1	8	5	4	1	6	3	7	6	2	19	0	11	9	1	9
e_gw.161.85.1	73	75	65	105	70	160	83	93	113	124	170	108	78	133	69
e_gw.161.9.1	783	1218	682	768	878	850	1015	1187	680	664	725	804	1042	1058	712
e_gw.1611.3.1	127	97	103	138	139	187	88	88	135	96	236	91	128	81	97
e_gw.1612.2.1	0	0	0	0	0	0	0	0	0	0	0	0	0	0	0
e_gw.1612.4.1	0	0	0	0	0	0	0	0	0	0	0	0	0	0	0
e_gw.1613.1.1	59	79	53	42	48	65	44	47	71	54	49	44	57	49	62
e_gw.1613.5.1	42	53	38	47	40	49	29	53	59	45	27	43	33	41	47
e_gw.162.106.1	11	24	18	26	48	41	45	35	32	65	59	31	52	43	53
e_gw.162.111.1	0	1	0	1	0	0	0	1	0	0	0	1	0	0	0
e_gw.162.137.1	5	3	3	3	0	3	8	6	1	8	5	2	2	2	2
e_gw.162.15.1	1000	1254	1031	717	774	971	1240	1663	1428	1078	1054	985	1001	836	797
e_gw.162.18.1	464	421	307	524	439	702	454	540	654	692	753	515	434	636	466
e_gw.162.26.1	3912	4718	3233	3989	3565	4985	3522	3628	3883	4252	4525	3853	3206	4872	3349
e_gw.162.29.1	75	65	63	162	190	238	176	213	279	269	269	162	271	251	161
e_gw.162.3.1	54	39	39	31	25	26	27	31	17	16	18	29	25	19	21
e_gw.162.31.1	224	232	180	286	330	313	294	296	308	260	325	277	301	199	197
e_gw.162.53.1	0	0	0	0	0	0	0	0	0	0	0	1	0	0	0
e_gw.162.75.1	0	2	1	0	0	0	0	0	0	0	1	0	0	0	0
e_gw.162.85.1	13	14	10	30	39	41	38	31	39	43	48	25	49	52	32
e_gw.162.9.1	0	0	0	0	0	0	0	0	0	0	0	0	0	0	0
e_gw.162.92.1	3	0	0	1	0	2	0	1	5	0	3	0	0	3	3
e_gw.162.94.1	909	776	584	873	707	1101	778	917	1088	1064	1001	825	827	933	785
e_gw.162.97.1	0	0	0	0	1	0	0	1	0	0	0	0	0	0	0
e_gw.1620.5.1	2	1	1	1	6	3	1	6	3	5	1	4	0	3	0
e_gw.1620.7.1	2	0	1	1	2	2	2	2	1	0	1	5	0	2	0
e_gw.1622.1.1	127	5	7	300	25	256	49	46	241	612	494	94	57	640	89
e_gw.1622.5.1	6	0	0	2	0	1	0	0	6	8	8	0	1	25	1
e_gw.1622.8.1	25	18	19	19	12	36	9	15	27	19	25	15	13	17	9
e_gw.16220.4.1	0	0	0	0	0	0	0	0	0	0	0	0	0	0	0
e_gw.16272.2.1	0	0	0	0	0	0	0	0	0	0	0	0	0	0	0
e_gw.163.100.1	1	0	3	3	1	0	4	1	0	2	2	3	2	0	0
e_gw.163.107.1	0	0	0	0	0	0	0	0	0	0	0	0	0	0	0
e_gw.163.110.1	0	0	0	0	0	0	0	0	0	0	0	0	0	0	0
e_gw.163.126.1	0	0	0	0	0	0	0	0	0	0	0	0	0	0	0
e_gw.163.14.1	134	114	95	211	121	242	105	142	171	224	237	120	109	159	132
e_gw.163.34.1	0	0	0	0	0	0	0	0	0	0	0	0	0	0	0
e_gw.163.39.1	3	9	2	1	0	0	5	2	1	3	0	1	1	0	0
e_gw.163.40.1	4	4	7	7	4	7	10	15	13	3	7	15	4	10	8
e_gw.163.46.1	20	24	12	13	13	21	16	18	24	15	19	18	17	10	22
e_gw.163.48.1	1	7	4	4	1	1	3	0	4	3	4	5	1	0	1
e_gw.163.53.1	32	26	27	52	38	39	37	35	30	44	42	51	18	12	17
e_gw.163.58.1	5	7	4	3	0	3	3	0	0	4	2	3	5	0	1
e_gw.163.95.1	3	8	7	6	11	5	3	3	4	1	3	2	1	1	4
e_gw.163.99.1	0	0	0	0	0	0	0	0	1	1	0	0	0	0	0
e_gw.1630.3.1	5	3	4	16	12	3	20	1	10	2	14	6	8	2	6
e_gw.1630.4.1	0	0	0	0	0	0	0	0	0	0	0	0	0	0	0
e_gw.1632.5.1	14	12	11	14	5	12	9	10	9	10	5	12	6	3	10
e_gw.16321.1.1	0	0	0	0	0	0	0	0	0	0	0	0	0	0	0
e_gw.16368.4.1	0	0	0	0	0	0	0	0	0	0	0	0	0	0	0
e_gw.1638.1.1	61	58	41	74	37	76	31	54	40	66	58	73	34	61	57
e_gw.164.10.1	930	984	886	1129	864	903	1336	1400	1340	1139	1144	973	860	684	853
e_gw.164.11.1	160	141	145	137	141	178	139	107	104	104	117	89	100	102	69
e_gw.164.15.1	245	228	184	198	181	196	116	191	198	148	140	156	109	95	163
e_gw.164.25.1	26	0	1	97	5	77	9	17	85	200	143	57	32	146	22
e_gw.164.27.1	0	0	1	0	1	0	2	0	0	0	0	2	0	0	0
e_gw.164.31.1	6	3	8	10	4	11	11	2	7	4	9	10	15	8	5
e_gw.164.35.1	31	20	45	43	53	44	10	23	13	53	66	71	28	13	25
e_gw.164.45.1	1	0	4	1	0	1	0	0	0	2	2	1	1	0	3
e_gw.164.58.1	104	70	113	170	99	141	129	182	140	177	161	109	93	100	138
e_gw.164.66.1	348	324	268	501	402	464	421	435	385	426	425	392	399	363	345
e_gw.164.71.1	3234	5835	3120	2587	4595	4026	3913	2855	3935	3519	3164	3174	3267	2072	2338
e_gw.164.79.1	0	0	0	0	0	0	0	0	0	0	0	0	0	0	0
e_gw.164.87.1	3	2	8	1	2	2	0	4	3	3	1	1	0	3	2
e_gw.164.89.1	1	0	0	0	0	0	0	0	0	0	0	0	0	0	0
e_gw.1641.3.1	2	11	2	8	5	5	3	3	2	8	9	9	9	3	5
e_gw.16429.2.1	0	0	0	0	0	0	0	0	0	0	0	0	1	0	0
e_gw.1643.1.1	0	0	0	0	0	0	0	0	0	0	0	0	0	0	0
e_gw.16437.1.1	1	8	9	11	8	12	9	12	21	17	8	9	11	6	19
e_gw.1644.1.1	0	0	0	0	0	0	0	0	0	0	0	0	0	0	0
e_gw.1644.2.1	1	0	1	0	0	0	0	0	0	0	0	0	0	0	1
e_gw.1644.3.1	0	0	0	0	0	0	0	0	0	0	0	0	0	0	0
e_gw.1644.6.1	4	0	0	1	1	1	0	1	3	1	0	1	0	0	0
e_gw.1646.1.1	0	0	0	0	0	0	0	0	0	0	0	0	0	0	0
e_gw.1646.8.1	0	0	0	0	0	0	0	0	0	0	0	0	0	0	0
e_gw.1648.2.1	0	0	0	0	1	0	0	0	0	0	0	0	0	0	0
e_gw.165.1.1	2	2	1	0	1	0	4	1	2	3	0	2	1	0	0
e_gw.165.117.1	0	0	0	1	0	0	0	0	2	1	1	0	0	0	0
e_gw.165.13.1	59	72	48	101	70	80	58	60	43	55	60	73	40	41	43
e_gw.165.16.1	9	9	7	8	8	19	5	9	13	14	12	7	2	15	2
e_gw.165.20.1	0	0	0	0	0	0	0	0	0	1	0	1	0	0	0
e_gw.165.28.1	89	79	67	78	75	82	64	74	94	65	79	64	55	41	67
e_gw.165.43.1	197	128	136	140	102	169	122	160	218	155	161	82	148	145	137
e_gw.165.44.1	0	0	0	0	0	0	0	0	0	1	0	1	0	1	0
e_gw.165.66.1	405	449	434	600	599	684	692	671	681	762	653	735	753	634	553
e_gw.165.76.1	0	0	0	0	0	0	0	0	0	0	0	0	0	0	0
e_gw.165.9.1	79	61	70	59	56	97	41	55	64	90	88	71	34	71	69
e_gw.1650.2.1	2	2	1	9	4	8	4	7	5	3	5	3	0	7	2
e_gw.1650.5.1	0	0	0	0	0	0	0	0	0	0	0	0	0	0	0
e_gw.1652.10.1	15	8	3	2	2	3	1	1	2	3	2	2	0	3	0
e_gw.1653.1.1	0	0	0	2	0	0	0	1	0	0	2	0	0	1	0
e_gw.16538.2.1	0	0	0	0	0	0	0	0	0	0	0	0	0	0	0
e_gw.1658.4.1	0	0	0	0	2	0	0	0	0	0	0	0	0	0	1
e_gw.16589.1.1	0	0	0	0	0	0	0	0	0	0	0	0	0	0	0
e_gw.166.31.1	704	670	539	656	487	773	595	491	463	426	486	357	532	659	331
e_gw.166.33.1	428	376	289	497	316	647	213	226	512	592	783	278	251	615	321
e_gw.166.37.1	283	314	244	241	215	254	238	299	239	174	209	177	141	113	161
e_gw.166.41.1	25	32	25	17	21	45	12	16	30	37	32	24	24	39	27
e_gw.166.44.1	55	37	44	61	30	75	27	41	66	107	102	49	40	63	34
e_gw.166.52.1	9	3	1	3	2	2	1	4	4	2	2	1	1	1	0
e_gw.166.66.1	0	1	0	0	0	0	0	0	0	0	0	0	0	0	0
e_gw.166.67.1	452	448	346	357	322	455	286	345	334	264	307	280	292	361	287
e_gw.166.72.1	162	102	117	150	103	193	87	102	125	161	146	89	85	179	102
e_gw.166.89.1	109	80	90	101	104	140	84	100	113	121	140	90	69	82	92
e_gw.166.95.1	9	6	7	28	22	16	10	14	24	33	29	21	5	37	11
e_gw.16666.1.1	0	1	1	4	2	3	1	10	7	4	4	1	1	0	6
e_gw.16683.1.1	0	0	0	0	0	0	0	0	0	0	0	0	0	0	0
e_gw.167.1.1	1704	2176	2097	4001	2740	2522	3354	4944	2052	2641	3334	1904	2978	2387	1527
e_gw.167.100.1	3	3	2	2	1	6	0	2	0	0	2	0	1	0	3
e_gw.167.14.1	27	24	19	19	18	18	25	19	14	14	21	15	10	9	16
e_gw.167.16.1	299	369	329	345	277	349	270	313	367	378	416	372	169	232	360
e_gw.167.20.1	151	165	181	198	174	285	209	205	182	189	213	210	160	179	220
e_gw.167.22.1	23	29	36	72	66	70	84	93	104	96	118	95	58	40	50
e_gw.167.31.1	283	214	167	244	217	285	228	254	287	266	281	252	202	179	222
e_gw.167.42.1	0	0	0	0	0	0	0	0	0	0	0	0	0	0	0
e_gw.167.43.1	53	73	65	199	71	96	159	201	145	191	224	110	132	69	65
e_gw.167.46.1	84	89	75	161	93	151	110	159	133	127	151	119	88	118	110
e_gw.167.65.1	44	56	55	79	50	61	85	78	107	103	93	51	53	68	49
e_gw.167.68.1	14	29	26	132	16	41	94	114	69	77	100	34	67	29	33
e_gw.167.70.1	0	0	0	0	0	0	0	1	0	2	0	0	0	0	0
[truncated: 25,274 more rows]
