# Supplementary material for: Whole body regeneration deploys a rewired embryonic gene regulatory network logic
Source: Nat Commun. 2025 Dec 11;17:503. doi: 10.1038/s41467-025-67196-4 (PMC12804838; doi:10.1038/s41467-025-67196-4)
Supplement: Supplementary file 3 — Supplementary Data 1-26 [file 41467_2025_67196_MOESM3_ESM.zip › Supplemental Data/Supplementary Data 10 - TC stages.xlsx]

## Sheet: Feuille 1
Stage	Condition	Tretament time	Count	Percentage
Stage_0	ICRT14_24hpa	0_24hpa	18	90
Stage_1	ICRT14_24hpa	0_24hpa	2	10
Stage_2	ICRT14_24hpa	0_24hpa
Stage_3	ICRT14_24hpa	0_24hpa
Stage_4	ICRT14_24hpa	0_24hpa
Stage_0	ICRT14_24_48hpa	24_48hpa	5	18.5185
Stage_1	ICRT14_24_48hpa	24_48hpa	22	81.4815
Stage_2	ICRT14_24_48hpa	24_48hpa
Stage_3	ICRT14_24_48hpa	24_48hpa
Stage_4	ICRT14_24_48hpa	24_48hpa
Stage_0	ICRT14_48hpa	0_48hpa	4	18.1818
Stage_1	ICRT14_48hpa	0_48hpa	18	81.8182
Stage_2	ICRT14_48hpa	0_48hpa
Stage_3	ICRT14_48hpa	0_48hpa
Stage_4	ICRT14_48hpa	0_48hpa
Stage_0.5	DMSO_0.1%	0_24hpa	2	10.5263
Stage_1	DMSO_0.1%	0_24hpa	17	89.4737
Stage_2	DMSO_0.1%	0_24hpa
Stage_3	DMSO_0.1%	0_24hpa
Stage_4	DMSO_0.1%	0_24hpa
Stage_0.5	DMSO_0.1%	0_48hpa	2	11.7647
Stage_1	DMSO_0.1%	0_48hpa	15	11.7647
Stage_2	DMSO_0.1%	0_48hpa
Stage_3	DMSO_0.1%	0_48hpa
Stage_1	DMSO_0.1%	0_48hpa	15	11.7647
Stage_2	DMSO_0.1%	0_48hpa
Stage_3	DMSO_0.1%	0_48hpa
Stage_4	DMSO_0.1%	0_48hpa
Stage_0.5	DMSO_0.1%	24_48hpa
Stage_1	DMSO_0.1%	24_48hpa	19	90.4762
Stage_2	DMSO_0.1%	24_48hpa	2	9.52381
Stage_3	DMSO_0.1%	24_48hpa
Stage_4	DMSO_0.1%	24_48hpa
Stage_0	DMSO_24hpa	0_24hpa	2	16.6667
Stage_1	DMSO_24hpa	0_24hpa	10	83.3333
Stage_2	DMSO_24hpa	0_24hpa
Stage_3	DMSO_24hpa	0_24hpa
Stage_4	DMSO_24hpa	0_24hpa
Stage_0	DMSO_24_48hpa	24_48hpa
Stage_1	DMSO_24_48hpa	24_48hpa	19	82.6087
Stage_2	DMSO_24_48hpa	24_48hpa	4	17.3913
Stage_3	DMSO_24_48hpa	24_48hpa
Stage_4	DMSO_24_48hpa	24_48hpa
Stage_0	DMSO_48hpa	0_48hpa
Stage_1	DMSO_48hpa	0_48hpa	13	86.6667
Stage_2	DMSO_48hpa	0_48hpa	2	13.3333
Stage_3	DMSO_48hpa	0_48hpa
Stage_4	DMSO_48hpa	0_48hpa
Stage_0.5	U0126_10µM	0_24hpa	21	100
Stage_1	U0126_10µM	0_24hpa
Stage_2	U0126_10µM	0_24hpa
Stage_3	U0126_10µM	0_24hpa
Stage_4	U0126_10µM	0_24hpa
Stage_0.5	U0126_10µM	0_48hpa	16	100
Stage_1	U0126_10µM	0_48hpa
Stage_2	U0126_10µM	0_48hpa
Stage_3	U0126_10µM	0_48hpa
Stage_4	U0126_10µM	0_48hpa
Stage_0.5	U0126_10µM	24_48hpa	10	58.8235
Stage_1	U0126_10µM	24_48hpa	7	41.1765
Stage_2	U0126_10µM	24_48hpa
Stage_3	U0126_10µM	24_48hpa
Stage_4	U0126_10µM	24_48hpa
Stage_0.5	ZVAD_50µM	0_24hpa	1	5
Stage_1	ZVAD_50µM	0_24hpa	19	95
Stage_2	ZVAD_50µM	0_24hpa
Stage_3	ZVAD_50µM	0_24hpa
Stage_4	ZVAD_50µM	0_24hpa
Stage_0.5	ZVAD_50µM	0_48hpa	15	78.9474
Stage_1	ZVAD_50µM	0_48hpa	4	21.0526
Stage_2	ZVAD_50µM	0_48hpa
Stage_3	ZVAD_50µM	0_48hpa
Stage_4	ZVAD_50µM	0_48hpa
Stage_0.5	ZVAD_50µM	24_48hpa	15	75
Stage_1	ZVAD_50µM	24_48hpa	5	25
Stage_2	ZVAD_50µM	24_48hpa
Stage_3	ZVAD_50µM	24_48hpa
Stage_4	ZVAD_50µM	24_48hpa
