# Supplementary material for: Whole body regeneration deploys a rewired embryonic gene regulatory network logic
Source: Nat Commun. 2025 Dec 11;17:503. doi: 10.1038/s41467-025-67196-4 (PMC12804838; doi:10.1038/s41467-025-67196-4)
Supplement: Supplementary file 3 — Supplementary Data 1-26 [file 41467_2025_67196_MOESM3_ESM.zip › Supplemental Data/Supplementary Data 02 - GO enrichment embryogenesis.xlsx]

## Sheet: Table S2 (GO enrichment embryog
Supplemental Table 2
GO term enrichment of Embryonic Clusters
Generated using the R package topGO and the following code:
#embryo loop
clust = names(table(meta$E_Clust))
clust = clust[clust != 0]
for (c in clust){
myInterestingGenes <- meta[c(which(meta$E_Clust == c)),]
myInterestingGenes <- myInterestingGenes$Nemve1
#this creates a string with 0 to 1 for match to cluster
geneList <- factor(as.integer(geneNames %in% myInterestingGenes))
names(geneList) <- geneNames
str(geneList)
#populate the list
GOdata <- new("topGOdata", ontology = "BP", allGenes = geneList,
annot = annFUN.gene2GO, gene2GO = geneID2GO)
GOdata
#run the Fisher test
resultFisher <- runTest(GOdata, algorithm = "classic", statistic = "fisher")
resultFisher
#output the results
allRes <- GenTable(GOdata, classicFisher = resultFisher,
orderBy = "classicFisher", ranksOf = "classicFisher", topNodes = 500)
#cutoff the results at 0.02
allRes <- allRes[c(which(allRes$classicFisher < 0.02)),]
file = paste("GO/E-",c,"_TOpGO_fisher_BP.txt",sep="")
write.table(allRes, file = file, sep='\t', quote=F, row.names = F)
}
Results:
** Note results are limited to 500 terms or a pvalue of < 0.02
GO.ID	The Gene ontology code
Term	GO term
Annotated	number of times this term appears in the background set
Significant	number of times this term appears in the cluster list
Expected	expected number of times this term appears in the cluster list
classicFisher	pValue from Fisher's exact test
Cluster 1
GO.ID	Term	Annotated	Significant	Expected	classicFisher
GO:0016567	protein ubiquitination	584	126	92.35	0.0001
GO:0006303	double-strand break repair via nonhomolo...	31	14	4.9	0.00011
GO:0009987	cellular process	10615	1724	1678.63	0.00012
GO:0045184	establishment of protein localization	1232	241	194.83	0.00012
GO:1903364	positive regulation of cellular protein ...	92	29	14.55	0.00012
GO:0007051	spindle organization	101	31	15.97	0.00013
GO:0051052	regulation of DNA metabolic process	231	58	36.53	0.00016
GO:0051225	spindle assembly	59	21	9.33	0.00016
GO:0006270	DNA replication initiation	25	12	3.95	0.00016
GO:0016054	organic acid catabolic process	182	48	28.78	0.00016
GO:0046395	carboxylic acid catabolic process	182	48	28.78	0.00016
GO:0006260	DNA replication	259	63	40.96	0.00022
GO:1903052	positive regulation of proteolysis invol...	86	27	13.6	0.00023
GO:0031323	regulation of cellular metabolic process	3186	565	503.83	0.00032
GO:0000726	non-recombinational repair	34	14	5.38	0.00035
GO:0051641	cellular localization	1971	363	311.69	0.00036
GO:0007010	cytoskeleton organization	746	152	117.97	0.00037
GO:0030163	protein catabolic process	602	126	95.2	0.00039
GO:0007265	Ras protein signal transduction	195	49	30.84	0.00048
GO:0043247	telomere maintenance in response to DNA ...	6	5	0.95	0.00051
GO:0019222	regulation of metabolic process	3545	621	560.6	0.00055
GO:0051495	positive regulation of cytoskeleton orga...	95	28	15.02	0.00056
GO:0043161	proteasome-mediated ubiquitin-dependent ...	305	70	48.23	0.00061
GO:0021942	radial glia guided migration of Purkinje...	4	4	0.63	0.00062
GO:0031848	protection from non-homologous end joini...	4	4	0.63	0.00062
GO:0045141	meiotic telomere clustering	4	4	0.63	0.00062
GO:1904837	beta-catenin-TCF complex assembly	4	4	0.63	0.00062
GO:1901575	organic substance catabolic process	1394	263	220.44	0.00063
GO:1902580	single-organism cellular localization	733	148	115.91	0.00067
GO:0031400	negative regulation of protein modificat...	301	69	47.6	0.00069
GO:0009056	catabolic process	1596	297	252.39	0.00069
GO:0010921	regulation of phosphatase activity	65	21	10.28	0.00071
GO:0044267	cellular protein metabolic process	3028	535	478.84	0.00073
GO:0010498	proteasomal protein catabolic process	323	73	51.08	0.00075
GO:0098813	nuclear chromosome segregation	154	40	24.35	0.00077
GO:0007067	mitotic nuclear division	164	42	25.93	0.00078
GO:0008033	tRNA processing	88	26	13.92	0.00083
GO:0002566	somatic diversification of immune recept...	9	6	1.42	0.00085
GO:0051645	Golgi localization	9	6	1.42	0.00085
GO:0006886	intracellular protein transport	625	128	98.84	0.00087
GO:0000959	mitochondrial RNA metabolic process	15	8	2.37	0.00087
GO:0044710	single-organism metabolic process	3702	644	585.42	0.00087
GO:0002200	somatic diversification of immune recept...	29	12	4.59	0.00088
GO:0009262	deoxyribonucleotide metabolic process	33	13	5.22	0.00094
GO:0006261	DNA-dependent DNA replication	117	32	18.5	0.00098
GO:0015031	protein transport	1159	221	183.28	0.001
GO:0032436	positive regulation of proteasomal ubiqu...	58	19	9.17	0.00104
GO:0043086	negative regulation of catalytic activit...	285	65	45.07	0.00112
GO:0080090	regulation of primary metabolic process	3146	552	497.5	0.00114
GO:0000278	mitotic cell cycle	647	131	102.31	0.0012
GO:0043666	regulation of phosphoprotein phosphatase...	19	9	3	0.00123
GO:0016043	cellular component organization	3962	684	626.54	0.00127
GO:0090304	nucleic acid metabolic process	3132	549	495.29	0.0013
GO:2000112	regulation of cellular macromolecule bio...	1994	361	315.33	0.00136
GO:0007005	mitochondrion organization	378	82	59.78	0.00136
GO:0060627	regulation of vesicle-mediated transport	266	61	42.06	0.00136
GO:1901800	positive regulation of proteasomal prote...	68	21	10.75	0.00137
GO:0033036	macromolecule localization	1829	333	289.23	0.00148
GO:0030010	establishment of cell polarity	82	24	12.97	0.00149
GO:0019692	deoxyribose phosphate metabolic process	23	10	3.64	0.0015
GO:0032233	positive regulation of actin filament bu...	23	10	3.64	0.0015
GO:0051496	positive regulation of stress fiber asse...	23	10	3.64	0.0015
GO:0030258	lipid modification	115	31	18.19	0.00151
GO:0046474	glycerophospholipid biosynthetic process	96	27	15.18	0.00151
GO:0000963	mitochondrial RNA processing	7	5	1.11	0.00156
GO:0046364	monosaccharide biosynthetic process	47	16	7.43	0.00161
GO:0007264	small GTPase mediated signal transductio...	289	65	45.7	0.00162
GO:0000280	nuclear division	242	56	38.27	0.00169
GO:0051493	regulation of cytoskeleton organization	242	56	38.27	0.00169
GO:0072329	monocarboxylic acid catabolic process	92	26	14.55	0.0017
GO:0046907	intracellular transport	1235	232	195.3	0.00171
GO:0018193	peptidyl-amino acid modification	558	114	88.24	0.00178
GO:0009057	macromolecule catabolic process	830	162	131.25	0.00178
GO:0051340	regulation of ligase activity	56	18	8.86	0.00179
GO:0006296	nucleotide-excision repair, DNA incision...	10	6	1.58	0.00183
GO:0042787	protein ubiquitination involved in ubiqu...	146	37	23.09	0.0019
GO:0033365	protein localization to organelle	498	103	78.75	0.00193
GO:0071840	cellular component organization or bioge...	4120	707	651.53	0.00194
GO:0010256	endomembrane system organization	341	74	53.92	0.00225
GO:0006275	regulation of DNA replication	108	29	17.08	0.00225
GO:0010556	regulation of macromolecule biosynthetic...	2027	364	320.54	0.00229
GO:0051248	negative regulation of protein metabolic...	501	103	79.23	0.00236
GO:0071479	cellular response to ionizing radiation	36	13	5.69	0.00238
GO:0009074	aromatic amino acid family catabolic pro...	17	8	2.69	0.00244
GO:0010212	response to ionizing radiation	85	24	13.44	0.00254
GO:0051053	negative regulation of DNA metabolic pro...	85	24	13.44	0.00254
GO:0033043	regulation of organelle organization	677	134	107.06	0.00258
GO:0000965	mitochondrial RNA 3'-end processing	5	4	0.79	0.00272
GO:0006621	protein retention in ER lumen	5	4	0.79	0.00272
GO:0019388	galactose catabolic process	5	4	0.79	0.00272
GO:0032486	Rap protein signal transduction	5	4	0.79	0.00272
GO:0032516	positive regulation of phosphoprotein ph...	5	4	0.79	0.00272
GO:0090558	plant epidermis development	5	4	0.79	0.00272
GO:0090646	mitochondrial tRNA processing	5	4	0.79	0.00272
GO:0007266	Rho protein signal transduction	105	28	16.6	0.00295
GO:0032259	methylation	170	41	26.88	0.00303
GO:0051438	regulation of ubiquitin-protein transfer...	54	17	8.54	0.00304
GO:0051351	positive regulation of ligase activity	37	13	5.85	0.00315
GO:1990090	cellular response to nerve growth factor...	25	10	3.95	0.00317
GO:0051443	positive regulation of ubiquitin-protein...	33	12	5.22	0.00325
GO:0032273	positive regulation of protein polymeriz...	50	16	7.91	0.00331
GO:0046337	phosphatidylethanolamine metabolic proce...	11	6	1.74	0.00349
GO:0045017	glycerolipid biosynthetic process	121	31	19.13	0.00356
GO:0006302	double-strand break repair	146	36	23.09	0.00357
GO:0018105	peptidyl-serine phosphorylation	136	34	21.51	0.00359
GO:0006646	phosphatidylethanolamine biosynthetic pr...	8	5	1.27	0.00362
GO:0016446	somatic hypermutation of immunoglobulin ...	8	5	1.27	0.00362
GO:0021535	cell migration in hindbrain	8	5	1.27	0.00362
GO:0021932	hindbrain radial glia guided cell migrat...	8	5	1.27	0.00362
GO:2000042	negative regulation of double-strand bre...	8	5	1.27	0.00362
GO:0032269	negative regulation of cellular protein ...	480	98	75.91	0.00369
GO:0016569	covalent chromatin modification	331	71	52.34	0.00369
GO:0009062	fatty acid catabolic process	78	22	12.33	0.00382
GO:0035304	regulation of protein dephosphorylation	78	22	12.33	0.00382
GO:0046486	glycerolipid metabolic process	219	50	34.63	0.00385
GO:0044802	single-organism membrane organization	588	117	92.98	0.00394
GO:0000066	mitochondrial ornithine transport	3	3	0.47	0.00395
GO:0015822	ornithine transport	3	3	0.47	0.00395
GO:0022615	protein to membrane docking	3	3	0.47	0.00395
GO:0035973	aggrephagy	3	3	0.47	0.00395
GO:0043383	negative T cell selection	3	3	0.47	0.00395
GO:0044821	meiotic telomere tethering at nuclear pe...	3	3	0.47	0.00395
GO:0045060	negative thymic T cell selection	3	3	0.47	0.00395
GO:0070197	meiotic attachment of telomere to nuclea...	3	3	0.47	0.00395
GO:0090166	Golgi disassembly	3	3	0.47	0.00395
GO:0097240	chromosome attachment to the nuclear env...	3	3	0.47	0.00395
GO:1990180	mitochondrial tRNA 3'-end processing	3	3	0.47	0.00395
GO:1903362	regulation of cellular protein catabolic...	152	37	24.04	0.00399
GO:0035303	regulation of dephosphorylation	83	23	13.13	0.004
GO:0031023	microtubule organizing center organizati...	88	24	13.92	0.00416
GO:0044283	small molecule biosynthetic process	349	74	55.19	0.00417
GO:0009394	2'-deoxyribonucleotide metabolic process	22	9	3.48	0.00424
GO:1902582	single-organism intracellular transport	1105	206	174.74	0.00443
GO:0043170	macromolecule metabolic process	5751	962	909.45	0.0045
GO:0044728	DNA methylation or demethylation	47	15	7.43	0.00452
GO:0051347	positive regulation of transferase activ...	312	67	49.34	0.00457
GO:0051348	negative regulation of transferase activ...	133	33	21.03	0.00462
GO:0009264	deoxyribonucleotide catabolic process	15	7	2.37	0.00487
GO:0046386	deoxyribose phosphate catabolic process	15	7	2.37	0.00487
GO:0016192	vesicle-mediated transport	1037	194	163.99	0.0049
GO:0070507	regulation of microtubule cytoskeleton o...	94	25	14.86	0.00499
GO:0010923	negative regulation of phosphatase activ...	52	16	8.22	0.00511
GO:1903047	mitotic cell cycle process	491	99	77.65	0.00516
GO:0000819	sister chromatid segregation	119	30	18.82	0.00527
GO:0051338	regulation of transferase activity	514	103	81.28	0.00531
GO:0035023	regulation of Rho protein signal transdu...	80	22	12.65	0.00532
GO:0051649	establishment of localization in cell	1680	302	265.67	0.00534
GO:0006839	mitochondrial transport	186	43	29.41	0.00555
GO:0010638	positive regulation of organelle organiz...	331	70	52.34	0.00558
GO:0072657	protein localization to membrane	255	56	40.32	0.00558
GO:0031346	positive regulation of cell projection o...	176	41	27.83	0.0058
GO:0045732	positive regulation of protein catabolic...	140	34	22.14	0.00584
GO:0090305	nucleic acid phosphodiester bond hydroly...	105	27	16.6	0.00593
GO:0046165	alcohol biosynthetic process	76	21	12.02	0.00602
GO:0006342	chromatin silencing	44	14	6.96	0.00617
GO:0007017	microtubule-based process	528	105	83.5	0.00622
GO:1901360	organic cyclic compound metabolic proces...	4011	682	634.29	0.00626
GO:0035308	negative regulation of protein dephospho...	53	16	8.38	0.00627
GO:0006639	acylglycerol metabolic process	67	19	10.6	0.00647
GO:1903050	regulation of proteolysis involved in ce...	141	34	22.3	0.00655
GO:0000723	telomere maintenance	91	24	14.39	0.00656
GO:0000290	deadenylation-dependent decapping of nuc...	9	5	1.42	0.00709
GO:0006295	nucleotide-excision repair, DNA incision...	6	4	0.95	0.00715
GO:0006572	tyrosine catabolic process	6	4	0.95	0.00715
GO:0030202	heparin metabolic process	6	4	0.95	0.00715
GO:0035437	maintenance of protein localization in e...	6	4	0.95	0.00715
GO:0045026	plasma membrane fusion	6	4	0.95	0.00715
GO:0045061	thymic T cell selection	6	4	0.95	0.00715
GO:0051988	regulation of attachment of spindle micr...	6	4	0.95	0.00715
GO:0097320	membrane tubulation	6	4	0.95	0.00715
GO:0046483	heterocycle metabolic process	3843	654	607.72	0.0072
GO:0006998	nuclear envelope organization	36	12	5.69	0.00725
GO:0044770	cell cycle phase transition	291	62	46.02	0.0074
GO:0032200	telomere organization	92	24	14.55	0.00758
GO:0006638	neutral lipid metabolic process	68	19	10.75	0.00768
GO:1990089	response to nerve growth factor	32	11	5.06	0.00773
GO:0043414	macromolecule methylation	158	37	24.99	0.00776
GO:0048285	organelle fission	270	58	42.7	0.00786
GO:0032268	regulation of cellular protein metabolic...	1321	240	208.9	0.00789
GO:0006325	chromatin organization	425	86	67.21	0.00795
GO:0006766	vitamin metabolic process	73	20	11.54	0.00801
GO:0016568	chromatin modification	375	77	59.3	0.0081
GO:0009072	aromatic amino acid family metabolic pro...	20	8	3.16	0.00814
GO:0061024	membrane organization	682	131	107.85	0.00823
GO:0033260	nuclear DNA replication	24	9	3.8	0.00829
GO:0031334	positive regulation of protein complex a...	93	24	14.71	0.00872
GO:0034645	cellular macromolecule biosynthetic proc...	2845	491	449.9	0.00878
GO:0006635	fatty acid beta-oxidation	55	16	8.7	0.00921
GO:0035305	negative regulation of dephosphorylation	55	16	8.7	0.00921
GO:0019319	hexose biosynthetic process	37	12	5.85	0.00922
GO:0008654	phospholipid biosynthetic process	134	32	21.19	0.00947
GO:0009058	biosynthetic process	3886	659	614.52	0.00951
GO:0006111	regulation of gluconeogenesis	13	6	2.06	0.00975
GO:0032371	regulation of sterol transport	13	6	2.06	0.00975
GO:0032374	regulation of cholesterol transport	13	6	2.06	0.00975
GO:0035493	SNARE complex assembly	13	6	2.06	0.00975
GO:0044804	nucleophagy	13	6	2.06	0.00975
GO:0006725	cellular aromatic compound metabolic pro...	3857	654	609.94	0.00997
GO:0022406	membrane docking	51	15	8.06	0.01034
GO:0045814	negative regulation of gene expression, ...	51	15	8.06	0.01034
GO:0043933	macromolecular complex subunit organizat...	1635	291	258.55	0.01057
GO:0006743	ubiquinone metabolic process	17	7	2.69	0.01101
GO:0006744	ubiquinone biosynthetic process	17	7	2.69	0.01101
GO:1901663	quinone biosynthetic process	17	7	2.69	0.01101
GO:0006641	triglyceride metabolic process	56	16	8.86	0.01105
GO:0007033	vacuole organization	151	35	23.88	0.01106
GO:0051297	centrosome organization	80	21	12.65	0.01116
GO:0016445	somatic diversification of immunoglobuli...	25	9	3.95	0.01117
GO:0061136	regulation of proteasomal protein catabo...	115	28	18.19	0.0112
GO:0044763	single-organism cellular process	8483	1383	1341.48	0.01129
GO:0010605	negative regulation of macromolecule met...	1129	206	178.54	0.01132
GO:0017004	cytochrome complex assembly	21	8	3.32	0.01136
GO:0000070	mitotic sister chromatid segregation	95	24	15.02	0.01143
GO:0045598	regulation of fat cell differentiation	38	12	6.01	0.01158
GO:0051492	regulation of stress fiber assembly	38	12	6.01	0.01158
GO:0046578	regulation of Ras protein signal transdu...	126	30	19.93	0.01223
GO:0010874	regulation of cholesterol efflux	10	5	1.58	0.01234
GO:0034397	telomere localization	10	5	1.58	0.01234
GO:0042436	indole-containing compound catabolic pro...	10	5	1.58	0.01234
GO:1903055	positive regulation of extracellular mat...	10	5	1.58	0.01234
GO:0007030	Golgi organization	71	19	11.23	0.01244
GO:0019395	fatty acid oxidation	71	19	11.23	0.01244
GO:0034440	lipid oxidation	71	19	11.23	0.01244
GO:0006733	oxidoreduction coenzyme metabolic proces...	116	28	18.34	0.0126
GO:0040029	regulation of gene expression, epigeneti...	163	37	25.78	0.01284
GO:0032434	regulation of proteasomal ubiquitin-depe...	91	23	14.39	0.01303
GO:2001020	regulation of response to DNA damage sti...	91	23	14.39	0.01303
GO:0007346	regulation of mitotic cell cycle	366	74	57.88	0.01335
GO:0018209	peptidyl-serine modification	153	35	24.19	0.01354
GO:0002903	negative regulation of B cell apoptotic ...	4	3	0.63	0.01393
GO:0006203	dGTP catabolic process	4	3	0.63	0.01393
GO:0006556	S-adenosylmethionine biosynthetic proces...	4	3	0.63	0.01393
GO:0007296	vitellogenesis	4	3	0.63	0.01393
GO:0009120	deoxyribonucleoside metabolic process	4	3	0.63	0.01393
GO:0031643	positive regulation of myelination	4	3	0.63	0.01393
GO:0032793	positive regulation of CREB transcriptio...	4	3	0.63	0.01393
GO:0035799	ureter maturation	4	3	0.63	0.01393
GO:0042262	DNA protection	4	3	0.63	0.01393
GO:0042738	exogenous drug catabolic process	4	3	0.63	0.01393
GO:0046070	dGTP metabolic process	4	3	0.63	0.01393
GO:0061732	mitochondrial acetyl-CoA biosynthetic pr...	4	3	0.63	0.01393
GO:0072216	positive regulation of metanephros devel...	4	3	0.63	0.01393
GO:0072298	regulation of metanephric glomerulus dev...	4	3	0.63	0.01393
GO:0072300	positive regulation of metanephric glome...	4	3	0.63	0.01393
GO:0090034	regulation of chaperone-mediated protein...	4	3	0.63	0.01393
GO:0090035	positive regulation of chaperone-mediate...	4	3	0.63	0.01393
GO:1990416	cellular response to brain-derived neuro...	4	3	0.63	0.01393
GO:0006637	acyl-CoA metabolic process	48	14	7.59	0.01402
GO:0035383	thioester metabolic process	48	14	7.59	0.01402
GO:0032886	regulation of microtubule-based process	112	27	17.71	0.01434
GO:0051301	cell division	584	112	92.35	0.01449
GO:0000920	cell separation after cytokinesis	7	4	1.11	0.0146
GO:0006570	tyrosine metabolic process	7	4	1.11	0.0146
GO:0009204	deoxyribonucleoside triphosphate catabol...	7	4	1.11	0.0146
GO:0032324	molybdopterin cofactor biosynthetic proc...	7	4	1.11	0.0146
GO:0043545	molybdopterin cofactor metabolic process	7	4	1.11	0.0146
GO:0051189	prosthetic group metabolic process	7	4	1.11	0.0146
GO:0051574	positive regulation of histone H3-K9 met...	7	4	1.11	0.0146
GO:0070229	negative regulation of lymphocyte apopto...	7	4	1.11	0.0146
GO:0007031	peroxisome organization	26	9	4.11	0.01473
GO:0031398	positive regulation of protein ubiquitin...	97	24	15.34	0.01478
GO:1901606	alpha-amino acid catabolic process	82	21	12.97	0.0148
GO:0009200	deoxyribonucleoside triphosphate metabol...	14	6	2.21	0.01481
GO:0042795	snRNA transcription from RNA polymerase ...	14	6	2.21	0.01481
GO:0006282	regulation of DNA repair	53	15	8.38	0.0149
GO:0006289	nucleotide-excision repair	53	15	8.38	0.0149
GO:0016458	gene silencing	154	35	24.35	0.01493
GO:0009059	macromolecule biosynthetic process	2892	495	457.33	0.01524
GO:0086010	membrane depolarization during action po...	22	8	3.48	0.01543
GO:0006304	DNA modification	58	16	9.17	0.01559
GO:0051017	actin filament bundle assembly	63	17	9.96	0.01611
GO:0044092	negative regulation of molecular functio...	420	83	66.42	0.01614
GO:0016197	endosomal transport	198	43	31.31	0.0167
GO:0006997	nucleus organization	73	19	11.54	0.01674
GO:0007098	centrosome cycle	78	20	12.33	0.01689
GO:0051346	negative regulation of hydrolase activit...	129	30	20.4	0.01691
GO:0044772	mitotic cell cycle phase transition	275	57	43.49	0.01714
GO:0016311	dephosphorylation	177	39	27.99	0.01748
GO:1901617	organic hydroxy compound biosynthetic pr...	119	28	18.82	0.01765
GO:0006305	DNA alkylation	40	12	6.33	0.01766
GO:0006306	DNA methylation	40	12	6.33	0.01766
GO:0030038	contractile actin filament bundle assemb...	40	12	6.33	0.01766
GO:0030838	positive regulation of actin filament po...	40	12	6.33	0.01766
GO:0032231	regulation of actin filament bundle asse...	40	12	6.33	0.01766
GO:0043149	stress fiber assembly	40	12	6.33	0.01766
GO:0006790	sulfur compound metabolic process	215	46	34	0.01771
GO:0051049	regulation of transport	881	162	139.32	0.01796
GO:1903320	regulation of protein modification by sm...	172	38	27.2	0.01805
GO:0006461	protein complex assembly	929	170	146.91	0.01848
GO:0070271	protein complex biogenesis	930	170	147.07	0.01918
GO:0030100	regulation of endocytosis	125	29	19.77	0.01921
GO:0006650	glycerophospholipid metabolic process	162	36	25.62	0.01922
GO:0031396	regulation of protein ubiquitination	162	36	25.62	0.01922
GO:0009063	cellular amino acid catabolic process	89	22	14.07	0.01923
GO:0042176	regulation of protein catabolic process	227	48	35.9	0.01924
GO:0051251	positive regulation of lymphocyte activa...	74	19	11.7	0.01928
GO:0051246	regulation of protein metabolic process	1450	257	229.3	0.01933
GO:0006793	phosphorus metabolic process	1868	326	295.4	0.01964
GO:0006656	phosphatidylcholine biosynthetic process	11	5	1.74	0.01972
GO:0031112	positive regulation of microtubule polym...	11	5	1.74	0.01972
GO:0032211	negative regulation of telomere maintena...	11	5	1.74	0.01972
GO:0042769	DNA damage response, detection of DNA da...	11	5	1.74	0.01972
GO:0045724	positive regulation of cilium assembly	11	5	1.74	0.01972
GO:1902745	positive regulation of lamellipodium org...	11	5	1.74	0.01972
GO:0006094	gluconeogenesis	36	11	5.69	0.01974
GO:0030032	lamellipodium assembly	36	11	5.69	0.01974
GO:0051303	establishment of chromosome localization	36	11	5.69	0.01974
Cluster 2
GO.ID	Term	Annotated	Significant	Expected	classicFisher
GO:0007264	small GTPase mediated signal transductio...	289	44	24.69	0.00011
GO:0046339	diacylglycerol metabolic process	11	6	0.94	0.00012
GO:0045184	establishment of protein localization	1232	141	105.26	0.00013
GO:0044255	cellular lipid metabolic process	666	84	56.9	0.00016
GO:0016042	lipid catabolic process	234	37	19.99	0.00018
GO:1902959	regulation of aspartic-type endopeptidas...	8	5	0.68	0.0002
GO:0044710	single-organism metabolic process	3702	367	316.28	0.00022
GO:0021957	corticospinal tract morphogenesis	5	4	0.43	0.00025
GO:0097156	fasciculation of motor neuron axon	5	4	0.43	0.00025
GO:1900272	negative regulation of long-term synapti...	5	4	0.43	0.00025
GO:0015031	protein transport	1159	132	99.02	0.00027
GO:0008104	protein localization	1556	170	132.94	0.00028
GO:0071417	cellular response to organonitrogen comp...	266	40	22.73	0.0003
GO:0043087	regulation of GTPase activity	157	27	13.41	0.00034
GO:0010646	regulation of cell communication	1736	186	148.31	0.00038
GO:0019432	triglyceride biosynthetic process	29	9	2.48	0.00049
GO:0046460	neutral lipid biosynthetic process	29	9	2.48	0.00049
GO:0046463	acylglycerol biosynthetic process	29	9	2.48	0.00049
GO:0009966	regulation of signal transduction	1438	157	122.85	0.00051
GO:0042147	retrograde transport, endosome to Golgi	48	12	4.1	0.00055
GO:0009894	regulation of catabolic process	469	61	40.07	0.00057
GO:0060997	dendritic spine morphogenesis	24	8	2.05	0.00059
GO:0048583	regulation of response to stimulus	1944	204	166.08	0.00059
GO:0016192	vesicle-mediated transport	1037	118	88.6	0.0006
GO:0019373	epoxygenase P450 pathway	3	3	0.26	0.00062
GO:0090071	negative regulation of ribosome biogenes...	3	3	0.26	0.00062
GO:0097267	omega-hydroxylase P450 pathway	3	3	0.26	0.00062
GO:0043473	pigmentation	84	17	7.18	0.00064
GO:0044712	single-organism catabolic process	746	89	63.73	0.00067
GO:0051044	positive regulation of membrane protein ...	6	4	0.51	0.00069
GO:0097155	fasciculation of sensory neuron axon	6	4	0.51	0.00069
GO:1902961	positive regulation of aspartic-type end...	6	4	0.51	0.00069
GO:0071702	organic substance transport	1725	183	147.37	0.00071
GO:0009057	macromolecule catabolic process	830	97	70.91	0.00078
GO:0042574	retinal metabolic process	10	5	0.85	0.00079
GO:0060996	dendritic spine development	50	12	4.27	0.00081
GO:0046907	intracellular transport	1235	136	105.51	0.00089
GO:0007034	vacuolar transport	102	19	8.71	0.00092
GO:0042168	heme metabolic process	20	7	1.71	0.00093
GO:0046486	glycerolipid metabolic process	219	33	18.71	0.00094
GO:0050856	regulation of T cell receptor signaling ...	15	6	1.28	0.00098
GO:0061001	regulation of dendritic spine morphogene...	15	6	1.28	0.00098
GO:0090140	regulation of mitochondrial fission	15	6	1.28	0.00098
GO:0030029	actin filament-based process	403	53	34.43	0.001
GO:0060998	regulation of dendritic spine developmen...	38	10	3.25	0.00102
GO:1901699	cellular response to nitrogen compound	320	44	27.34	0.00107
GO:0000266	mitochondrial fission	26	8	2.22	0.00107
GO:0044242	cellular lipid catabolic process	161	26	13.75	0.00114
GO:0008286	insulin receptor signaling pathway	52	12	4.44	0.00118
GO:0080135	regulation of cellular response to stres...	406	53	34.69	0.00118
GO:0006914	autophagy	294	41	25.12	0.00118
GO:0005975	carbohydrate metabolic process	660	79	56.39	0.00121
GO:0051641	cellular localization	1971	204	168.39	0.00121
GO:0051649	establishment of localization in cell	1680	177	143.53	0.00122
GO:0042572	retinol metabolic process	21	7	1.79	0.0013
GO:0045017	glycerolipid biosynthetic process	121	21	10.34	0.00132
GO:0071827	plasma lipoprotein particle organization	11	5	0.94	0.00134
GO:0048477	oogenesis	75	15	6.41	0.00147
GO:0051186	cofactor metabolic process	279	39	23.84	0.00147
GO:0048285	organelle fission	270	38	23.07	0.00149
GO:0009313	oligosaccharide catabolic process	7	4	0.6	0.0015
GO:0051043	regulation of membrane protein ectodomai...	7	4	0.6	0.0015
GO:0051056	regulation of small GTPase mediated sign...	156	25	13.33	0.00157
GO:0065009	regulation of molecular function	1254	136	107.13	0.00162
GO:0050821	protein stabilization	91	17	7.77	0.00162
GO:0044723	single-organism carbohydrate metabolic p...	548	67	46.82	0.00165
GO:0090630	activation of GTPase activity	47	11	4.02	0.00166
GO:0006810	transport	3022	298	258.18	0.00173
GO:0050790	regulation of catalytic activity	1006	112	85.95	0.00178
GO:0014070	response to organic cyclic compound	561	68	47.93	0.0019
GO:1901615	organic hydroxy compound metabolic proce...	339	45	28.96	0.00194
GO:0007041	lysosomal transport	55	12	4.7	0.00198
GO:0050896	response to stimulus	4999	471	427.09	0.00204
GO:0007169	transmembrane receptor protein tyrosine ...	340	45	29.05	0.00205
GO:0051716	cellular response to stimulus	3946	379	337.12	0.00213
GO:0071825	protein-lipid complex subunit organizati...	12	5	1.03	0.00214
GO:0097061	dendritic spine organization	35	9	2.99	0.00216
GO:0006089	lactate metabolic process	4	3	0.34	0.00233
GO:0006651	diacylglycerol biosynthetic process	4	3	0.34	0.00233
GO:0009438	methylglyoxal metabolic process	4	3	0.34	0.00233
GO:0042866	pyruvate biosynthetic process	4	3	0.34	0.00233
GO:0061355	Wnt protein secretion	4	3	0.34	0.00233
GO:0061356	regulation of Wnt protein secretion	4	3	0.34	0.00233
GO:0051234	establishment of localization	3093	303	264.25	0.00236
GO:1903363	negative regulation of cellular protein ...	49	11	4.19	0.00237
GO:0023051	regulation of signaling	1717	178	146.69	0.00245
GO:0030036	actin cytoskeleton organization	372	48	31.78	0.00251
GO:1901700	response to oxygen-containing compound	831	94	71	0.00258
GO:0007292	female gamete generation	95	17	8.12	0.00262
GO:0097006	regulation of plasma lipoprotein particl...	36	9	3.08	0.00266
GO:0031647	regulation of protein stability	145	23	12.39	0.00272
GO:0044265	cellular macromolecule catabolic process	670	78	57.24	0.00278
GO:0006273	lagging strand elongation	8	4	0.68	0.0028
GO:0042182	ketone catabolic process	8	4	0.68	0.0028
GO:0043691	reverse cholesterol transport	8	4	0.68	0.0028
GO:1901339	regulation of store-operated calcium cha...	8	4	0.68	0.0028
GO:1903046	meiotic cell cycle process	96	17	8.2	0.00294
GO:0030163	protein catabolic process	602	71	51.43	0.00308
GO:0006778	porphyrin-containing compound metabolic ...	24	7	2.05	0.00308
GO:0071375	cellular response to peptide hormone sti...	113	19	9.65	0.00317
GO:0051187	cofactor catabolic process	13	5	1.11	0.00324
GO:0072176	nephric duct development	13	5	1.11	0.00324
GO:1903409	reactive oxygen species biosynthetic pro...	37	9	3.16	0.00325
GO:0009895	negative regulation of catabolic process	130	21	11.11	0.00326
GO:0007126	meiotic nuclear division	89	16	7.6	0.00329
GO:0042176	regulation of protein catabolic process	227	32	19.39	0.0033
GO:0008219	cell death	1036	113	88.51	0.00336
GO:0016265	death	1036	113	88.51	0.00336
GO:0012501	programmed cell death	965	106	82.44	0.0036
GO:0031329	regulation of cellular catabolic process	399	50	34.09	0.00376
GO:0002429	immune response-activating cell surface ...	67	13	5.72	0.00393
GO:0006639	acylglycerol metabolic process	67	13	5.72	0.00393
GO:0006071	glycerol metabolic process	19	6	1.62	0.00393
GO:0033059	cellular pigmentation	45	10	3.84	0.00399
GO:1903051	negative regulation of proteolysis invol...	45	10	3.84	0.00399
GO:0002768	immune response-regulating cell surface ...	75	14	6.41	0.00407
GO:0043068	positive regulation of programmed cell d...	286	38	24.43	0.00412
GO:0032869	cellular response to insulin stimulus	91	16	7.77	0.00414
GO:0033554	cellular response to stress	1265	134	108.07	0.00416
GO:0007265	Ras protein signal transduction	195	28	16.66	0.00444
GO:0007165	signal transduction	2957	288	252.63	0.00446
GO:0006638	neutral lipid metabolic process	68	13	5.81	0.00448
GO:0042177	negative regulation of protein catabolic...	68	13	5.81	0.00448
GO:0006271	DNA strand elongation involved in DNA re...	14	5	1.2	0.00469
GO:0006261	DNA-dependent DNA replication	117	19	10	0.0047
GO:0009071	serine family amino acid catabolic proce...	9	4	0.77	0.0047
GO:0046321	positive regulation of fatty acid oxidat...	9	4	0.77	0.0047
GO:0072178	nephric duct morphogenesis	9	4	0.77	0.0047
GO:0038093	Fc receptor signaling pathway	26	7	2.22	0.00504
GO:0044282	small molecule catabolic process	252	34	21.53	0.00507
GO:0097305	response to alcohol	197	28	16.83	0.00512
GO:0097306	cellular response to alcohol	77	14	6.58	0.0052
GO:0019400	alditol metabolic process	20	6	1.71	0.00522
GO:0050854	regulation of antigen receptor-mediated ...	20	6	1.71	0.00522
GO:1901653	cellular response to peptide	153	23	13.07	0.00538
GO:0006643	membrane lipid metabolic process	127	20	10.85	0.0054
GO:0010107	potassium ion import	5	3	0.43	0.00545
GO:0019695	choline metabolic process	5	3	0.43	0.00545
GO:0034367	macromolecular complex remodeling	5	3	0.43	0.00545
GO:0034368	protein-lipid complex remodeling	5	3	0.43	0.00545
GO:0034369	plasma lipoprotein particle remodeling	5	3	0.43	0.00545
GO:0034375	high-density lipoprotein particle remode...	5	3	0.43	0.00545
GO:0046485	ether lipid metabolic process	5	3	0.43	0.00545
GO:0051601	exocyst localization	5	3	0.43	0.00545
GO:0043085	positive regulation of catalytic activit...	647	74	55.28	0.00549
GO:0016236	macroautophagy	171	25	14.61	0.0055
GO:0046677	response to antibiotic	33	8	2.82	0.00556
GO:0009062	fatty acid catabolic process	78	14	6.66	0.00586
GO:0051188	cofactor biosynthetic process	128	20	10.94	0.0059
GO:0031330	negative regulation of cellular cataboli...	111	18	9.48	0.00593
GO:1900076	regulation of cellular response to insul...	27	7	2.31	0.00631
GO:0016054	organic acid catabolic process	182	26	15.55	0.00638
GO:0046395	carboxylic acid catabolic process	182	26	15.55	0.00638
GO:0006066	alcohol metabolic process	256	34	21.87	0.00646
GO:0010942	positive regulation of cell death	313	40	26.74	0.00646
GO:0021952	central nervous system projection neuron...	15	5	1.28	0.00654
GO:0036315	cellular response to sterol	15	5	1.28	0.00654
GO:1900271	regulation of long-term synaptic potenti...	15	5	1.28	0.00654
GO:0009064	glutamine family amino acid metabolic pr...	71	13	6.07	0.00655
GO:0007143	female meiotic division	21	6	1.79	0.00679
GO:0048681	negative regulation of axon regeneration	21	6	1.79	0.00679
GO:0070571	negative regulation of neuron projection...	21	6	1.79	0.00679
GO:0044763	single-organism cellular process	8483	759	724.74	0.00695
GO:0006641	triglyceride metabolic process	56	11	4.78	0.00699
GO:0043627	response to estrogen	113	18	9.65	0.00715
GO:0003347	epicardial cell to mesenchymal cell tran...	2	2	0.17	0.00729
GO:0006507	GPI anchor release	2	2	0.17	0.00729
GO:0007318	pole plasm protein localization	2	2	0.17	0.00729
GO:0009856	pollination	2	2	0.17	0.00729
GO:0010735	positive regulation of transcription via...	2	2	0.17	0.00729
GO:0010897	negative regulation of triglyceride cata...	2	2	0.17	0.00729
GO:0010982	regulation of high-density lipoprotein p...	2	2	0.17	0.00729
GO:0010983	positive regulation of high-density lipo...	2	2	0.17	0.00729
GO:0010986	positive regulation of lipoprotein parti...	2	2	0.17	0.00729
GO:0014861	regulation of skeletal muscle contractio...	2	2	0.17	0.00729
GO:0018103	protein C-linked glycosylation	2	2	0.17	0.00729
GO:0018211	peptidyl-tryptophan modification	2	2	0.17	0.00729
GO:0018317	protein C-linked glycosylation via trypt...	2	2	0.17	0.00729
GO:0018406	protein C-linked glycosylation via 2'-al...	2	2	0.17	0.00729
GO:0022400	regulation of rhodopsin mediated signali...	2	2	0.17	0.00729
GO:0033298	contractile vacuole organization	2	2	0.17	0.00729
GO:0034014	response to triglyceride	2	2	0.17	0.00729
GO:0035621	ER to Golgi ceramide transport	2	2	0.17	0.00729
GO:0042758	long-chain fatty acid catabolic process	2	2	0.17	0.00729
GO:0044026	DNA hypermethylation	2	2	0.17	0.00729
GO:0044027	hypermethylation of CpG island	2	2	0.17	0.00729
GO:0048868	pollen tube development	2	2	0.17	0.00729
GO:0051600	regulation of endocytosis by exocyst loc...	2	2	0.17	0.00729
GO:0051758	homologous chromosome movement towards s...	2	2	0.17	0.00729
GO:0070177	contractile vacuole discharge	2	2	0.17	0.00729
GO:0071401	cellular response to triglyceride	2	2	0.17	0.00729
GO:0071985	multivesicular body sorting pathway	2	2	0.17	0.00729
GO:0072656	maintenance of protein location in mitoc...	2	2	0.17	0.00729
GO:0090076	relaxation of skeletal muscle	2	2	0.17	0.00729
GO:0097278	complement-dependent cytotoxicity	2	2	0.17	0.00729
GO:0100001	regulation of skeletal muscle contractio...	2	2	0.17	0.00729
GO:1900036	positive regulation of cellular response...	2	2	0.17	0.00729
GO:1903435	positive regulation of constitutive secr...	2	2	0.17	0.00729
GO:2000233	negative regulation of rRNA processing	2	2	0.17	0.00729
GO:2001294	malonyl-CoA catabolic process	2	2	0.17	0.00729
GO:0002433	immune response-regulating cell surface ...	10	4	0.85	0.00731
GO:0006662	glycerol ether metabolic process	10	4	0.85	0.00731
GO:0018904	ether metabolic process	10	4	0.85	0.00731
GO:0038094	Fc-gamma receptor signaling pathway	10	4	0.85	0.00731
GO:0038096	Fc-gamma receptor signaling pathway invo...	10	4	0.85	0.00731
GO:0045923	positive regulation of fatty acid metabo...	10	4	0.85	0.00731
GO:0071397	cellular response to cholesterol	10	4	0.85	0.00731
GO:0071549	cellular response to dexamethasone stimu...	10	4	0.85	0.00731
GO:0044281	small molecule metabolic process	1633	166	139.51	0.00753
GO:1902531	regulation of intracellular signal trans...	947	102	80.91	0.00756
GO:0006260	DNA replication	259	34	22.13	0.0077
GO:0009311	oligosaccharide metabolic process	42	9	3.59	0.00793
GO:0006487	protein N-linked glycosylation	57	11	4.87	0.00801
GO:0008360	regulation of cell shape	57	11	4.87	0.00801
GO:0071248	cellular response to metal ion	89	15	7.6	0.00804
GO:0034308	primary alcohol metabolic process	35	8	2.99	0.00809
GO:0050852	T cell receptor signaling pathway	35	8	2.99	0.00809
GO:0006869	lipid transport	204	28	17.43	0.00824
GO:0051128	regulation of cellular component organiz...	1443	148	123.28	0.00853
GO:0016050	vesicle organization	214	29	18.28	0.00864
GO:0006809	nitric oxide biosynthetic process	22	6	1.88	0.00867
GO:0006783	heme biosynthetic process	16	5	1.37	0.00886
GO:0061098	positive regulation of protein tyrosine ...	16	5	1.37	0.00886
GO:0045861	negative regulation of proteolysis	107	17	9.14	0.00902
GO:0043065	positive regulation of apoptotic process	281	36	24.01	0.00909
GO:0032880	regulation of protein localization	508	59	43.4	0.00911
GO:0019751	polyol metabolic process	58	11	4.96	0.00914
GO:0007033	vacuole organization	151	22	12.9	0.0092
GO:0006081	cellular aldehyde metabolic process	43	9	3.67	0.00929
GO:0044765	single-organism transport	2526	246	215.81	0.00932
GO:0043547	positive regulation of GTPase activity	125	19	10.68	0.00961
GO:0008610	lipid biosynthetic process	380	46	32.47	0.00987
GO:0006915	apoptotic process	935	100	79.88	0.00988
GO:0009629	response to gravity	6	3	0.51	0.01021
GO:0010694	positive regulation of alkaline phosphat...	6	3	0.51	0.01021
GO:0016082	synaptic vesicle priming	6	3	0.51	0.01021
GO:0030325	adrenal gland development	6	3	0.51	0.01021
GO:0045019	negative regulation of nitric oxide bios...	6	3	0.51	0.01021
GO:0050882	voluntary musculoskeletal movement	6	3	0.51	0.01021
GO:0050995	negative regulation of lipid catabolic p...	6	3	0.51	0.01021
GO:0060306	regulation of membrane repolarization	6	3	0.51	0.01021
GO:0071281	cellular response to iron ion	6	3	0.51	0.01021
GO:0086009	membrane repolarization	6	3	0.51	0.01021
GO:0097284	hepatocyte apoptotic process	6	3	0.51	0.01021
GO:1900037	regulation of cellular response to hypox...	6	3	0.51	0.01021
GO:1901298	regulation of hydrogen peroxide-mediated...	6	3	0.51	0.01021
GO:1904406	negative regulation of nitric oxide meta...	6	3	0.51	0.01021
GO:0046330	positive regulation of JNK cascade	59	11	5.04	0.01039
GO:1902578	single-organism localization	2655	257	226.83	0.01042
GO:0046578	regulation of Ras protein signal transdu...	126	19	10.76	0.01043
GO:0010941	regulation of cell death	748	82	63.9	0.01044
GO:0051179	localization	3832	361	327.38	0.01049
GO:0032874	positive regulation of stress-activated ...	67	12	5.72	0.0105
GO:0070304	positive regulation of stress-activated ...	67	12	5.72	0.0105
GO:0006650	glycerophospholipid metabolic process	162	23	13.84	0.01065
GO:0002431	Fc receptor mediated stimulatory signali...	11	4	0.94	0.01072
GO:0032743	positive regulation of interleukin-2 pro...	11	4	0.94	0.01072
GO:1902229	regulation of intrinsic apoptotic signal...	11	4	0.94	0.01072
GO:0065008	regulation of biological quality	2233	219	190.77	0.01078
GO:0071897	DNA biosynthetic process	92	15	7.86	0.01086
GO:0072329	monocarboxylic acid catabolic process	92	15	7.86	0.01086
GO:0002090	regulation of receptor internalization	23	6	1.96	0.0109
GO:0033344	cholesterol efflux	23	6	1.96	0.0109
GO:0061097	regulation of protein tyrosine kinase ac...	23	6	1.96	0.0109
GO:0010033	response to organic substance	1651	166	141.05	0.01129
GO:0044700	single organism signaling	3303	314	282.19	0.01149
GO:0008333	endosome to lysosome transport	30	7	2.56	0.01155
GO:0019674	NAD metabolic process	30	7	2.56	0.01155
GO:1901019	regulation of calcium ion transmembrane ...	30	7	2.56	0.01155
GO:2001057	reactive nitrogen species metabolic proc...	30	7	2.56	0.01155
GO:0019752	carboxylic acid metabolic process	689	76	58.86	0.01166
GO:0009226	nucleotide-sugar biosynthetic process	17	5	1.45	0.01168
GO:0021955	central nervous system neuron axonogenes...	17	5	1.45	0.01168
GO:0036297	interstrand cross-link repair	17	5	1.45	0.01168
GO:1902533	positive regulation of intracellular sig...	474	55	40.5	0.01174
GO:0010950	positive regulation of endopeptidase act...	60	11	5.13	0.01177
GO:0010952	positive regulation of peptidase activit...	60	11	5.13	0.01177
GO:0017157	regulation of exocytosis	102	16	8.71	0.01248
GO:0071230	cellular response to amino acid stimulus	45	9	3.84	0.01253
GO:0023052	signaling	3311	314	282.87	0.01311
GO:1902582	single-organism intracellular transport	1105	115	94.4	0.01313
GO:0046488	phosphatidylinositol metabolic process	94	15	8.03	0.01315
GO:0046209	nitric oxide metabolic process	24	6	2.05	0.01351
GO:0043436	oxoacid metabolic process	746	81	63.73	0.01363
GO:0070252	actin-mediated cell contraction	31	7	2.65	0.01385
GO:0010821	regulation of mitochondrion organization	121	18	10.34	0.01422
GO:0048066	developmental pigmentation	46	9	3.93	0.01443
GO:0031573	intra-S DNA damage checkpoint	12	4	1.03	0.01501
GO:0031998	regulation of fatty acid beta-oxidation	12	4	1.03	0.01501
GO:0044794	positive regulation by host of viral pro...	12	4	1.03	0.01501
GO:0006779	porphyrin-containing compound biosynthet...	18	5	1.54	0.01506
GO:0032042	mitochondrial DNA metabolic process	18	5	1.54	0.01506
GO:0046464	acylglycerol catabolic process	18	5	1.54	0.01506
GO:1902003	regulation of beta-amyloid formation	18	5	1.54	0.01506
GO:1902991	regulation of amyloid precursor protein ...	18	5	1.54	0.01506
GO:1903432	regulation of TORC1 signaling	18	5	1.54	0.01506
GO:0044699	single-organism process	9568	844	817.44	0.01518
GO:0006886	intracellular protein transport	625	69	53.4	0.01549
GO:0016311	dephosphorylation	177	24	15.12	0.01577
GO:0010256	endomembrane system organization	341	41	29.13	0.01585
GO:0042445	hormone metabolic process	105	16	8.97	0.01622
GO:0051130	positive regulation of cellular componen...	710	77	60.66	0.01633
GO:0009617	response to bacterium	187	25	15.98	0.01645
GO:0007167	enzyme linked receptor protein signaling...	493	56	42.12	0.01649
GO:0048679	regulation of axon regeneration	25	6	2.14	0.01652
GO:0070570	regulation of neuron projection regenera...	25	6	2.14	0.01652
GO:0042440	pigment metabolic process	47	9	4.02	0.01654
GO:0006020	inositol metabolic process	7	3	0.6	0.01674
GO:0006782	protoporphyrinogen IX biosynthetic proce...	7	3	0.6	0.01674
GO:0010421	hydrogen peroxide-mediated programmed ce...	7	3	0.6	0.01674
GO:0010692	regulation of alkaline phosphatase activ...	7	3	0.6	0.01674
GO:0015701	bicarbonate transport	7	3	0.6	0.01674
GO:0034384	high-density lipoprotein particle cleara...	7	3	0.6	0.01674
GO:0043653	mitochondrial fragmentation involved in ...	7	3	0.6	0.01674
GO:0046501	protoporphyrinogen IX metabolic process	7	3	0.6	0.01674
GO:0070914	UV-damage excision repair	7	3	0.6	0.01674
GO:0097468	programmed cell death in response to rea...	7	3	0.6	0.01674
GO:0071310	cellular response to organic substance	1137	117	97.14	0.01709
GO:0044093	positive regulation of molecular functio...	796	85	68.01	0.0173
GO:0042221	response to chemical	2147	209	183.43	0.01733
GO:0071214	cellular response to abiotic stimulus	160	22	13.67	0.01743
GO:0070887	cellular response to chemical stimulus	1388	140	118.58	0.01782
GO:0001523	retinoid metabolic process	40	8	3.42	0.01811
GO:0036473	cell death in response to oxidative stre...	40	8	3.42	0.01811
GO:0045132	meiotic chromosome segregation	40	8	3.42	0.01811
GO:0033993	response to lipid	435	50	37.16	0.01852
GO:0010876	lipid localization	227	29	19.39	0.01853
GO:0048545	response to steroid hormone	256	32	21.87	0.01857
GO:2000377	regulation of reactive oxygen species me...	64	11	5.47	0.01872
GO:0032787	monocarboxylic acid metabolic process	375	44	32.04	0.01893
GO:0002092	positive regulation of receptor internal...	19	5	1.62	0.01904
GO:0022616	DNA strand elongation	19	5	1.62	0.01904
GO:0032438	melanosome organization	19	5	1.62	0.01904
GO:0036314	response to sterol	19	5	1.62	0.01904
GO:0046461	neutral lipid catabolic process	19	5	1.62	0.01904
GO:1902476	chloride transmembrane transport	19	5	1.62	0.01904
GO:0048013	ephrin receptor signaling pathway	33	7	2.82	0.01939
GO:0071277	cellular response to calcium ion	33	7	2.82	0.01939
GO:0072665	protein localization to vacuole	33	7	2.82	0.01939
GO:2001021	negative regulation of response to DNA d...	33	7	2.82	0.01939
GO:1903426	regulation of reactive oxygen species bi...	26	6	2.22	0.01997
Cluster 3
GO.ID	Term	Annotated	Significant	Expected	classicFisher
GO:1901615	organic hydroxy compound metabolic proce...	339	44	25.24	0.0002
GO:0006810	transport	3022	270	225.02	0.00023
GO:0006887	exocytosis	312	41	23.23	0.00025
GO:1902652	secondary alcohol metabolic process	89	17	6.63	0.00026
GO:0051234	establishment of localization	3093	274	230.31	0.00036
GO:0044283	small molecule biosynthetic process	349	44	25.99	0.00039
GO:0016125	sterol metabolic process	92	17	6.85	0.00039
GO:0006631	fatty acid metabolic process	230	32	17.13	0.00043
GO:0016053	organic acid biosynthetic process	207	29	15.41	0.0007
GO:0046394	carboxylic acid biosynthetic process	207	29	15.41	0.0007
GO:0051179	localization	3832	328	285.34	0.00091
GO:0070544	histone H3-K36 demethylation	17	6	1.27	0.00102
GO:0008203	cholesterol metabolic process	83	15	6.18	0.00108
GO:0044255	cellular lipid metabolic process	666	71	49.59	0.00123
GO:0050731	positive regulation of peptidyl-tyrosine...	52	11	3.87	0.00131
GO:0048660	regulation of smooth muscle cell prolife...	69	13	5.14	0.00154
GO:1901658	glycosyl compound catabolic process	31	8	2.31	0.00154
GO:0048367	shoot system development	4	3	0.3	0.00155
GO:0050746	regulation of lipoprotein metabolic proc...	4	3	0.3	0.00155
GO:0006573	valine metabolic process	8	4	0.6	0.00168
GO:0006563	L-serine metabolic process	13	5	0.97	0.00176
GO:0010880	regulation of release of sequestered cal...	13	5	0.97	0.00176
GO:0014808	release of sequestered calcium ion into ...	13	5	0.97	0.00176
GO:0070296	sarcoplasmic reticulum calcium ion trans...	13	5	0.97	0.00176
GO:1903514	calcium ion transport from endoplasmic r...	13	5	0.97	0.00176
GO:0016192	vesicle-mediated transport	1037	102	77.22	0.00184
GO:0001936	regulation of endothelial cell prolifera...	39	9	2.9	0.00187
GO:0051649	establishment of localization in cell	1680	155	125.1	0.00201
GO:0048659	smooth muscle cell proliferation	71	13	5.29	0.00201
GO:0030258	lipid modification	115	18	8.56	0.00203
GO:0006066	alcohol metabolic process	256	32	19.06	0.00263
GO:0016137	glycoside metabolic process	9	4	0.67	0.00284
GO:0016139	glycoside catabolic process	9	4	0.67	0.00284
GO:1900006	positive regulation of dendrite developm...	34	8	2.53	0.00291
GO:1903146	regulation of mitophagy	34	8	2.53	0.00291
GO:0001938	positive regulation of endothelial cell ...	27	7	2.01	0.00294
GO:0051641	cellular localization	1971	177	146.76	0.0031
GO:1902578	single-organism localization	2655	231	197.7	0.00336
GO:0048489	synaptic vesicle transport	93	15	6.92	0.00346
GO:0097480	establishment of synaptic vesicle locali...	93	15	6.92	0.00346
GO:0034633	retinol transport	5	3	0.37	0.00367
GO:0046864	isoprenoid transport	5	3	0.37	0.00367
GO:0046865	terpenoid transport	5	3	0.37	0.00367
GO:0070842	aggresome assembly	5	3	0.37	0.00367
GO:0071938	vitamin A transport	5	3	0.37	0.00367
GO:0071939	vitamin A import	5	3	0.37	0.00367
GO:0008610	lipid biosynthetic process	380	43	28.3	0.00378
GO:0097479	synaptic vesicle localization	95	15	7.07	0.00426
GO:0016577	histone demethylation	22	6	1.64	0.00444
GO:0070076	histone lysine demethylation	22	6	1.64	0.00444
GO:0010881	regulation of cardiac muscle contraction...	10	4	0.74	0.00446
GO:0048882	lateral line development	10	4	0.74	0.00446
GO:0006869	lipid transport	204	26	15.19	0.00489
GO:0036159	inner dynein arm assembly	16	5	1.19	0.00494
GO:0048880	sensory system development	16	5	1.19	0.00494
GO:0048925	lateral line system development	16	5	1.19	0.00494
GO:0090174	organelle membrane fusion	144	20	10.72	0.00494
GO:0006168	adenine salvage	2	2	0.15	0.00554
GO:0006435	threonyl-tRNA aminoacylation	2	2	0.15	0.00554
GO:0010150	leaf senescence	2	2	0.15	0.00554
GO:0010260	organ senescence	2	2	0.15	0.00554
GO:0035281	pre-miRNA export from nucleus	2	2	0.15	0.00554
GO:0045035	sensory organ precursor cell division	2	2	0.15	0.00554
GO:0046083	adenine metabolic process	2	2	0.15	0.00554
GO:0046084	adenine biosynthetic process	2	2	0.15	0.00554
GO:0048366	leaf development	2	2	0.15	0.00554
GO:0048827	phyllome development	2	2	0.15	0.00554
GO:0090386	phagosome maturation involved in apoptot...	2	2	0.15	0.00554
GO:0090387	phagolysosome assembly involved in apopt...	2	2	0.15	0.00554
GO:0090389	phagosome-lysosome fusion involved in ap...	2	2	0.15	0.00554
GO:1900370	positive regulation of RNA interference	2	2	0.15	0.00554
GO:0046907	intracellular transport	1235	115	91.96	0.00595
GO:0010976	positive regulation of neuron projection...	127	18	9.46	0.00602
GO:0050730	regulation of peptidyl-tyrosine phosphor...	63	11	4.69	0.00631
GO:0051962	positive regulation of nervous system de...	240	29	17.87	0.00656
GO:0006103	2-oxoglutarate metabolic process	11	4	0.82	0.00659
GO:0010882	regulation of cardiac muscle contraction...	11	4	0.82	0.00659
GO:0048661	positive regulation of smooth muscle cel...	55	10	4.1	0.00675
GO:0036120	cellular response to platelet-derived gr...	6	3	0.45	0.00694
GO:0050955	thermoception	6	3	0.45	0.00694
GO:1902236	negative regulation of endoplasmic retic...	6	3	0.45	0.00694
GO:0046364	monosaccharide biosynthetic process	47	9	3.5	0.00705
GO:0006482	protein demethylation	24	6	1.79	0.00705
GO:0008214	protein dealkylation	24	6	1.79	0.00705
GO:0030030	cell projection organization	1013	96	75.43	0.00731
GO:0006906	vesicle fusion	101	15	7.52	0.00759
GO:0032943	mononuclear cell proliferation	56	10	4.17	0.00768
GO:0046651	lymphocyte proliferation	56	10	4.17	0.00768
GO:0044801	single-organism membrane fusion	160	21	11.91	0.00776
GO:0048284	organelle fusion	160	21	11.91	0.00776
GO:0033209	tumor necrosis factor-mediated signaling...	32	7	2.38	0.00804
GO:0017157	regulation of exocytosis	102	15	7.6	0.0083
GO:0018108	peptidyl-tyrosine phosphorylation	102	15	7.6	0.0083
GO:0019221	cytokine-mediated signaling pathway	102	15	7.6	0.0083
GO:0044765	single-organism transport	2526	217	188.09	0.00835
GO:0045666	positive regulation of neuron differenti...	151	20	11.24	0.00836
GO:0038083	peptidyl-tyrosine autophosphorylation	18	5	1.34	0.00856
GO:0006677	glycosylceramide metabolic process	25	6	1.86	0.0087
GO:0070661	leukocyte proliferation	57	10	4.24	0.00871
GO:0061025	membrane fusion	172	22	12.81	0.00879
GO:0050767	regulation of neurogenesis	399	43	29.71	0.00889
GO:0018212	peptidyl-tyrosine modification	103	15	7.67	0.00907
GO:0001935	endothelial cell proliferation	49	9	3.65	0.0093
GO:0006625	protein targeting to peroxisome	12	4	0.89	0.00931
GO:0043574	peroxisomal transport	12	4	0.89	0.00931
GO:0072662	protein localization to peroxisome	12	4	0.89	0.00931
GO:0072663	establishment of protein localization to...	12	4	0.89	0.00931
GO:1990138	neuron projection extension	104	15	7.74	0.00989
GO:0016246	RNA interference	19	5	1.41	0.01092
GO:0050885	neuromuscular process controlling balanc...	34	7	2.53	0.01129
GO:0006564	L-serine biosynthetic process	7	3	0.52	0.01147
GO:0016188	synaptic vesicle maturation	7	3	0.52	0.01147
GO:0016255	attachment of GPI anchor to protein	7	3	0.52	0.01147
GO:0036119	response to platelet-derived growth fact...	7	3	0.52	0.01147
GO:0046185	aldehyde catabolic process	7	3	0.52	0.01147
GO:0070050	neuron cellular homeostasis	7	3	0.52	0.01147
GO:0070585	protein localization to mitochondrion	106	15	7.89	0.01171
GO:0007018	microtubule-based movement	240	28	17.87	0.01179
GO:0016051	carbohydrate biosynthetic process	116	16	8.64	0.01194
GO:0071702	organic substance transport	1725	152	128.45	0.01232
GO:0050769	positive regulation of neurogenesis	188	23	14	0.01254
GO:0060314	regulation of ryanodine-sensitive calciu...	13	4	0.97	0.01267
GO:0044712	single-organism catabolic process	746	72	55.55	0.01286
GO:0008202	steroid metabolic process	178	22	13.25	0.01289
GO:0006261	DNA-dependent DNA replication	117	16	8.71	0.01291
GO:0099504	synaptic vesicle cycle	88	13	6.55	0.01297
GO:0070286	axonemal dynein complex assembly	35	7	2.61	0.01323
GO:0009070	serine family amino acid biosynthetic pr...	20	5	1.49	0.01369
GO:0019752	carboxylic acid metabolic process	689	67	51.3	0.01379
GO:0043491	protein kinase B signaling	61	10	4.54	0.01392
GO:0010975	regulation of neuron projection developm...	255	29	18.99	0.0146
GO:0050905	neuromuscular process	71	11	5.29	0.01529
GO:0006094	gluconeogenesis	36	7	2.68	0.0154
GO:0010332	response to gamma radiation	36	7	2.68	0.0154
GO:0006208	pyrimidine nucleobase catabolic process	3	2	0.22	0.01579
GO:0006210	thymine catabolic process	3	2	0.22	0.01579
GO:0008292	acetylcholine biosynthetic process	3	2	0.22	0.01579
GO:0019859	thymine metabolic process	3	2	0.22	0.01579
GO:0035675	neuromast hair cell development	3	2	0.22	0.01579
GO:0036353	histone H2A-K119 monoubiquitination	3	2	0.22	0.01579
GO:0043096	purine nucleobase salvage	3	2	0.22	0.01579
GO:0050747	positive regulation of lipoprotein metab...	3	2	0.22	0.01579
GO:0097340	inhibition of cysteine-type endopeptidas...	3	2	0.22	0.01579
GO:0097341	zymogen inhibition	3	2	0.22	0.01579
GO:1900368	regulation of RNA interference	3	2	0.22	0.01579
GO:1900620	acetate ester biosynthetic process	3	2	0.22	0.01579
GO:1901069	guanosine-containing compound catabolic ...	3	2	0.22	0.01579
GO:1903059	regulation of protein lipidation	3	2	0.22	0.01579
GO:1903061	positive regulation of protein lipidatio...	3	2	0.22	0.01579
GO:1990001	inhibition of cysteine-type endopeptidas...	3	2	0.22	0.01579
GO:1990504	dense core granule exocytosis	3	2	0.22	0.01579
GO:2001300	lipoxin metabolic process	3	2	0.22	0.01579
GO:0050954	sensory perception of mechanical stimulu...	110	15	8.19	0.01614
GO:0031952	regulation of protein autophosphorylatio...	14	4	1.04	0.01672
GO:0051894	positive regulation of focal adhesion as...	14	4	1.04	0.01672
GO:0060148	positive regulation of posttranscription...	14	4	1.04	0.01672
GO:0072529	pyrimidine-containing compound catabolic...	14	4	1.04	0.01672
GO:2001222	regulation of neuron migration	14	4	1.04	0.01672
GO:0051960	regulation of nervous system development	484	49	36.04	0.01673
GO:0001954	positive regulation of cell-matrix adhes...	21	5	1.56	0.01689
GO:0071356	cellular response to tumor necrosis fact...	54	9	4.02	0.01729
GO:0010742	macrophage derived foam cell differentia...	8	3	0.6	0.01735
GO:0035461	vitamin transmembrane transport	8	3	0.6	0.01735
GO:0046606	negative regulation of centrosome cycle	8	3	0.6	0.01735
GO:0090077	foam cell differentiation	8	3	0.6	0.01735
GO:1903223	positive regulation of oxidative stress-...	8	3	0.6	0.01735
GO:1903378	positive regulation of oxidative stress-...	8	3	0.6	0.01735
GO:0008154	actin polymerization or depolymerization	111	15	8.27	0.01742
GO:0008652	cellular amino acid biosynthetic process	82	12	6.11	0.0178
GO:0019319	hexose biosynthetic process	37	7	2.76	0.01781
GO:0006144	purine nucleobase metabolic process	29	6	2.16	0.01811
GO:0010876	lipid localization	227	26	16.9	0.01842
GO:0009112	nucleobase metabolic process	46	8	3.43	0.01901
GO:0002283	neutrophil activation involved in immune...	83	12	6.18	0.01945
GO:0042119	neutrophil activation	83	12	6.18	0.01945
GO:0043312	neutrophil degranulation	83	12	6.18	0.01945
GO:1901565	organonitrogen compound catabolic proces...	306	33	22.79	0.01996
Cluster 4
GO.ID	Term	Annotated	Significant	Expected	classicFisher
GO:0006413	translational initiation	79	21	8.97	0.00014
GO:1904491	protein localization to ciliary transiti...	4	4	0.45	0.00017
GO:0044260	cellular macromolecule metabolic process	5354	663	607.64	0.00074
GO:0043170	macromolecule metabolic process	5751	708	652.7	0.00078
GO:0010467	gene expression	3082	398	349.79	0.00093
GO:0032608	interferon-beta production	50	14	5.67	0.001
GO:0034976	response to endoplasmic reticulum stress	161	32	18.27	0.00106
GO:0034645	cellular macromolecule biosynthetic proc...	2845	369	322.89	0.00113
GO:0046448	tropane alkaloid metabolic process	3	3	0.34	0.00146
GO:0050783	cocaine metabolic process	3	3	0.34	0.00146
GO:0050784	cocaine catabolic process	3	3	0.34	0.00146
GO:0009059	macromolecule biosynthetic process	2892	373	328.22	0.00159
GO:0006613	cotranslational protein targeting to mem...	17	7	1.93	0.00166
GO:0006518	peptide metabolic process	573	88	65.03	0.00174
GO:0035966	response to topologically incorrect prot...	104	22	11.8	0.00274
GO:0006612	protein targeting to membrane	73	17	8.29	0.00281
GO:0034641	cellular nitrogen compound metabolic pro...	4319	536	490.18	0.00338
GO:0006986	response to unfolded protein	87	19	9.87	0.00356
GO:0090304	nucleic acid metabolic process	3132	397	355.46	0.00381
GO:0002183	cytoplasmic translational initiation	15	6	1.7	0.00427
GO:0038061	NIK/NF-kappaB signaling	58	14	6.58	0.00455
GO:0043618	regulation of transcription from RNA pol...	30	9	3.4	0.00474
GO:0032687	negative regulation of interferon-alpha ...	25	8	2.84	0.00495
GO:0072599	establishment of protein localization to...	25	8	2.84	0.00495
GO:0032606	type I interferon production	71	16	8.06	0.0052
GO:0071826	ribonucleoprotein complex subunit organi...	157	29	17.82	0.00542
GO:0044271	cellular nitrogen compound biosynthetic ...	2863	363	324.93	0.00594
GO:0014067	negative regulation of phosphatidylinosi...	26	8	2.95	0.00645
GO:0061448	connective tissue development	118	23	13.39	0.00646
GO:1900226	negative regulation of NLRP3 inflammasom...	21	7	2.38	0.0066
GO:2001238	positive regulation of extrinsic apoptot...	21	7	2.38	0.0066
GO:0006119	oxidative phosphorylation	37	10	4.2	0.00674
GO:0048709	oligodendrocyte differentiation	43	11	4.88	0.00717
GO:0061418	regulation of transcription from RNA pol...	12	5	1.36	0.00746
GO:0043620	regulation of DNA-templated transcriptio...	32	9	3.63	0.00755
GO:0043603	cellular amide metabolic process	699	100	79.33	0.00788
GO:0007097	nuclear migration	8	4	0.91	0.00793
GO:0021516	dorsal spinal cord development	8	4	0.91	0.00793
GO:0046885	regulation of hormone biosynthetic proce...	8	4	0.91	0.00793
GO:0051154	negative regulation of striated muscle c...	8	4	0.91	0.00793
GO:0060281	regulation of oocyte development	8	4	0.91	0.00793
GO:0097499	protein localization to nonmotile primar...	8	4	0.91	0.00793
GO:0000209	protein polyubiquitination	190	33	21.56	0.00827
GO:0007249	I-kappaB kinase/NF-kappaB signaling	115	22	13.05	0.0095
GO:0022613	ribonucleoprotein complex biogenesis	332	52	37.68	0.00974
GO:0030968	endoplasmic reticulum unfolded protein r...	57	13	6.47	0.01009
GO:0071456	cellular response to hypoxia	76	16	8.63	0.01023
GO:0032648	regulation of interferon-beta production	45	11	5.11	0.01024
GO:0032088	negative regulation of NF-kappaB transcr...	51	12	5.79	0.01026
GO:0043122	regulation of I-kappaB kinase/NF-kappaB ...	109	21	12.37	0.01026
GO:0022618	ribonucleoprotein complex assembly	151	27	17.14	0.01094
GO:0036003	positive regulation of transcription fro...	13	5	1.48	0.011
GO:0043302	positive regulation of leukocyte degranu...	13	5	1.48	0.011
GO:0048148	behavioral response to cocaine	13	5	1.48	0.011
GO:0006139	nucleobase-containing compound metabolic...	3690	456	418.79	0.01131
GO:0006754	ATP biosynthetic process	23	7	2.61	0.01136
GO:0048793	pronephros development	23	7	2.61	0.01136
GO:1900016	negative regulation of cytokine producti...	23	7	2.61	0.01136
GO:1901223	negative regulation of NIK/NF-kappaB sig...	23	7	2.61	0.01136
GO:0002329	pre-B cell differentiation	5	3	0.57	0.01222
GO:0007221	positive regulation of transcription of ...	5	3	0.57	0.01222
GO:0009822	alkaloid catabolic process	5	3	0.57	0.01222
GO:0021819	layer formation in cerebral cortex	5	3	0.57	0.01222
GO:0031038	myosin II filament organization	5	3	0.57	0.01222
GO:0043153	entrainment of circadian clock by photop...	5	3	0.57	0.01222
GO:0060439	trachea morphogenesis	5	3	0.57	0.01222
GO:0070070	proton-transporting V-type ATPase comple...	5	3	0.57	0.01222
GO:0070072	vacuolar proton-transporting V-type ATPa...	5	3	0.57	0.01222
GO:0007613	memory	91	18	10.33	0.01283
GO:0002191	cap-dependent translational initiation	2	2	0.23	0.01287
GO:0002717	positive regulation of natural killer ce...	2	2	0.23	0.01287
GO:0006421	asparaginyl-tRNA aminoacylation	2	2	0.23	0.01287
GO:0006990	positive regulation of transcription fro...	2	2	0.23	0.01287
GO:0021592	fourth ventricle development	2	2	0.23	0.01287
GO:0035470	positive regulation of vascular wound he...	2	2	0.23	0.01287
GO:0043321	regulation of natural killer cell degran...	2	2	0.23	0.01287
GO:0043323	positive regulation of natural killer ce...	2	2	0.23	0.01287
GO:0045819	positive regulation of glycogen cataboli...	2	2	0.23	0.01287
GO:0045954	positive regulation of natural killer ce...	2	2	0.23	0.01287
GO:0060282	positive regulation of oocyte developmen...	2	2	0.23	0.01287
GO:0061043	regulation of vascular wound healing	2	2	0.23	0.01287
GO:1902731	negative regulation of chondrocyte proli...	2	2	0.23	0.01287
GO:0009615	response to virus	132	24	14.98	0.01299
GO:1903859	regulation of dendrite extension	9	4	1.02	0.01301
GO:1903861	positive regulation of dendrite extensio...	9	4	1.02	0.01301
GO:0001822	kidney development	196	33	22.24	0.01301
GO:0007616	long-term memory	29	8	3.29	0.01304
GO:0008625	extrinsic apoptotic signaling pathway vi...	29	8	3.29	0.01304
GO:0032688	negative regulation of interferon-beta p...	29	8	3.29	0.01304
GO:0090280	positive regulation of calcium ion impor...	29	8	3.29	0.01304
GO:0046034	ATP metabolic process	119	22	13.51	0.01404
GO:0042255	ribosome assembly	41	10	4.65	0.01428
GO:0046483	heterocycle metabolic process	3843	472	436.16	0.0149
GO:0050678	regulation of epithelial cell proliferat...	148	26	16.8	0.01537
GO:0071453	cellular response to oxygen levels	86	17	9.76	0.01541
GO:0007612	learning	134	24	15.21	0.01549
GO:0090314	positive regulation of protein targeting...	14	5	1.59	0.01554
GO:1901522	positive regulation of transcription fro...	14	5	1.59	0.01554
GO:0051148	negative regulation of muscle cell diffe...	19	6	2.16	0.01556
GO:0035082	axoneme assembly	73	15	8.29	0.01574
GO:0042773	ATP synthesis coupled electron transport	30	8	3.4	0.01605
GO:0043065	positive regulation of apoptotic process	281	44	31.89	0.01649
GO:0002705	positive regulation of leukocyte mediate...	36	9	4.09	0.01676
GO:0022904	respiratory electron transport chain	42	10	4.77	0.01689
GO:0042220	response to cocaine	42	10	4.77	0.01689
GO:0006352	DNA-templated transcription, initiation	87	17	9.87	0.01719
GO:0034620	cellular response to unfolded protein	61	13	6.92	0.01769
GO:0002534	cytokine production involved in inflamma...	25	7	2.84	0.01822
GO:0044546	NLRP3 inflammasome complex assembly	25	7	2.84	0.01822
GO:0045604	regulation of epidermal cell differentia...	25	7	2.84	0.01822
GO:1900015	regulation of cytokine production involv...	25	7	2.84	0.01822
GO:1900225	regulation of NLRP3 inflammasome complex...	25	7	2.84	0.01822
GO:0036294	cellular response to decreased oxygen le...	81	16	9.19	0.01852
GO:0032479	regulation of type I interferon producti...	68	14	7.72	0.01893
GO:0006310	DNA recombination	231	37	26.22	0.01901
GO:0032607	interferon-alpha production	31	8	3.52	0.01954
GO:0032647	regulation of interferon-alpha productio...	31	8	3.52	0.01954
GO:0000028	ribosomal small subunit assembly	10	4	1.13	0.01976
GO:0021801	cerebral cortex radial glia guided migra...	10	4	1.13	0.01976
GO:0022030	telencephalon glial cell migration	10	4	1.13	0.01976
GO:0045577	regulation of B cell differentiation	10	4	1.13	0.01976
GO:0097484	dendrite extension	10	4	1.13	0.01976
GO:0070972	protein localization to endoplasmic reti...	37	9	4.2	0.01998
Cluster 5
GO.ID	Term	Annotated	Significant	Expected	classicFisher
GO:0006396	RNA processing	676	226	82.33	< 1e-30
GO:0006397	mRNA processing	378	156	46.04	< 1e-30
GO:0016071	mRNA metabolic process	466	174	56.75	< 1e-30
GO:0016070	RNA metabolic process	2561	532	311.89	< 1e-30
GO:0010467	gene expression	3082	600	375.34	< 1e-30
GO:0008380	RNA splicing	317	131	38.61	< 1e-30
GO:0090304	nucleic acid metabolic process	3132	579	381.43	< 1e-30
GO:0044265	cellular macromolecule catabolic process	670	114	81.6	0.0001
GO:0035065	regulation of histone acetylation	30	12	3.65	0.00011
GO:0033120	positive regulation of RNA splicing	22	10	2.68	0.00011
GO:0000245	spliceosomal complex assembly	39	14	4.75	0.00012
GO:0019080	viral gene expression	44	15	5.36	0.00013
GO:0051304	chromosome separation	44	15	5.36	0.00013
GO:0034502	protein localization to chromosome	35	13	4.26	0.00014
GO:1901983	regulation of protein acetylation	35	13	4.26	0.00014
GO:0033119	negative regulation of RNA splicing	15	8	1.83	0.00014
GO:0006417	regulation of translation	227	47	27.65	0.00016
GO:0006464	cellular protein modification process	2415	347	294.11	0.00016
GO:0036211	protein modification process	2415	347	294.11	0.00016
GO:0032434	regulation of proteasomal ubiquitin-depe...	91	24	11.08	0.00017
GO:1904667	negative regulation of ubiquitin protein...	19	9	2.31	0.00017
GO:0006353	DNA-templated transcription, termination	27	11	3.29	0.00017
GO:0031058	positive regulation of histone modificat...	45	15	5.48	0.00017
GO:0070816	phosphorylation of RNA polymerase II C-t...	12	7	1.46	0.00018
GO:1903310	positive regulation of chromatin modific...	50	16	6.09	0.00018
GO:0043161	proteasome-mediated ubiquitin-dependent ...	305	59	37.14	0.00018
GO:1901799	negative regulation of proteasomal prote...	36	13	4.38	0.00019
GO:2000757	negative regulation of peptidyl-lysine a...	9	6	1.1	0.0002
GO:0045719	negative regulation of glycogen biosynth...	4	4	0.49	0.00022
GO:0051568	histone H3-K4 methylation	32	12	3.9	0.00022
GO:0006402	mRNA catabolic process	110	27	13.4	0.00024
GO:1903313	positive regulation of mRNA metabolic pr...	28	11	3.41	0.00025
GO:0019827	stem cell population maintenance	77	21	9.38	0.00025
GO:0098727	maintenance of cell number	77	21	9.38	0.00025
GO:0060759	regulation of response to cytokine stimu...	37	13	4.51	0.00026
GO:0043044	ATP-dependent chromatin remodeling	24	10	2.92	0.00027
GO:0061647	histone H3-K9 modification	24	10	2.92	0.00027
GO:0045931	positive regulation of mitotic cell cycl...	83	22	10.11	0.00028
GO:0034728	nucleosome organization	78	21	9.5	0.00031
GO:0034097	response to cytokine	278	54	33.86	0.00031
GO:0065003	macromolecular complex assembly	1101	171	134.09	0.00031
GO:0006997	nucleus organization	73	20	8.89	0.00033
GO:0080182	histone H3-K4 trimethylation	13	7	1.58	0.00034
GO:0000387	spliceosomal snRNP assembly	38	13	4.63	0.00035
GO:0045935	positive regulation of nucleobase-contai...	950	150	115.7	0.00035
GO:1904666	regulation of ubiquitin protein ligase a...	25	10	3.04	0.0004
GO:0045815	positive regulation of gene expression, ...	21	9	2.56	0.00043
GO:1901984	negative regulation of protein acetylati...	10	6	1.22	0.00044
GO:2001020	regulation of response to DNA damage sti...	91	23	11.08	0.00044
GO:0035067	negative regulation of histone acetylati...	7	5	0.85	0.00045
GO:1901407	regulation of phosphorylation of RNA pol...	7	5	0.85	0.00045
GO:0034248	regulation of cellular amide metabolic p...	250	49	30.45	0.00046
GO:0000956	nuclear-transcribed mRNA catabolic proce...	97	24	11.81	0.00047
GO:0006401	RNA catabolic process	126	29	15.35	0.00047
GO:0044782	cilium organization	150	33	18.27	0.00048
GO:0000122	negative regulation of transcription fro...	316	59	38.48	0.00048
GO:0006342	chromatin silencing	44	14	5.36	0.00049
GO:0043967	histone H4 acetylation	44	14	5.36	0.00049
GO:0044033	multi-organism metabolic process	54	16	6.58	0.00049
GO:1903363	negative regulation of cellular protein ...	49	15	5.97	0.0005
GO:0032268	regulation of cellular protein metabolic...	1321	199	160.88	0.00053
GO:0033043	regulation of organelle organization	677	111	82.45	0.00054
GO:0090068	positive regulation of cell cycle proces...	133	30	16.2	0.00055
GO:0044702	single organism reproductive process	700	114	85.25	0.00059
GO:0071824	protein-DNA complex subunit organization	122	28	14.86	0.00061
GO:1903051	negative regulation of proteolysis invol...	45	14	5.48	0.00063
GO:0002753	cytoplasmic pattern recognition receptor...	18	8	2.19	0.00067
GO:0044764	multi-organism cellular process	261	50	31.79	0.0007
GO:0016043	cellular component organization	3962	537	482.52	0.00072
GO:0042274	ribosomal small subunit biogenesis	61	17	7.43	0.00073
GO:0006974	cellular response to DNA damage stimulus	562	94	68.44	0.00073
GO:0016925	protein sumoylation	36	12	4.38	0.00077
GO:0051301	cell division	584	97	71.12	0.00077
GO:0009893	positive regulation of metabolic process	1854	268	225.79	0.00078
GO:0098813	nuclear chromosome segregation	154	33	18.76	0.00078
GO:0031325	positive regulation of cellular metaboli...	1612	236	196.32	0.00083
GO:0016032	viral process	224	44	27.28	0.00084
GO:0045944	positive regulation of transcription fro...	446	77	54.32	0.00087
GO:0001959	regulation of cytokine-mediated signalin...	32	11	3.9	0.00095
GO:0051436	negative regulation of ubiquitin-protein...	32	11	3.9	0.00095
GO:0051439	regulation of ubiquitin-protein ligase a...	32	11	3.9	0.00095
GO:0031062	positive regulation of histone methylati...	23	9	2.8	0.00095
GO:0007283	spermatogenesis	232	45	28.25	0.00097
GO:0051246	regulation of protein metabolic process	1450	214	176.59	0.00098
GO:0031119	tRNA pseudouridine synthesis	5	4	0.61	0.00099
GO:0034501	protein localization to kinetochore	5	4	0.61	0.00099
GO:0042532	negative regulation of tyrosine phosphor...	5	4	0.61	0.00099
GO:0070874	negative regulation of glycogen metaboli...	5	4	0.61	0.00099
GO:0071033	nuclear retention of pre-mRNA at the sit...	5	4	0.61	0.00099
GO:0071459	protein localization to chromosome, cent...	5	4	0.61	0.00099
GO:0042177	negative regulation of protein catabolic...	68	18	8.28	0.001
GO:0043966	histone H3 acetylation	37	12	4.51	0.00101
GO:0009987	cellular process	10615	1327	1292.76	0.00102
GO:0001522	pseudouridine synthesis	15	7	1.83	0.00104
GO:0006490	oligosaccharide-lipid intermediate biosy...	15	7	1.83	0.00104
GO:0030397	membrane disassembly	15	7	1.83	0.00104
GO:0007063	regulation of sister chromatid cohesion	8	5	0.97	0.00108
GO:1900103	positive regulation of endoplasmic retic...	8	5	0.97	0.00108
GO:2000197	regulation of ribonucleoprotein complex ...	8	5	0.97	0.00108
GO:0000460	maturation of 5.8S rRNA	28	10	3.41	0.00115
GO:0048232	male gamete generation	234	45	28.5	0.00116
GO:1901796	regulation of signal transduction by p53...	58	16	7.06	0.00116
GO:0051297	centrosome organization	80	20	9.74	0.00117
GO:0051129	negative regulation of cellular componen...	396	69	48.23	0.00123
GO:0006302	double-strand break repair	146	31	17.78	0.00129
GO:0051302	regulation of cell division	159	33	19.36	0.00138
GO:0032446	protein modification by small protein co...	624	101	75.99	0.00146
GO:0009451	RNA modification	93	22	11.33	0.00149
GO:0046822	regulation of nucleocytoplasmic transpor...	93	22	11.33	0.00149
GO:0090398	cellular senescence	20	8	2.44	0.00155
GO:0006337	nucleosome disassembly	12	6	1.46	0.00155
GO:0006370	7-methylguanosine mRNA capping	12	6	1.46	0.00155
GO:0031498	chromatin disassembly	12	6	1.46	0.00155
GO:0039528	cytoplasmic pattern recognition receptor...	12	6	1.46	0.00155
GO:0048025	negative regulation of mRNA splicing, vi...	12	6	1.46	0.00155
GO:0060338	regulation of type I interferon-mediated...	12	6	1.46	0.00155
GO:0017148	negative regulation of translation	117	26	14.25	0.00156
GO:0007276	gamete generation	338	60	41.16	0.00159
GO:1901989	positive regulation of cell cycle phase ...	49	14	5.97	0.00161
GO:0033365	protein localization to organelle	498	83	60.65	0.00163
GO:0051352	negative regulation of ligase activity	34	11	4.14	0.00167
GO:0051444	negative regulation of ubiquitin-protein...	34	11	4.14	0.00167
GO:0015980	energy derivation by oxidation of organi...	124	27	15.1	0.00176
GO:0070925	organelle assembly	374	65	45.55	0.00179
GO:0006601	creatine biosynthetic process	3	3	0.37	0.0018
GO:0034402	recruitment of 3'-end processing factors...	3	3	0.37	0.0018
GO:0090247	cell motility involved in somitogenic ax...	3	3	0.37	0.0018
GO:0090249	regulation of cell motility involved in ...	3	3	0.37	0.0018
GO:0035967	cellular response to topologically incor...	77	19	9.38	0.00181
GO:0006091	generation of precursor metabolites and ...	194	38	23.63	0.00192
GO:0034504	protein localization to nucleus	194	38	23.63	0.00192
GO:0043632	modification-dependent macromolecule cat...	459	77	55.9	0.00197
GO:0042273	ribosomal large subunit biogenesis	50	14	6.09	0.00198
GO:0071345	cellular response to cytokine stimulus	227	43	27.65	0.002
GO:0022414	reproductive process	798	124	97.19	0.00209
GO:0031400	negative regulation of protein modificat...	301	54	36.66	0.00209
GO:0007098	centrosome cycle	78	19	9.5	0.00213
GO:0019083	viral transcription	35	11	4.26	0.00217
GO:0016074	snoRNA metabolic process	9	5	1.1	0.00219
GO:0036124	histone H3-K9 trimethylation	9	5	1.1	0.00219
GO:0031057	negative regulation of histone modificat...	21	8	2.56	0.00223
GO:0035195	gene silencing by miRNA	67	17	8.16	0.00224
GO:0009891	positive regulation of biosynthetic proc...	977	148	118.98	0.00226
GO:0045333	cellular respiration	90	21	10.96	0.00226
GO:0044839	cell cycle G2/M phase transition	102	23	12.42	0.00232
GO:0080135	regulation of cellular response to stres...	406	69	49.45	0.00237
GO:0045814	negative regulation of gene expression, ...	51	14	6.21	0.00243
GO:0000003	reproduction	809	125	98.52	0.00246
GO:0031328	positive regulation of cellular biosynth...	957	145	116.55	0.00248
GO:0006369	termination of RNA polymerase II transcr...	17	7	2.07	0.00251
GO:0045292	mRNA cis splicing, via spliceosome	17	7	2.07	0.00251
GO:0051569	regulation of histone H3-K4 methylation	17	7	2.07	0.00251
GO:1903309	negative regulation of chromatin modific...	26	9	3.17	0.00259
GO:0006488	dolichol-linked oligosaccharide biosynth...	13	6	1.58	0.00259
GO:0032986	protein-DNA complex disassembly	13	6	1.58	0.00259
GO:0061136	regulation of proteasomal protein catabo...	115	25	14.01	0.00261
GO:0000086	G2/M transition of mitotic cell cycle	97	22	11.81	0.00264
GO:0031126	snoRNA 3'-end processing	6	4	0.73	0.00268
GO:0034091	regulation of maintenance of sister chro...	6	4	0.73	0.00268
GO:0034182	regulation of maintenance of mitotic sis...	6	4	0.73	0.00268
GO:2000403	positive regulation of lymphocyte migrat...	6	4	0.73	0.00268
GO:2000406	positive regulation of T cell migration	6	4	0.73	0.00268
GO:0030330	DNA damage response, signal transduction...	36	11	4.38	0.00278
GO:0098781	ncRNA transcription	36	11	4.38	0.00278
GO:0007569	cell aging	52	14	6.33	0.00297
GO:0001701	in utero embryonic development	154	31	18.76	0.00312
GO:0006511	ubiquitin-dependent protein catabolic pr...	446	74	54.32	0.00319
GO:0009057	macromolecule catabolic process	830	127	101.08	0.00323
GO:0016441	posttranscriptional gene silencing	75	18	9.13	0.00327
GO:0035194	posttranscriptional gene silencing by RN...	75	18	9.13	0.00327
GO:0034655	nucleobase-containing compound catabolic...	233	43	28.38	0.00332
GO:0030522	intracellular receptor signaling pathway	87	20	10.6	0.00342
GO:0019058	viral life cycle	130	27	15.83	0.00356
GO:2000779	regulation of double-strand break repair	32	10	3.9	0.00358
GO:0006282	regulation of DNA repair	53	14	6.45	0.00359
GO:0034644	cellular response to UV	53	14	6.45	0.00359
GO:0046782	regulation of viral transcription	18	7	2.19	0.00368
GO:1903321	negative regulation of protein modificat...	70	17	8.53	0.00369
GO:0097193	intrinsic apoptotic signaling pathway	118	25	14.37	0.00375
GO:0019941	modification-dependent protein catabolic...	449	74	54.68	0.0038
GO:0051258	protein polymerization	137	28	16.68	0.00385
GO:0007093	mitotic cell cycle checkpoint	82	19	9.99	0.00389
GO:0090501	RNA phosphodiester bond hydrolysis	59	15	7.19	0.0039
GO:0031023	microtubule organizing center organizati...	88	20	10.72	0.00394
GO:0010971	positive regulation of G2/M transition o...	10	5	1.22	0.00395
GO:0031442	positive regulation of mRNA 3'-end proce...	10	5	1.22	0.00395
GO:0051571	positive regulation of histone H3-K4 met...	10	5	1.22	0.00395
GO:0070873	regulation of glycogen metabolic process	10	5	1.22	0.00395
GO:0051321	meiotic cell cycle	150	30	18.27	0.00398
GO:0001711	endodermal cell fate commitment	14	6	1.71	0.00407
GO:0031441	negative regulation of mRNA 3'-end proce...	14	6	1.71	0.00407
GO:0051081	nuclear envelope disassembly	14	6	1.71	0.00407
GO:0060337	type I interferon signaling pathway	14	6	1.71	0.00407
GO:0000082	G1/S transition of mitotic cell cycle	125	26	15.22	0.0041
GO:0051438	regulation of ubiquitin-protein transfer...	54	14	6.58	0.00431
GO:0007051	spindle organization	101	22	12.3	0.00446
GO:0061515	myeloid cell development	28	9	3.41	0.00457
GO:0072332	intrinsic apoptotic signaling pathway by...	33	10	4.02	0.00458
GO:2000134	negative regulation of G1/S transition o...	33	10	4.02	0.00458
GO:0034249	negative regulation of cellular amide me...	126	26	15.35	0.00458
GO:0051603	proteolysis involved in cellular protein...	503	81	61.26	0.00475
GO:0016482	cytoplasmic transport	736	113	89.63	0.00479
GO:0060271	cilium morphogenesis	299	52	36.41	0.00482
GO:0051052	regulation of DNA metabolic process	231	42	28.13	0.00484
GO:0007052	mitotic spindle organization	66	16	8.04	0.00486
GO:0042384	cilium assembly	108	23	13.15	0.00495
GO:0042770	signal transduction in response to DNA d...	44	12	5.36	0.00514
GO:1901992	positive regulation of mitotic cell cycl...	44	12	5.36	0.00514
GO:0016567	protein ubiquitination	584	92	71.12	0.00515
GO:0010389	regulation of G2/M transition of mitotic...	55	14	6.7	0.00515
GO:0000291	nuclear-transcribed mRNA catabolic proce...	19	7	2.31	0.00522
GO:0006379	mRNA cleavage	19	7	2.31	0.00522
GO:0006508	proteolysis	947	141	115.33	0.00541
GO:1902582	single-organism intracellular transport	1105	162	134.57	0.00542
GO:0045638	negative regulation of myeloid cell diff...	39	11	4.75	0.00551
GO:0005979	regulation of glycogen biosynthetic proc...	7	4	0.85	0.00565
GO:0010793	regulation of mRNA export from nucleus	7	4	0.85	0.00565
GO:0010992	ubiquitin homeostasis	7	4	0.85	0.00565
GO:0030575	nuclear body organization	7	4	0.85	0.00565
GO:0034315	regulation of Arp2/3 complex-mediated ac...	7	4	0.85	0.00565
GO:0039529	RIG-I signaling pathway	7	4	0.85	0.00565
GO:0039535	regulation of RIG-I signaling pathway	7	4	0.85	0.00565
GO:0043144	snoRNA processing	7	4	0.85	0.00565
GO:2000404	regulation of T cell migration	7	4	0.85	0.00565
GO:0022900	electron transport chain	50	13	6.09	0.0057
GO:0045840	positive regulation of mitotic nuclear d...	24	8	2.92	0.00578
GO:0098534	centriole assembly	24	8	2.92	0.00578
GO:0007100	mitotic centrosome separation	15	6	1.83	0.00608
GO:0009452	7-methylguanosine RNA capping	15	6	1.83	0.00608
GO:0036260	RNA capping	15	6	1.83	0.00608
GO:0043928	exonucleolytic nuclear-transcribed mRNA ...	15	6	1.83	0.00608
GO:0071357	cellular response to type I interferon	15	6	1.83	0.00608
GO:0051340	regulation of ligase activity	56	14	6.82	0.00611
GO:0022607	cellular component assembly	1598	226	194.61	0.00621
GO:0043623	cellular protein complex assembly	394	65	47.98	0.00626
GO:0035966	response to topologically incorrect prot...	104	22	12.67	0.00641
GO:0046040	IMP metabolic process	11	5	1.34	0.00652
GO:0050732	negative regulation of peptidyl-tyrosine...	11	5	1.34	0.00652
GO:1902751	positive regulation of cell cycle G2/M p...	11	5	1.34	0.00652
GO:0006600	creatine metabolic process	4	3	0.49	0.00655
GO:0010767	regulation of transcription from RNA pol...	4	3	0.49	0.00655
GO:0033564	anterior/posterior axon guidance	4	3	0.49	0.00655
GO:0035563	positive regulation of chromatin binding	4	3	0.49	0.00655
GO:0046368	GDP-L-fucose metabolic process	4	3	0.49	0.00655
GO:0071034	CUT catabolic process	4	3	0.49	0.00655
GO:0071043	CUT metabolic process	4	3	0.49	0.00655
GO:0031397	negative regulation of protein ubiquitin...	68	16	8.28	0.00661
GO:0044843	cell cycle G1/S phase transition	130	26	15.83	0.00701
GO:0009303	rRNA transcription	20	7	2.44	0.0072
GO:0098586	cellular response to virus	20	7	2.44	0.0072
GO:0090305	nucleic acid phosphodiester bond hydroly...	105	22	12.79	0.00721
GO:1902807	negative regulation of cell cycle G1/S p...	35	10	4.26	0.00724
GO:0044403	symbiosis, encompassing mutualism throug...	257	45	31.3	0.00736
GO:0044419	interspecies interaction between organis...	257	45	31.3	0.00736
GO:0044257	cellular protein catabolic process	519	82	63.21	0.00741
GO:0018107	peptidyl-threonine phosphorylation	63	15	7.67	0.00749
GO:0006352	DNA-templated transcription, initiation	87	19	10.6	0.00765
GO:0006412	translation	448	72	54.56	0.00784
GO:0030163	protein catabolic process	602	93	73.32	0.00845
GO:0006304	DNA modification	58	14	7.06	0.00848
GO:0042771	intrinsic apoptotic signaling pathway in...	16	6	1.95	0.00875
GO:0043984	histone H4-K16 acetylation	16	6	1.95	0.00875
GO:0051567	histone H3-K9 methylation	16	6	1.95	0.00875
GO:0071027	nuclear RNA surveillance	16	6	1.95	0.00875
GO:0071028	nuclear mRNA surveillance	16	6	1.95	0.00875
GO:0006998	nuclear envelope organization	36	10	4.38	0.00896
GO:0045861	negative regulation of proteolysis	107	22	13.03	0.00903
GO:0033554	cellular response to stress	1265	181	154.06	0.00903
GO:0070646	protein modification by small protein re...	133	26	16.2	0.00947
GO:0097190	apoptotic signaling pathway	240	42	29.23	0.00948
GO:0001892	embryonic placenta development	31	9	3.78	0.00952
GO:0050688	regulation of defense response to virus	31	9	3.78	0.00952
GO:0000288	nuclear-transcribed mRNA catabolic proce...	53	13	6.45	0.00956
GO:0000266	mitochondrial fission	26	8	3.17	0.00984
GO:0031050	dsRNA fragmentation	26	8	3.17	0.00984
GO:0070918	production of small RNA involved in gene...	26	8	3.17	0.00984
GO:1902749	regulation of cell cycle G2/M phase tran...	59	14	7.19	0.0099
GO:0022904	respiratory electron transport chain	42	11	5.12	0.01
GO:0033108	mitochondrial respiratory chain complex ...	42	11	5.12	0.01
GO:0006409	tRNA export from nucleus	12	5	1.46	0.01007
GO:0008334	histone mRNA metabolic process	12	5	1.46	0.01007
GO:0071431	tRNA-containing ribonucleoprotein comple...	12	5	1.46	0.01007
GO:0018210	peptidyl-threonine modification	71	16	8.65	0.01014
GO:0000183	chromatin silencing at rDNA	8	4	0.97	0.01022
Cluster 6
GO.ID	Term	Annotated	Significant	Expected	classicFisher
GO:0006518	peptide metabolic process	573	130	96.13	0.00011
GO:0043604	amide biosynthetic process	517	118	86.74	0.00018
GO:0071554	cell wall organization or biogenesis	38	16	6.38	0.0002
GO:0006952	defense response	576	129	96.64	0.00022
GO:0098542	defense response to other organism	181	49	30.37	0.0003
GO:0042060	wound healing	230	59	38.59	0.00037
GO:0006022	aminoglycan metabolic process	124	36	20.8	0.00045
GO:0009100	glycoprotein metabolic process	307	74	51.51	0.00056
GO:0007186	G-protein coupled receptor signaling pat...	597	130	100.16	0.00069
GO:0050817	coagulation	141	39	23.66	0.00076
GO:0050878	regulation of body fluid levels	193	50	32.38	0.0008
GO:0007600	sensory perception	387	89	64.93	0.00084
GO:1901135	carbohydrate derivative metabolic proces...	1057	215	177.33	0.00085
GO:0009605	response to external stimulus	1249	250	209.54	0.00085
GO:0043043	peptide biosynthetic process	470	105	78.85	0.00089
GO:0007596	blood coagulation	138	38	23.15	0.00097
GO:0030148	sphingolipid biosynthetic process	39	15	6.54	0.00099
GO:0009101	glycoprotein biosynthetic process	278	67	46.64	0.001
GO:0007599	hemostasis	143	39	23.99	0.00102
GO:0006486	protein glycosylation	239	59	40.1	0.00105
GO:0043413	macromolecule glycosylation	239	59	40.1	0.00105
GO:0003008	system process	1128	227	189.24	0.00111
GO:0070085	glycosylation	240	59	40.26	0.00117
GO:0010410	hemicellulose metabolic process	12	7	2.01	0.00134
GO:0045491	xylan metabolic process	12	7	2.01	0.00134
GO:0010718	positive regulation of epithelial to mes...	56	19	9.4	0.00134
GO:0042749	regulation of circadian sleep/wake cycle	37	14	6.21	0.00175
GO:1901137	carbohydrate derivative biosynthetic pro...	724	151	121.47	0.00181
GO:0032501	multicellular organismal process	4388	794	736.17	0.00185
GO:0006665	sphingolipid metabolic process	88	26	14.76	0.00201
GO:0002376	immune system process	1009	203	169.28	0.00206
GO:0060297	regulation of sarcomere organization	7	5	1.17	0.00206
GO:0060298	positive regulation of sarcomere organiz...	7	5	1.17	0.00206
GO:1904683	regulation of metalloendopeptidase activ...	7	5	1.17	0.00206
GO:1904684	negative regulation of metalloendopeptid...	7	5	1.17	0.00206
GO:0022410	circadian sleep/wake cycle process	38	14	6.38	0.00235
GO:0042745	circadian sleep/wake cycle	38	14	6.38	0.00235
GO:0044036	cell wall macromolecule metabolic proces...	23	10	3.86	0.00238
GO:0032844	regulation of homeostatic process	232	56	38.92	0.00239
GO:0018208	peptidyl-proline modification	13	7	2.18	0.00248
GO:0045493	xylan catabolic process	10	6	1.68	0.00251
GO:0045646	regulation of erythrocyte differentiatio...	27	11	4.53	0.00272
GO:0048872	homeostasis of number of cells	122	33	20.47	0.00277
GO:0002181	cytoplasmic translation	43	15	7.21	0.00309
GO:2000738	positive regulation of stem cell differe...	64	20	10.74	0.00311
GO:0032651	regulation of interleukin-1 beta product...	24	10	4.03	0.00348
GO:0006412	translation	448	97	75.16	0.00375
GO:0050707	regulation of cytokine secretion	44	15	7.38	0.00397
GO:0045187	regulation of circadian sleep/wake cycle...	36	13	6.04	0.00407
GO:0010717	regulation of epithelial to mesenchymal ...	70	21	11.74	0.00427
GO:0030218	erythrocyte differentiation	57	18	9.56	0.00432
GO:0014866	skeletal myofibril assembly	21	9	3.52	0.00441
GO:0030241	skeletal muscle myosin thick filament as...	21	9	3.52	0.00441
GO:0070374	positive regulation of ERK1 and ERK2 cas...	102	28	17.11	0.00446
GO:0090130	tissue migration	184	45	30.87	0.00468
GO:0051606	detection of stimulus	244	57	40.94	0.0047
GO:0006083	acetate metabolic process	3	3	0.5	0.00472
GO:0010813	neuropeptide catabolic process	3	3	0.5	0.00472
GO:0010814	substance P catabolic process	3	3	0.5	0.00472
GO:0010816	calcitonin catabolic process	3	3	0.5	0.00472
GO:0019427	acetyl-CoA biosynthetic process from ace...	3	3	0.5	0.00472
GO:0034959	endothelin maturation	3	3	0.5	0.00472
GO:0071569	protein ufmylation	3	3	0.5	0.00472
GO:1990564	protein polyufmylation	3	3	0.5	0.00472
GO:1990592	protein K69-linked ufmylation	3	3	0.5	0.00472
GO:0032731	positive regulation of interleukin-1 bet...	8	5	1.34	0.00473
GO:0014722	regulation of skeletal muscle contractio...	11	6	1.85	0.00475
GO:0031987	locomotion involved in locomotory behavi...	11	6	1.85	0.00475
GO:0032571	response to vitamin K	11	6	1.85	0.00475
GO:0044272	sulfur compound biosynthetic process	112	30	18.79	0.00491
GO:0050802	circadian sleep/wake cycle, sleep	37	13	6.21	0.00533
GO:0070206	protein trimerization	33	12	5.54	0.00535
GO:0010383	cell wall polysaccharide metabolic proce...	18	8	3.02	0.00553
GO:0006955	immune response	557	116	93.45	0.00616
GO:0044550	secondary metabolite biosynthetic proces...	22	9	3.69	0.00636
GO:0010631	epithelial cell migration	182	44	30.53	0.00638
GO:0006023	aminoglycan biosynthetic process	59	18	9.9	0.00647
GO:0006024	glycosaminoglycan biosynthetic process	59	18	9.9	0.00647
GO:0034101	erythrocyte homeostasis	59	18	9.9	0.00647
GO:0010634	positive regulation of epithelial cell m...	100	27	16.78	0.00657
GO:0006972	hyperosmotic response	26	10	4.36	0.00683
GO:0031034	myosin filament assembly	26	10	4.36	0.00683
GO:0050650	chondroitin sulfate proteoglycan biosynt...	26	10	4.36	0.00683
GO:0006030	chitin metabolic process	34	12	5.7	0.00702
GO:0090132	epithelium migration	183	44	30.7	0.00707
GO:0042742	defense response to bacterium	78	22	13.09	0.00781
GO:0009582	detection of abiotic stimulus	194	46	32.55	0.00782
GO:0009437	carnitine metabolic process	19	8	3.19	0.00816
GO:0043207	response to external biotic stimulus	328	72	55.03	0.00823
GO:0051707	response to other organism	328	72	55.03	0.00823
GO:0009581	detection of external stimulus	170	41	28.52	0.00861
GO:0006493	protein O-linked glycosylation	65	19	10.91	0.00863
GO:0009372	quorum sensing	6	4	1.01	0.0089
GO:0048874	homeostasis of number of cells in a free...	6	4	1.01	0.0089
GO:0050716	positive regulation of interleukin-1 sec...	6	4	1.01	0.0089
GO:0050718	positive regulation of interleukin-1 bet...	6	4	1.01	0.0089
GO:0052097	interspecies quorum sensing	6	4	1.01	0.0089
GO:0052106	quorum sensing involved in interaction w...	6	4	1.01	0.0089
GO:0060730	regulation of intestinal epithelial stru...	6	4	1.01	0.0089
GO:0060731	positive regulation of intestinal epithe...	6	4	1.01	0.0089
GO:0070715	sodium-dependent organic cation transpor...	6	4	1.01	0.0089
GO:0071688	striated muscle myosin thick filament as...	23	9	3.86	0.00892
GO:0051259	protein oligomerization	319	70	53.52	0.00915
GO:0010815	bradykinin catabolic process	9	5	1.51	0.00918
GO:0032732	positive regulation of interleukin-1 pro...	9	5	1.51	0.00918
GO:0035587	purinergic receptor signaling pathway	9	5	1.51	0.00918
GO:0043052	thermotaxis	9	5	1.51	0.00918
GO:0044058	regulation of digestive system process	9	5	1.51	0.00918
GO:0045188	regulation of circadian sleep/wake cycle...	9	5	1.51	0.00918
GO:0097066	response to thyroid hormone	9	5	1.51	0.00918
GO:0010632	regulation of epithelial cell migration	141	35	23.66	0.00919
GO:0032652	regulation of interleukin-1 production	27	10	4.53	0.00925
GO:0032611	interleukin-1 beta production	31	11	5.2	0.00927
GO:0042035	regulation of cytokine biosynthetic proc...	31	11	5.2	0.00927
GO:0009583	detection of light stimulus	70	20	11.74	0.00938
GO:0007622	rhythmic behavior	48	15	8.05	0.00976
GO:0048512	circadian behavior	48	15	8.05	0.00976
GO:0002262	myeloid cell homeostasis	66	19	11.07	0.01026
GO:0016266	O-glycan processing	16	7	2.68	0.01039
GO:0031644	regulation of neurological system proces...	44	14	7.38	0.01042
GO:0007601	visual perception	152	37	25.5	0.01044
GO:0051240	positive regulation of multicellular org...	852	168	142.94	0.01073
GO:1901071	glucosamine-containing compound metaboli...	40	13	6.71	0.01104
GO:0006959	humoral immune response	53	16	8.89	0.01106
GO:0045087	innate immune response	275	61	46.14	0.01136
GO:0030203	glycosaminoglycan metabolic process	90	24	15.1	0.01173
GO:0042089	cytokine biosynthetic process	32	11	5.37	0.01203
GO:0042107	cytokine metabolic process	32	11	5.37	0.01203
GO:0050829	defense response to Gram-negative bacter...	32	11	5.37	0.01203
GO:0090175	regulation of establishment of planar po...	32	11	5.37	0.01203
GO:0045637	regulation of myeloid cell differentiati...	95	25	15.94	0.01217
GO:0006577	amino-acid betaine metabolic process	28	10	4.7	0.01226
GO:0019954	asexual reproduction	28	10	4.7	0.01226
GO:0030582	fruiting body development	28	10	4.7	0.01226
GO:0030587	sorocarp development	28	10	4.7	0.01226
GO:0075259	spore-bearing organ development	28	10	4.7	0.01226
GO:0030099	myeloid cell differentiation	144	35	24.16	0.01279
GO:0009190	cyclic nucleotide biosynthetic process	261	58	43.79	0.01284
GO:0001958	endochondral ossification	13	6	2.18	0.01303
GO:0007297	ovarian follicle cell migration	13	6	2.18	0.01303
GO:0008345	larval locomotory behavior	13	6	2.18	0.01303
GO:0030537	larval behavior	13	6	2.18	0.01303
GO:0036075	replacement ossification	13	6	2.18	0.01303
GO:0042533	tumor necrosis factor biosynthetic proce...	13	6	2.18	0.01303
GO:0042534	regulation of tumor necrosis factor bios...	13	6	2.18	0.01303
GO:0007602	phototransduction	63	18	10.57	0.0133
GO:0090102	cochlea development	41	13	6.88	0.01374
GO:0043410	positive regulation of MAPK cascade	278	61	46.64	0.01425
GO:0046467	membrane lipid biosynthetic process	68	19	11.41	0.01425
GO:0006904	vesicle docking involved in exocytosis	33	11	5.54	0.01537
GO:0030204	chondroitin sulfate metabolic process	33	11	5.54	0.01537
GO:0050654	chondroitin sulfate proteoglycan metabol...	33	11	5.54	0.01537
GO:0050830	defense response to Gram-positive bacter...	33	11	5.54	0.01537
GO:0002455	humoral immune response mediated by circ...	10	5	1.68	0.01586
GO:0019043	establishment of viral latency	10	5	1.68	0.01586
GO:0030277	maintenance of gastrointestinal epitheli...	10	5	1.68	0.01586
GO:0031269	pseudopodium assembly	10	5	1.68	0.01586
GO:0034505	tooth mineralization	10	5	1.68	0.01586
GO:0042748	circadian sleep/wake cycle, non-REM slee...	10	5	1.68	0.01586
GO:0051882	mitochondrial depolarization	10	5	1.68	0.01586
GO:0075713	establishment of integrated proviral lat...	10	5	1.68	0.01586
GO:0050663	cytokine secretion	55	16	9.23	0.01594
GO:0031033	myosin filament organization	29	10	4.87	0.01597
GO:0060071	Wnt signaling pathway, planar cell polar...	29	10	4.87	0.01597
GO:0070207	protein homotrimerization	25	9	4.19	0.01627
GO:0052652	cyclic purine nucleotide metabolic proce...	259	57	43.45	0.01639
GO:0050877	neurological system process	641	128	107.54	0.01648
GO:0000706	meiotic DNA double-strand break processi...	4	3	0.67	0.01649
GO:0001732	formation of cytoplasmic translation ini...	4	3	0.67	0.01649
GO:0006670	sphingosine metabolic process	4	3	0.67	0.01649
GO:0015803	branched-chain amino acid transport	4	3	0.67	0.01649
GO:0015820	leucine transport	4	3	0.67	0.01649
GO:0016045	detection of bacterium	4	3	0.67	0.01649
GO:0019511	peptidyl-proline hydroxylation	4	3	0.67	0.01649
GO:0031288	sorocarp morphogenesis	4	3	0.67	0.01649
GO:0034311	diol metabolic process	4	3	0.67	0.01649
GO:0042447	hormone catabolic process	4	3	0.67	0.01649
GO:0071071	regulation of phospholipid biosynthetic ...	4	3	0.67	0.01649
GO:0071888	macrophage apoptotic process	4	3	0.67	0.01649
GO:0098543	detection of other organism	4	3	0.67	0.01649
GO:1902962	regulation of metalloendopeptidase activ...	4	3	0.67	0.01649
GO:1902963	negative regulation of metalloendopeptid...	4	3	0.67	0.01649
GO:1903665	negative regulation of asexual reproduct...	4	3	0.67	0.01649
GO:1903667	regulation of chemorepellent activity	4	3	0.67	0.01649
GO:1903669	positive regulation of chemorepellent ac...	4	3	0.67	0.01649
GO:2000109	regulation of macrophage apoptotic proce...	4	3	0.67	0.01649
GO:0009607	response to biotic stimulus	344	73	57.71	0.0172
GO:0070371	ERK1 and ERK2 cascade	137	33	22.98	0.01741
GO:0001773	myeloid dendritic cell activation	7	4	1.17	0.01802
GO:0006958	complement activation, classical pathway	7	4	1.17	0.01802
GO:0016080	synaptic vesicle targeting	7	4	1.17	0.01802
GO:0043011	myeloid dendritic cell differentiation	7	4	1.17	0.01802
GO:0044826	viral genome integration into host DNA	7	4	1.17	0.01802
GO:0046085	adenosine metabolic process	7	4	1.17	0.01802
GO:0050706	regulation of interleukin-1 beta secreti...	7	4	1.17	0.01802
GO:0050832	defense response to fungus	7	4	1.17	0.01802
GO:0060456	positive regulation of digestive system ...	7	4	1.17	0.01802
GO:0045214	sarcomere organization	38	12	6.38	0.01817
GO:0046683	response to organophosphorus	65	18	10.91	0.01838
GO:0060348	bone development	108	27	18.12	0.01859
GO:0072522	purine-containing compound biosynthetic ...	340	72	57.04	0.01872
GO:0001501	skeletal system development	282	61	47.31	0.01901
GO:0070372	regulation of ERK1 and ERK2 cascade	133	32	22.31	0.01929
GO:0010243	response to organonitrogen compound	595	119	99.82	0.01936
GO:0032612	interleukin-1 production	34	11	5.7	0.01937
GO:0042752	regulation of circadian rhythm	70	19	11.74	0.01937
GO:0045745	positive regulation of G-protein coupled...	14	6	2.35	0.01961
GO:0050655	dermatan sulfate proteoglycan metabolic ...	14	6	2.35	0.01961
Cluster 7
GO.ID	Term	Annotated	Significant	Expected	classicFisher
GO:0043161	proteasome-mediated ubiquitin-dependent ...	305	44	24.7	0.00012
GO:0045168	cell-cell signaling involved in cell fat...	21	8	1.7	0.00014
GO:0071826	ribonucleoprotein complex subunit organi...	157	27	12.72	0.00014
GO:0034641	cellular nitrogen compound metabolic pro...	4319	402	349.82	0.00017
GO:0044458	motile cilium assembly	17	7	1.38	0.00021
GO:0006334	nucleosome assembly	53	13	4.29	0.00024
GO:0044257	cellular protein catabolic process	519	65	42.04	0.00025
GO:0017038	protein import	171	28	13.85	0.00025
GO:0051603	proteolysis involved in cellular protein...	503	63	40.74	0.00031
GO:0008340	determination of adult lifespan	35	10	2.83	0.00033
GO:0042306	regulation of protein import into nucleu...	70	15	5.67	0.0004
GO:0030490	maturation of SSU-rRNA	49	12	3.97	0.00041
GO:0009451	RNA modification	93	18	7.53	0.00041
GO:0042307	positive regulation of protein import in...	36	10	2.92	0.00042
GO:0043632	modification-dependent macromolecule cat...	459	58	37.18	0.00043
GO:0034728	nucleosome organization	78	16	6.32	0.00043
GO:0072594	establishment of protein localization to...	333	45	26.97	0.00044
GO:0060965	negative regulation of gene silencing by...	3	3	0.24	0.00053
GO:1904589	regulation of protein import	72	15	5.83	0.00055
GO:0044238	primary metabolic process	6878	605	557.08	0.00061
GO:0065004	protein-DNA complex assembly	96	18	7.78	0.00062
GO:0006511	ubiquitin-dependent protein catabolic pr...	446	56	36.12	0.00062
GO:0000387	spliceosomal snRNP assembly	38	10	3.08	0.00067
GO:1904591	positive regulation of protein import	38	10	3.08	0.00067
GO:0033365	protein localization to organelle	498	61	40.34	0.00069
GO:0031497	chromatin assembly	59	13	4.78	0.00072
GO:0019941	modification-dependent protein catabolic...	449	56	36.37	0.00073
GO:0071824	protein-DNA complex subunit organization	122	21	9.88	0.00074
GO:0006974	cellular response to DNA damage stimulus	562	67	45.52	0.0008
GO:0042274	ribosomal small subunit biogenesis	61	13	4.94	0.001
GO:0031570	DNA integrity checkpoint	92	17	7.45	0.00103
GO:0031146	SCF-dependent proteasomal ubiquitin-depe...	40	10	3.24	0.00104
GO:0042990	regulation of transcription factor impor...	40	10	3.24	0.00104
GO:0006366	transcription from RNA polymerase II pro...	905	99	73.3	0.00106
GO:0042993	positive regulation of transcription fac...	16	6	1.3	0.0011
GO:0030163	protein catabolic process	602	70	48.76	0.00121
GO:0035562	negative regulation of chromatin binding	7	4	0.57	0.00123
GO:1990542	mitochondrial transmembrane transport	41	10	3.32	0.00128
GO:0051726	regulation of cell cycle	615	71	49.81	0.00136
GO:0031503	protein complex localization	71	14	5.75	0.00146
GO:0000077	DNA damage checkpoint	87	16	7.05	0.0015
GO:1904950	negative regulation of establishment of ...	87	16	7.05	0.0015
GO:0006403	RNA localization	155	24	12.55	0.00152
GO:0042991	transcription factor import into nucleus	42	10	3.4	0.00156
GO:0006357	regulation of transcription from RNA pol...	830	91	67.23	0.00157
GO:0051252	regulation of RNA metabolic process	1796	178	145.47	0.00165
GO:0035456	response to interferon-beta	12	5	0.97	0.00169
GO:0035458	cellular response to interferon-beta	12	5	0.97	0.00169
GO:0060632	regulation of microtubule-based movement	12	5	0.97	0.00169
GO:0044783	G1 DNA damage checkpoint	23	7	1.86	0.00173
GO:0006807	nitrogen compound metabolic process	4629	418	374.93	0.00177
GO:0044774	mitotic DNA integrity checkpoint	50	11	4.05	0.00184
GO:0046824	positive regulation of nucleocytoplasmic...	43	10	3.48	0.00188
GO:0034504	protein localization to nucleus	194	28	15.71	0.00193
GO:0040031	snRNA modification	4	3	0.32	0.00199
GO:0060149	negative regulation of posttranscription...	4	3	0.32	0.00199
GO:0060967	negative regulation of gene silencing by...	4	3	0.32	0.00199
GO:0045766	positive regulation of angiogenesis	58	12	4.7	0.00203
GO:0000462	maturation of SSU-rRNA from tricistronic...	37	9	3	0.00226
GO:0090501	RNA phosphodiester bond hydrolysis	59	12	4.78	0.00237
GO:0042384	cilium assembly	108	18	8.75	0.0025
GO:0071840	cellular component organization or bioge...	4120	374	333.7	0.00264
GO:0000075	cell cycle checkpoint	126	20	10.21	0.00269
GO:0010259	multicellular organism aging	45	10	3.64	0.00271
GO:0006606	protein import into nucleus	135	21	10.93	0.00275
GO:0044744	protein targeting to nucleus	135	21	10.93	0.00275
GO:1902593	single-organism nuclear import	135	21	10.93	0.00275
GO:1902806	regulation of cell cycle G1/S phase tran...	68	13	5.51	0.00283
GO:0009799	specification of symmetry	127	20	10.29	0.00296
GO:0009855	determination of bilateral symmetry	127	20	10.29	0.00296
GO:0046822	regulation of nucleocytoplasmic transpor...	93	16	7.53	0.00306
GO:0007346	regulation of mitotic cell cycle	366	45	29.64	0.0031
GO:0006513	protein monoubiquitination	61	12	4.94	0.00317
GO:0034645	cellular macromolecule biosynthetic proc...	2845	266	230.43	0.00321
GO:0021766	hippocampus development	46	10	3.73	0.00321
GO:0060285	cilium-dependent cell motility	32	8	2.59	0.00327
GO:0000245	spliceosomal complex assembly	39	9	3.16	0.00333
GO:0007005	mitochondrion organization	378	46	30.62	0.00342
GO:0007018	microtubule-based movement	240	32	19.44	0.00348
GO:0044265	cellular macromolecule catabolic process	670	74	54.27	0.0035
GO:0045786	negative regulation of cell cycle	221	30	17.9	0.00351
GO:2000045	regulation of G1/S transition of mitotic...	62	12	5.02	0.00365
GO:0044773	mitotic DNA damage checkpoint	47	10	3.81	0.00379
GO:0046597	negative regulation of viral entry into ...	9	4	0.73	0.00387
GO:0044843	cell cycle G1/S phase transition	130	20	10.53	0.0039
GO:0033554	cellular response to stress	1265	128	102.46	0.00391
GO:0009408	response to heat	87	15	7.05	0.00398
GO:0006376	mRNA splice site selection	20	6	1.62	0.00401
GO:0050709	negative regulation of protein secretion	33	8	2.67	0.00401
GO:0071156	regulation of cell cycle arrest	33	8	2.67	0.00401
GO:0009059	macromolecule biosynthetic process	2892	269	234.24	0.00402
GO:0007368	determination of left/right symmetry	113	18	9.15	0.00413
GO:0006333	chromatin assembly or disassembly	71	13	5.75	0.00419
GO:0007006	mitochondrial membrane organization	48	10	3.89	0.00445
GO:0044782	cilium organization	150	22	12.15	0.00461
GO:0060295	regulation of cilium movement involved i...	5	3	0.4	0.00468
GO:0060296	regulation of cilium beat frequency invo...	5	3	0.4	0.00468
GO:0072023	thick ascending limb development	5	3	0.4	0.00468
GO:0072233	metanephric thick ascending limb develop...	5	3	0.4	0.00468
GO:0072321	chaperone-mediated protein transport	5	3	0.4	0.00468
GO:1902019	regulation of cilium-dependent cell moti...	5	3	0.4	0.00468
GO:0021761	limbic system development	64	12	5.18	0.00478
GO:0051170	nuclear import	142	21	11.5	0.00505
GO:0010948	negative regulation of cell cycle proces...	124	19	10.04	0.00505
GO:0006977	DNA damage response, signal transduction...	15	5	1.21	0.00521
GO:0042345	regulation of NF-kappaB import into nucl...	15	5	1.21	0.00521
GO:0042348	NF-kappaB import into nucleus	15	5	1.21	0.00521
GO:0000154	rRNA modification	21	6	1.7	0.00523
GO:0000082	G1/S transition of mitotic cell cycle	125	19	10.12	0.00552
GO:0032774	RNA biosynthetic process	1905	183	154.3	0.00557
GO:0006351	transcription, DNA-templated	1882	181	152.43	0.00558
GO:0097659	nucleic acid-templated transcription	1883	181	152.51	0.0057
GO:0032872	regulation of stress-activated MAPK casc...	99	16	8.02	0.00575
GO:0070302	regulation of stress-activated protein k...	99	16	8.02	0.00575
GO:1900180	regulation of protein localization to nu...	99	16	8.02	0.00575
GO:0051254	positive regulation of RNA metabolic pro...	716	77	57.99	0.00576
GO:0007093	mitotic cell cycle checkpoint	82	14	6.64	0.0058
GO:0065002	intracellular protein transmembrane tran...	35	8	2.83	0.00589
GO:0071806	protein transmembrane transport	35	8	2.83	0.00589
GO:0006399	tRNA metabolic process	126	19	10.21	0.00602
GO:0042273	ribosomal large subunit biogenesis	50	10	4.05	0.00603
GO:0000244	spliceosomal tri-snRNP complex assembly	10	4	0.81	0.00604
GO:0003352	regulation of cilium movement	10	4	0.81	0.00604
GO:0045116	protein neddylation	10	4	0.81	0.00604
GO:0046596	regulation of viral entry into host cell	10	4	0.81	0.00604
GO:0007389	pattern specification process	339	41	27.46	0.00614
GO:1904018	positive regulation of vasculature devel...	66	12	5.35	0.00617
GO:0060271	cilium morphogenesis	299	37	24.22	0.00623
GO:0000432	positive regulation of transcription fro...	2	2	0.16	0.00655
GO:0000436	carbon catabolite activation of transcri...	2	2	0.16	0.00655
GO:0014883	transition between fast and slow fiber	2	2	0.16	0.00655
GO:0015827	tryptophan transport	2	2	0.16	0.00655
GO:0019086	late viral transcription	2	2	0.16	0.00655
GO:0031064	negative regulation of histone deacetyla...	2	2	0.16	0.00655
GO:0038044	transforming growth factor-beta secretio...	2	2	0.16	0.00655
GO:0046016	positive regulation of transcription by ...	2	2	0.16	0.00655
GO:0050711	negative regulation of interleukin-1 sec...	2	2	0.16	0.00655
GO:0051584	regulation of dopamine uptake involved i...	2	2	0.16	0.00655
GO:0051940	regulation of catecholamine uptake invol...	2	2	0.16	0.00655
GO:1901726	negative regulation of histone deacetyla...	2	2	0.16	0.00655
GO:1903799	negative regulation of production of miR...	2	2	0.16	0.00655
GO:1990737	response to manganese-induced endoplasmi...	2	2	0.16	0.00655
GO:2000676	positive regulation of type B pancreatic...	2	2	0.16	0.00655
GO:2000112	regulation of cellular macromolecule bio...	1994	190	161.5	0.00663
GO:0031571	mitotic G1 DNA damage checkpoint	22	6	1.78	0.00671
GO:0033120	positive regulation of RNA splicing	22	6	1.78	0.00671
GO:0044819	mitotic G1/S transition checkpoint	22	6	1.78	0.00671
GO:0044770	cell cycle phase transition	291	36	23.57	0.00694
GO:0007050	cell cycle arrest	84	14	6.8	0.0072
GO:0000278	mitotic cell cycle	647	70	52.4	0.00722
GO:0006323	DNA packaging	93	15	7.53	0.0075
GO:0006355	regulation of transcription, DNA-templat...	1701	164	137.77	0.00767
GO:0050657	nucleic acid transport	129	19	10.45	0.00775
GO:0050658	RNA transport	129	19	10.45	0.00775
GO:0051236	establishment of RNA localization	129	19	10.45	0.00775
GO:1903506	regulation of nucleic acid-templated tra...	1702	164	137.85	0.00784
GO:0006913	nucleocytoplasmic transport	234	30	18.95	0.00799
GO:0010556	regulation of macromolecule biosynthetic...	2027	192	164.18	0.00812
GO:0001539	cilium or flagellum-dependent cell motil...	37	8	3	0.00837
GO:0008219	cell death	1036	105	83.91	0.00839
GO:0016265	death	1036	105	83.91	0.00839
GO:0019058	viral life cycle	130	19	10.53	0.00841
GO:2001141	regulation of RNA biosynthetic process	1706	164	138.18	0.00856
GO:0051085	chaperone mediated protein folding requi...	6	3	0.49	0.00879
GO:0072025	distal convoluted tubule development	6	3	0.49	0.00879
GO:0072221	metanephric distal convoluted tubule dev...	6	3	0.49	0.00879
GO:0090070	positive regulation of ribosome biogenes...	6	3	0.49	0.00879
GO:2000234	positive regulation of rRNA processing	6	3	0.49	0.00879
GO:0030150	protein import into mitochondrial matrix	11	4	0.89	0.00889
GO:0031063	regulation of histone deacetylation	11	4	0.89	0.00889
GO:0035561	regulation of chromatin binding	11	4	0.89	0.00889
GO:0042347	negative regulation of NF-kappaB import ...	11	4	0.89	0.00889
GO:0051531	NFAT protein import into nucleus	11	4	0.89	0.00889
GO:0051532	regulation of NFAT protein import into n...	11	4	0.89	0.00889
GO:1902036	regulation of hematopoietic stem cell di...	11	4	0.89	0.00889
GO:0035966	response to topologically incorrect prot...	104	16	8.42	0.00925
GO:0000470	maturation of LSU-rRNA	17	5	1.38	0.00937
GO:0045292	mRNA cis splicing, via spliceosome	17	5	1.38	0.00937
GO:0060294	cilium movement involved in cell motilit...	17	5	1.38	0.00937
GO:0072431	signal transduction involved in mitotic ...	17	5	1.38	0.00937
GO:1902400	intracellular signal transduction involv...	17	5	1.38	0.00937
GO:0031098	stress-activated protein kinase signalin...	150	21	12.15	0.00943
GO:0010468	regulation of gene expression	2188	205	177.22	0.00983
GO:0001510	RNA methylation	38	8	3.08	0.00987
GO:0032446	protein modification by small protein co...	624	67	50.54	0.00999
GO:0012501	programmed cell death	965	98	78.16	0.01017
GO:0006413	translational initiation	79	13	6.4	0.01046
GO:0044743	intracellular protein transmembrane impo...	31	7	2.51	0.01049
GO:0045747	positive regulation of Notch signaling p...	31	7	2.51	0.01049
GO:0043933	macromolecular complex subunit organizat...	1635	157	132.43	0.0105
GO:0000469	cleavage involved in rRNA processing	24	6	1.94	0.01053
GO:0071158	positive regulation of cell cycle arrest	24	6	1.94	0.01053
GO:0051403	stress-activated MAPK cascade	124	18	10.04	0.01087
GO:0007249	I-kappaB kinase/NF-kappaB signaling	115	17	9.31	0.011
GO:1901987	regulation of cell cycle phase transitio...	181	24	14.66	0.01117
GO:0006996	organelle organization	2242	209	181.59	0.01127
GO:0010941	regulation of cell death	748	78	60.58	0.01146
GO:0051224	negative regulation of protein transport	80	13	6.48	0.01159
GO:0015931	nucleobase-containing compound transport	153	21	12.39	0.0117
GO:0006367	transcription initiation from RNA polyme...	55	10	4.45	0.01191
GO:0010165	response to X-ray	18	5	1.46	0.01212
GO:0072070	loop of Henle development	12	4	0.97	0.01249
GO:0051169	nuclear transport	242	30	19.6	0.01258
GO:0022607	cellular component assembly	1598	153	129.43	0.01273
GO:0006298	mismatch repair	25	6	2.02	0.01292
GO:0007131	reciprocal meiotic recombination	25	6	2.02	0.01292
GO:0035825	reciprocal DNA recombination	25	6	2.02	0.01292
GO:0070647	protein modification by small protein co...	730	76	59.13	0.01294
GO:0045930	negative regulation of mitotic cell cycl...	117	17	9.48	0.01296
GO:0009266	response to temperature stimulus	155	21	12.55	0.01345
GO:0043488	regulation of mRNA stability	56	10	4.54	0.01347
GO:1900182	positive regulation of protein localizat...	56	10	4.54	0.01347
GO:0043124	negative regulation of I-kappaB kinase/N...	48	9	3.89	0.01369
GO:0044237	cellular metabolic process	6891	591	558.14	0.01377
GO:0042787	protein ubiquitination involved in ubiqu...	146	20	11.83	0.01394
GO:0043484	regulation of RNA splicing	82	13	6.64	0.01414
GO:0043122	regulation of I-kappaB kinase/NF-kappaB ...	109	16	8.83	0.01426
GO:0051533	positive regulation of NFAT protein impo...	7	3	0.57	0.01447
GO:0044772	mitotic cell cycle phase transition	275	33	22.27	0.01451
GO:1903828	negative regulation of cellular protein ...	65	11	5.26	0.01452
GO:0051973	positive regulation of telomerase activi...	19	5	1.54	0.01538
GO:0072413	signal transduction involved in mitotic ...	19	5	1.54	0.01538
GO:1902402	signal transduction involved in mitotic ...	19	5	1.54	0.01538
GO:1902403	signal transduction involved in mitotic ...	19	5	1.54	0.01538
GO:0006457	protein folding	138	19	11.18	0.01548
GO:1901990	regulation of mitotic cell cycle phase t...	168	22	13.61	0.0168
GO:0007007	inner mitochondrial membrane organizatio...	13	4	1.05	0.0169
GO:0090311	regulation of protein deacetylation	13	4	1.05	0.0169
GO:0006325	chromatin organization	425	47	34.42	0.01741
GO:0006605	protein targeting	362	41	29.32	0.01764
GO:2000278	regulation of DNA biosynthetic process	50	9	4.05	0.0177
GO:0016073	snRNA metabolic process	42	8	3.4	0.0179
GO:0061077	chaperone-mediated protein folding	42	8	3.4	0.0179
GO:0043067	regulation of programmed cell death	675	70	54.67	0.01805
GO:0071103	DNA conformation change	131	18	10.61	0.01847
GO:0042981	regulation of apoptotic process	665	69	53.86	0.0186
GO:0000429	carbon catabolite regulation of transcri...	3	2	0.24	0.0186
GO:0000430	regulation of transcription from RNA pol...	3	2	0.24	0.0186
GO:0003245	cardiac muscle tissue growth involved in...	3	2	0.24	0.0186
GO:0008616	queuosine biosynthetic process	3	2	0.24	0.0186
GO:0014010	Schwann cell proliferation	3	2	0.24	0.0186
GO:0019626	short-chain fatty acid catabolic process	3	2	0.24	0.0186
GO:0030502	negative regulation of bone mineralizati...	3	2	0.24	0.0186
GO:0031120	snRNA pseudouridine synthesis	3	2	0.24	0.0186
GO:0031584	activation of phospholipase D activity	3	2	0.24	0.0186
GO:0032197	transposition, RNA-mediated	3	2	0.24	0.0186
GO:0033210	leptin-mediated signaling pathway	3	2	0.24	0.0186
GO:0035073	pupariation	3	2	0.24	0.0186
GO:0035210	prepupal development	3	2	0.24	0.0186
GO:0038108	negative regulation of appetite by lepti...	3	2	0.24	0.0186
GO:0042756	drinking behavior	3	2	0.24	0.0186
GO:0044320	cellular response to leptin stimulus	3	2	0.24	0.0186
GO:0044321	response to leptin	3	2	0.24	0.0186
GO:0044376	RNA polymerase II complex import to nucl...	3	2	0.24	0.0186
GO:0045991	carbon catabolite activation of transcri...	3	2	0.24	0.0186
GO:0046015	regulation of transcription by glucose	3	2	0.24	0.0186
GO:0046116	queuosine metabolic process	3	2	0.24	0.0186
GO:0046813	receptor-mediated virion attachment to h...	3	2	0.24	0.0186
GO:0051572	negative regulation of histone H3-K4 met...	3	2	0.24	0.0186
GO:0060011	Sertoli cell proliferation	3	2	0.24	0.0186
GO:0061303	cornea development in camera-type eye	3	2	0.24	0.0186
GO:0070168	negative regulation of biomineral tissue...	3	2	0.24	0.0186
GO:0071285	cellular response to lithium ion	3	2	0.24	0.0186
GO:1900244	positive regulation of synaptic vesicle ...	3	2	0.24	0.0186
GO:1901725	regulation of histone deacetylase activi...	3	2	0.24	0.0186
GO:1990022	RNA polymerase III complex localization ...	3	2	0.24	0.0186
GO:0070925	organelle assembly	374	42	30.29	0.01876
GO:0002088	lens development in camera-type eye	27	6	2.19	0.01881
GO:0000466	maturation of 5.8S rRNA from tricistroni...	20	5	1.62	0.01917
GO:0003351	epithelial cilium movement	20	5	1.62	0.01917
GO:0048255	mRNA stabilization	20	5	1.62	0.01917
GO:0072395	signal transduction involved in cell cyc...	20	5	1.62	0.01917
GO:0072401	signal transduction involved in DNA inte...	20	5	1.62	0.01917
GO:0072422	signal transduction involved in DNA dama...	20	5	1.62	0.01917
Cluster 8
GO.ID	Term	Annotated	Significant	Expected	classicFisher
GO:0007186	G-protein coupled receptor signaling pat...	597	219	72.16	< 1e-30
GO:0032501	multicellular organismal process	4388	783	530.35	< 1e-30
GO:0030799	regulation of cyclic nucleotide metaboli...	263	116	31.79	< 1e-30
GO:0044707	single-multicellular organism process	3970	703	479.83	< 1e-30
GO:0009187	cyclic nucleotide metabolic process	292	121	35.29	< 1e-30
GO:0030808	regulation of nucleotide biosynthetic pr...	245	109	29.61	< 1e-30
GO:1900371	regulation of purine nucleotide biosynth...	245	109	29.61	< 1e-30
GO:0030802	regulation of cyclic nucleotide biosynth...	242	108	29.25	< 1e-30
GO:0052652	cyclic purine nucleotide metabolic proce...	259	111	31.3	< 1e-30
GO:0030814	regulation of cAMP metabolic process	240	106	29.01	< 1e-30
GO:0009190	cyclic nucleotide biosynthetic process	261	111	31.55	< 1e-30
GO:0006140	regulation of nucleotide metabolic proce...	307	121	37.11	< 1e-30
GO:1900542	regulation of purine nucleotide metaboli...	305	120	36.86	< 1e-30
GO:0046058	cAMP metabolic process	251	107	30.34	< 1e-30
GO:0030817	regulation of cAMP biosynthetic process	224	100	27.07	< 1e-30
GO:0006171	cAMP biosynthetic process	230	101	27.8	< 1e-30
GO:0007187	G-protein coupled receptor signaling pat...	233	101	28.16	< 1e-30
GO:0006164	purine nucleotide biosynthetic process	322	119	38.92	< 1e-30
GO:0009152	purine ribonucleotide biosynthetic proce...	320	118	38.68	< 1e-30
GO:0003008	system process	1128	268	136.34	< 1e-30
GO:0048562	embryonic organ morphogenesis	212	45	25.62	0.0001
GO:0048545	response to steroid hormone	256	52	30.94	0.0001
GO:0048518	positive regulation of biological proces...	3093	433	373.83	0.0001
GO:0045933	positive regulation of muscle contractio...	53	17	6.41	0.0001
GO:0048863	stem cell differentiation	206	44	24.9	0.0001
GO:2001259	positive regulation of cation channel ac...	39	14	4.71	0.00011
GO:0007601	visual perception	152	35	18.37	0.00011
GO:0098742	cell-cell adhesion via plasma-membrane a...	141	33	17.04	0.00012
GO:0061448	connective tissue development	118	29	14.26	0.00012
GO:0006026	aminoglycan catabolic process	49	16	5.92	0.00013
GO:0021536	diencephalon development	49	16	5.92	0.00013
GO:0051932	synaptic transmission, GABAergic	49	16	5.92	0.00013
GO:0035812	renal sodium excretion	15	8	1.81	0.00013
GO:0035813	regulation of renal sodium excretion	15	8	1.81	0.00013
GO:0044062	regulation of excretion	15	8	1.81	0.00013
GO:0070838	divalent metal ion transport	227	47	27.44	0.00013
GO:0072507	divalent inorganic cation homeostasis	246	50	29.73	0.00014
GO:0014070	response to organic cyclic compound	561	97	67.8	0.00014
GO:0032101	regulation of response to external stimu...	424	77	51.25	0.00014
GO:0001654	eye development	266	53	32.15	0.00015
GO:0048583	regulation of response to stimulus	1944	284	234.96	0.00015
GO:0008306	associative learning	75	21	9.06	0.00015
GO:0014031	mesenchymal cell development	131	31	15.83	0.00016
GO:0015718	monocarboxylic acid transport	131	31	15.83	0.00016
GO:0001697	histamine-induced gastric acid secretion	27	11	3.26	0.00016
GO:0061526	acetylcholine secretion	27	11	3.26	0.00016
GO:0030308	negative regulation of cell growth	86	23	10.39	0.00016
GO:0034765	regulation of ion transmembrane transpor...	137	32	16.56	0.00016
GO:0055078	sodium ion homeostasis	23	10	2.78	0.00017
GO:0002027	regulation of heart rate	50	16	6.04	0.00017
GO:0060219	camera-type eye photoreceptor cell diffe...	12	7	1.45	0.00017
GO:1901379	regulation of potassium ion transmembran...	36	13	4.35	0.00017
GO:0040012	regulation of locomotion	441	79	53.3	0.00018
GO:0051963	regulation of synapse assembly	76	21	9.19	0.00019
GO:0001667	ameboidal-type cell migration	230	47	27.8	0.00019
GO:0034762	regulation of transmembrane transport	144	33	17.4	0.00019
GO:0032228	regulation of synaptic transmission, GAB...	41	14	4.96	0.0002
GO:0035987	endodermal cell differentiation	41	14	4.96	0.0002
GO:0001501	skeletal system development	282	55	34.08	0.0002
GO:0072503	cellular divalent inorganic cation homeo...	231	47	27.92	0.00021
GO:0070372	regulation of ERK1 and ERK2 cascade	133	31	16.07	0.00021
GO:0001704	formation of primary germ layer	93	24	11.24	0.00021
GO:0001507	acetylcholine catabolic process in synap...	4	4	0.48	0.00021
GO:0006581	acetylcholine catabolic process	4	4	0.48	0.00021
GO:0044763	single-organism cellular process	8483	1082	1025.29	0.00022
GO:1903793	positive regulation of anion transport	51	16	6.16	0.00022
GO:0009593	detection of chemical stimulus	56	17	6.77	0.00022
GO:0048584	positive regulation of response to stimu...	984	155	118.93	0.00022
GO:0098609	cell-cell adhesion	396	72	47.86	0.00022
GO:0043010	camera-type eye development	188	40	22.72	0.00023
GO:0015870	acetylcholine transport	28	11	3.38	0.00023
GO:1901374	acetate ester transport	28	11	3.38	0.00023
GO:0070474	positive regulation of uterine smooth mu...	16	8	1.93	0.00023
GO:0009268	response to pH	42	14	5.08	0.00026
GO:0060079	excitatory postsynaptic potential	47	15	5.68	0.00028
GO:0050953	sensory perception of light stimulus	159	35	19.22	0.00028
GO:1901016	regulation of potassium ion transmembran...	33	12	3.99	0.00029
GO:0035295	tube development	454	80	54.87	0.00029
GO:0050790	regulation of catalytic activity	1006	157	121.59	0.00031
GO:0051270	regulation of cellular component movemen...	394	71	47.62	0.00032
GO:0007617	mating behavior	38	13	4.59	0.00032
GO:0051954	positive regulation of amine transport	38	13	4.59	0.00032
GO:0002118	aggressive behavior	13	7	1.57	0.00033
GO:0007602	phototransduction	63	18	7.61	0.00033
GO:0048483	autonomic nervous system development	29	11	3.51	0.00034
GO:0050974	detection of mechanical stimulus involve...	29	11	3.51	0.00034
GO:0030003	cellular cation homeostasis	321	60	38.8	0.00035
GO:0030278	regulation of ossification	96	24	11.6	0.00035
GO:0034111	negative regulation of homotypic cell-ce...	48	15	5.8	0.00036
GO:0009914	hormone transport	149	33	18.01	0.00037
GO:0070371	ERK1 and ERK2 cascade	137	31	16.56	0.00037
GO:0042330	taxis	269	52	32.51	0.00037
GO:0051050	positive regulation of transport	506	87	61.16	0.00037
GO:0030825	positive regulation of cGMP metabolic pr...	25	10	3.02	0.00038
GO:0035265	organ growth	91	23	11	0.00039
GO:0014855	striated muscle cell proliferation	34	12	4.11	0.0004
GO:0015695	organic cation transport	34	12	4.11	0.0004
GO:0016525	negative regulation of angiogenesis	34	12	4.11	0.0004
GO:0006954	inflammatory response	244	48	29.49	0.0004
GO:0002053	positive regulation of mesenchymal cell ...	21	9	2.54	0.0004
GO:0010460	positive regulation of heart rate	21	9	2.54	0.0004
GO:0014057	positive regulation of acetylcholine sec...	21	9	2.54	0.0004
GO:1902667	regulation of axon guidance	21	9	2.54	0.0004
GO:0071774	response to fibroblast growth factor	126	29	15.23	0.00042
GO:0097485	neuron projection guidance	150	33	18.13	0.00042
GO:2000542	negative regulation of gastrulation	10	6	1.21	0.00042
GO:0050794	regulation of cellular process	5900	773	713.1	0.00042
GO:0048869	cellular developmental process	2573	361	310.98	0.00043
GO:0051216	cartilage development	86	22	10.39	0.00044
GO:0010842	retina layer formation	30	11	3.63	0.00047
GO:0061045	negative regulation of wound healing	30	11	3.63	0.00047
GO:2000648	positive regulation of stem cell prolife...	30	11	3.63	0.00047
GO:0009583	detection of light stimulus	70	19	8.46	0.00047
GO:0010631	epithelial cell migration	182	38	22	0.00048
GO:0048864	stem cell development	139	31	16.8	0.00048
GO:0090132	epithelium migration	183	38	22.12	0.00054
GO:2000181	negative regulation of blood vessel morp...	35	12	4.23	0.00054
GO:0042325	regulation of phosphorylation	769	123	92.94	0.00055
GO:0007194	negative regulation of adenylate cyclase...	26	10	3.14	0.00055
GO:0031280	negative regulation of cyclase activity	26	10	3.14	0.00055
GO:0042493	response to drug	228	45	27.56	0.00056
GO:0050905	neuromuscular process	71	19	8.58	0.00057
GO:0007156	homophilic cell adhesion via plasma memb...	99	24	11.97	0.00057
GO:0006935	chemotaxis	261	50	31.55	0.00059
GO:0090130	tissue migration	184	38	22.24	0.0006
GO:0010464	regulation of mesenchymal cell prolifera...	22	9	2.66	0.00061
GO:0019369	arachidonic acid metabolic process	22	9	2.66	0.00061
GO:0006873	cellular ion homeostasis	328	60	39.64	0.00061
GO:0010632	regulation of epithelial cell migration	141	31	17.04	0.00062
GO:1904018	positive regulation of vasculature devel...	66	18	7.98	0.00062
GO:0048522	positive regulation of cellular process	2751	382	332.5	0.00063
GO:1901564	organonitrogen compound metabolic proces...	1762	255	212.96	0.00063
GO:0014061	regulation of norepinephrine secretion	18	8	2.18	0.00064
GO:0010769	regulation of cell morphogenesis involve...	223	44	26.95	0.00065
GO:0055082	cellular chemical homeostasis	383	68	46.29	0.00065
GO:0030823	regulation of cGMP metabolic process	31	11	3.75	0.00065
GO:0060429	epithelium development	722	116	87.26	0.00066
GO:0010634	positive regulation of epithelial cell m...	100	24	12.09	0.00067
GO:1904064	positive regulation of cation transmembr...	56	16	6.77	0.0007
GO:0051480	regulation of cytosolic calcium ion conc...	136	30	16.44	0.00071
GO:0006022	aminoglycan metabolic process	124	28	14.99	0.00072
GO:0010517	regulation of phospholipase activity	36	12	4.35	0.00072
GO:1901343	negative regulation of vasculature devel...	36	12	4.35	0.00072
GO:0098655	cation transmembrane transport	290	54	35.05	0.00073
GO:0009966	regulation of signal transduction	1438	212	173.8	0.00074
GO:0003407	neural retina development	41	13	4.96	0.00075
GO:0090102	cochlea development	41	13	4.96	0.00075
GO:0007193	adenylate cyclase-inhibiting G-protein c...	46	14	5.56	0.00075
GO:0018298	protein-chromophore linkage	67	18	8.1	0.00075
GO:0021872	forebrain generation of neurons	27	10	3.26	0.00078
GO:0046636	negative regulation of alpha-beta T cell...	27	10	3.26	0.00078
GO:0007411	axon guidance	149	32	18.01	0.00078
GO:1903532	positive regulation of secretion by cell	174	36	21.03	0.00079
GO:0001837	epithelial to mesenchymal transition	107	25	12.93	0.0008
GO:0043627	response to estrogen	113	26	13.66	0.00081
GO:0046849	bone remodeling	62	17	7.49	0.00081
GO:0098660	inorganic ion transmembrane transport	298	55	36.02	0.00082
GO:0002121	inter-male aggressive behavior	11	6	1.33	0.00083
GO:0032277	negative regulation of gonadotropin secr...	11	6	1.33	0.00083
GO:0033685	negative regulation of luteinizing hormo...	11	6	1.33	0.00083
GO:0035810	positive regulation of urine volume	11	6	1.33	0.00083
GO:0051964	negative regulation of synapse assembly	11	6	1.33	0.00083
GO:0070459	prolactin secretion	11	6	1.33	0.00083
GO:0051960	regulation of nervous system development	484	82	58.5	0.00085
GO:0045859	regulation of protein kinase activity	401	70	48.47	0.00088
GO:0030199	collagen fibril organization	32	11	3.87	0.00089
GO:0030818	negative regulation of cAMP biosynthetic...	32	11	3.87	0.00089
GO:0045986	negative regulation of smooth muscle con...	32	11	3.87	0.00089
GO:0001698	gastrin-induced gastric acid secretion	23	9	2.78	0.0009
GO:0046622	positive regulation of organ growth	23	9	2.78	0.0009
GO:0035637	multicellular organismal signaling	102	24	12.33	0.00091
GO:0051588	regulation of neurotransmitter transport	52	15	6.28	0.00092
GO:0072091	regulation of stem cell proliferation	47	14	5.68	0.00095
GO:0038194	thyroid-stimulating hormone signaling pa...	5	4	0.6	0.00096
GO:0007618	mating	42	13	5.08	0.00096
GO:0040015	negative regulation of multicellular org...	19	8	2.3	0.00099
GO:0002021	response to dietary excess	15	7	1.81	0.00099
GO:0030903	notochord development	15	7	1.81	0.00099
GO:0060074	synapse maturation	15	7	1.81	0.00099
GO:0090128	regulation of synapse maturation	15	7	1.81	0.00099
