# Supplementary material for: Whole body regeneration deploys a rewired embryonic gene regulatory network logic
Source: Nat Commun. 2025 Dec 11;17:503. doi: 10.1038/s41467-025-67196-4 (PMC12804838; doi:10.1038/s41467-025-67196-4)
Supplement: Supplementary file 3 — Supplementary Data 1-26 [file 41467_2025_67196_MOESM3_ESM.zip › Supplemental Data/Supplementary Data 03 - GO enrichment regeneration.xlsx]

## Sheet: Table S3 (GO enrichment regener
Supplemental Table 3
GO term enrichment of Regeneration Clusters
Generated using the R package topGO and the following code:
clust = names(table(meta$R_Clust))
clust = clust[clust != 0]
for (c in clust){
myInterestingGenes <- meta[c(which(meta$R_Clust == c)),]
myInterestingGenes <- myInterestingGenes$Nemve1
#this creates a string with 0 to 1 for match to black
geneList <- factor(as.integer(geneNames %in% myInterestingGenes))
names(geneList) <- geneNames
str(geneList)
#populate the list
GOdata <- new("topGOdata", ontology = "BP", allGenes = geneList,
annot = annFUN.gene2GO, gene2GO = geneID2GO)
GOdata
#run the Fisher test
resultFisher <- runTest(GOdata, algorithm = "classic", statistic = "fisher")
resultFisher
#output the results
allRes <- GenTable(GOdata, classicFisher = resultFisher,
orderBy = "classicFisher", ranksOf = "classicFisher", topNodes = 500)
#cutoff the results at 0.05
allRes <- allRes[c(which(allRes$classicFisher < 0.02)),]
file = paste("GO/R-",c,"_TOpGO_fisher_BP.txt",sep="")
write.table(allRes, file = file, sep='\t', quote=F, row.names = F)
}
Results:
** Note results are limited to 500 terms or a pvalue of < 0.02
GO.ID	The Gene ontology code
Term	GO term
Annotated	number of times this term appears in the background set
Significant	number of times this term appears in the cluster list
Expected	expected number of times this term appears in the cluster list
classicFisher	pValue from Fisher's exact test
Cluster 1
GO.ID	Term	Annotated	Significant	Expected	classicFisher
GO:0010467	gene expression	3082	194	154.11	0.00011
GO:0043170	macromolecule metabolic process	5751	332	287.57	0.00011
GO:0018130	heterocycle biosynthetic process	2425	158	121.26	0.00012
GO:0046483	heterocycle metabolic process	3843	234	192.17	0.00013
GO:0051171	regulation of nitrogen compound metaboli...	2398	156	119.91	0.00014
GO:0090174	organelle membrane fusion	144	18	7.2	0.0003
GO:0007041	lysosomal transport	55	10	2.75	0.00034
GO:1901362	organic cyclic compound biosynthetic pro...	2518	160	125.91	0.00037
GO:0019222	regulation of metabolic process	3545	215	177.26	0.00038
GO:0016574	histone ubiquitination	37	8	1.85	0.0004
GO:0044801	single-organism membrane fusion	160	19	8	0.0004
GO:0048284	organelle fusion	160	19	8	0.0004
GO:0031329	regulation of cellular catabolic process	399	36	19.95	0.00043
GO:0006996	organelle organization	2242	144	112.11	0.00051
GO:1901360	organic cyclic compound metabolic proces...	4011	238	200.57	0.00059
GO:0031326	regulation of cellular biosynthetic proc...	2268	145	113.41	0.0006
GO:0072594	establishment of protein localization to...	333	31	16.65	0.00063
GO:0032232	negative regulation of actin filament bu...	9	4	0.45	0.00064
GO:0080090	regulation of primary metabolic process	3146	192	157.31	0.00069
GO:0009889	regulation of biosynthetic process	2294	146	114.71	0.0007
GO:0044237	cellular metabolic process	6891	382	344.58	0.00079
GO:0006914	autophagy	294	28	14.7	0.0008
GO:2000112	regulation of cellular macromolecule bio...	1994	129	99.71	0.00082
GO:0034198	cellular response to amino acid starvati...	32	7	1.6	0.00085
GO:0010257	NADH dehydrogenase complex assembly	24	6	1.2	0.00095
GO:0032981	mitochondrial respiratory chain complex ...	24	6	1.2	0.00095
GO:0048193	Golgi vesicle transport	226	23	11.3	0.00095
GO:1901576	organic substance biosynthetic process	3812	226	190.62	0.00096
GO:0033108	mitochondrial respiratory chain complex ...	42	8	2.1	0.00097
GO:0061025	membrane fusion	172	19	8.6	0.00097
GO:0033182	regulation of histone ubiquitination	10	4	0.5	0.00102
GO:1902914	regulation of protein polyubiquitination	10	4	0.5	0.00102
GO:0016482	cytoplasmic transport	736	56	36.8	0.00103
GO:0071824	protein-DNA complex subunit organization	122	15	6.1	0.0011
GO:0010556	regulation of macromolecule biosynthetic...	2027	130	101.36	0.00111
GO:0008057	eye pigment granule organization	5	3	0.25	0.00115
GO:0019695	choline metabolic process	5	3	0.25	0.00115
GO:0097031	mitochondrial respiratory chain complex ...	25	6	1.25	0.00119
GO:0009058	biosynthetic process	3886	229	194.32	0.00123
GO:0009894	regulation of catabolic process	469	39	23.45	0.00123
GO:0006605	protein targeting	362	32	18.1	0.00125
GO:0071840	cellular component organization or bioge...	4120	241	206.02	0.00128
GO:0010468	regulation of gene expression	2188	138	109.41	0.00148
GO:1902807	negative regulation of cell cycle G1/S p...	35	7	1.75	0.00149
GO:0006906	vesicle fusion	101	13	5.05	0.00152
GO:0006896	Golgi to vacuole transport	11	4	0.55	0.00154
GO:1902580	single-organism cellular localization	733	55	36.65	0.00156
GO:0001558	regulation of cell growth	193	20	9.65	0.0016
GO:0060255	regulation of macromolecule metabolic pr...	3104	187	155.21	0.00161
GO:0016192	vesicle-mediated transport	1037	73	51.85	0.00161
GO:0010390	histone monoubiquitination	19	5	0.95	0.00199
GO:1903364	positive regulation of cellular protein ...	92	12	4.6	0.00204
GO:0033365	protein localization to organelle	498	40	24.9	0.00204
GO:0006974	cellular response to DNA damage stimulus	562	44	28.1	0.00204
GO:0044249	cellular biosynthetic process	3730	219	186.52	0.00209
GO:0033043	regulation of organelle organization	677	51	33.85	0.00211
GO:0043087	regulation of GTPase activity	157	17	7.85	0.00219
GO:0034498	early endosome to Golgi transport	6	3	0.3	0.00222
GO:0071233	cellular response to leucine	6	3	0.3	0.00222
GO:0090160	Golgi to lysosome transport	6	3	0.3	0.00222
GO:0016050	vesicle organization	214	21	10.7	0.00243
GO:0006429	leucyl-tRNA aminoacylation	2	2	0.1	0.0025
GO:0030910	olfactory placode formation	2	2	0.1	0.0025
GO:0090230	regulation of centromere complex assembl...	2	2	0.1	0.0025
GO:0090234	regulation of kinetochore assembly	2	2	0.1	0.0025
GO:1903689	regulation of wound healing, spreading o...	2	2	0.1	0.0025
GO:0032231	regulation of actin filament bundle asse...	40	7	2	0.00333
GO:1903955	positive regulation of protein targeting...	51	8	2.55	0.00354
GO:0007033	vacuole organization	151	16	7.55	0.00362
GO:0016043	cellular component organization	3962	229	198.12	0.00364
GO:0034622	cellular macromolecular complex assembly	629	47	31.45	0.00365
GO:0033993	response to lipid	435	35	21.75	0.00369
GO:0021702	cerebellar Purkinje cell differentiation	7	3	0.35	0.00374
GO:0051451	myoblast migration	7	3	0.35	0.00374
GO:0051497	negative regulation of stress fiber asse...	7	3	0.35	0.00374
GO:0070535	histone H2A K63-linked ubiquitination	7	3	0.35	0.00374
GO:0043547	positive regulation of GTPase activity	125	14	6.25	0.00383
GO:0010507	negative regulation of autophagy	41	7	2.05	0.00385
GO:0045732	positive regulation of protein catabolic...	140	15	7	0.0043
GO:0016049	cell growth	269	24	13.45	0.00432
GO:0007005	mitochondrion organization	378	31	18.9	0.00463
GO:0007034	vacuolar transport	102	12	5.1	0.00483
GO:0009896	positive regulation of catabolic process	242	22	12.1	0.00492
GO:0008361	regulation of cell size	103	12	5.15	0.00522
GO:0006378	mRNA polyadenylation	33	6	1.65	0.00532
GO:0051702	interaction with symbiont	33	6	1.65	0.00532
GO:2000134	negative regulation of G1/S transition o...	33	6	1.65	0.00532
GO:1902582	single-organism intracellular transport	1105	74	55.25	0.00536
GO:0060037	pharyngeal system development	15	4	0.75	0.00543
GO:0045944	positive regulation of transcription fro...	446	35	22.3	0.00546
GO:0031331	positive regulation of cellular cataboli...	201	19	10.05	0.00573
GO:0044088	regulation of vacuole organization	44	7	2.2	0.00576
GO:0014733	regulation of skeletal muscle adaptation	8	3	0.4	0.00577
GO:0021694	cerebellar Purkinje cell layer formation	8	3	0.4	0.00577
GO:0034244	negative regulation of transcription elo...	8	3	0.4	0.00577
GO:0035542	regulation of SNARE complex assembly	8	3	0.4	0.00577
GO:0043201	response to leucine	8	3	0.4	0.00577
GO:0070647	protein modification by small protein co...	730	52	36.5	0.00598
GO:0006112	energy reserve metabolic process	34	6	1.7	0.00619
GO:0042787	protein ubiquitination involved in ubiqu...	146	15	7.3	0.00634
GO:1903749	positive regulation of establishment of ...	56	8	2.8	0.00635
GO:0048705	skeletal system morphogenesis	119	13	5.95	0.00644
GO:1902806	regulation of cell cycle G1/S phase tran...	68	9	3.4	0.00649
GO:0010506	regulation of autophagy	175	17	8.75	0.00666
GO:0033522	histone H2A ubiquitination	16	4	0.8	0.00696
GO:2000114	regulation of establishment of cell pola...	16	4	0.8	0.00696
GO:0006425	glutaminyl-tRNA aminoacylation	3	2	0.15	0.00724
GO:0006438	valyl-tRNA aminoacylation	3	2	0.15	0.00724
GO:0006449	regulation of translational termination	3	2	0.15	0.00724
GO:0007479	leg disc proximal/distal pattern formati...	3	2	0.15	0.00724
GO:0019285	glycine betaine biosynthetic process fro...	3	2	0.15	0.00724
GO:0031455	glycine betaine metabolic process	3	2	0.15	0.00724
GO:0031456	glycine betaine biosynthetic process	3	2	0.15	0.00724
GO:0032439	endosome localization	3	2	0.15	0.00724
GO:0034402	recruitment of 3'-end processing factors...	3	2	0.15	0.00724
GO:0035223	leg disc pattern formation	3	2	0.15	0.00724
GO:0035247	peptidyl-arginine omega-N-methylation	3	2	0.15	0.00724
GO:0048548	regulation of pinocytosis	3	2	0.15	0.00724
GO:0048549	positive regulation of pinocytosis	3	2	0.15	0.00724
GO:0060272	embryonic skeletal joint morphogenesis	3	2	0.15	0.00724
GO:0060677	ureteric bud elongation	3	2	0.15	0.00724
GO:0098528	skeletal muscle fiber differentiation	3	2	0.15	0.00724
GO:1901838	positive regulation of transcription of ...	3	2	0.15	0.00724
GO:2001166	regulation of histone H2B ubiquitination	3	2	0.15	0.00724
GO:2001168	positive regulation of histone H2B ubiqu...	3	2	0.15	0.00724
GO:0097576	vacuole fusion	46	7	2.3	0.00739
GO:0010822	positive regulation of mitochondrion org...	82	10	4.1	0.00755
GO:0043631	RNA polyadenylation	36	6	1.8	0.00824
GO:0042790	transcription of nuclear large rRNA tran...	9	3	0.45	0.00833
GO:0043501	skeletal muscle adaptation	9	3	0.45	0.00833
GO:0044788	modulation by host of viral process	17	4	0.85	0.00875
GO:0010948	negative regulation of cell cycle proces...	124	13	6.2	0.00903
GO:0042147	retrograde transport, endosome to Golgi	48	7	2.4	0.00932
GO:1903214	regulation of protein targeting to mitoc...	60	8	3	0.00961
GO:0008152	metabolic process	7599	407	379.98	0.00984
GO:0071396	cellular response to lipid	213	19	10.65	0.01043
GO:1903052	positive regulation of proteolysis invol...	86	10	4.3	0.01047
GO:0016071	mRNA metabolic process	466	35	23.3	0.01051
GO:0043401	steroid hormone mediated signaling pathw...	61	8	3.05	0.01059
GO:0048844	artery morphogenesis	38	6	1.9	0.01073
GO:0051492	regulation of stress fiber assembly	38	6	1.9	0.01073
GO:0032785	negative regulation of DNA-templated tra...	10	3	0.5	0.01147
GO:1902188	positive regulation of viral release fro...	10	3	0.5	0.01147
GO:0048704	embryonic skeletal system morphogenesis	50	7	2.5	0.01161
GO:0006281	DNA repair	405	31	20.25	0.01207
GO:0051017	actin filament bundle assembly	63	8	3.15	0.01277
GO:0016568	chromatin modification	375	29	18.75	0.01308
GO:0002032	desensitization of G-protein coupled rec...	19	4	0.95	0.01316
GO:0032878	regulation of establishment or maintenan...	19	4	0.95	0.01316
GO:0060711	labyrinthine layer development	19	4	0.95	0.01316
GO:0006886	intracellular protein transport	625	44	31.25	0.01333
GO:0034243	regulation of transcription elongation f...	29	5	1.45	0.01346
GO:0030038	contractile actin filament bundle assemb...	40	6	2	0.01372
GO:0043149	stress fiber assembly	40	6	2	0.01372
GO:0007296	vitellogenesis	4	2	0.2	0.014
GO:0014744	positive regulation of muscle adaptation	4	2	0.2	0.014
GO:0033184	positive regulation of histone ubiquitin...	4	2	0.2	0.014
GO:0042766	nucleosome mobilization	4	2	0.2	0.014
GO:0044789	modulation by host of viral release from...	4	2	0.2	0.014
GO:0044791	positive regulation by host of viral rel...	4	2	0.2	0.014
GO:1902774	late endosome to lysosome transport	4	2	0.2	0.014
GO:1902916	positive regulation of protein polyubiqu...	4	2	0.2	0.014
GO:1904491	protein localization to ciliary transiti...	4	2	0.2	0.014
GO:1904837	beta-catenin-TCF complex assembly	4	2	0.2	0.014
GO:0016241	regulation of macroautophagy	104	11	5.2	0.01469
GO:0010638	positive regulation of organelle organiz...	331	26	16.55	0.01516
GO:0016569	covalent chromatin modification	331	26	16.55	0.01516
GO:0005980	glycogen catabolic process	11	3	0.55	0.01519
GO:0010831	positive regulation of myotube different...	11	3	0.55	0.01519
GO:0061572	actin filament bundle organization	65	8	3.25	0.01526
GO:1903747	regulation of establishment of protein l...	65	8	3.25	0.01526
GO:1903900	regulation of viral life cycle	65	8	3.25	0.01526
GO:0033554	cellular response to stress	1265	80	63.26	0.01538
GO:0001993	regulation of systemic arterial blood pr...	41	6	2.05	0.01541
GO:0006891	intra-Golgi vesicle-mediated transport	41	6	2.05	0.01541
GO:0032784	regulation of DNA-templated transcriptio...	41	6	2.05	0.01541
GO:0008333	endosome to lysosome transport	30	5	1.5	0.01551
GO:0006511	ubiquitin-dependent protein catabolic pr...	446	33	22.3	0.0156
GO:0070646	protein modification by small protein re...	133	13	6.65	0.01568
GO:0007266	Rho protein signal transduction	105	11	5.25	0.0157
GO:0070897	DNA-templated transcriptional preinitiat...	20	4	1	0.01581
GO:0051028	mRNA transport	106	11	5.3	0.01675
GO:0070585	protein localization to mitochondrion	106	11	5.3	0.01675
GO:0019941	modification-dependent protein catabolic...	449	33	22.45	0.01705
GO:0046907	intracellular transport	1235	78	61.76	0.01714
GO:0044265	cellular macromolecule catabolic process	670	46	33.5	0.01742
GO:0005977	glycogen metabolic process	31	5	1.55	0.01775
GO:0045069	regulation of viral genome replication	31	5	1.55	0.01775
GO:0050792	regulation of viral process	67	8	3.35	0.01809
GO:0044257	cellular protein catabolic process	519	37	25.95	0.01857
GO:0009057	macromolecule catabolic process	830	55	41.5	0.01881
GO:0003044	regulation of systemic arterial blood pr...	55	7	2.75	0.01906
GO:0014902	myotube differentiation	55	7	2.75	0.01906
GO:0071880	adenylate cyclase-activating adrenergic ...	55	7	2.75	0.01906
GO:0033036	macromolecule localization	1829	110	91.46	0.01943
GO:1901988	negative regulation of cell cycle phase ...	81	9	4.05	0.01944
GO:0006337	nucleosome disassembly	12	3	0.6	0.01951
GO:0021533	cell differentiation in hindbrain	12	3	0.6	0.01951
GO:0021692	cerebellar Purkinje cell layer morphogen...	12	3	0.6	0.01951
GO:0031498	chromatin disassembly	12	3	0.6	0.01951
GO:0035218	leg disc development	12	3	0.6	0.01951
GO:0043248	proteasome assembly	12	3	0.6	0.01951
GO:0044319	wound healing, spreading of cells	12	3	0.6	0.01951
GO:0044794	positive regulation by host of viral pro...	12	3	0.6	0.01951
GO:0045071	negative regulation of viral genome repl...	12	3	0.6	0.01951
GO:0046854	phosphatidylinositol phosphorylation	12	3	0.6	0.01951
GO:0090505	epiboly involved in wound healing	12	3	0.6	0.01951
GO:1901800	positive regulation of proteasomal prote...	68	8	3.4	0.01963
GO:0051128	regulation of cellular component organiz...	1443	89	72.16	0.01969
GO:0032446	protein modification by small protein co...	624	43	31.2	0.01994
Cluster 2
GO.ID	Term	Annotated	Significant	Expected	classicFisher
GO:1904018	positive regulation of vasculature devel...	66	14	4.44	0.0001
GO:0044699	single-organism process	9568	684	644.33	0.00011
GO:0030334	regulation of cell migration	343	42	23.1	0.00012
GO:0006023	aminoglycan biosynthetic process	59	13	3.97	0.00012
GO:0006024	glycosaminoglycan biosynthetic process	59	13	3.97	0.00012
GO:0098655	cation transmembrane transport	290	37	19.53	0.00013
GO:0007186	G-protein coupled receptor signaling pat...	597	64	40.2	0.00013
GO:0022008	neurogenesis	1039	100	69.97	0.00013
GO:0010811	positive regulation of cell-substrate ad...	68	14	4.58	0.00014
GO:0048699	generation of neurons	954	93	64.24	0.00015
GO:0043279	response to alkaloid	112	19	7.54	0.00016
GO:0045597	positive regulation of cell differentiat...	428	49	28.82	0.00017
GO:0051270	regulation of cellular component movemen...	394	46	26.53	0.00017
GO:0050915	sensory perception of sour taste	14	6	0.94	0.00017
GO:1902533	positive regulation of intracellular sig...	474	53	31.92	0.00017
GO:0071805	potassium ion transmembrane transport	104	18	7	0.00018
GO:0098662	inorganic cation transmembrane transport	274	35	18.45	0.00019
GO:0040012	regulation of locomotion	441	50	29.7	0.00019
GO:0010720	positive regulation of cell development	285	36	19.19	0.00019
GO:0015849	organic acid transport	243	32	16.36	0.0002
GO:0046942	carboxylic acid transport	243	32	16.36	0.0002
GO:0032963	collagen metabolic process	54	12	3.64	0.0002
GO:0071804	cellular potassium ion transport	105	18	7.07	0.00021
GO:1901698	response to nitrogen compound	656	68	44.18	0.00022
GO:0006022	aminoglycan metabolic process	124	20	8.35	0.00022
GO:0072358	cardiovascular system development	633	66	42.63	0.00023
GO:0072359	circulatory system development	633	66	42.63	0.00023
GO:0032989	cellular component morphogenesis	1029	98	69.3	0.00023
GO:0045646	regulation of erythrocyte differentiatio...	27	8	1.82	0.00029
GO:0030203	glycosaminoglycan metabolic process	90	16	6.06	0.0003
GO:0003407	neural retina development	41	10	2.76	0.0003
GO:0060042	retina morphogenesis in camera-type eye	41	10	2.76	0.0003
GO:0019276	UDP-N-acetylgalactosamine metabolic proc...	3	3	0.2	0.0003
GO:0038060	nitric oxide-cGMP-mediated signaling pat...	3	3	0.2	0.0003
GO:0040011	locomotion	937	90	63.1	0.00031
GO:0010243	response to organonitrogen compound	595	62	40.07	0.00036
GO:0048870	cell motility	755	75	50.84	0.00038
GO:0051674	localization of cell	755	75	50.84	0.00038
GO:0014070	response to organic cyclic compound	561	59	37.78	0.00039
GO:0001666	response to hypoxia	159	23	10.71	0.0004
GO:0044259	multicellular organismal macromolecule m...	58	12	3.91	0.0004
GO:0071420	cellular response to histamine	16	6	1.08	0.00041
GO:2000145	regulation of cell motility	364	42	24.51	0.00042
GO:0042391	regulation of membrane potential	244	31	16.43	0.00047
GO:0060041	retina development in camera-type eye	94	16	6.33	0.0005
GO:0015672	monovalent inorganic cation transport	367	42	24.71	0.0005
GO:0044708	single-organism behavior	357	41	24.04	0.00054
GO:0050890	cognition	214	28	14.41	0.00054
GO:0045765	regulation of angiogenesis	104	17	7	0.00054
GO:0070482	response to oxygen levels	173	24	11.65	0.00057
GO:0036293	response to decreased oxygen levels	163	23	10.98	0.00057
GO:0034776	response to histamine	17	6	1.14	0.0006
GO:0001501	skeletal system development	282	34	18.99	0.00066
GO:0071230	cellular response to amino acid stimulus	45	10	3.03	0.00067
GO:0031589	cell-substrate adhesion	186	25	12.53	0.0007
GO:0048592	eye morphogenesis	156	22	10.51	0.00076
GO:0008037	cell recognition	98	16	6.6	0.0008
GO:0050804	modulation of synaptic transmission	241	30	16.23	0.0008
GO:0044236	multicellular organism metabolic process	80	14	5.39	0.00082
GO:0048839	inner ear development	157	22	10.57	0.00082
GO:0043010	camera-type eye development	188	25	12.66	0.00083
GO:0031175	neuron projection development	580	59	39.06	0.0009
GO:0001654	eye development	266	32	17.91	0.00098
GO:0007411	axon guidance	149	21	10.03	0.00099
GO:0061564	axon development	300	35	20.2	0.00101
GO:0043583	ear development	170	23	11.45	0.00104
GO:0097485	neuron projection guidance	150	21	10.1	0.00108
GO:0007263	nitric oxide mediated signal transductio...	8	4	0.54	0.00115
GO:0031104	dendrite regeneration	8	4	0.54	0.00115
GO:0035095	behavioral response to nicotine	8	4	0.54	0.00115
GO:0007171	activation of transmembrane receptor pro...	4	3	0.27	0.00116
GO:0008218	bioluminescence	4	3	0.27	0.00116
GO:0015727	lactate transport	4	3	0.27	0.00116
GO:0035873	lactate transmembrane transport	4	3	0.27	0.00116
GO:0044763	single-organism cellular process	8483	609	571.26	0.00118
GO:0008347	glial cell migration	33	8	2.22	0.00125
GO:1901342	regulation of vasculature development	112	17	7.54	0.00129
GO:0007601	visual perception	152	21	10.24	0.00129
GO:0010562	positive regulation of phosphorus metabo...	641	63	43.17	0.00145
GO:0045937	positive regulation of phosphate metabol...	641	63	43.17	0.00145
GO:0006813	potassium ion transport	144	20	9.7	0.00156
GO:0010447	response to acidic pH	20	6	1.35	0.00157
GO:0007612	learning	134	19	9.02	0.00158
GO:0040017	positive regulation of locomotion	263	31	17.71	0.00163
GO:0009605	response to external stimulus	1249	110	84.11	0.00169
GO:0015698	inorganic anion transport	59	11	3.97	0.00171
GO:0016358	dendrite development	166	22	11.18	0.00173
GO:0031102	neuron projection regeneration	51	10	3.43	0.00185
GO:0007214	gamma-aminobutyric acid signaling pathwa...	43	9	2.9	0.00192
GO:0010810	regulation of cell-substrate adhesion	107	16	7.21	0.00207
GO:0071731	response to nitric oxide	21	6	1.41	0.00207
GO:0050907	detection of chemical stimulus involved ...	28	7	1.89	0.00208
GO:0061326	renal tubule development	88	14	5.93	0.00213
GO:0007271	synaptic transmission, cholinergic	52	10	3.5	0.00216
GO:0032147	activation of protein kinase activity	138	19	9.29	0.00223
GO:0044703	multi-organism reproductive process	529	53	35.62	0.00225
GO:0043200	response to amino acid	61	11	4.11	0.00226
GO:0050953	sensory perception of light stimulus	159	21	10.71	0.00227
GO:0072376	protein activation cascade	36	8	2.42	0.00228
GO:0006750	glutathione biosynthetic process	15	5	1.01	0.00233
GO:0071732	cellular response to nitric oxide	15	5	1.01	0.00233
GO:0051179	localization	3832	295	258.06	0.00237
GO:0015711	organic anion transport	304	34	20.47	0.00241
GO:0007611	learning or memory	192	24	12.93	0.00243
GO:0048593	camera-type eye morphogenesis	71	12	4.78	0.00258
GO:0050974	detection of mechanical stimulus involve...	29	7	1.95	0.00258
GO:0046717	acid secretion	130	18	8.75	0.0027
GO:0007343	egg activation	5	3	0.34	0.00275
GO:0007567	parturition	5	3	0.34	0.00275
GO:0060600	dichotomous subdivision of an epithelial...	5	3	0.34	0.00275
GO:0006935	chemotaxis	261	30	17.58	0.00282
GO:0007613	memory	91	14	6.13	0.00294
GO:0055074	calcium ion homeostasis	217	26	14.61	0.00298
GO:0021984	adenohypophysis development	10	4	0.67	0.00309
GO:0050893	sensory processing	10	4	0.67	0.00309
GO:0061438	renal system vasculature morphogenesis	10	4	0.67	0.00309
GO:0061439	kidney vasculature morphogenesis	10	4	0.67	0.00309
GO:0044702	single organism reproductive process	700	66	47.14	0.00313
GO:0010842	retina layer formation	30	7	2.02	0.00317
GO:1902170	cellular response to reactive nitrogen s...	16	5	1.08	0.0032
GO:0044272	sulfur compound biosynthetic process	112	16	7.54	0.00332
GO:1903825	organic acid transmembrane transport	55	10	3.7	0.00332
GO:0050805	negative regulation of synaptic transmis...	64	11	4.31	0.00335
GO:0045665	negative regulation of neuron differenti...	143	19	9.63	0.00336
GO:0071467	cellular response to pH	23	6	1.55	0.00343
GO:0048667	cell morphogenesis involved in neuron di...	346	37	23.3	0.00345
GO:0001508	action potential	83	13	5.59	0.00348
GO:0008284	positive regulation of cell proliferatio...	418	43	28.15	0.00351
GO:0072503	cellular divalent inorganic cation homeo...	231	27	15.56	0.00355
GO:0043627	response to estrogen	113	16	7.61	0.00363
GO:0001754	eye photoreceptor cell differentiation	56	10	3.77	0.00381
GO:0072234	metanephric nephron tubule development	31	7	2.09	0.00386
GO:0030335	positive regulation of cell migration	222	26	14.95	0.00406
GO:0030155	regulation of cell adhesion	291	32	19.6	0.00414
GO:0023056	positive regulation of signaling	799	73	53.81	0.00427
GO:0019184	nonribosomal peptide biosynthetic proces...	17	5	1.14	0.00428
GO:0002262	myeloid cell homeostasis	66	11	4.44	0.00428
GO:0015012	heparan sulfate proteoglycan biosyntheti...	24	6	1.62	0.00431
GO:0072488	ammonium transmembrane transport	24	6	1.62	0.00431
GO:0030218	erythrocyte differentiation	57	10	3.84	0.00434
GO:0050906	detection of stimulus involved in sensor...	57	10	3.84	0.00434
GO:0045637	regulation of myeloid cell differentiati...	95	14	6.4	0.00438
GO:0071229	cellular response to acid chemical	95	14	6.4	0.00438
GO:0048167	regulation of synaptic plasticity	105	15	7.07	0.00439
GO:0072507	divalent inorganic cation homeostasis	246	28	16.57	0.00439
GO:0042330	taxis	269	30	18.12	0.0044
GO:0002483	antigen processing and presentation of e...	2	2	0.13	0.00453
GO:0019883	antigen processing and presentation of e...	2	2	0.13	0.00453
GO:0019885	antigen processing and presentation of e...	2	2	0.13	0.00453
GO:0021902	commitment of neuronal cell to specific ...	2	2	0.13	0.00453
GO:0046603	negative regulation of mitotic centrosom...	2	2	0.13	0.00453
GO:0050653	chondroitin sulfate proteoglycan biosynt...	2	2	0.13	0.00453
GO:0070295	renal water absorption	2	2	0.13	0.00453
GO:0045785	positive regulation of cell adhesion	147	19	9.9	0.00456
GO:0015908	fatty acid transport	76	12	5.12	0.00459
GO:0051014	actin filament severing	11	4	0.74	0.0046
GO:0071493	cellular response to UV-B	11	4	0.74	0.0046
GO:0006874	cellular calcium ion homeostasis	213	25	14.34	0.00465
GO:0072170	metanephric tubule development	32	7	2.15	0.00466
GO:0048754	branching morphogenesis of an epithelial...	116	16	7.81	0.00472
GO:0019953	sexual reproduction	474	47	31.92	0.00474
GO:0007610	behavior	588	56	39.6	0.00511
GO:0072080	nephron tubule development	77	12	5.19	0.00511
GO:0001932	regulation of protein phosphorylation	715	66	48.15	0.00512
GO:0006848	pyruvate transport	6	3	0.4	0.00522
GO:0072014	proximal tubule development	6	3	0.4	0.00522
GO:1901475	pyruvate transmembrane transport	6	3	0.4	0.00522
GO:0006869	lipid transport	204	24	13.74	0.00532
GO:0015909	long-chain fatty acid transport	41	8	2.76	0.00534
GO:0090102	cochlea development	41	8	2.76	0.00534
GO:0007413	axonal fasciculation	25	6	1.68	0.00536
GO:0050482	arachidonic acid secretion	25	6	1.68	0.00536
GO:1903963	arachidonate transport	25	6	1.68	0.00536
GO:0090596	sensory organ morphogenesis	227	26	15.29	0.00545
GO:0070206	protein trimerization	33	7	2.22	0.00558
GO:0072243	metanephric nephron epithelium developme...	33	7	2.22	0.00558
GO:0032309	icosanoid secretion	59	10	3.97	0.0056
GO:0034101	erythrocyte homeostasis	59	10	3.97	0.0056
GO:0071715	icosanoid transport	59	10	3.97	0.0056
GO:1901571	fatty acid derivative transport	59	10	3.97	0.0056
GO:0060348	bone development	108	15	7.27	0.00573
GO:0000003	reproduction	809	73	54.48	0.00577
GO:0008217	regulation of blood pressure	129	17	8.69	0.00582
GO:2000147	positive regulation of cell motility	229	26	15.42	0.00611
GO:0031401	positive regulation of protein modificat...	607	57	40.88	0.00635
GO:0051260	protein homooligomerization	207	24	13.94	0.00637
GO:0098609	cell-cell adhesion	396	40	26.67	0.00648
GO:0050968	detection of chemical stimulus involved ...	12	4	0.81	0.00653
GO:0060219	camera-type eye photoreceptor cell diffe...	12	4	0.81	0.00653
GO:0072070	loop of Henle development	12	4	0.81	0.00653
GO:0006814	sodium ion transport	120	16	8.08	0.00656
GO:0015695	organic cation transport	34	7	2.29	0.00663
GO:0072207	metanephric epithelium development	34	7	2.29	0.00663
GO:0050954	sensory perception of mechanical stimulu...	110	15	7.41	0.00679
GO:0006816	calcium ion transport	197	23	13.27	0.00688
GO:0015850	organic hydroxy compound transport	153	19	10.3	0.00703
GO:0010647	positive regulation of cell communicatio...	816	73	54.95	0.00706
GO:0007158	neuron cell-cell adhesion	19	5	1.28	0.00719
GO:0060384	innervation	19	5	1.28	0.00719
GO:0006928	movement of cell or subcellular componen...	1067	92	71.85	0.00728
GO:0048872	homeostasis of number of cells	122	16	8.22	0.00768
GO:0006910	phagocytosis, recognition	27	6	1.82	0.00798
GO:0050909	sensory perception of taste	27	6	1.82	0.00798
GO:0060350	endochondral bone morphogenesis	27	6	1.82	0.00798
GO:0051272	positive regulation of cellular componen...	234	26	15.76	0.00805
GO:0009967	positive regulation of signal transducti...	705	64	47.48	0.00832
GO:0002250	adaptive immune response	92	13	6.2	0.00844
GO:0006958	complement activation, classical pathway	7	3	0.47	0.00867
GO:0010544	negative regulation of platelet activati...	7	3	0.47	0.00867
GO:0021542	dentate gyrus development	7	3	0.47	0.00867
GO:0046900	tetrahydrofolylpolyglutamate metabolic p...	7	3	0.47	0.00867
GO:0090331	negative regulation of platelet aggregat...	7	3	0.47	0.00867
GO:0007165	signal transduction	2957	228	199.13	0.00883
GO:0022414	reproductive process	798	71	53.74	0.00887
GO:0007340	acrosome reaction	13	4	0.88	0.00894
GO:0007602	phototransduction	63	10	4.24	0.00894
GO:0048678	response to axon injury	63	10	4.24	0.00894
GO:0072006	nephron development	103	14	6.94	0.00899
GO:0030322	stabilization of membrane potential	20	5	1.35	0.00907
GO:0035335	peptidyl-tyrosine dephosphorylation	20	5	1.35	0.00907
GO:2000425	regulation of apoptotic cell clearance	20	5	1.35	0.00907
GO:2000427	positive regulation of apoptotic cell cl...	20	5	1.35	0.00907
GO:0050768	negative regulation of neurogenesis	168	20	11.31	0.00915
GO:0021954	central nervous system neuron developmen...	36	7	2.42	0.00915
GO:0071902	positive regulation of protein serine/th...	146	18	9.83	0.0092
GO:0019233	sensory perception of pain	83	12	5.59	0.00933
GO:0007409	axonogenesis	272	29	18.32	0.00934
GO:0000187	activation of MAPK activity	54	9	3.64	0.00937
GO:0030201	heparan sulfate proteoglycan metabolic p...	28	6	1.89	0.0096
GO:0060119	inner ear receptor cell development	64	10	4.31	0.00998
GO:0070838	divalent metal ion transport	227	25	15.29	0.01028
GO:0061138	morphogenesis of a branching epithelium	126	16	8.49	0.01038
GO:0048661	positive regulation of smooth muscle cel...	55	9	3.7	0.01055
GO:0042493	response to drug	228	25	15.35	0.01084
GO:0072511	divalent inorganic cation transport	228	25	15.35	0.01084
GO:0048663	neuron fate commitment	46	8	3.1	0.01085
GO:1903706	regulation of hemopoiesis	149	18	10.03	0.01125
GO:0071555	cell wall organization	21	5	1.41	0.01125
GO:0007606	sensory perception of chemical stimulus	75	11	5.05	0.01129
GO:0008306	associative learning	75	11	5.05	0.01129
GO:0051952	regulation of amine transport	75	11	5.05	0.01129
GO:0048565	digestive tract development	117	15	7.88	0.01181
GO:0060346	bone trabecula formation	14	4	0.94	0.01185
GO:0061430	bone trabecula morphogenesis	14	4	0.94	0.01185
GO:0061437	renal system vasculature development	14	4	0.94	0.01185
GO:0061440	kidney vasculature development	14	4	0.94	0.01185
GO:0045165	cell fate commitment	161	19	10.84	0.0119
GO:0055123	digestive system development	128	16	8.62	0.01199
GO:0021885	forebrain cell migration	38	7	2.56	0.01232
GO:0022029	telencephalon cell migration	38	7	2.56	0.01232
GO:0046530	photoreceptor cell differentiation	66	10	4.44	0.01232
GO:0043277	apoptotic cell clearance	47	8	3.17	0.01233
GO:0006875	cellular metal ion homeostasis	267	28	17.98	0.01296
GO:0003097	renal water transport	3	2	0.2	0.01298
GO:0006601	creatine biosynthetic process	3	2	0.2	0.01298
GO:0007468	regulation of rhodopsin gene expression	3	2	0.2	0.01298
GO:0010041	response to iron(III) ion	3	2	0.2	0.01298
GO:0021797	forebrain anterior/posterior pattern spe...	3	2	0.2	0.01298
GO:0021853	cerebral cortex GABAergic interneuron mi...	3	2	0.2	0.01298
GO:0021877	forebrain neuron fate commitment	3	2	0.2	0.01298
GO:0021892	cerebral cortex GABAergic interneuron di...	3	2	0.2	0.01298
GO:0021894	cerebral cortex GABAergic interneuron de...	3	2	0.2	0.01298
GO:0031657	regulation of cyclin-dependent protein s...	3	2	0.2	0.01298
GO:0031659	positive regulation of cyclin-dependent ...	3	2	0.2	0.01298
GO:0045872	positive regulation of rhodopsin gene ex...	3	2	0.2	0.01298
GO:0046373	L-arabinose metabolic process	3	2	0.2	0.01298
GO:0046398	UDP-glucuronate metabolic process	3	2	0.2	0.01298
GO:0060013	righting reflex	3	2	0.2	0.01298
GO:0060084	synaptic transmission involved in mictur...	3	2	0.2	0.01298
GO:0060467	negative regulation of fertilization	3	2	0.2	0.01298
GO:0060468	prevention of polyspermy	3	2	0.2	0.01298
GO:0060846	blood vessel endothelial cell fate commi...	3	2	0.2	0.01298
GO:0060847	endothelial cell fate specification	3	2	0.2	0.01298
GO:0072177	mesonephric duct development	3	2	0.2	0.01298
GO:0097101	blood vessel endothelial cell fate speci...	3	2	0.2	0.01298
GO:0097102	endothelial tip cell fate specification	3	2	0.2	0.01298
GO:0099550	trans-synaptic signalling, modulating sy...	3	2	0.2	0.01298
GO:2000360	negative regulation of binding of sperm ...	3	2	0.2	0.01298
GO:0030043	actin filament fragmentation	8	3	0.54	0.01319
GO:0055093	response to hyperoxia	8	3	0.54	0.01319
GO:0060441	epithelial tube branching involved in lu...	8	3	0.54	0.01319
GO:0072021	ascending thin limb development	8	3	0.54	0.01319
GO:0072218	metanephric ascending thin limb developm...	8	3	0.54	0.01319
GO:0051693	actin filament capping	30	6	2.02	0.01349
GO:0060113	inner ear receptor cell differentiation	77	11	5.19	0.01364
GO:0030030	cell projection organization	1013	86	68.22	0.01365
GO:0048705	skeletal system morphogenesis	119	15	8.01	0.01367
GO:0001763	morphogenesis of a branching structure	130	16	8.75	0.01378
GO:0030042	actin filament depolymerization	48	8	3.23	0.01395
GO:0006911	phagocytosis, engulfment	39	7	2.63	0.01416
GO:0042398	cellular modified amino acid biosyntheti...	39	7	2.63	0.01416
GO:0019226	transmission of nerve impulse	58	9	3.91	0.01478
GO:0007417	central nervous system development	583	53	39.26	0.01513
GO:0051259	protein oligomerization	319	32	21.48	0.01525
GO:0019934	cGMP-mediated signaling	15	4	1.01	0.01532
GO:0021884	forebrain neuron development	15	4	1.01	0.01532
GO:0044057	regulation of system process	381	37	25.66	0.01549
GO:0010721	negative regulation of cell development	200	22	13.47	0.01561
GO:0072078	nephron tubule morphogenesis	59	9	3.97	0.01643
GO:0072088	nephron epithelium morphogenesis	59	9	3.97	0.01643
GO:0001764	neuron migration	100	13	6.73	0.01644
GO:0045229	external encapsulating structure organiz...	23	5	1.55	0.01665
GO:0042325	regulation of phosphorylation	769	67	51.79	0.01673
GO:0072009	nephron epithelium development	90	12	6.06	0.01722
GO:1903524	positive regulation of blood circulation	101	13	6.8	0.01775
GO:0042490	mechanoreceptor differentiation	80	11	5.39	0.01784
GO:0009583	detection of light stimulus	70	10	4.71	0.01822
GO:0061333	renal tubule morphogenesis	70	10	4.71	0.01822
GO:0072028	nephron morphogenesis	60	9	4.04	0.01822
GO:0030835	negative regulation of actin filament de...	32	6	2.15	0.01837
GO:0060291	long-term synaptic potentiation	32	6	2.15	0.01837
GO:0035987	endodermal cell differentiation	41	7	2.76	0.01844
GO:0010876	lipid localization	227	24	15.29	0.01862
GO:0010543	regulation of platelet activation	9	3	0.61	0.01881
GO:0021895	cerebral cortex neuron differentiation	9	3	0.61	0.01881
GO:0043052	thermotaxis	9	3	0.61	0.01881
GO:0070293	renal absorption	9	3	0.61	0.01881
GO:0072102	glomerulus morphogenesis	9	3	0.61	0.01881
GO:0072235	metanephric distal tubule development	9	3	0.61	0.01881
GO:0072236	metanephric loop of Henle development	9	3	0.61	0.01881
GO:0090330	regulation of platelet aggregation	9	3	0.61	0.01881
GO:0035637	multicellular organismal signaling	102	13	6.87	0.01914
GO:0010669	epithelial structure maintenance	16	4	1.08	0.01936
GO:0021983	pituitary gland development	16	4	1.08	0.01936
GO:0050966	detection of mechanical stimulus involve...	16	4	1.08	0.01936
GO:0003073	regulation of systemic arterial blood pr...	81	11	5.45	0.01943
GO:0015837	amine transport	81	11	5.45	0.01943
GO:0051241	negative regulation of multicellular org...	566	51	38.12	0.01971
GO:0001658	branching involved in ureteric bud morph...	51	8	3.43	0.01973
GO:0015800	acidic amino acid transport	24	5	1.62	0.01989
GO:0019321	pentose metabolic process	24	5	1.62	0.01989
GO:0060993	kidney morphogenesis	71	10	4.78	0.01997
Cluster 3
GO.ID	Term	Annotated	Significant	Expected	classicFisher
GO:0010579	positive regulation of adenylate cyclase...	45	11	2.92	0.00011
GO:0014075	response to amine	45	11	2.92	0.00011
GO:0060079	excitatory postsynaptic potential	47	11	3.05	0.00016
GO:0050728	negative regulation of inflammatory resp...	80	15	5.2	0.00017
GO:0006820	anion transport	409	46	26.58	0.00018
GO:0045761	regulation of adenylate cyclase activity	167	24	10.85	0.0002
GO:0031281	positive regulation of cyclase activity	90	16	5.85	0.0002
GO:1901652	response to peptide	296	36	19.24	0.0002
GO:0050877	neurological system process	641	65	41.66	0.0002
GO:0032400	melanosome localization	15	6	0.97	0.00022
GO:0032401	establishment of melanosome localization	15	6	0.97	0.00022
GO:0051349	positive regulation of lyase activity	91	16	5.91	0.00023
GO:0010817	regulation of hormone levels	254	32	16.51	0.00024
GO:0001963	synaptic transmission, dopaminergic	34	9	2.21	0.00024
GO:0008015	blood circulation	392	44	25.48	0.00026
GO:0030808	regulation of nucleotide biosynthetic pr...	245	31	15.92	0.00027
GO:1900371	regulation of purine nucleotide biosynth...	245	31	15.92	0.00027
GO:0022408	negative regulation of cell-cell adhesio...	66	13	4.29	0.00027
GO:0050868	negative regulation of T cell activation	42	10	2.73	0.00028
GO:1903038	negative regulation of leukocyte cell-ce...	42	10	2.73	0.00028
GO:0045017	glycerolipid biosynthetic process	121	19	7.86	0.00029
GO:0031348	negative regulation of defense response	102	17	6.63	0.00029
GO:0046634	regulation of alpha-beta T cell activati...	35	9	2.27	0.0003
GO:0052652	cyclic purine nucleotide metabolic proce...	259	32	16.83	0.00034
GO:0005513	detection of calcium ion	16	6	1.04	0.00034
GO:0031279	regulation of cyclase activity	174	24	11.31	0.00037
GO:0009190	cyclic nucleotide biosynthetic process	261	32	16.96	0.00039
GO:0006811	ion transport	964	89	62.66	0.00039
GO:1901698	response to nitrogen compound	656	65	42.64	0.00039
GO:0007270	neuron-neuron synaptic transmission	115	18	7.47	0.00043
GO:1903035	negative regulation of response to wound...	125	19	8.12	0.00044
GO:0046486	glycerolipid metabolic process	219	28	14.23	0.00045
GO:0051339	regulation of lyase activity	177	24	11.5	0.00048
GO:0030802	regulation of cyclic nucleotide biosynth...	242	30	15.73	0.00048
GO:0006692	prostanoid metabolic process	17	6	1.1	0.00049
GO:0006693	prostaglandin metabolic process	17	6	1.1	0.00049
GO:0051875	pigment granule localization	17	6	1.1	0.00049
GO:0051905	establishment of pigment granule localiz...	17	6	1.1	0.00049
GO:0002695	negative regulation of leukocyte activat...	53	11	3.44	0.0005
GO:0044057	regulation of system process	381	42	24.76	0.00052
GO:0042391	regulation of membrane potential	244	30	15.86	0.00055
GO:0044763	single-organism cellular process	8483	591	551.37	0.00057
GO:0003073	regulation of systemic arterial blood pr...	81	14	5.26	0.00066
GO:0009187	cyclic nucleotide metabolic process	292	34	18.98	0.00066
GO:0003044	regulation of systemic arterial blood pr...	55	11	3.57	0.0007
GO:0023056	positive regulation of signaling	799	75	51.93	0.00071
GO:0030072	peptide hormone secretion	110	17	7.15	0.00071
GO:0051250	negative regulation of lymphocyte activa...	47	10	3.05	0.00073
GO:0032101	regulation of response to external stimu...	424	45	27.56	0.00076
GO:1903524	positive regulation of blood circulation	101	16	6.56	0.00076
GO:1901137	carbohydrate derivative biosynthetic pro...	724	69	47.06	0.00077
GO:0090277	positive regulation of peptide hormone s...	32	8	2.08	0.0008
GO:0010647	positive regulation of cell communicatio...	816	76	53.04	0.00081
GO:0032781	positive regulation of ATPase activity	25	7	1.62	0.00081
GO:0007200	phospholipase C-activating G-protein cou...	83	14	5.39	0.00085
GO:0071333	cellular response to glucose stimulus	65	12	4.22	0.00086
GO:0030799	regulation of cyclic nucleotide metaboli...	263	31	17.09	0.00092
GO:0043068	positive regulation of programmed cell d...	286	33	18.59	0.00093
GO:0034110	regulation of homotypic cell-cell adhesi...	103	16	6.69	0.00095
GO:0032402	melanosome transport	13	5	0.84	0.00095
GO:0071402	cellular response to lipoprotein particl...	19	6	1.23	0.00096
GO:0071404	cellular response to low-density lipopro...	19	6	1.23	0.00096
GO:0002790	peptide secretion	113	17	7.34	0.00096
GO:0002793	positive regulation of peptide secretion	33	8	2.14	0.00099
GO:0015816	glycine transport	8	4	0.52	0.001
GO:0009749	response to glucose	94	15	6.11	0.00102
GO:0008611	ether lipid biosynthetic process	4	3	0.26	0.00104
GO:0046504	glycerol ether biosynthetic process	4	3	0.26	0.00104
GO:0097384	cellular lipid biosynthetic process	4	3	0.26	0.00104
GO:1901503	ether biosynthetic process	4	3	0.26	0.00104
GO:0001993	regulation of systemic arterial blood pr...	41	9	2.66	0.00105
GO:0032228	regulation of synaptic transmission, GAB...	41	9	2.66	0.00105
GO:0015849	organic acid transport	243	29	15.79	0.0011
GO:0046942	carboxylic acid transport	243	29	15.79	0.0011
GO:0071326	cellular response to monosaccharide stim...	67	12	4.35	0.00114
GO:0071331	cellular response to hexose stimulus	67	12	4.35	0.00114
GO:0010942	positive regulation of cell death	313	35	20.34	0.00115
GO:0051234	establishment of localization	3093	238	201.04	0.00117
GO:0006810	transport	3022	233	196.42	0.00121
GO:0023061	signal release	222	27	14.43	0.00121
GO:0003085	negative regulation of systemic arterial...	34	8	2.21	0.00123
GO:0046474	glycerophospholipid biosynthetic process	96	15	6.24	0.00127
GO:0071774	response to fibroblast growth factor	126	18	8.19	0.00128
GO:0007631	feeding behavior	106	16	6.89	0.0013
GO:0001678	cellular glucose homeostasis	68	12	4.42	0.0013
GO:0021587	cerebellum morphogenesis	27	7	1.75	0.00134
GO:0090407	organophosphate biosynthetic process	548	54	35.62	0.00136
GO:0043065	positive regulation of apoptotic process	281	32	18.26	0.00137
GO:0030817	regulation of cAMP biosynthetic process	224	27	14.56	0.00138
GO:0090066	regulation of anatomical structure size	365	39	23.72	0.00147
GO:0030001	metal ion transport	463	47	30.09	0.0015
GO:1901565	organonitrogen compound catabolic proces...	306	34	19.89	0.0015
GO:0045776	negative regulation of blood pressure	43	9	2.79	0.0015
GO:0046887	positive regulation of hormone secretion	43	9	2.79	0.0015
GO:0009746	response to hexose	98	15	6.37	0.00158
GO:0034284	response to monosaccharide	98	15	6.37	0.00158
GO:0006140	regulation of nucleotide metabolic proce...	307	34	19.95	0.00159
GO:0071705	nitrogen compound transport	541	53	35.16	0.0017
GO:0051924	regulation of calcium ion transport	89	14	5.78	0.00171
GO:1903859	regulation of dendrite extension	9	4	0.58	0.00171
GO:1903861	positive regulation of dendrite extensio...	9	4	0.58	0.00171
GO:0042310	vasoconstriction	99	15	6.43	0.00175
GO:0046631	alpha-beta T cell activation	44	9	2.86	0.00178
GO:0060193	positive regulation of lipase activity	36	8	2.34	0.00182
GO:0030804	positive regulation of cyclic nucleotide...	151	20	9.81	0.00182
GO:0006650	glycerophospholipid metabolic process	162	21	10.53	0.00186
GO:1902578	single-organism localization	2655	206	172.57	0.00193
GO:0030801	positive regulation of cyclic nucleotide...	152	20	9.88	0.00198
GO:0030810	positive regulation of nucleotide biosyn...	152	20	9.88	0.00198
GO:1900373	positive regulation of purine nucleotide...	152	20	9.88	0.00198
GO:0050804	modulation of synaptic transmission	241	28	15.66	0.00198
GO:0050926	regulation of positive chemotaxis	15	5	0.97	0.00199
GO:0050927	positive regulation of positive chemotax...	15	5	0.97	0.00199
GO:0051904	pigment granule transport	15	5	0.97	0.00199
GO:0044281	small molecule metabolic process	1633	134	106.14	0.002
GO:0023051	regulation of signaling	1717	140	111.6	0.00201
GO:0006171	cAMP biosynthetic process	230	27	14.95	0.00204
GO:0021575	hindbrain morphogenesis	29	7	1.88	0.00211
GO:0035249	synaptic transmission, glutamatergic	54	10	3.51	0.00223
GO:0002931	response to ischemia	22	6	1.43	0.00224
GO:0055094	response to lipoprotein particle	22	6	1.43	0.00224
GO:0055098	response to low-density lipoprotein part...	22	6	1.43	0.00224
GO:0032102	negative regulation of response to exter...	187	23	12.15	0.00233
GO:0030073	insulin secretion	92	14	5.98	0.00236
GO:0007600	sensory perception	387	40	25.15	0.00237
GO:0051716	cellular response to stimulus	3946	293	256.48	0.00242
GO:0050896	response to stimulus	4999	363	324.92	0.00242
GO:0007193	adenylate cyclase-inhibiting G-protein c...	46	9	2.99	0.00247
GO:0046485	ether lipid metabolic process	5	3	0.32	0.00248
GO:0048633	positive regulation of skeletal muscle t...	5	3	0.32	0.00248
GO:0021549	cerebellum development	64	11	4.16	0.00255
GO:0015711	organic anion transport	304	33	19.76	0.00256
GO:0071880	adenylate cyclase-activating adrenergic ...	55	10	3.57	0.00257
GO:1903825	organic acid transmembrane transport	55	10	3.57	0.00257
GO:0046879	hormone secretion	134	18	8.71	0.00258
GO:0032940	secretion by cell	590	56	38.35	0.00259
GO:0032024	positive regulation of insulin secretion	30	7	1.95	0.0026
GO:0050863	regulation of T cell activation	93	14	6.04	0.00261
GO:1900542	regulation of purine nucleotide metaboli...	305	33	19.82	0.0027
GO:0097484	dendrite extension	10	4	0.65	0.00271
GO:0060613	fat pad development	16	5	1.04	0.00274
GO:0071305	cellular response to vitamin D	16	5	1.04	0.00274
GO:2000036	regulation of stem cell population maint...	16	5	1.04	0.00274
GO:0002025	vasodilation by norepinephrine-epinephri...	23	6	1.49	0.00287
GO:0035773	insulin secretion involved in cellular r...	23	6	1.49	0.00287
GO:0051239	regulation of multicellular organismal p...	1621	132	105.36	0.00288
GO:1903037	regulation of leukocyte cell-cell adhesi...	94	14	6.11	0.00289
GO:0098602	single organism cell adhesion	331	35	21.51	0.00298
GO:0065008	regulation of biological quality	2233	175	145.14	0.00305
GO:0071322	cellular response to carbohydrate stimul...	75	12	4.87	0.00308
GO:0042133	neurotransmitter metabolic process	31	7	2.01	0.00317
GO:0051592	response to calcium ion	95	14	6.17	0.00319
GO:0044708	single-organism behavior	357	37	23.2	0.00324
GO:0045907	positive regulation of vasoconstriction	66	11	4.29	0.00327
GO:0006812	cation transport	649	60	42.18	0.00337
GO:0070838	divalent metal ion transport	227	26	14.75	0.00343
GO:0030856	regulation of epithelial cell differenti...	76	12	4.94	0.00345
GO:0006865	amino acid transport	127	17	8.25	0.00348
GO:0016337	single organismal cell-cell adhesion	298	32	19.37	0.00349
GO:0043269	regulation of ion transport	239	27	15.53	0.00351
GO:2001235	positive regulation of apoptotic signali...	86	13	5.59	0.00353
GO:0044710	single-organism metabolic process	3702	275	240.62	0.00353
GO:0046058	cAMP metabolic process	251	28	16.31	0.00357
GO:0061724	lipophagy	24	6	1.56	0.00362
GO:1904502	regulation of lipophagy	24	6	1.56	0.00362
GO:1904504	positive regulation of lipophagy	24	6	1.56	0.00362
GO:0072511	divalent inorganic cation transport	228	26	14.82	0.00364
GO:0007162	negative regulation of cell adhesion	117	16	7.6	0.00364
GO:0060191	regulation of lipase activity	40	8	2.6	0.00368
GO:0030814	regulation of cAMP metabolic process	240	27	15.6	0.00372
GO:0071875	adrenergic receptor signaling pathway	58	10	3.77	0.00384
GO:0051932	synaptic transmission, GABAergic	49	9	3.18	0.00387
GO:0006694	steroid biosynthetic process	97	14	6.3	0.00387
GO:0008217	regulation of blood pressure	129	17	8.38	0.0041
GO:0010646	regulation of cell communication	1736	139	112.83	0.00413
GO:0002086	diaphragm contraction	2	2	0.13	0.00422
GO:0003011	involuntary skeletal muscle contraction	2	2	0.13	0.00422
GO:0003059	positive regulation of the force of hear...	2	2	0.13	0.00422
GO:0006212	uracil catabolic process	2	2	0.13	0.00422
GO:0015993	molecular hydrogen transport	2	2	0.13	0.00422
GO:0030846	termination of RNA polymerase II transcr...	2	2	0.13	0.00422
GO:0031554	regulation of DNA-templated transcriptio...	2	2	0.13	0.00422
GO:0045175	basal protein localization	2	2	0.13	0.00422
GO:0060282	positive regulation of oocyte developmen...	2	2	0.13	0.00422
GO:0060566	positive regulation of DNA-templated tra...	2	2	0.13	0.00422
GO:1904594	regulation of termination of RNA polymer...	2	2	0.13	0.00422
GO:1904595	positive regulation of termination of RN...	2	2	0.13	0.00422
GO:2000804	regulation of termination of RNA polymer...	2	2	0.13	0.00422
GO:2000806	positive regulation of termination of RN...	2	2	0.13	0.00422
GO:0019229	regulation of vasoconstriction	78	12	5.07	0.00429
GO:0051966	regulation of synaptic transmission, glu...	41	8	2.66	0.00431
GO:0090276	regulation of peptide hormone secretion	88	13	5.72	0.00432
GO:1903522	regulation of blood circulation	185	22	12.02	0.00434
GO:0001775	cell activation	401	40	26.06	0.00443
GO:0050727	regulation of inflammatory response	130	17	8.45	0.00443
GO:0045981	positive regulation of nucleotide metabo...	163	20	10.59	0.00448
GO:1900544	positive regulation of purine nucleotide...	163	20	10.59	0.00448
GO:1901098	positive regulation of autophagosome mat...	25	6	1.62	0.0045
GO:2001233	regulation of apoptotic signaling pathwa...	152	19	9.88	0.00451
GO:0006816	calcium ion transport	197	23	12.8	0.00452
GO:0072522	purine-containing compound biosynthetic ...	340	35	22.1	0.00459
GO:0010518	positive regulation of phospholipase act...	33	7	2.14	0.0046
GO:0043462	regulation of ATPase activity	33	7	2.14	0.0046
GO:0045682	regulation of epidermis development	33	7	2.14	0.0046
GO:0022037	metencephalon development	69	11	4.48	0.00465
GO:0014850	response to muscle activity	6	3	0.39	0.00472
GO:0032495	response to muramyl dipeptide	6	3	0.39	0.00472
GO:0035020	regulation of Rac protein signal transdu...	6	3	0.39	0.00472
GO:0046135	pyrimidine nucleoside catabolic process	6	3	0.39	0.00472
GO:0048263	determination of dorsal identity	6	3	0.39	0.00472
GO:0002791	regulation of peptide secretion	89	13	5.78	0.00476
GO:0035728	response to hepatocyte growth factor	18	5	1.17	0.00482
GO:0035729	cellular response to hepatocyte growth f...	18	5	1.17	0.00482
GO:0098815	modulation of excitatory postsynaptic po...	18	5	1.17	0.00482
GO:1901653	cellular response to peptide	153	19	9.94	0.00484
GO:0009611	response to wounding	430	42	27.95	0.00521
GO:0015833	peptide transport	143	18	9.29	0.00522
GO:0051179	localization	3832	282	249.07	0.00527
GO:0009100	glycoprotein metabolic process	307	32	19.95	0.00546
GO:0003333	amino acid transmembrane transport	34	7	2.21	0.00547
GO:0050795	regulation of behavior	166	20	10.79	0.0055
GO:0035556	intracellular signal transduction	1413	115	91.84	0.00557
GO:0010959	regulation of metal ion transport	144	18	9.36	0.00561
GO:0009152	purine ribonucleotide biosynthetic proce...	320	33	20.8	0.00566
GO:0017121	phospholipid scrambling	12	4	0.78	0.00575
GO:0021692	cerebellar Purkinje cell layer morphogen...	12	4	0.78	0.00575
GO:0043116	negative regulation of vascular permeabi...	12	4	0.78	0.00575
GO:0030902	hindbrain development	91	13	5.91	0.00577
GO:0050905	neuromuscular process	71	11	4.61	0.0058
GO:0038127	ERBB signaling pathway	52	9	3.38	0.00582
GO:0008654	phospholipid biosynthetic process	134	17	8.71	0.00603
GO:0030816	positive regulation of cAMP metabolic pr...	134	17	8.71	0.00603
GO:0030819	positive regulation of cAMP biosynthetic...	134	17	8.71	0.00603
GO:0009306	protein secretion	237	26	15.4	0.00607
GO:0021696	cerebellar cortex morphogenesis	19	5	1.23	0.00619
GO:0006164	purine nucleotide biosynthetic process	322	33	20.93	0.00622
GO:0098656	anion transmembrane transport	92	13	5.98	0.00633
GO:0046903	secretion	708	63	46.02	0.00635
GO:0048583	regulation of response to stimulus	1944	152	126.35	0.00657
GO:0032501	multicellular organismal process	4388	318	285.21	0.0067
GO:1901096	regulation of autophagosome maturation	27	6	1.75	0.00674
GO:0006486	protein glycosylation	239	26	15.53	0.00676
GO:0043413	macromolecule glycosylation	239	26	15.53	0.00676
GO:0043270	positive regulation of ion transport	147	18	9.55	0.00694
GO:0001503	ossification	228	25	14.82	0.00708
GO:0070085	glycosylation	240	26	15.6	0.00713
GO:0044765	single-organism transport	2526	192	164.18	0.0072
GO:0019637	organophosphate metabolic process	874	75	56.81	0.00736
GO:0010517	regulation of phospholipase activity	36	7	2.34	0.00759
GO:1901615	organic hydroxy compound metabolic proce...	339	34	22.03	0.00765
GO:0007173	epidermal growth factor receptor signali...	45	8	2.92	0.00774
GO:0033059	cellular pigmentation	45	8	2.92	0.00774
GO:0003009	skeletal muscle contraction	20	5	1.3	0.00782
GO:0033280	response to vitamin D	20	5	1.3	0.00782
GO:0071295	cellular response to vitamin	20	5	1.3	0.00782
GO:1904377	positive regulation of protein localizat...	20	5	1.3	0.00782
GO:0009101	glycoprotein biosynthetic process	278	29	18.07	0.00783
GO:0021702	cerebellar Purkinje cell differentiation	7	3	0.45	0.00785
GO:0042445	hormone metabolic process	105	14	6.82	0.00788
GO:0006488	dolichol-linked oligosaccharide biosynth...	13	4	0.84	0.00789
GO:0009914	hormone transport	149	18	9.68	0.00797
GO:0042886	amide transport	149	18	9.68	0.00797
GO:0040012	regulation of locomotion	441	42	28.66	0.00801
GO:0022407	regulation of cell-cell adhesion	138	17	8.97	0.00807
GO:0009260	ribonucleotide biosynthetic process	328	33	21.32	0.00814
GO:0016053	organic acid biosynthetic process	207	23	13.45	0.00818
GO:0046394	carboxylic acid biosynthetic process	207	23	13.45	0.00818
GO:0006576	cellular biogenic amine metabolic proces...	95	13	6.17	0.00828
GO:0008543	fibroblast growth factor receptor signal...	95	13	6.17	0.00828
GO:1902531	regulation of intracellular signal trans...	947	80	61.55	0.00841
GO:0051240	positive regulation of multicellular org...	852	73	55.38	0.00844
GO:0046390	ribose phosphate biosynthetic process	329	33	21.38	0.00851
GO:0001505	regulation of neurotransmitter levels	150	18	9.75	0.00852
GO:0009743	response to carbohydrate	117	15	7.6	0.00869
GO:0006066	alcohol metabolic process	256	27	16.64	0.00875
GO:0045777	positive regulation of blood pressure	37	7	2.4	0.00884
GO:0033555	multicellular organismal response to str...	46	8	2.99	0.00885
GO:0002065	columnar/cuboidal epithelial cell differ...	96	13	6.24	0.00903
GO:0065009	regulation of molecular function	1254	102	81.51	0.00912
GO:1903532	positive regulation of secretion by cell	174	20	11.31	0.00918
GO:0009966	regulation of signal transduction	1438	115	93.47	0.00951
GO:0043114	regulation of vascular permeability	29	6	1.88	0.00968
GO:0044090	positive regulation of vacuole organizat...	29	6	1.88	0.00968
GO:0050879	multicellular organismal movement	29	6	1.88	0.00968
GO:0050881	musculoskeletal movement	29	6	1.88	0.00968
GO:0003321	positive regulation of blood pressure by...	21	5	1.36	0.00973
GO:0009164	nucleoside catabolic process	21	5	1.36	0.00973
GO:0061178	regulation of insulin secretion involved...	21	5	1.36	0.00973
GO:0001708	cell fate specification	66	10	4.29	0.00975
GO:1901617	organic hydroxy compound biosynthetic pr...	119	15	7.73	0.01011
GO:0009719	response to endogenous stimulus	1092	90	70.98	0.01012
GO:0072529	pyrimidine-containing compound catabolic...	14	4	0.91	0.01048
GO:0048584	positive regulation of response to stimu...	984	82	63.96	0.01068
GO:0006644	phospholipid metabolic process	248	26	16.12	0.01073
GO:0007254	JNK cascade	109	14	7.08	0.01086
GO:0046883	regulation of hormone secretion	120	15	7.8	0.01089
GO:0000165	MAPK cascade	476	44	30.94	0.01119
GO:1903530	regulation of secretion by cell	348	34	22.62	0.01119
GO:0051094	positive regulation of developmental pro...	634	56	41.21	0.01127
GO:0050865	regulation of cell activation	166	19	10.79	0.01141
GO:0050714	positive regulation of protein secretion	99	13	6.43	0.01158
GO:0044283	small molecule biosynthetic process	349	34	22.68	0.01166
GO:0015807	L-amino acid transport	39	7	2.53	0.01181
GO:0031347	regulation of defense response	250	26	16.25	0.01182
GO:0014002	astrocyte development	22	5	1.43	0.01193
GO:2000378	negative regulation of reactive oxygen s...	22	5	1.43	0.01193
GO:0006638	neutral lipid metabolic process	68	10	4.42	0.01196
GO:0006285	base-excision repair, AP site formation	8	3	0.52	0.01197
GO:0021694	cerebellar Purkinje cell layer formation	8	3	0.52	0.01197
GO:0048630	skeletal muscle tissue growth	8	3	0.52	0.01197
GO:0048631	regulation of skeletal muscle tissue gro...	8	3	0.52	0.01197
GO:0061588	calcium activated phospholipid scramblin...	8	3	0.52	0.01197
GO:0061589	calcium activated phosphatidylserine scr...	8	3	0.52	0.01197
GO:0061590	calcium activated phosphatidylcholine sc...	8	3	0.52	0.01197
GO:0061591	calcium activated galactosylceramide scr...	8	3	0.52	0.01197
GO:0097120	receptor localization to synapse	8	3	0.52	0.01197
GO:0006208	pyrimidine nucleobase catabolic process	3	2	0.19	0.01211
GO:0006210	thymine catabolic process	3	2	0.19	0.01211
GO:0016332	establishment or maintenance of polarity...	3	2	0.19	0.01211
GO:0019859	thymine metabolic process	3	2	0.19	0.01211
GO:0019860	uracil metabolic process	3	2	0.19	0.01211
GO:0070431	nucleotide-binding oligomerization domai...	3	2	0.19	0.01211
GO:1904672	regulation of somatic stem cell populati...	3	2	0.19	0.01211
GO:1904776	regulation of protein localization to ce...	3	2	0.19	0.01211
GO:1904778	positive regulation of protein localizat...	3	2	0.19	0.01211
GO:0032103	positive regulation of response to exter...	144	17	9.36	0.01212
GO:0023014	signal transduction by protein phosphory...	493	45	32.04	0.01281
GO:0034220	ion transmembrane transport	441	41	28.66	0.01282
GO:0006690	icosanoid metabolic process	49	8	3.18	0.0129
GO:1901568	fatty acid derivative metabolic process	49	8	3.18	0.0129
GO:0050790	regulation of catalytic activity	1006	83	65.39	0.01299
GO:0097190	apoptotic signaling pathway	240	25	15.6	0.01314
GO:0009653	anatomical structure morphogenesis	1882	145	122.32	0.01317
GO:0051650	establishment of vesicle localization	157	18	10.2	0.01334
GO:0002021	response to dietary excess	15	4	0.97	0.01357
GO:0006490	oligosaccharide-lipid intermediate biosy...	15	4	0.97	0.01357
GO:0019934	cGMP-mediated signaling	15	4	0.97	0.01357
GO:0021697	cerebellar cortex formation	15	4	0.97	0.01357
GO:0032570	response to progesterone	15	4	0.97	0.01357
GO:0033574	response to testosterone	15	4	0.97	0.01357
GO:0050873	brown fat cell differentiation	15	4	0.97	0.01357
GO:0060134	prepulse inhibition	15	4	0.97	0.01357
GO:0044723	single-organism carbohydrate metabolic p...	548	49	35.62	0.01387
GO:0009165	nucleotide biosynthetic process	379	36	24.63	0.01395
GO:1903034	regulation of response to wounding	205	22	13.32	0.014
GO:0016192	vesicle-mediated transport	1037	85	67.4	0.01403
GO:0051345	positive regulation of hydrolase activit...	266	27	17.29	0.01409
GO:1901700	response to oxygen-containing compound	831	70	54.01	0.01413
GO:0007166	cell surface receptor signaling pathway	1247	100	81.05	0.0143
GO:0060612	adipose tissue development	23	5	1.49	0.01445
GO:0048856	anatomical structure development	3396	248	220.73	0.01446
GO:0070374	positive regulation of ERK1 and ERK2 cas...	102	13	6.63	0.01466
GO:0048520	positive regulation of behavior	81	11	5.26	0.0153
GO:0044091	membrane biogenesis	41	7	2.66	0.01543
GO:0045986	negative regulation of smooth muscle con...	32	6	2.08	0.01566
GO:0044344	cellular response to fibroblast growth f...	103	13	6.69	0.01582
GO:0051648	vesicle localization	160	18	10.4	0.01597
GO:1901135	carbohydrate derivative metabolic proces...	1057	86	68.7	0.01609
GO:0034765	regulation of ion transmembrane transpor...	137	16	8.9	0.01613
GO:0050921	positive regulation of chemotaxis	61	9	3.96	0.01634
GO:0043085	positive regulation of catalytic activit...	647	56	42.05	0.01642
GO:0051249	regulation of lymphocyte activation	126	15	8.19	0.01656
GO:0006937	regulation of muscle contraction	149	17	9.68	0.0166
GO:0050796	regulation of insulin secretion	82	11	5.33	0.01667
GO:0050920	regulation of chemotaxis	82	11	5.33	0.01667
GO:1901293	nucleoside phosphate biosynthetic proces...	384	36	24.96	0.0168
GO:0048639	positive regulation of developmental gro...	104	13	6.76	0.01704
GO:0000732	strand displacement	9	3	0.58	0.01709
GO:0045683	negative regulation of epidermis develop...	9	3	0.58	0.01709
GO:0051103	DNA ligation involved in DNA repair	9	3	0.58	0.01709
GO:0072178	nephric duct morphogenesis	9	3	0.58	0.01709
GO:0007596	blood coagulation	138	16	8.97	0.01718
GO:0014823	response to activity	16	4	1.04	0.01719
GO:0030857	negative regulation of epithelial cell d...	16	4	1.04	0.01719
GO:0035019	somatic stem cell population maintenance	16	4	1.04	0.01719
GO:0035418	protein localization to synapse	16	4	1.04	0.01719
GO:0046113	nucleobase catabolic process	16	4	1.04	0.01719
GO:0072010	glomerular epithelium development	16	4	1.04	0.01719
GO:0072112	glomerular visceral epithelial cell diff...	16	4	1.04	0.01719
GO:0072311	glomerular epithelial cell differentiati...	16	4	1.04	0.01719
GO:0015804	neutral amino acid transport	24	5	1.56	0.0173
GO:0097035	regulation of membrane lipid distributio...	24	5	1.56	0.0173
GO:0016042	lipid catabolic process	234	24	15.21	0.0177
GO:0002283	neutrophil activation involved in immune...	83	11	5.39	0.01813
GO:0042119	neutrophil activation	83	11	5.39	0.01813
GO:0043312	neutrophil degranulation	83	11	5.39	0.01813
GO:0007271	synaptic transmission, cholinergic	52	8	3.38	0.01816
GO:0033559	unsaturated fatty acid metabolic process	52	8	3.38	0.01816
GO:0034109	homotypic cell-cell adhesion	186	20	12.09	0.01818
GO:0009967	positive regulation of signal transducti...	705	60	45.82	0.01831
GO:0010720	positive regulation of cell development	285	28	18.52	0.01875
GO:0030855	epithelial cell differentiation	362	34	23.53	0.01927
GO:0044106	cellular amine metabolic process	117	14	7.6	0.01937
GO:0051050	positive regulation of transport	506	45	32.89	0.01946
GO:0036230	granulocyte activation	84	11	5.46	0.01968
GO:0045444	fat cell differentiation	84	11	5.46	0.01968
GO:0006284	base-excision repair	43	7	2.79	0.01978
GO:0007043	cell-cell junction assembly	43	7	2.79	0.01978
GO:0060563	neuroepithelial cell differentiation	43	7	2.79	0.01978
GO:0097352	autophagosome maturation	43	7	2.79	0.01978
GO:0098773	skin epidermis development	43	7	2.79	0.01978
GO:0042063	gliogenesis	152	17	9.88	0.01985
Cluster 4
GO.ID	Term	Annotated	Significant	Expected	classicFisher
GO:0030799	regulation of cyclic nucleotide metaboli...	263	38	20.31	0.00012
GO:0044281	small molecule metabolic process	1633	164	126.11	0.00015
GO:0006613	cotranslational protein targeting to mem...	17	7	1.31	0.00016
GO:0009145	purine nucleoside triphosphate biosynthe...	34	10	2.63	0.00017
GO:0044249	cellular biosynthetic process	3730	337	288.05	0.0002
GO:0006754	ATP biosynthetic process	23	8	1.78	0.00021
GO:0061041	regulation of wound healing	55	13	4.25	0.00022
GO:0007186	G-protein coupled receptor signaling pat...	597	70	46.1	0.00026
GO:1901576	organic substance biosynthetic process	3812	342	294.39	0.0003
GO:0042273	ribosomal large subunit biogenesis	50	12	3.86	0.00033
GO:1901135	carbohydrate derivative metabolic proces...	1057	111	81.63	0.0004
GO:0051174	regulation of phosphorus metabolic proce...	1003	106	77.46	0.00044
GO:1903034	regulation of response to wounding	205	30	15.83	0.0005
GO:0000027	ribosomal large subunit assembly	20	7	1.54	0.00051
GO:0043616	keratinocyte proliferation	20	7	1.54	0.00051
GO:0019220	regulation of phosphate metabolic proces...	998	105	77.07	0.00055
GO:0007586	digestion	108	19	8.34	0.00056
GO:0006614	SRP-dependent cotranslational protein ta...	15	6	1.16	0.00057
GO:1900542	regulation of purine nucleotide metaboli...	305	40	23.55	0.00065
GO:0009206	purine ribonucleoside triphosphate biosy...	33	9	2.55	0.00067
GO:0006140	regulation of nucleotide metabolic proce...	307	40	23.71	0.00074
GO:0009058	biosynthetic process	3886	344	300.1	0.00083
GO:0015889	cobalamin transport	7	4	0.54	0.00102
GO:1904683	regulation of metalloendopeptidase activ...	7	4	0.54	0.00102
GO:1904684	negative regulation of metalloendopeptid...	7	4	0.54	0.00102
GO:0006665	sphingolipid metabolic process	88	16	6.8	0.00103
GO:0042254	ribosome biogenesis	224	31	17.3	0.00106
GO:0009201	ribonucleoside triphosphate biosynthetic...	35	9	2.7	0.00106
GO:0006612	protein targeting to membrane	73	14	5.64	0.00122
GO:0010837	regulation of keratinocyte proliferation	17	6	1.31	0.00123
GO:0009142	nucleoside triphosphate biosynthetic pro...	43	10	3.32	0.00132
GO:0032459	regulation of protein oligomerization	12	5	0.93	0.00136
GO:0006099	tricarboxylic acid cycle	30	8	2.32	0.00155
GO:0050790	regulation of catalytic activity	1006	103	77.69	0.00156
GO:0001932	regulation of protein phosphorylation	715	77	55.22	0.00161
GO:0046129	purine ribonucleoside biosynthetic proce...	67	13	5.17	0.00161
GO:0030193	regulation of blood coagulation	37	9	2.86	0.00162
GO:1900046	regulation of hemostasis	37	9	2.86	0.00162
GO:0032501	multicellular organismal process	4388	381	338.87	0.00163
GO:1903054	negative regulation of extracellular mat...	4	3	0.31	0.00173
GO:0042451	purine nucleoside biosynthetic process	68	13	5.25	0.00186
GO:0071704	organic substance metabolic process	7244	601	559.42	0.00186
GO:0000768	syncytium formation by plasma membrane f...	31	8	2.39	0.00195
GO:0050818	regulation of coagulation	38	9	2.93	0.00198
GO:0042455	ribonucleoside biosynthetic process	77	14	5.95	0.00208
GO:1901137	carbohydrate derivative biosynthetic pro...	724	77	55.91	0.00226
GO:0009060	aerobic respiration	46	10	3.55	0.00226
GO:0006101	citrate metabolic process	32	8	2.47	0.00243
GO:0006949	syncytium formation	32	8	2.47	0.00243
GO:0030818	negative regulation of cAMP biosynthetic...	32	8	2.47	0.00243
GO:0044238	primary metabolic process	6878	572	531.16	0.00247
GO:0044707	single-multicellular organism process	3970	346	306.59	0.00248
GO:0065009	regulation of molecular function	1254	123	96.84	0.00264
GO:0009163	nucleoside biosynthetic process	79	14	6.1	0.00267
GO:0007194	negative regulation of adenylate cyclase...	26	7	2.01	0.00286
GO:0031280	negative regulation of cyclase activity	26	7	2.01	0.00286
GO:0030803	negative regulation of cyclic nucleotide...	33	8	2.55	0.00299
GO:0009725	response to hormone	544	60	42.01	0.00301
GO:0032642	regulation of chemokine production	20	6	1.54	0.00315
GO:0043124	negative regulation of I-kappaB kinase/N...	48	10	3.71	0.00316
GO:0030816	positive regulation of cAMP metabolic pr...	134	20	10.35	0.00324
GO:0030819	positive regulation of cAMP biosynthetic...	134	20	10.35	0.00324
GO:0032675	regulation of interleukin-6 production	64	12	4.94	0.00325
GO:0006448	regulation of translational elongation	9	4	0.7	0.00325
GO:0009127	purine nucleoside monophosphate biosynth...	41	9	3.17	0.00346
GO:0009168	purine ribonucleoside monophosphate bios...	41	9	3.17	0.00346
GO:0001933	negative regulation of protein phosphory...	163	23	12.59	0.00347
GO:0030279	negative regulation of ossification	27	7	2.09	0.00361
GO:0002532	production of molecular mediator involve...	34	8	2.63	0.00365
GO:0032635	interleukin-6 production	65	12	5.02	0.00371
GO:0006689	ganglioside catabolic process	5	3	0.39	0.00408
GO:0032460	negative regulation of protein oligomeri...	5	3	0.39	0.00408
GO:0032462	regulation of protein homooligomerizatio...	5	3	0.39	0.00408
GO:0032602	chemokine production	21	6	1.62	0.00413
GO:0045047	protein targeting to ER	21	6	1.62	0.00413
GO:0043086	negative regulation of catalytic activit...	285	35	22.01	0.00415
GO:0001778	plasma membrane repair	15	5	1.16	0.00424
GO:0032369	negative regulation of lipid transport	15	5	1.16	0.00424
GO:1901659	glycosyl compound biosynthetic process	83	14	6.41	0.00426
GO:0010466	negative regulation of peptidase activit...	50	10	3.86	0.00431
GO:0006805	xenobiotic metabolic process	35	8	2.7	0.00442
GO:0030809	negative regulation of nucleotide biosyn...	35	8	2.7	0.00442
GO:0071466	cellular response to xenobiotic stimulus	35	8	2.7	0.00442
GO:0072350	tricarboxylic acid metabolic process	35	8	2.7	0.00442
GO:1900372	negative regulation of purine nucleotide...	35	8	2.7	0.00442
GO:0006793	phosphorus metabolic process	1868	173	144.26	0.00447
GO:0051350	negative regulation of lyase activity	28	7	2.16	0.0045
GO:0051241	negative regulation of multicellular org...	566	61	43.71	0.00469
GO:0006469	negative regulation of protein kinase ac...	84	14	6.49	0.00475
GO:0070373	negative regulation of ERK1 and ERK2 cas...	22	6	1.7	0.00531
GO:0090407	organophosphate biosynthetic process	548	59	42.32	0.00549
GO:0010563	negative regulation of phosphorus metabo...	280	34	21.62	0.00557
GO:0045936	negative regulation of phosphate metabol...	280	34	21.62	0.00557
GO:0006796	phosphate-containing compound metabolic ...	1831	169	141.4	0.0057
GO:0032722	positive regulation of chemokine product...	16	5	1.24	0.00578
GO:1901700	response to oxygen-containing compound	831	84	64.17	0.00586
GO:0042221	response to chemical	2147	195	165.8	0.00586
GO:0009605	response to external stimulus	1249	120	96.46	0.0059
GO:0000461	endonucleolytic cleavage to generate mat...	2	2	0.15	0.00596
GO:0015860	purine nucleoside transmembrane transpor...	2	2	0.15	0.00596
GO:0033341	regulation of collagen binding	2	2	0.15	0.00596
GO:0033342	negative regulation of collagen binding	2	2	0.15	0.00596
GO:0042374	phylloquinone metabolic process	2	2	0.15	0.00596
GO:0042376	phylloquinone catabolic process	2	2	0.15	0.00596
GO:1901642	nucleoside transmembrane transport	2	2	0.15	0.00596
GO:1901662	quinone catabolic process	2	2	0.15	0.00596
GO:1903297	regulation of hypoxia-induced intrinsic ...	2	2	0.15	0.00596
GO:1903298	negative regulation of hypoxia-induced i...	2	2	0.15	0.00596
GO:1990144	intrinsic apoptotic signaling pathway in...	2	2	0.15	0.00596
GO:0007189	adenylate cyclase-activating G-protein c...	151	21	11.66	0.00602
GO:0022618	ribonucleoprotein complex assembly	151	21	11.66	0.00602
GO:0009611	response to wounding	430	48	33.21	0.00602
GO:0044092	negative regulation of molecular functio...	420	47	32.43	0.00624
GO:0030810	positive regulation of nucleotide biosyn...	152	21	11.74	0.00649
GO:1900373	positive regulation of purine nucleotide...	152	21	11.74	0.00649
GO:0000165	MAPK cascade	476	52	36.76	0.00668
GO:0010761	fibroblast migration	23	6	1.78	0.00673
GO:0061045	negative regulation of wound healing	30	7	2.32	0.00675
GO:0015980	energy derivation by oxidation of organi...	124	18	9.58	0.00679
GO:0044712	single-organism catabolic process	746	76	57.61	0.00712
GO:0043434	response to peptide hormone	163	22	12.59	0.00714
GO:0045981	positive regulation of nucleotide metabo...	163	22	12.59	0.00714
GO:1900544	positive regulation of purine nucleotide...	163	22	12.59	0.00714
GO:0042325	regulation of phosphorylation	769	78	59.39	0.00717
GO:0010033	response to organic substance	1651	153	127.5	0.00744
GO:1901652	response to peptide	296	35	22.86	0.00749
GO:0006108	malate metabolic process	11	4	0.85	0.00751
GO:0001573	ganglioside metabolic process	6	3	0.46	0.00769
GO:0051917	regulation of fibrinolysis	6	3	0.46	0.00769
GO:1990927	calcium ion regulated lysosome exocytosi...	6	3	0.46	0.00769
GO:0008152	metabolic process	7599	621	586.84	0.0079
GO:0006468	protein phosphorylation	969	95	74.83	0.00815
GO:0007520	myoblast fusion	24	6	1.85	0.0084
GO:0023014	signal transduction by protein phosphory...	493	53	38.07	0.00848
GO:0051239	regulation of multicellular organismal p...	1621	150	125.18	0.00848
GO:0009410	response to xenobiotic stimulus	39	8	3.01	0.00878
GO:0030148	sphingolipid biosynthetic process	39	8	3.01	0.00878
GO:0031281	positive regulation of cyclase activity	90	14	6.95	0.00882
GO:0045333	cellular respiration	90	14	6.95	0.00882
GO:0070371	ERK1 and ERK2 cascade	137	19	10.58	0.00897
GO:0010876	lipid localization	227	28	17.53	0.00913
GO:0071826	ribonucleoprotein complex subunit organi...	157	21	12.12	0.00934
GO:0032870	cellular response to hormone stimulus	343	39	26.49	0.00937
GO:0042326	negative regulation of phosphorylation	177	23	13.67	0.00947
GO:0043588	skin development	100	15	7.72	0.00955
GO:0033673	negative regulation of kinase activity	91	14	7.03	0.0097
GO:0051349	positive regulation of lyase activity	91	14	7.03	0.0097
GO:1902600	hydrogen ion transmembrane transport	32	7	2.47	0.00976
GO:0046034	ATP metabolic process	119	17	9.19	0.00979
GO:0010762	regulation of fibroblast migration	18	5	1.39	0.00996
GO:0009156	ribonucleoside monophosphate biosyntheti...	48	9	3.71	0.0102
GO:0010951	negative regulation of endopeptidase act...	48	9	3.71	0.0102
GO:0045604	regulation of epidermal cell differentia...	25	6	1.93	0.01034
GO:0072599	establishment of protein localization to...	25	6	1.93	0.01034
GO:0035106	operant conditioning	12	4	0.93	0.01058
GO:0034645	cellular macromolecule biosynthetic proc...	2845	249	219.71	0.01093
GO:0008154	actin polymerization or depolymerization	111	16	8.57	0.01103
GO:0032101	regulation of response to external stimu...	424	46	32.74	0.01164
GO:0009119	ribonucleoside metabolic process	211	26	16.29	0.01184
GO:0006687	glycosphingolipid metabolic process	41	8	3.17	0.0119
GO:0009144	purine nucleoside triphosphate metabolic...	141	19	10.89	0.01205
GO:0030804	positive regulation of cyclic nucleotide...	151	20	11.66	0.0122
GO:0014067	negative regulation of phosphatidylinosi...	26	6	2.01	0.01259
GO:0097237	cellular response to toxic substance	19	5	1.47	0.01268
GO:0009313	oligosaccharide catabolic process	7	3	0.54	0.01269
GO:0009648	photoperiodism	7	3	0.54	0.01269
GO:0010889	regulation of sequestering of triglyceri...	7	3	0.54	0.01269
GO:0030730	sequestering of triglyceride	7	3	0.54	0.01269
GO:0042407	cristae formation	7	3	0.54	0.01269
GO:1901032	negative regulation of response to react...	7	3	0.54	0.01269
GO:1903206	negative regulation of hydrogen peroxide...	7	3	0.54	0.01269
GO:2000192	negative regulation of fatty acid transp...	7	3	0.54	0.01269
GO:0070887	cellular response to chemical stimulus	1388	129	107.19	0.01271
GO:0030801	positive regulation of cyclic nucleotide...	152	20	11.74	0.01307
GO:1903320	regulation of protein modification by sm...	172	22	13.28	0.01309
GO:0031396	regulation of protein ubiquitination	162	21	12.51	0.01311
GO:0032608	interferon-beta production	50	9	3.86	0.01328
GO:0006030	chitin metabolic process	34	7	2.63	0.01363
GO:0070372	regulation of ERK1 and ERK2 cascade	133	18	10.27	0.0137
GO:0051050	positive regulation of transport	506	53	39.08	0.01374
GO:0016310	phosphorylation	1107	105	85.49	0.01399
GO:0006869	lipid transport	204	25	15.75	0.01429
GO:0014821	phasic smooth muscle contraction	13	4	1	0.01437
GO:0031639	plasminogen activation	13	4	1	0.01437
GO:0042730	fibrinolysis	13	4	1	0.01437
GO:0019637	organophosphate metabolic process	874	85	67.5	0.01457
GO:0050896	response to stimulus	4999	418	386.05	0.01463
GO:0006952	defense response	576	59	44.48	0.01495
GO:1902532	negative regulation of intracellular sig...	257	30	19.85	0.01495
GO:0022613	ribonucleoprotein complex biogenesis	332	37	25.64	0.01503
GO:0009124	nucleoside monophosphate biosynthetic pr...	51	9	3.94	0.01506
GO:1901698	response to nitrogen compound	656	66	50.66	0.01513
GO:0021872	forebrain generation of neurons	27	6	2.09	0.01515
GO:0044060	regulation of endocrine process	27	6	2.09	0.01515
GO:0030815	negative regulation of cAMP metabolic pr...	43	8	3.32	0.01576
GO:0009205	purine ribonucleoside triphosphate metab...	135	18	10.43	0.01581
GO:0021879	forebrain neuron differentiation	20	5	1.54	0.01585
GO:0006121	mitochondrial electron transport, succin...	3	2	0.23	0.01696
GO:0006450	regulation of translational fidelity	3	2	0.23	0.01696
GO:0009233	menaquinone metabolic process	3	2	0.23	0.01696
GO:0010310	regulation of hydrogen peroxide metaboli...	3	2	0.23	0.01696
GO:0010716	negative regulation of extracellular mat...	3	2	0.23	0.01696
GO:0010891	negative regulation of sequestering of t...	3	2	0.23	0.01696
GO:0030200	heparan sulfate proteoglycan catabolic p...	3	2	0.23	0.01696
GO:0032304	negative regulation of icosanoid secreti...	3	2	0.23	0.01696
GO:0032463	negative regulation of protein homooligo...	3	2	0.23	0.01696
GO:0036476	neuron death in response to hydrogen per...	3	2	0.23	0.01696
GO:0044245	polysaccharide digestion	3	2	0.23	0.01696
GO:0047484	regulation of response to osmotic stress	3	2	0.23	0.01696
GO:0060217	hemangioblast cell differentiation	3	2	0.23	0.01696
GO:0072530	purine-containing compound transmembrane...	3	2	0.23	0.01696
GO:0090195	chemokine secretion	3	2	0.23	0.01696
GO:0090196	regulation of chemokine secretion	3	2	0.23	0.01696
GO:0090197	positive regulation of chemokine secreti...	3	2	0.23	0.01696
GO:0097017	renal protein absorption	3	2	0.23	0.01696
GO:0097206	nephrocyte filtration	3	2	0.23	0.01696
GO:1900038	negative regulation of cellular response...	3	2	0.23	0.01696
GO:1903207	regulation of hydrogen peroxide-induced ...	3	2	0.23	0.01696
GO:1903208	negative regulation of hydrogen peroxide...	3	2	0.23	0.01696
GO:0045859	regulation of protein kinase activity	401	43	30.97	0.01728
GO:0050680	negative regulation of epithelial cell p...	79	12	6.1	0.01754
GO:0032269	negative regulation of cellular protein ...	480	50	37.07	0.01798
GO:0030800	negative regulation of cyclic nucleotide...	44	8	3.4	0.018
GO:0006643	membrane lipid metabolic process	127	17	9.81	0.01801
GO:0006032	chitin catabolic process	14	4	1.08	0.01891
GO:0006578	amino-acid betaine biosynthetic process	14	4	1.08	0.01891
GO:0009235	cobalamin metabolic process	14	4	1.08	0.01891
GO:0045668	negative regulation of osteoblast differ...	14	4	1.08	0.01891
GO:0071340	skeletal muscle acetylcholine-gated chan...	14	4	1.08	0.01891
GO:0042060	wound healing	230	27	17.76	0.01891
GO:0009059	macromolecule biosynthetic process	2892	250	223.34	0.01899
GO:0006672	ceramide metabolic process	53	9	4.09	0.01912
GO:1901679	nucleotide transmembrane transport	8	3	0.62	0.01915
GO:1901739	regulation of myoblast fusion	8	3	0.62	0.01915
GO:1902606	regulation of large conductance calcium-...	8	3	0.62	0.01915
GO:1902608	positive regulation of large conductance...	8	3	0.62	0.01915
GO:1903204	negative regulation of oxidative stress-...	8	3	0.62	0.01915
GO:2000323	negative regulation of glucocorticoid re...	8	3	0.62	0.01915
GO:0046128	purine ribonucleoside metabolic process	199	24	15.37	0.01929
GO:0043408	regulation of MAPK cascade	415	44	32.05	0.01932
GO:0001817	regulation of cytokine production	220	26	16.99	0.01942
GO:0050678	regulation of epithelial cell proliferat...	148	19	11.43	0.01943
GO:0009199	ribonucleoside triphosphate metabolic pr...	138	18	10.66	0.01944
GO:1900226	negative regulation of NLRP3 inflammasom...	21	5	1.62	0.01951
Cluster 5
GO.ID	Term	Annotated	Significant	Expected	classicFisher
GO:0006281	DNA repair	405	128	39.59	< 1e-30
GO:0006259	DNA metabolic process	827	192	80.84	< 1e-30
GO:0007049	cell cycle	1232	249	120.42	< 1e-30
GO:0022402	cell cycle process	765	181	74.78	< 1e-30
GO:0006974	cellular response to DNA damage stimulus	562	148	54.93	< 1e-30
GO:0051784	negative regulation of nuclear division	32	11	3.13	0.00014
GO:0070979	protein K11-linked ubiquitination	18	8	1.76	0.00015
GO:0031572	G2 DNA damage checkpoint	28	10	2.74	0.00019
GO:0051785	positive regulation of nuclear division	28	10	2.74	0.00019
GO:0071173	spindle assembly checkpoint	19	8	1.86	0.00023
GO:1902100	negative regulation of metaphase/anaphas...	19	8	1.86	0.00023
GO:0070507	regulation of microtubule cytoskeleton o...	94	21	9.19	0.00023
GO:0006275	regulation of DNA replication	108	23	10.56	0.00025
GO:0071168	protein localization to chromatin	11	6	1.08	0.00026
GO:0006264	mitochondrial DNA replication	15	7	1.47	0.00027
GO:0045931	positive regulation of mitotic cell cycl...	83	19	8.11	0.00033
GO:0045839	negative regulation of mitotic nuclear d...	25	9	2.44	0.00038
GO:0006297	nucleotide-excision repair, DNA gap fill...	8	5	0.78	0.00038
GO:0007063	regulation of sister chromatid cohesion	8	5	0.78	0.00038
GO:0006335	DNA replication-dependent nucleosome ass...	5	4	0.49	0.00042
GO:0034093	positive regulation of maintenance of si...	5	4	0.49	0.00042
GO:0034184	positive regulation of maintenance of mi...	5	4	0.49	0.00042
GO:0034501	protein localization to kinetochore	5	4	0.49	0.00042
GO:0034723	DNA replication-dependent nucleosome org...	5	4	0.49	0.00042
GO:0045876	positive regulation of sister chromatid ...	5	4	0.49	0.00042
GO:0071459	protein localization to chromosome, cent...	5	4	0.49	0.00042
GO:2001251	negative regulation of chromosome organi...	72	17	7.04	0.00045
GO:0043101	purine-containing compound salvage	12	6	1.17	0.00047
GO:0033014	tetrapyrrole biosynthetic process	21	8	2.05	0.00052
GO:0033046	negative regulation of sister chromatid ...	21	8	2.05	0.00052
GO:0051985	negative regulation of chromosome segreg...	21	8	2.05	0.00052
GO:0044774	mitotic DNA integrity checkpoint	50	13	4.89	0.00079
GO:0009129	pyrimidine nucleoside monophosphate meta...	9	5	0.88	0.0008
GO:0009130	pyrimidine nucleoside monophosphate bios...	9	5	0.88	0.0008
GO:0034086	maintenance of sister chromatid cohesion	9	5	0.88	0.0008
GO:0034088	maintenance of mitotic sister chromatid ...	9	5	0.88	0.0008
GO:0000729	DNA double-strand break processing	13	6	1.27	0.00081
GO:0045911	positive regulation of DNA recombination	13	6	1.27	0.00081
GO:1901362	organic cyclic compound biosynthetic pro...	2518	289	246.13	0.00081
GO:0009262	deoxyribonucleotide metabolic process	33	10	3.23	0.00087
GO:0043933	macromolecular complex subunit organizat...	1635	196	159.82	0.00089
GO:1901659	glycosyl compound biosynthetic process	83	18	8.11	0.00092
GO:1904975	response to bleomycin	3	3	0.29	0.00093
GO:1904976	cellular response to bleomycin	3	3	0.29	0.00093
GO:0007094	mitotic spindle assembly checkpoint	18	7	1.76	0.00101
GO:0032042	mitochondrial DNA metabolic process	18	7	1.76	0.00101
GO:0045841	negative regulation of mitotic metaphase...	18	7	1.76	0.00101
GO:0071174	mitotic spindle checkpoint	18	7	1.76	0.00101
GO:2000816	negative regulation of mitotic sister ch...	18	7	1.76	0.00101
GO:0051781	positive regulation of cell division	64	15	6.26	0.00104
GO:0032886	regulation of microtubule-based process	112	22	10.95	0.00109
GO:0046605	regulation of centrosome cycle	34	10	3.32	0.00112
GO:0018130	heterocycle biosynthetic process	2425	278	237.04	0.00114
GO:0034091	regulation of maintenance of sister chro...	6	4	0.59	0.00116
GO:0034182	regulation of maintenance of mitotic sis...	6	4	0.59	0.00116
GO:0051382	kinetochore assembly	6	4	0.59	0.00116
GO:0051383	kinetochore organization	6	4	0.59	0.00116
GO:0051988	regulation of attachment of spindle micr...	6	4	0.59	0.00116
GO:1900262	regulation of DNA-directed DNA polymeras...	6	4	0.59	0.00116
GO:1900264	positive regulation of DNA-directed DNA ...	6	4	0.59	0.00116
GO:0010212	response to ionizing radiation	85	18	8.31	0.00123
GO:0009263	deoxyribonucleotide biosynthetic process	14	6	1.37	0.0013
GO:0009163	nucleoside biosynthetic process	79	17	7.72	0.00139
GO:0010833	telomere maintenance via telomere length...	53	13	5.18	0.00142
GO:1902750	negative regulation of cell cycle G2/M p...	24	8	2.35	0.00143
GO:0000083	regulation of transcription involved in ...	10	5	0.98	0.00146
GO:0007096	regulation of exit from mitosis	10	5	0.98	0.00146
GO:0045830	positive regulation of isotype switching	10	5	0.98	0.00146
GO:0010458	exit from mitosis	19	7	1.86	0.00147
GO:0033048	negative regulation of mitotic sister ch...	19	7	1.86	0.00147
GO:1904667	negative regulation of ubiquitin protein...	19	7	1.86	0.00147
GO:0019438	aromatic compound biosynthetic process	2421	276	236.65	0.00167
GO:1901799	negative regulation of proteasomal prote...	36	10	3.52	0.00182
GO:0010639	negative regulation of organelle organiz...	200	33	19.55	0.00186
GO:0016445	somatic diversification of immunoglobuli...	25	8	2.44	0.00193
GO:0002639	positive regulation of immunoglobulin pr...	15	6	1.47	0.00198
GO:0031397	negative regulation of protein ubiquitin...	68	15	6.65	0.002
GO:0043170	macromolecule metabolic process	5751	609	562.14	0.00213
GO:0044283	small molecule biosynthetic process	349	51	34.11	0.00222
GO:0051351	positive regulation of ligase activity	37	10	3.62	0.00228
GO:1901657	glycosyl compound metabolic process	235	37	22.97	0.0024
GO:0035510	DNA dealkylation	11	5	1.08	0.00247
GO:0090231	regulation of spindle checkpoint	7	4	0.68	0.0025
GO:0006506	GPI anchor biosynthetic process	26	8	2.54	0.00255
GO:0071822	protein complex subunit organization	1156	141	113	0.00261
GO:1903321	negative regulation of protein modificat...	70	15	6.84	0.00271
GO:0006342	chromatin silencing	44	11	4.3	0.00275
GO:0042455	ribonucleoside biosynthetic process	77	16	7.53	0.00276
GO:0007143	female meiotic division	21	7	2.05	0.00285
GO:0051188	cofactor biosynthetic process	128	23	12.51	0.00291
GO:0002204	somatic recombination of immunoglobulin ...	16	6	1.56	0.00291
GO:0002208	somatic diversification of immunoglobuli...	16	6	1.56	0.00291
GO:0045190	isotype switching	16	6	1.56	0.00291
GO:0072698	protein localization to microtubule cyto...	16	6	1.56	0.00291
GO:0051186	cofactor metabolic process	279	42	27.27	0.00302
GO:0051053	negative regulation of DNA metabolic pro...	85	17	8.31	0.00317
GO:0070192	chromosome organization involved in meio...	27	8	2.64	0.00332
GO:0006166	purine ribonucleoside salvage	4	3	0.39	0.00345
GO:0007023	post-chaperonin tubulin folding pathway	4	3	0.39	0.00345
GO:0009120	deoxyribonucleoside metabolic process	4	3	0.39	0.00345
GO:0009240	isopentenyl diphosphate biosynthetic pro...	4	3	0.39	0.00345
GO:0016254	preassembly of GPI anchor in ER membrane	4	3	0.39	0.00345
GO:0018312	peptidyl-serine ADP-ribosylation	4	3	0.39	0.00345
GO:0031848	protection from non-homologous end joini...	4	3	0.39	0.00345
GO:0033313	meiotic cell cycle checkpoint	4	3	0.39	0.00345
GO:0046490	isopentenyl diphosphate metabolic proces...	4	3	0.39	0.00345
GO:0072719	cellular response to cisplatin	4	3	0.39	0.00345
GO:0090232	positive regulation of spindle checkpoin...	4	3	0.39	0.00345
GO:0090267	positive regulation of mitotic cell cycl...	4	3	0.39	0.00345
GO:1901978	positive regulation of cell cycle checkp...	4	3	0.39	0.00345
GO:2001032	regulation of double-strand break repair...	4	3	0.39	0.00345
GO:0006383	transcription from RNA polymerase III pr...	33	9	3.23	0.0035
GO:0032435	negative regulation of proteasomal ubiqu...	33	9	3.23	0.0035
GO:0051443	positive regulation of ubiquitin-protein...	33	9	3.23	0.0035
GO:0031297	replication fork processing	22	7	2.15	0.00383
GO:0000722	telomere maintenance via recombination	12	5	1.17	0.0039
GO:0002714	positive regulation of B cell mediated i...	12	5	1.17	0.0039
GO:0002891	positive regulation of immunoglobulin me...	12	5	1.17	0.0039
GO:0016572	histone phosphorylation	12	5	1.17	0.0039
GO:0045191	regulation of isotype switching	12	5	1.17	0.0039
GO:0071539	protein localization to centrosome	12	5	1.17	0.0039
GO:0044380	protein localization to cytoskeleton	17	6	1.66	0.00413
GO:0044818	mitotic G2/M transition checkpoint	17	6	1.66	0.00413
GO:0006505	GPI anchor metabolic process	28	8	2.74	0.00426
GO:0030261	chromosome condensation	28	8	2.74	0.00426
GO:0006273	lagging strand elongation	8	4	0.78	0.00461
GO:0006346	methylation-dependent chromatin silencin...	8	4	0.78	0.00461
GO:0007135	meiosis II	8	4	0.78	0.00461
GO:0016446	somatic hypermutation of immunoglobulin ...	8	4	0.78	0.00461
GO:0045842	positive regulation of mitotic metaphase...	8	4	0.78	0.00461
GO:1901970	positive regulation of mitotic sister ch...	8	4	0.78	0.00461
GO:1902101	positive regulation of metaphase/anaphas...	8	4	0.78	0.00461
GO:1904668	positive regulation of ubiquitin protein...	8	4	0.78	0.00461
GO:2000042	negative regulation of double-strand bre...	8	4	0.78	0.00461
GO:0044773	mitotic DNA damage checkpoint	47	11	4.59	0.00477
GO:0051348	negative regulation of transferase activ...	133	23	13	0.00477
GO:0010972	negative regulation of G2/M transition o...	23	7	2.25	0.00504
GO:0046456	icosanoid biosynthetic process	23	7	2.25	0.00504
GO:1901570	fatty acid derivative biosynthetic proce...	23	7	2.25	0.00504
GO:0009116	nucleoside metabolic process	221	34	21.6	0.0051
GO:0044763	single-organism cellular process	8483	867	829.19	0.00527
GO:0002200	somatic diversification of immune recept...	29	8	2.83	0.00538
GO:0042451	purine nucleoside biosynthetic process	68	14	6.65	0.0054
GO:0002381	immunoglobulin production involved in im...	18	6	1.76	0.00569
GO:0006779	porphyrin-containing compound biosynthet...	18	6	1.76	0.00569
GO:0021762	substantia nigra development	13	5	1.27	0.00583
GO:0033043	regulation of organelle organization	677	86	66.17	0.00627
GO:0010824	regulation of centrosome duplication	24	7	2.35	0.00653
GO:0044711	single-organism biosynthetic process	1289	152	126	0.00655
GO:0034654	nucleobase-containing compound biosynthe...	2348	262	229.51	0.00714
GO:0006461	protein complex assembly	929	113	90.81	0.00746
GO:0000212	meiotic spindle organization	9	4	0.88	0.00765
GO:0000732	strand displacement	9	4	0.88	0.00765
GO:0002566	somatic diversification of immune recept...	9	4	0.88	0.00765
GO:0080111	DNA demethylation	9	4	0.88	0.00765
GO:1901673	regulation of mitotic spindle assembly	9	4	0.88	0.00765
GO:0007010	cytoskeleton organization	746	93	72.92	0.00767
GO:0070271	protein complex biogenesis	930	113	90.9	0.0077
GO:0006338	chromatin remodeling	78	15	7.62	0.00783
GO:0002377	immunoglobulin production	37	9	3.62	0.00791
GO:0043966	histone H3 acetylation	37	9	3.62	0.00791
GO:0000019	regulation of mitotic recombination	5	3	0.49	0.00801
GO:0010216	maintenance of DNA methylation	5	3	0.49	0.00801
GO:0016321	female meiosis chromosome segregation	5	3	0.49	0.00801
GO:0043504	mitochondrial DNA repair	5	3	0.49	0.00801
GO:0045656	negative regulation of monocyte differen...	5	3	0.49	0.00801
GO:0051315	attachment of mitotic spindle microtubul...	5	3	0.49	0.00801
GO:0072718	response to cisplatin	5	3	0.49	0.00801
GO:0090308	regulation of methylation-dependent chro...	5	3	0.49	0.00801
GO:0002712	regulation of B cell mediated immunity	14	5	1.37	0.00834
GO:0002889	regulation of immunoglobulin mediated im...	14	5	1.37	0.00834
GO:0000910	cytokinesis	140	23	13.68	0.00894
GO:0045814	negative regulation of gene expression, ...	51	11	4.99	0.00909
GO:0006168	adenine salvage	2	2	0.2	0.00955
GO:0006231	dTMP biosynthetic process	2	2	0.2	0.00955
GO:0010792	DNA double-strand break processing invol...	2	2	0.2	0.00955
GO:0019101	female somatic sex determination	2	2	0.2	0.00955
GO:0034696	response to prostaglandin F	2	2	0.2	0.00955
GO:0035881	amacrine cell differentiation	2	2	0.2	0.00955
GO:0043569	negative regulation of insulin-like grow...	2	2	0.2	0.00955
GO:0044771	meiotic cell cycle phase transition	2	2	0.2	0.00955
GO:0045950	negative regulation of mitotic recombina...	2	2	0.2	0.00955
GO:0046073	dTMP metabolic process	2	2	0.2	0.00955
GO:0046083	adenine metabolic process	2	2	0.2	0.00955
GO:0046084	adenine biosynthetic process	2	2	0.2	0.00955
GO:0060633	negative regulation of transcription ini...	2	2	0.2	0.00955
GO:0070178	D-serine metabolic process	2	2	0.2	0.00955
GO:0071163	DNA replication preinitiation complex as...	2	2	0.2	0.00955
GO:0071165	GINS complex assembly	2	2	0.2	0.00955
GO:0072355	histone H3-T3 phosphorylation	2	2	0.2	0.00955
GO:0090306	spindle assembly involved in meiosis	2	2	0.2	0.00955
GO:1900036	positive regulation of cellular response...	2	2	0.2	0.00955
GO:1902990	mitotic telomere maintenance via semi-co...	2	2	0.2	0.00955
GO:2000143	negative regulation of DNA-templated tra...	2	2	0.2	0.00955
GO:2000348	regulation of CD40 signaling pathway	2	2	0.2	0.00955
GO:0016447	somatic recombination of immunoglobulin ...	20	6	1.95	0.01004
GO:1903051	negative regulation of proteolysis invol...	45	10	4.4	0.01019
GO:0002312	B cell activation involved in immune res...	26	7	2.54	0.01044
GO:2000060	positive regulation of protein ubiquitin...	26	7	2.54	0.01044
GO:0008654	phospholipid biosynthetic process	134	22	13.1	0.01048
GO:0044702	single organism reproductive process	700	87	68.42	0.01051
GO:0046474	glycerophospholipid biosynthetic process	96	17	9.38	0.01114
GO:0034982	mitochondrial protein processing	10	4	0.98	0.01178
GO:0043173	nucleotide salvage	10	4	0.98	0.01178
GO:0090169	regulation of spindle assembly	10	4	0.98	0.01178
GO:0046129	purine ribonucleoside biosynthetic proce...	67	13	6.55	0.0119
GO:0002637	regulation of immunoglobulin production	21	6	2.05	0.01291
GO:0060236	regulation of mitotic spindle organizati...	21	6	2.05	0.01291
GO:0000002	mitochondrial genome maintenance	27	7	2.64	0.01294
GO:0006950	response to stress	2144	238	209.57	0.01333
GO:0009119	ribonucleoside metabolic process	211	31	20.62	0.0138
GO:0016568	chromatin modification	375	50	36.66	0.01424
GO:0046165	alcohol biosynthetic process	76	14	7.43	0.01449
GO:0006222	UMP biosynthetic process	6	3	0.59	0.01486
GO:0006287	base-excision repair, gap-filling	6	3	0.59	0.01486
GO:0009173	pyrimidine ribonucleoside monophosphate ...	6	3	0.59	0.01486
GO:0009174	pyrimidine ribonucleoside monophosphate ...	6	3	0.59	0.01486
GO:0045655	regulation of monocyte differentiation	6	3	0.59	0.01486
GO:0046049	UMP metabolic process	6	3	0.59	0.01486
GO:0070341	fat cell proliferation	6	3	0.59	0.01486
GO:0070344	regulation of fat cell proliferation	6	3	0.59	0.01486
GO:0070345	negative regulation of fat cell prolifer...	6	3	0.59	0.01486
GO:0090266	regulation of mitotic cell cycle spindle...	6	3	0.59	0.01486
GO:1903504	regulation of mitotic spindle checkpoint	6	3	0.59	0.01486
GO:0006732	coenzyme metabolic process	246	35	24.05	0.01492
GO:0000731	DNA synthesis involved in DNA repair	16	5	1.56	0.01544
GO:0006783	heme biosynthetic process	16	5	1.56	0.01544
GO:0006739	NADP metabolic process	22	6	2.15	0.01632
GO:0009081	branched-chain amino acid metabolic proc...	22	6	2.15	0.01632
GO:0090224	regulation of spindle organization	22	6	2.15	0.01632
GO:0006266	DNA ligation	11	4	1.08	0.0171
GO:0035561	regulation of chromatin binding	11	4	1.08	0.0171
GO:0046337	phosphatidylethanolamine metabolic proce...	11	4	1.08	0.0171
GO:0060251	regulation of glial cell proliferation	11	4	1.08	0.0171
GO:1903050	regulation of proteolysis involved in ce...	141	22	13.78	0.01839
GO:1901989	positive regulation of cell cycle phase ...	49	10	4.79	0.0184
GO:1903363	negative regulation of cellular protein ...	49	10	4.79	0.0184
GO:0042278	purine nucleoside metabolic process	200	29	19.55	0.01984
Cluster 6
GO.ID	Term	Annotated	Significant	Expected	classicFisher
GO:0045935	positive regulation of nucleobase-contai...	950	122	88.24	0.0001
GO:0071310	cellular response to organic substance	1137	142	105.61	0.0001
GO:0042221	response to chemical	2147	246	199.43	0.00011
GO:0009719	response to endogenous stimulus	1092	137	101.43	0.00011
GO:0010468	regulation of gene expression	2188	250	203.24	0.00011
GO:0051173	positive regulation of nitrogen compound...	1018	129	94.56	0.00012
GO:0032922	circadian regulation of gene expression	33	11	3.07	0.00012
GO:0060323	head morphogenesis	23	9	2.14	0.00012
GO:0010033	response to organic substance	1651	195	153.36	0.00013
GO:0016310	phosphorylation	1107	138	102.83	0.00014
GO:0006464	cellular protein modification process	2415	272	224.33	0.00014
GO:0036211	protein modification process	2415	272	224.33	0.00014
GO:0043412	macromolecule modification	2536	284	235.57	0.00014
GO:0060325	face morphogenesis	19	8	1.76	0.00016
GO:0045893	positive regulation of transcription, DN...	676	91	62.79	0.00016
GO:1903508	positive regulation of nucleic acid-temp...	676	91	62.79	0.00016
GO:0070887	cellular response to chemical stimulus	1388	167	128.93	0.00017
GO:0010557	positive regulation of macromolecule bio...	807	105	74.96	0.00019
GO:1902531	regulation of intracellular signal trans...	947	120	87.97	0.0002
GO:0007169	transmembrane receptor protein tyrosine ...	340	52	31.58	0.00021
GO:0008585	female gonad development	41	12	3.81	0.00024
GO:0001541	ovarian follicle development	30	10	2.79	0.00024
GO:0043255	regulation of carbohydrate biosynthetic ...	30	10	2.79	0.00024
GO:0043647	inositol phosphate metabolic process	30	10	2.79	0.00024
GO:0006541	glutamine metabolic process	20	8	1.86	0.00025
GO:0009967	positive regulation of signal transducti...	705	93	65.49	0.00028
GO:0016055	Wnt signaling pathway	229	38	21.27	0.00029
GO:0048584	positive regulation of response to stimu...	984	123	91.4	0.0003
GO:0008584	male gonad development	54	14	5.02	0.00031
GO:0046546	development of primary male sexual chara...	54	14	5.02	0.00031
GO:0046545	development of primary female sexual cha...	42	12	3.9	0.00031
GO:0006468	protein phosphorylation	969	121	90.01	0.00035
GO:0051171	regulation of nitrogen compound metaboli...	2398	267	222.75	0.00036
GO:0032870	cellular response to hormone stimulus	343	51	31.86	0.00049
GO:0071383	cellular response to steroid hormone sti...	111	22	10.31	0.00049
GO:0032268	regulation of cellular protein metabolic...	1321	157	122.71	0.00049
GO:1904292	regulation of ERAD pathway	17	7	1.58	0.00049
GO:0019538	protein metabolic process	3369	361	312.94	0.0005
GO:0019216	regulation of lipid metabolic process	156	28	14.49	0.0005
GO:0008406	gonad development	90	19	8.36	0.00051
GO:0009889	regulation of biosynthetic process	2294	255	213.09	0.00057
GO:0006111	regulation of gluconeogenesis	13	6	1.21	0.00061
GO:0009065	glutamine family amino acid catabolic pr...	13	6	1.21	0.00061
GO:0030851	granulocyte differentiation	9	5	0.84	0.00063
GO:0009894	regulation of catabolic process	469	65	43.56	0.00064
GO:0009064	glutamine family amino acid metabolic pr...	71	16	6.6	0.00065
GO:0045137	development of primary sexual characteri...	92	19	8.55	0.00068
GO:2001236	regulation of extrinsic apoptotic signal...	52	13	4.83	0.00073
GO:2001233	regulation of apoptotic signaling pathwa...	152	27	14.12	0.00074
GO:0044267	cellular protein metabolic process	3028	326	281.27	0.00078
GO:0006357	regulation of transcription from RNA pol...	830	104	77.1	0.00081
GO:0048511	rhythmic process	209	34	19.41	0.00086
GO:0021873	forebrain neuroblast division	6	4	0.56	0.00095
GO:0060324	face development	24	8	2.23	0.00103
GO:0071772	response to BMP	81	17	7.52	0.00106
GO:0071773	cellular response to BMP stimulus	81	17	7.52	0.00106
GO:0007178	transmembrane receptor protein serine/th...	156	27	14.49	0.00111
GO:0009892	negative regulation of metabolic process	1258	148	116.85	0.00111
GO:0007186	G-protein coupled receptor signaling pat...	597	78	55.45	0.00114
GO:0016569	covalent chromatin modification	331	48	30.75	0.00122
GO:0006094	gluconeogenesis	36	10	3.34	0.00123
GO:0045944	positive regulation of transcription fro...	446	61	41.43	0.00129
GO:0038034	signal transduction in absence of ligand	25	8	2.32	0.00139
GO:0097192	extrinsic apoptotic signaling pathway in...	25	8	2.32	0.00139
GO:0031326	regulation of cellular biosynthetic proc...	2268	249	210.67	0.0014
GO:0046660	female sex differentiation	49	12	4.55	0.0014
GO:0010556	regulation of macromolecule biosynthetic...	2027	225	188.29	0.00142
GO:0051223	regulation of protein transport	386	54	35.86	0.00144
GO:0051051	negative regulation of transport	183	30	17	0.00149
GO:0046887	positive regulation of hormone secretion	43	11	3.99	0.0015
GO:0055072	iron ion homeostasis	43	11	3.99	0.0015
GO:2001239	regulation of extrinsic apoptotic signal...	15	6	1.39	0.00152
GO:0071385	cellular response to glucocorticoid stim...	31	9	2.88	0.00153
GO:0090092	regulation of transmembrane receptor pro...	113	21	10.5	0.00153
GO:0007205	protein kinase C-activating G-protein co...	20	7	1.86	0.00154
GO:0019319	hexose biosynthetic process	37	10	3.44	0.00155
GO:0060070	canonical Wnt signaling pathway	121	22	11.24	0.00161
GO:0007548	sex differentiation	145	25	13.47	0.00175
GO:0009890	negative regulation of biosynthetic proc...	755	94	70.13	0.00176
GO:0051174	regulation of phosphorus metabolic proce...	1003	120	93.17	0.00185
GO:0022602	ovulation cycle process	38	10	3.53	0.00193
GO:0051247	positive regulation of protein metabolic...	814	100	75.61	0.00195
GO:0048339	paraxial mesoderm development	11	5	1.02	0.00196
GO:0000717	nucleotide-excision repair, DNA duplex u...	7	4	0.65	0.00206
GO:0045117	azole transport	7	4	0.65	0.00206
GO:0042325	regulation of phosphorylation	769	95	71.43	0.00212
GO:0009605	response to external stimulus	1249	145	116.02	0.00213
GO:0008219	cell death	1036	123	96.23	0.00214
GO:0016265	death	1036	123	96.23	0.00214
GO:0016051	carbohydrate biosynthetic process	116	21	10.78	0.00215
GO:0019220	regulation of phosphate metabolic proces...	998	119	92.7	0.00218
GO:0010563	negative regulation of phosphorus metabo...	280	41	26.01	0.00223
GO:0045936	negative regulation of phosphate metabol...	280	41	26.01	0.00223
GO:0002376	immune system process	1009	120	93.72	0.00228
GO:0071396	cellular response to lipid	213	33	19.79	0.00233
GO:0002009	morphogenesis of an epithelium	359	50	33.35	0.00233
GO:0031324	negative regulation of cellular metaboli...	1136	133	105.52	0.0024
GO:0006366	transcription from RNA polymerase II pro...	905	109	84.06	0.0024
GO:0010605	negative regulation of macromolecule met...	1129	132	104.87	0.00262
GO:0097190	apoptotic signaling pathway	240	36	22.29	0.00267
GO:0001707	mesoderm formation	46	11	4.27	0.00269
GO:0071774	response to fibroblast growth factor	126	22	11.7	0.00274
GO:0010558	negative regulation of macromolecule bio...	701	87	65.12	0.00283
GO:0097191	extrinsic apoptotic signaling pathway	81	16	7.52	0.00283
GO:0010676	positive regulation of cellular carbohyd...	22	7	2.04	0.00286
GO:1900543	negative regulation of purine nucleotide...	53	12	4.92	0.00287
GO:0030154	cell differentiation	2298	249	213.46	0.00289
GO:0007187	G-protein coupled receptor signaling pat...	233	35	21.64	0.00296
GO:0016119	carotene metabolic process	4	3	0.37	0.00298
GO:0042214	terpene metabolic process	4	3	0.37	0.00298
GO:0046604	positive regulation of mitotic centrosom...	4	3	0.37	0.00298
GO:0071839	apoptotic process in bone marrow	4	3	0.37	0.00298
GO:1901810	beta-carotene metabolic process	4	3	0.37	0.00298
GO:0051252	regulation of RNA metabolic process	1796	199	166.83	0.00306
GO:0009896	positive regulation of catabolic process	242	36	22.48	0.00308
GO:0071384	cellular response to corticosteroid stim...	34	9	3.16	0.00308
GO:0060429	epithelium development	722	89	67.07	0.00309
GO:0090287	regulation of cellular response to growt...	143	24	13.28	0.00309
GO:0007141	male meiosis I	12	5	1.11	0.00311
GO:0014068	positive regulation of phosphatidylinosi...	12	5	1.11	0.00311
GO:0046174	polyol catabolic process	12	5	1.11	0.00311
GO:0035295	tube development	454	60	42.17	0.00315
GO:0045806	negative regulation of endocytosis	17	6	1.58	0.00319
GO:1902930	regulation of alcohol biosynthetic proce...	17	6	1.58	0.00319
GO:0046883	regulation of hormone secretion	120	21	11.15	0.00328
GO:0045980	negative regulation of nucleotide metabo...	54	12	5.02	0.00338
GO:0007369	gastrulation	136	23	12.63	0.00338
GO:0030111	regulation of Wnt signaling pathway	144	24	13.38	0.00339
GO:0032103	positive regulation of response to exter...	144	24	13.38	0.00339
GO:0042445	hormone metabolic process	105	19	9.75	0.00343
GO:0070201	regulation of establishment of protein l...	420	56	39.01	0.00352
GO:0042176	regulation of protein catabolic process	227	34	21.09	0.00353
GO:0008283	cell proliferation	993	117	92.24	0.00354
GO:2000112	regulation of cellular macromolecule bio...	1994	218	185.22	0.00365
GO:0012501	programmed cell death	965	114	89.64	0.00365
GO:0048729	tissue morphogenesis	448	59	41.61	0.00367
GO:0001755	neural crest cell migration	23	7	2.14	0.00379
GO:0055090	acylglycerol homeostasis	8	4	0.74	0.00382
GO:0070328	triglyceride homeostasis	8	4	0.74	0.00382
GO:1904294	positive regulation of ERAD pathway	8	4	0.74	0.00382
GO:0002062	chondrocyte differentiation	48	11	4.46	0.00383
GO:0002573	myeloid leukocyte differentiation	69	14	6.41	0.00393
GO:0051049	regulation of transport	881	105	81.84	0.00398
GO:0016570	histone modification	255	37	23.69	0.00416
GO:0042752	regulation of circadian rhythm	70	14	6.5	0.0045
GO:0046661	male sex differentiation	70	14	6.5	0.0045
GO:0048332	mesoderm morphogenesis	49	11	4.55	0.00454
GO:0019219	regulation of nucleobase-containing comp...	2196	237	203.98	0.00456
GO:0031399	regulation of protein modification proce...	972	114	90.29	0.00461
GO:0003006	developmental process involved in reprod...	381	51	35.39	0.00481
GO:0048608	reproductive structure development	206	31	19.14	0.00484
GO:0061458	reproductive system development	206	31	19.14	0.00484
GO:0006915	apoptotic process	935	110	86.85	0.00487
GO:0001932	regulation of protein phosphorylation	715	87	66.42	0.00489
GO:0001704	formation of primary germ layer	93	17	8.64	0.00492
GO:2000113	negative regulation of cellular macromol...	687	84	63.81	0.00496
GO:0030815	negative regulation of cAMP metabolic pr...	43	10	3.99	0.00512
GO:0051248	negative regulation of protein metabolic...	501	64	46.54	0.00516
GO:0051241	negative regulation of multicellular org...	566	71	52.58	0.00518
GO:0010648	negative regulation of cell communicatio...	660	81	61.31	0.00523
GO:0009914	hormone transport	149	24	13.84	0.00529
GO:0031327	negative regulation of cellular biosynth...	746	90	69.3	0.00537
GO:0048878	chemical homeostasis	567	71	52.67	0.0054
GO:0071407	cellular response to organic cyclic comp...	268	38	24.89	0.00548
GO:0016568	chromatin modification	375	50	34.83	0.00562
GO:0043966	histone H3 acetylation	37	9	3.44	0.00568
GO:0010942	positive regulation of cell death	313	43	29.07	0.00582
GO:0046879	hormone secretion	134	22	12.45	0.00588
GO:0009755	hormone-mediated signaling pathway	87	16	8.08	0.0059
GO:0030522	intracellular receptor signaling pathway	87	16	8.08	0.0059
GO:0051172	negative regulation of nitrogen compound...	806	96	74.87	0.0059
GO:0023057	negative regulation of signaling	645	79	59.91	0.00607
GO:0010171	body morphogenesis	44	10	4.09	0.00609
GO:0030800	negative regulation of cyclic nucleotide...	44	10	4.09	0.00609
GO:0008543	fibroblast growth factor receptor signal...	95	17	8.82	0.00614
GO:0019751	polyol metabolic process	58	12	5.39	0.00623
GO:0045913	positive regulation of carbohydrate meta...	25	7	2.32	0.00631
GO:0044344	cellular response to fibroblast growth f...	103	18	9.57	0.00631
GO:0032488	Cdc42 protein signal transduction	9	4	0.84	0.00637
GO:0030219	megakaryocyte differentiation	14	5	1.3	0.00672
GO:0061037	negative regulation of cartilage develop...	14	5	1.3	0.00672
GO:0042326	negative regulation of phosphorylation	177	27	16.44	0.00684
GO:0035898	parathyroid hormone secretion	5	3	0.46	0.00693
GO:0042128	nitrate assimilation	5	3	0.46	0.00693
GO:0051608	histamine transport	5	3	0.46	0.00693
GO:2000359	regulation of binding of sperm to zona p...	5	3	0.46	0.00693
GO:2001241	positive regulation of extrinsic apoptot...	5	3	0.46	0.00693
GO:0032880	regulation of protein localization	508	64	47.19	0.00702
GO:0043065	positive regulation of apoptotic process	281	39	26.1	0.00707
GO:0006939	smooth muscle contraction	128	21	11.89	0.00708
GO:0034109	homotypic cell-cell adhesion	186	28	17.28	0.00714
GO:0030163	protein catabolic process	602	74	55.92	0.00714
GO:0032368	regulation of lipid transport	45	10	4.18	0.00719
GO:0051239	regulation of multicellular organismal p...	1621	178	150.57	0.00744
GO:0042110	T cell activation	162	25	15.05	0.0078
GO:0070489	T cell aggregation	162	25	15.05	0.0078
GO:0071593	lymphocyte aggregation	162	25	15.05	0.0078
GO:0048255	mRNA stabilization	20	6	1.86	0.00786
GO:0010629	negative regulation of gene expression	776	92	72.08	0.00788
GO:0018298	protein-chromophore linkage	67	13	6.22	0.0079
GO:0051384	response to glucocorticoid	67	13	6.22	0.0079
GO:0050729	positive regulation of inflammatory resp...	26	7	2.42	0.00795
GO:0060562	epithelial tube morphogenesis	248	35	23.04	0.00804
GO:1902533	positive regulation of intracellular sig...	474	60	44.03	0.00804
GO:0019915	lipid storage	39	9	3.62	0.00818
GO:0007188	adenylate cyclase-modulating G-protein c...	205	30	19.04	0.0082
GO:0032270	positive regulation of cellular protein ...	758	90	70.41	0.00822
GO:1901861	regulation of muscle tissue development	60	12	5.57	0.00823
GO:2001141	regulation of RNA biosynthetic process	1706	186	158.47	0.0083
GO:0001933	negative regulation of protein phosphory...	163	25	15.14	0.00843
GO:0070486	leukocyte aggregation	163	25	15.14	0.00843
GO:0030510	regulation of BMP signaling pathway	53	11	4.92	0.00843
GO:0050886	endocrine process	46	10	4.27	0.00845
GO:0007498	mesoderm development	75	14	6.97	0.00846
GO:2000027	regulation of organ morphogenesis	106	18	9.85	0.00852
GO:0001821	histamine secretion	2	2	0.19	0.00862
GO:0002349	histamine production involved in inflamm...	2	2	0.19	0.00862
GO:0002441	histamine secretion involved in inflamma...	2	2	0.19	0.00862
GO:0002553	histamine secretion by mast cell	2	2	0.19	0.00862
GO:0008101	decapentaplegic signaling pathway	2	2	0.19	0.00862
GO:0010919	regulation of inositol phosphate biosynt...	2	2	0.19	0.00862
GO:0030579	ubiquitin-dependent SMAD protein catabol...	2	2	0.19	0.00862
GO:0031064	negative regulation of histone deacetyla...	2	2	0.19	0.00862
GO:0032960	regulation of inositol trisphosphate bio...	2	2	0.19	0.00862
GO:0032962	positive regulation of inositol trisphos...	2	2	0.19	0.00862
GO:0034474	U2 snRNA 3'-end processing	2	2	0.19	0.00862
GO:0045234	protein palmitoleylation	2	2	0.19	0.00862
GO:0060125	negative regulation of growth hormone se...	2	2	0.19	0.00862
GO:0060732	positive regulation of inositol phosphat...	2	2	0.19	0.00862
GO:0060825	fibroblast growth factor receptor signal...	2	2	0.19	0.00862
GO:0060971	embryonic heart tube left/right pattern ...	2	2	0.19	0.00862
GO:0061154	endothelial tube morphogenesis	2	2	0.19	0.00862
GO:0072672	neutrophil extravasation	2	2	0.19	0.00862
GO:0090526	regulation of gluconeogenesis involved i...	2	2	0.19	0.00862
GO:1901509	regulation of endothelial tube morphogen...	2	2	0.19	0.00862
GO:1901726	negative regulation of histone deacetyla...	2	2	0.19	0.00862
GO:1902203	negative regulation of hepatocyte growth...	2	2	0.19	0.00862
GO:1902445	regulation of mitochondrial membrane per...	2	2	0.19	0.00862
GO:1903593	regulation of histamine secretion by mas...	2	2	0.19	0.00862
GO:1903595	positive regulation of histamine secreti...	2	2	0.19	0.00862
GO:2000389	regulation of neutrophil extravasation	2	2	0.19	0.00862
GO:2000391	positive regulation of neutrophil extrav...	2	2	0.19	0.00862
GO:2000819	regulation of nucleotide-excision repair	2	2	0.19	0.00862
GO:2001112	regulation of cellular response to hepat...	2	2	0.19	0.00862
GO:2001113	negative regulation of cellular response...	2	2	0.19	0.00862
GO:1901214	regulation of neuron death	155	24	14.4	0.00866
GO:0009968	negative regulation of signal transducti...	560	69	52.02	0.00872
GO:0007200	phospholipase C-activating G-protein cou...	83	15	7.71	0.00886
GO:0043009	chordate embryonic development	348	46	32.33	0.00898
GO:0006796	phosphate-containing compound metabolic ...	1831	198	170.08	0.00906
GO:0016197	endosomal transport	198	29	18.39	0.00913
GO:0032879	regulation of localization	1280	143	118.9	0.00919
GO:0032369	negative regulation of lipid transport	15	5	1.39	0.00932
GO:0038111	interleukin-7-mediated signaling pathway	15	5	1.39	0.00932
GO:0060117	auditory receptor cell development	15	5	1.39	0.00932
GO:0098760	response to interleukin-7	15	5	1.39	0.00932
GO:0098761	cellular response to interleukin-7	15	5	1.39	0.00932
GO:0006355	regulation of transcription, DNA-templat...	1701	185	158	0.00934
GO:0043068	positive regulation of programmed cell d...	286	39	26.57	0.00941
GO:0000209	protein polyubiquitination	190	28	17.65	0.00949
GO:1903506	regulation of nucleic acid-templated tra...	1702	185	158.1	0.00956
GO:0032501	multicellular organismal process	4388	444	407.6	0.00969
GO:0045732	positive regulation of protein catabolic...	140	22	13	0.00982
GO:0031958	corticosteroid receptor signaling pathwa...	10	4	0.93	0.00984
GO:0042574	retinal metabolic process	10	4	0.93	0.00984
GO:0042921	glucocorticoid receptor signaling pathwa...	10	4	0.93	0.00984
GO:0044557	relaxation of smooth muscle	10	4	0.93	0.00984
GO:0060087	relaxation of vascular smooth muscle	10	4	0.93	0.00984
GO:0071514	genetic imprinting	10	4	0.93	0.00984
GO:0071549	cellular response to dexamethasone stimu...	10	4	0.93	0.00984
GO:0090181	regulation of cholesterol metabolic proc...	10	4	0.93	0.00984
GO:0042698	ovulation cycle	47	10	4.37	0.00986
GO:0046164	alcohol catabolic process	47	10	4.37	0.00986
GO:0046364	monosaccharide biosynthetic process	47	10	4.37	0.00986
GO:0072091	regulation of stem cell proliferation	47	10	4.37	0.00986
GO:0006879	cellular iron ion homeostasis	27	7	2.51	0.00989
GO:0055076	transition metal ion homeostasis	69	13	6.41	0.01013
GO:0016573	histone acetylation	92	16	8.55	0.01014
GO:0060688	regulation of morphogenesis of a branchi...	21	6	1.95	0.01015
GO:1903532	positive regulation of secretion by cell	174	26	16.16	0.01021
GO:0048585	negative regulation of response to stimu...	726	86	67.44	0.01023
GO:0043408	regulation of MAPK cascade	415	53	38.55	0.01037
GO:0035239	tube morphogenesis	270	37	25.08	0.0104
GO:0016567	protein ubiquitination	584	71	54.25	0.01064
GO:0030509	BMP signaling pathway	77	14	7.15	0.01066
GO:0016337	single organismal cell-cell adhesion	298	40	27.68	0.01111
GO:0030177	positive regulation of Wnt signaling pat...	55	11	5.11	0.01116
GO:0010941	regulation of cell death	748	88	69.48	0.01123
GO:0048513	animal organ development	1902	204	176.67	0.01134
GO:0006351	transcription, DNA-templated	1882	202	174.82	0.01141
GO:0032446	protein modification by small protein co...	624	75	57.96	0.01146
GO:0031329	regulation of cellular catabolic process	399	51	37.06	0.01158
GO:0097659	nucleic acid-templated transcription	1883	202	174.91	0.01166
GO:0070647	protein modification by small protein co...	730	86	67.81	0.01171
GO:0044057	regulation of system process	381	49	35.39	0.0118
GO:0050708	regulation of protein secretion	185	27	17.18	0.01212
GO:2001235	positive regulation of apoptotic signali...	86	15	7.99	0.01223
GO:0045892	negative regulation of transcription, DN...	531	65	49.32	0.01227
GO:0045596	negative regulation of cell differentiat...	318	42	29.54	0.01231
GO:0065008	regulation of biological quality	2233	236	207.42	0.01243
GO:0018108	peptidyl-tyrosine phosphorylation	102	17	9.47	0.01244
GO:0032330	regulation of chondrocyte differentiatio...	16	5	1.49	0.01254
GO:0035019	somatic stem cell population maintenance	16	5	1.49	0.01254
GO:0046856	phosphatidylinositol dephosphorylation	16	5	1.49	0.01254
GO:0035282	segmentation	71	13	6.6	0.01282
GO:0043489	RNA stabilization	22	6	2.04	0.01288
GO:0006189	'de novo' IMP biosynthetic process	6	3	0.56	0.0129
GO:0006294	nucleotide-excision repair, preincision ...	6	3	0.56	0.0129
GO:0006572	tyrosine catabolic process	6	3	0.56	0.0129
GO:0030202	heparin metabolic process	6	3	0.56	0.0129
GO:0030852	regulation of granulocyte differentiatio...	6	3	0.56	0.0129
GO:0032926	negative regulation of activin receptor ...	6	3	0.56	0.0129
GO:0034377	plasma lipoprotein particle assembly	6	3	0.56	0.0129
GO:0035930	corticosteroid hormone secretion	6	3	0.56	0.0129
GO:0035933	glucocorticoid secretion	6	3	0.56	0.0129
GO:0042126	nitrate metabolic process	6	3	0.56	0.0129
GO:0060571	morphogenesis of an epithelial fold	6	3	0.56	0.0129
GO:0070911	global genome nucleotide-excision repair	6	3	0.56	0.0129
GO:0071545	inositol phosphate catabolic process	6	3	0.56	0.0129
GO:2000832	negative regulation of steroid hormone s...	6	3	0.56	0.0129
GO:2000846	regulation of corticosteroid hormone sec...	6	3	0.56	0.0129
GO:2000847	negative regulation of corticosteroid ho...	6	3	0.56	0.0129
GO:2000849	regulation of glucocorticoid secretion	6	3	0.56	0.0129
GO:2000850	negative regulation of glucocorticoid se...	6	3	0.56	0.0129
GO:0006793	phosphorus metabolic process	1868	200	173.52	0.01306
GO:0070997	neuron death	169	25	15.7	0.0131
GO:1903507	negative regulation of nucleic acid-temp...	533	65	49.51	0.01326
GO:0030099	myeloid cell differentiation	144	22	13.38	0.01348
GO:1904950	negative regulation of establishment of ...	87	15	8.08	0.01355
GO:0018212	peptidyl-tyrosine modification	103	17	9.57	0.01365
GO:0018393	internal peptidyl-lysine acetylation	95	16	8.82	0.01366
GO:0007623	circadian rhythm	136	21	12.63	0.01387
GO:0045934	negative regulation of nucleobase-contai...	687	81	63.81	0.01391
GO:0003002	regionalization	249	34	23.13	0.01434
GO:0002888	positive regulation of myeloid leukocyte...	11	4	1.02	0.01435
GO:0021999	neural plate anterior/posterior regional...	11	4	1.02	0.01435
GO:0032331	negative regulation of chondrocyte diffe...	11	4	1.02	0.01435
GO:0033005	positive regulation of mast cell activat...	11	4	1.02	0.01435
GO:0033008	positive regulation of mast cell activat...	11	4	1.02	0.01435
GO:0035411	catenin import into nucleus	11	4	1.02	0.01435
GO:0035412	regulation of catenin import into nucleu...	11	4	1.02	0.01435
GO:0036445	neuronal stem cell division	11	4	1.02	0.01435
GO:0043306	positive regulation of mast cell degranu...	11	4	1.02	0.01435
GO:0055057	neuroblast division	11	4	1.02	0.01435
GO:0060897	neural plate regionalization	11	4	1.02	0.01435
GO:0071827	plasma lipoprotein particle organization	11	4	1.02	0.01435
GO:0008360	regulation of cell shape	57	11	5.29	0.01452
GO:0051048	negative regulation of secretion	80	14	7.43	0.01477
GO:0019218	regulation of steroid metabolic process	29	7	2.69	0.01477
GO:0060986	endocrine hormone secretion	29	7	2.69	0.01477
GO:0098602	single organism cell adhesion	331	43	30.75	0.01493
GO:0016477	cell migration	670	79	62.24	0.015
GO:0001701	in utero embryonic development	154	23	14.3	0.01514
GO:0042127	regulation of cell proliferation	767	89	71.25	0.01518
GO:0032091	negative regulation of protein binding	50	10	4.64	0.01519
GO:0032269	negative regulation of cellular protein ...	480	59	44.59	0.01524
GO:0098609	cell-cell adhesion	396	50	36.78	0.01531
GO:1902679	negative regulation of RNA biosynthetic ...	537	65	49.88	0.01543
GO:1903828	negative regulation of cellular protein ...	65	12	6.04	0.01544
GO:0010517	regulation of phospholipase activity	36	8	3.34	0.01554
GO:1901652	response to peptide	296	39	27.5	0.01601
GO:0006325	chromatin organization	425	53	39.48	0.01604
GO:0032233	positive regulation of actin filament bu...	23	6	2.14	0.01609
GO:0051496	positive regulation of stress fiber asse...	23	6	2.14	0.01609
GO:1903725	regulation of phospholipid metabolic pro...	23	6	2.14	0.01609
GO:0022407	regulation of cell-cell adhesion	138	21	12.82	0.01619
GO:0002521	leukocyte differentiation	155	23	14.4	0.01627
GO:0045124	regulation of bone resorption	17	5	1.58	0.01643
GO:0030097	hemopoiesis	333	43	30.93	0.01643
GO:0009887	organ morphogenesis	596	71	55.36	0.01649
GO:0022603	regulation of anatomical structure morph...	549	66	51	0.01692
GO:0045907	positive regulation of vasoconstriction	66	12	6.13	0.01732
GO:0031401	positive regulation of protein modificat...	607	72	56.38	0.01733
GO:0002761	regulation of myeloid leukocyte differen...	51	10	4.74	0.01737
GO:0042981	regulation of apoptotic process	665	78	61.77	0.01751
GO:0051336	regulation of hydrolase activity	418	52	38.83	0.01769
GO:0051606	detection of stimulus	244	33	22.66	0.01785
GO:0006475	internal protein amino acid acetylation	98	16	9.1	0.01807
GO:0018394	peptidyl-lysine acetylation	98	16	9.1	0.01807
GO:0060828	regulation of canonical Wnt signaling pa...	98	16	9.1	0.01807
GO:0042327	positive regulation of phosphorylation	494	60	45.89	0.01821
GO:0044262	cellular carbohydrate metabolic process	200	28	18.58	0.01821
GO:1901655	cellular response to ketone	37	8	3.44	0.01826
GO:0032774	RNA biosynthetic process	1905	202	176.95	0.01841
GO:0007159	leukocyte cell-cell adhesion	174	25	16.16	0.01842
GO:0048534	hematopoietic or lymphoid organ developm...	354	45	32.88	0.01853
GO:0060541	respiratory system development	123	19	11.43	0.01855
GO:0016202	regulation of striated muscle tissue dev...	59	11	5.48	0.01859
GO:0030217	T cell differentiation	59	11	5.48	0.01859
GO:0051253	negative regulation of RNA metabolic pro...	571	68	53.04	0.01879
GO:0000165	MAPK cascade	476	58	44.22	0.01886
GO:0044092	negative regulation of molecular functio...	420	52	39.01	0.01921
GO:0031331	positive regulation of cellular cataboli...	201	28	18.67	0.01935
GO:0072132	mesenchyme morphogenesis	24	6	2.23	0.01981
GO:0009306	protein secretion	237	32	22.01	0.01988
GO:0010675	regulation of cellular carbohydrate meta...	91	15	8.45	0.01996
GO:0006607	NLS-bearing protein import into nucleus	12	4	1.11	0.01996
GO:0031128	developmental induction	12	4	1.11	0.01996
GO:0032350	regulation of hormone metabolic process	12	4	1.11	0.01996
GO:0060896	neural plate pattern specification	12	4	1.11	0.01996
GO:0070816	phosphorylation of RNA polymerase II C-t...	12	4	1.11	0.01996
GO:0071825	protein-lipid complex subunit organizati...	12	4	1.11	0.01996
GO:0045931	positive regulation of mitotic cell cycl...	83	14	7.71	0.01999
Cluster 7
GO.ID	Term	Annotated	Significant	Expected	classicFisher
GO:0006396	RNA processing	676	281	74.57	< 1e-30
GO:0016070	RNA metabolic process	2561	554	282.51	< 1e-30
GO:0010467	gene expression	3082	611	339.98	< 1e-30
GO:0016071	mRNA metabolic process	466	189	51.4	< 1e-30
GO:0022613	ribonucleoprotein complex biogenesis	332	155	36.62	< 1e-30
GO:0090304	nucleic acid metabolic process	3132	602	345.49	< 1e-30
GO:0006397	mRNA processing	378	162	41.7	< 1e-30
GO:0042254	ribosome biogenesis	224	118	24.71	< 1e-30
GO:0008380	RNA splicing	317	141	34.97	< 1e-30
GO:0034660	ncRNA metabolic process	372	149	41.04	< 1e-30
GO:0006139	nucleobase-containing compound metabolic...	3690	642	407.05	< 1e-30
GO:0000375	RNA splicing, via transesterification re...	208	105	22.94	< 1e-30
GO:0044260	cellular macromolecule metabolic process	5354	831	590.6	< 1e-30
GO:0000377	RNA splicing, via transesterification re...	206	103	22.72	< 1e-30
GO:0000398	mRNA splicing, via spliceosome	206	103	22.72	< 1e-30
GO:0046483	heterocycle metabolic process	3843	654	423.92	< 1e-30
GO:0006725	cellular aromatic compound metabolic pro...	3857	654	425.47	< 1e-30
GO:0034641	cellular nitrogen compound metabolic pro...	4319	709	476.43	< 1e-30
GO:0034470	ncRNA processing	263	116	29.01	< 1e-30
GO:1901360	organic cyclic compound metabolic proces...	4011	667	442.46	< 1e-30
GO:0006364	rRNA processing	152	83	16.77	< 1e-30
GO:0006807	nitrogen compound metabolic process	4629	734	510.63	< 1e-30
GO:0016072	rRNA metabolic process	157	84	17.32	< 1e-30
GO:0043170	macromolecule metabolic process	5751	854	634.4	< 1e-30
GO:0044238	primary metabolic process	6878	954	758.72	< 1e-30
GO:0044237	cellular metabolic process	6891	953	760.15	< 1e-30
GO:0006886	intracellular protein transport	625	99	68.94	0.00011
GO:0000290	deadenylation-dependent decapping of nuc...	9	6	0.99	0.00011
GO:0043633	polyadenylation-dependent RNA catabolic ...	9	6	0.99	0.00011
GO:0006458	'de novo' protein folding	24	10	2.65	0.00012
GO:0016180	snRNA processing	24	10	2.65	0.00012
GO:0016573	histone acetylation	92	23	10.15	0.00012
GO:0043984	histone H4-K16 acetylation	16	8	1.76	0.00012
GO:0070897	DNA-templated transcriptional preinitiat...	20	9	2.21	0.00013
GO:0007004	telomere maintenance via telomerase	38	13	4.19	0.00013
GO:1900180	regulation of protein localization to nu...	99	24	10.92	0.00015
GO:0001514	selenocysteine incorporation	4	4	0.44	0.00015
GO:0002479	antigen processing and presentation of e...	4	4	0.44	0.00015
GO:0006451	translational readthrough	4	4	0.44	0.00015
GO:0071034	CUT catabolic process	4	4	0.44	0.00015
GO:0071043	CUT metabolic process	4	4	0.44	0.00015
GO:1904751	positive regulation of protein localizat...	4	4	0.44	0.00015
GO:0006278	RNA-dependent DNA replication	39	13	4.3	0.00017
GO:0006999	nuclear pore organization	13	7	1.43	0.00018
GO:1902589	single-organism organelle organization	1612	221	177.82	0.00019
GO:0006473	protein acetylation	113	26	12.47	0.0002
GO:0018393	internal peptidyl-lysine acetylation	95	23	10.48	0.0002
GO:0031647	regulation of protein stability	145	31	16	0.00021
GO:0019439	aromatic compound catabolic process	302	54	33.31	0.00022
GO:0019222	regulation of metabolic process	3545	447	391.05	0.00022
GO:0043603	cellular amide metabolic process	699	107	77.11	0.00023
GO:2001252	positive regulation of chromosome organi...	90	22	9.93	0.00024
GO:0000244	spliceosomal tri-snRNP complex assembly	10	6	1.1	0.00025
GO:0071044	histone mRNA catabolic process	10	6	1.1	0.00025
GO:0070125	mitochondrial translational elongation	26	10	2.87	0.00026
GO:0006605	protein targeting	362	62	39.93	0.00027
GO:0044743	intracellular protein transmembrane impo...	31	11	3.42	0.00029
GO:0032784	regulation of DNA-templated transcriptio...	41	13	4.52	0.00031
GO:0006475	internal protein amino acid acetylation	98	23	10.81	0.00033
GO:0018394	peptidyl-lysine acetylation	98	23	10.81	0.00033
GO:0070124	mitochondrial translational initiation	14	7	1.54	0.00033
GO:0061077	chaperone-mediated protein folding	42	13	4.63	0.0004
GO:0051568	histone H3-K4 methylation	32	11	3.53	0.0004
GO:0031323	regulation of cellular metabolic process	3186	403	351.45	0.00043
GO:0010833	telomere maintenance via telomere length...	53	15	5.85	0.00043
GO:0033036	macromolecule localization	1829	244	201.76	0.00046
GO:0036503	ERAD pathway	82	20	9.05	0.00046
GO:0048193	Golgi vesicle transport	226	42	24.93	0.00047
GO:0007005	mitochondrion organization	378	63	41.7	0.00051
GO:0006379	mRNA cleavage	19	8	2.1	0.00053
GO:0034248	regulation of cellular amide metabolic p...	250	45	27.58	0.00061
GO:0010498	proteasomal protein catabolic process	323	55	35.63	0.00067
GO:0071051	polyadenylation-dependent snoRNA 3'-end ...	5	4	0.55	0.00067
GO:1904749	regulation of protein localization to nu...	5	4	0.55	0.00067
GO:0070734	histone H3-K27 methylation	8	5	0.88	0.00068
GO:1904816	positive regulation of protein localizat...	8	5	0.88	0.00068
GO:0071824	protein-DNA complex subunit organization	122	26	13.46	0.00069
GO:0032206	positive regulation of telomere maintena...	29	10	3.2	0.00072
GO:0000723	telomere maintenance	91	21	10.04	0.00075
GO:0050821	protein stabilization	91	21	10.04	0.00075
GO:0032200	telomere organization	92	21	10.15	0.00087
GO:0043161	proteasome-mediated ubiquitin-dependent ...	305	52	33.64	0.0009
GO:0031060	regulation of histone methylation	40	12	4.41	0.00091
GO:0016556	mRNA modification	16	7	1.76	0.00091
GO:0006607	NLS-bearing protein import into nucleus	12	6	1.32	0.00091
GO:0031056	regulation of histone modification	81	19	8.94	0.00106
GO:1901988	negative regulation of cell cycle phase ...	81	19	8.94	0.00106
GO:1901991	negative regulation of mitotic cell cycl...	75	18	8.27	0.00107
GO:0006304	DNA modification	58	15	6.4	0.00122
GO:0098781	ncRNA transcription	36	11	3.97	0.00124
GO:0044728	DNA methylation or demethylation	47	13	5.18	0.0013
GO:0000472	endonucleolytic cleavage to generate mat...	3	3	0.33	0.00134
GO:0000967	rRNA 5'-end processing	3	3	0.33	0.00134
GO:0015960	diadenosine polyphosphate biosynthetic p...	3	3	0.33	0.00134
GO:0015965	diadenosine tetraphosphate metabolic pro...	3	3	0.33	0.00134
GO:0015966	diadenosine tetraphosphate biosynthetic ...	3	3	0.33	0.00134
GO:0034471	ncRNA 5'-end processing	3	3	0.33	0.00134
GO:0036245	cellular response to menadione	3	3	0.33	0.00134
GO:1902275	regulation of chromatin organization	95	21	10.48	0.00134
GO:0000447	endonucleolytic cleavage in ITS1 to sepa...	9	5	0.99	0.00139
GO:0010452	histone H3-K36 methylation	9	5	0.99	0.00139
GO:1904814	regulation of protein localization to ch...	9	5	0.99	0.00139
GO:0000470	maturation of LSU-rRNA	17	7	1.88	0.0014
GO:0034587	piRNA metabolic process	17	7	1.88	0.0014
GO:0050779	RNA destabilization	17	7	1.88	0.0014
GO:1904357	negative regulation of telomere maintena...	17	7	1.88	0.0014
GO:0051084	'de novo' posttranslational protein fold...	13	6	1.43	0.00154
GO:0033120	positive regulation of RNA splicing	22	8	2.43	0.00166
GO:0006520	cellular amino acid metabolic process	284	48	31.33	0.00167
GO:0070203	regulation of establishment of protein l...	6	4	0.66	0.00184
GO:1904851	positive regulation of establishment of ...	6	4	0.66	0.00184
GO:0010389	regulation of G2/M transition of mitotic...	55	14	6.07	0.00206
GO:0032212	positive regulation of telomere maintena...	18	7	1.99	0.00207
GO:1904358	positive regulation of telomere maintena...	18	7	1.99	0.00207
GO:0006378	mRNA polyadenylation	33	10	3.64	0.0022
GO:0006383	transcription from RNA polymerase III pr...	33	10	3.64	0.0022
GO:0051443	positive regulation of ubiquitin-protein...	33	10	3.64	0.0022
GO:0019538	protein metabolic process	3369	416	371.64	0.00238
GO:0008298	intracellular mRNA localization	14	6	1.54	0.00244
GO:0015988	energy coupled proton transmembrane tran...	14	6	1.54	0.00244
GO:0015991	ATP hydrolysis coupled proton transport	14	6	1.54	0.00244
GO:0046931	pore complex assembly	14	6	1.54	0.00244
[truncated: 1,006 more rows]
