# Supplementary material for: Whole body regeneration deploys a rewired embryonic gene regulatory network logic
Source: Nat Commun. 2025 Dec 11;17:503. doi: 10.1038/s41467-025-67196-4 (PMC12804838; doi:10.1038/s41467-025-67196-4)
Supplement: Supplementary file 3 — Supplementary Data 1-26 [file 41467_2025_67196_MOESM3_ESM.zip › Supplemental Data/Supplementary Data 24 - Down regulated DEGs in ICRT14 compare with emb GRN and regen spe.xlsx]

## Sheet: Feuille 1
Gene	NvERTx_ID	Uniprot	Uniprot_ID	Mfuzz_R_Clust	Common	overlap_iCRT_regen	overlap_iCRT_embryo_wnt	overlap_iCRT_embryo_erk	unique_iCRT	unique_regen	unique_embryo_wnt	unique_embryo_erk
e_gw.270.94.1	NvERTx.4.220399	No_Description	No_Uniprotmatch	5	0	1	0	0	0	0	0	0
estExt_fgenesh1_pg.C_400086	NvERTx.4.52538	No_Description	No_Uniprotmatch	9	0	1	0	0	0	0	0	0
fgenesh1_pg.scaffold_224000012	NvERTx.4.180360	No_Description	No_Uniprotmatch	5	0	1	0	0	0	0	0	0
e_gw.100.76.1					0	0	0	0	1	0	0	0
e_gw.108.118.1					0	0	0	0	1	0	0	0
e_gw.108.156.1	NvERTx.4.226080	Protein bark beetle {ECO:0000303|PubMed:25704509}	M9NDE3		0	0	0	0	1	0	0	0
e_gw.108.32.1					0	0	0	0	1	0	0	0
e_gw.113.70.1	NvERTx.4.6613	No_Description	No_Uniprotmatch	3	0	0	0	0	1	0	0	0
e_gw.120.116.1	NvERTx.4.78668	Serine/threonine-protein phosphatase 6 catalytic subunit	Q64620	7	0	0	0	0	1	0	0	0
e_gw.124.132.1	NvERTx.4.142149	Histone H4	Q6LAF1		0	0	0	0	1	0	0	0
e_gw.125.6.1	NvERTx.4.54632	Acyl-coenzyme A thioesterase 11	Q8WXI4	3	0	0	0	0	1	0	0	0
e_gw.128.23.1	NvERTx.4.144278	No_Description	No_Uniprotmatch	4	0	0	0	0	1	0	0	0
e_gw.130.45.1	NvERTx.4.232337	No_Description	No_Uniprotmatch	9	0	0	0	0	1	0	0	0
e_gw.130.46.1	NvERTx.4.8234	No_Description	No_Uniprotmatch	9	0	0	0	0	1	0	0	0
e_gw.132.93.1	NvERTx.4.198501	Transposon Ty3-G Gag-Pol polyprotein	Q99315	4	0	0	0	0	1	0	0	0
e_gw.135.91.1					0	0	0	0	1	0	0	0
e_gw.140.6.1	NvERTx.4.22582	Uncharacterized protein {ECO:0000313|EMBL:ERL90208.1}	U4UD07_DENPD	3	0	0	0	0	1	0	0	0
e_gw.141.77.1	NvERTx.4.29255	Prostaglandin E2 receptor EP4 subtype	P43114	2	0	0	0	0	1	0	0	0
e_gw.144.34.1	NvERTx.4.146728	Fibrillin-2	Q61555	5	0	0	0	0	1	0	0	0
e_gw.16.306.1	NvERTx.4.30279	Neuropeptide SIFamide receptor {ECO:0000303|PubMed:16378592}	Q8IN35	9	0	0	0	0	1	0	0	0
e_gw.163.53.1	NvERTx.4.15262	No_Description	No_Uniprotmatch	9	0	0	0	0	1	0	0	0
e_gw.177.42.1	NvERTx.4.62650	Zinc finger protein ZIC 3 {ECO:0000250|UniProtKB:O57311}	Q6DJQ6	5	0	0	0	0	1	0	0	0
e_gw.1807.2.1					0	0	0	0	1	0	0	0
e_gw.182.59.1	NvERTx.4.89612	Mucin-like protein {ECO:0000303|PubMed:23765379}	B3EWY9	2	0	0	0	0	1	0	0	0
e_gw.1856.1.1					0	0	0	0	1	0	0	0
e_gw.196.45.1	NvERTx.4.155849	Protein ANTAGONIST OF LIKE HETEROCHROMATIN PROTEIN 1 {ECO:0000303|PubMed:26642436}	Q94K49	2	0	0	0	0	1	0	0	0
e_gw.2.525.1	NvERTx.4.105763	Cyclic nucleotide-binding domain-containing protein 2	Q9D5U8	3	0	0	0	0	1	0	0	0
e_gw.210.80.1	NvERTx.4.8184	No_Description	No_Uniprotmatch		0	0	0	0	1	0	0	0
e_gw.214.83.1	NvERTx.4.199106	NFX1-type zinc finger-containing protein 1	Q9P2E3	9	0	0	0	0	1	0	0	0
e_gw.218.8.1	NvERTx.4.17990	No_Description	No_Uniprotmatch	4	0	0	0	0	1	0	0	0
e_gw.22.248.1	NvERTx.4.50270	No_Description	No_Uniprotmatch	6	0	0	0	0	1	0	0	0
e_gw.220.79.1	NvERTx.4.154917	Ultraviolet-B receptor UVR8	Q9FN03	9	0	0	0	0	1	0	0	0
e_gw.2224.3.1					0	0	0	0	1	0	0	0
e_gw.227.43.1					0	0	0	0	1	0	0	0
e_gw.232.66.1	NvERTx.4.82838	Arylsulfatase J	Q8BM89	2	0	0	0	0	1	0	0	0
e_gw.242.21.1	NvERTx.4.189646	A disintegrin and metalloproteinase with thrombospondin motifs 16	Q8TE57	9	0	0	0	0	1	0	0	0
e_gw.270.76.1	NvERTx.4.229342	No_Description	No_Uniprotmatch		0	0	0	0	1	0	0	0
e_gw.271.57.1	NvERTx.4.200699	No_Description	No_Uniprotmatch		0	0	0	0	1	0	0	0
e_gw.273.13.1	NvERTx.4.110419	Multidrug resistance-associated protein 4	O15439	2	0	0	0	0	1	0	0	0
e_gw.274.33.1					0	0	0	0	1	0	0	0
e_gw.29.155.1	NvERTx.4.117835	Interferon regulatory factor 2	P14316	9	0	0	0	0	1	0	0	0
e_gw.297.41.1	NvERTx.4.50473	No_Description	No_Uniprotmatch		0	0	0	0	1	0	0	0
e_gw.297.64.1					0	0	0	0	1	0	0	0
e_gw.305.96.1	NvERTx.4.84474	No_Description	No_Uniprotmatch	6	0	0	0	0	1	0	0	0
e_gw.313.34.1	NvERTx.4.69964	LINE-1 reverse transcriptase homolog	P08548	2	0	0	0	0	1	0	0	0
e_gw.3202.2.1	NvERTx.4.103776	No_Description	No_Uniprotmatch	3	0	0	0	0	1	0	0	0
e_gw.325.22.1	NvERTx.4.180278	No_Description	No_Uniprotmatch	8	0	0	0	0	1	0	0	0
e_gw.325.55.1	NvERTx.4.82850	Arylsulfatase I	Q5FYB1	2	0	0	0	0	1	0	0	0
e_gw.3335.2.1	NvERTx.4.95610	Ectonucleoside triphosphate diphosphohydrolase 8	O93295	9	0	0	0	0	1	0	0	0
e_gw.34.106.1	NvERTx.4.64644	Suppressor of cytokine signaling 2	O14508	9	0	0	0	0	1	0	0	0
e_gw.35.156.1	NvERTx.4.193844	NACHT domain- and WD repeat-containing protein 1	Q149M9	9	0	0	0	0	1	0	0	0
e_gw.35.282.1					0	0	0	0	1	0	0	0
e_gw.36.91.1	NvERTx.4.195659	Zinc finger SWIM domain-containing protein 8	A7E305	9	0	0	0	0	1	0	0	0
e_gw.36.95.1	NvERTx.4.195657	Zinc finger SWIM domain-containing protein 8	Q3UHH1	9	0	0	0	0	1	0	0	0
e_gw.36.97.1	NvERTx.4.195656	Zinc finger SWIM domain-containing protein 8	A7E305	9	0	0	0	0	1	0	0	0
e_gw.373.30.1	NvERTx.4.58848	Lysosomal thioesterase PPT2-B	Q6GNY7	3	0	0	0	0	1	0	0	0
e_gw.42.198.1	NvERTx.4.26617	No_Description	No_Uniprotmatch		0	0	0	0	1	0	0	0
e_gw.43.192.1	NvERTx.4.234003	No_Description	No_Uniprotmatch	8	0	0	0	0	1	0	0	0
e_gw.45.83.1	NvERTx.4.63820	Transcription factor SOX-7	P40646	1	0	0	0	0	1	0	0	0
e_gw.502.36.1	NvERTx.4.190996	Contactin-associated protein-like 5	Q0V8S9		0	0	0	0	1	0	0	0
e_gw.55.202.1	NvERTx.4.64743	Urease accessory protein UreD {ECO:0000255|HAMAP-Rule:MF_01384}	A7HHM9	3	0	0	0	0	1	0	0	0
e_gw.57.159.1	NvERTx.4.140792	Protein DD3-3	Q58A42	2	0	0	0	0	1	0	0	0
e_gw.6.42.1	NvERTx.4.18233	S-methylmethionine--homocysteine S-methyltransferase BHMT2	Q91WS4	3	0	0	0	0	1	0	0	0
e_gw.6.92.1	NvERTx.4.164629	Mucin-like protein {ECO:0000303|PubMed:23765379}	B3EWY9	9	0	0	0	0	1	0	0	0
e_gw.6.96.1	NvERTx.4.74475	Steroid 17-alpha-hydroxylase/17,20 lyase	Q92113	3	0	0	0	0	1	0	0	0
e_gw.645.15.1					0	0	0	0	1	0	0	0
e_gw.655.7.1	NvERTx.4.63969	Contactin-associated protein 1	P78357	4	0	0	0	0	1	0	0	0
e_gw.68.118.1	NvERTx.4.139147	No_Description	No_Uniprotmatch	3	0	0	0	0	1	0	0	0
e_gw.6854.1.1					0	0	0	0	1	0	0	0
e_gw.69.73.1	NvERTx.4.98021	Coiled-coil domain-containing protein 102A	Q6DFL0	5	0	0	0	0	1	0	0	0
e_gw.7.279.1	NvERTx.4.193271	Polycystic kidney disease protein 1-like 2	Q7TN88	7	0	0	0	0	1	0	0	0
e_gw.72.59.1	NvERTx.4.74101	Growth arrest-specific protein 1	Q01721	3	0	0	0	0	1	0	0	0
e_gw.732.4.1					0	0	0	0	1	0	0	0
e_gw.74.63.1	NvERTx.4.66172	Nuclease EXOG, mitochondrial	Q0IH72	5	0	0	0	0	1	0	0	0
e_gw.750.1.1	NvERTx.4.184706	Protein diaphanous homolog 3	Q9Z207	8	0	0	0	0	1	0	0	0
e_gw.81.63.1	NvERTx.4.176010	Tripartite motif-containing protein 45	Q6PFY8	9	0	0	0	0	1	0	0	0
e_gw.82.154.1					0	0	0	0	1	0	0	0
e_gw.9.13.1	NvERTx.4.17371	Cystic fibrosis transmembrane conductance regulator	Q00554	9	0	0	0	0	1	0	0	0
e_gw.9.264.1	NvERTx.4.40669	No_Description	No_Uniprotmatch	4	0	0	0	0	1	0	0	0
e_gw.9.75.1	NvERTx.4.73849	Transmembrane prolyl 4-hydroxylase	Q8BG58	2	0	0	0	0	1	0	0	0
e_gw.917.4.1					0	0	0	0	1	0	0	0
e_gw.92.12.1					0	0	0	0	1	0	0	0
estExt_GenewiseH_1.C_140352	NvERTx.4.75072	Transmembrane protein with metallophosphoesterase domain	A5PJK1	5	0	0	0	0	1	0	0	0
estExt_GenewiseH_1.C_2610025	NvERTx.4.175745	Neuroblast differentiation-associated protein AHNAK	Q09666	3	0	0	0	0	1	0	0	0
estExt_GenewiseH_1.C_4980012	NvERTx.4.54771	No_Description	No_Uniprotmatch	2	0	0	0	0	1	0	0	0
estExt_fgenesh1_pg.C_1340051	NvERTx.4.107986	Putative uncharacterized protein {ECO:0000313|EMBL:EEN55432.1}	C3YWA3_BRAFL	9	0	0	0	0	1	0	0	0
estExt_fgenesh1_pg.C_1340052	NvERTx.4.201355	No_Description	No_Uniprotmatch	9	0	0	0	0	1	0	0	0
estExt_fgenesh1_pg.C_1640051	NvERTx.4.83299	No_Description	No_Uniprotmatch		0	0	0	0	1	0	0	0
estExt_fgenesh1_pg.C_170044	NvERTx.4.72548	Neural cell adhesion molecule L1	Q98902	2	0	0	0	0	1	0	0	0
estExt_fgenesh1_pg.C_17410001	NvERTx.4.186315	Putative nuclease HARBI1	Q8BR93	6	0	0	0	0	1	0	0	0
estExt_fgenesh1_pg.C_1940004	NvERTx.4.188448	L-rhamnose-binding lectin ELEL-1 {ECO:0000303|PubMed:25881955}	C0HK24	2	0	0	0	0	1	0	0	0
estExt_fgenesh1_pg.C_19870001	NvERTx.4.6309	No_Description	No_Uniprotmatch	3	0	0	0	0	1	0	0	0
estExt_fgenesh1_pg.C_21610002	NvERTx.4.129452	No_Description	No_Uniprotmatch	2	0	0	0	0	1	0	0	0
estExt_fgenesh1_pg.C_2180011	NvERTx.4.60358	Transcription factor jun-D	P27921	3	0	0	0	0	1	0	0	0
estExt_fgenesh1_pg.C_2210004	NvERTx.4.185575	Cell surface glycoprotein	Q5V7F4	5	0	0	0	0	1	0	0	0
estExt_fgenesh1_pg.C_270118	NvERTx.4.90107	Uncharacterized protein {ECO:0000313|EMBL:EUD64262.1}	W6ZTM8_9APIC	6	0	0	0	0	1	0	0	0
estExt_fgenesh1_pg.C_310086	NvERTx.4.85633	Putative uncharacterized protein {ECO:0000313|EMBL:EEN67512.1}	C3XXQ2_BRAFL	9	0	0	0	0	1	0	0	0
estExt_fgenesh1_pg.C_3110015	NvERTx.4.170295	No_Description	No_Uniprotmatch	9	0	0	0	0	1	0	0	0
estExt_fgenesh1_pg.C_3190009	NvERTx.4.30068	No_Description	No_Uniprotmatch	2	0	0	0	0	1	0	0	0
estExt_fgenesh1_pg.C_340073	NvERTx.4.145705	Alkyldihydroxyacetonephosphate synthase, peroxisomal	P97275	3	0	0	0	0	1	0	0	0
estExt_fgenesh1_pg.C_3420002	NvERTx.4.142489	No_Description	No_Uniprotmatch	1	0	0	0	0	1	0	0	0
estExt_fgenesh1_pg.C_350028	NvERTx.4.63430	Pathogenesis-related protein 1	Q05968		0	0	0	0	1	0	0	0
estExt_fgenesh1_pg.C_370081	NvERTx.4.168436	No_Description	No_Uniprotmatch	4	0	0	0	0	1	0	0	0
estExt_fgenesh1_pg.C_3970001	NvERTx.4.155812	Release factor glutamine methyltransferase {ECO:0000255|HAMAP-Rule:MF_02126}	O66506	9	0	0	0	0	1	0	0	0
estExt_fgenesh1_pg.C_40172	NvERTx.4.12188	No_Description	No_Uniprotmatch	5	0	0	0	0	1	0	0	0
estExt_fgenesh1_pg.C_420045	NvERTx.4.126030	No_Description	No_Uniprotmatch	5	0	0	0	0	1	0	0	0
estExt_fgenesh1_pg.C_4240013	NvERTx.4.110381	No_Description	No_Uniprotmatch	2	0	0	0	0	1	0	0	0
estExt_fgenesh1_pg.C_440008	NvERTx.4.233647	No_Description	No_Uniprotmatch	3	0	0	0	0	1	0	0	0
estExt_fgenesh1_pg.C_450021	NvERTx.4.11596	No_Description	No_Uniprotmatch	9	0	0	0	0	1	0	0	0
estExt_fgenesh1_pg.C_480050	NvERTx.4.178402	Torsin-1A-interacting protein 2	Q8BYU6	3	0	0	0	0	1	0	0	0
estExt_fgenesh1_pg.C_5360001					0	0	0	0	1	0	0	0
estExt_fgenesh1_pg.C_570052	NvERTx.4.45159	No_Description	No_Uniprotmatch		0	0	0	0	1	0	0	0
estExt_fgenesh1_pg.C_580024	NvERTx.4.53258	Putative agmatine deiminase {ECO:0000255|HAMAP-Rule:MF_01841}	Q87NU5	2	0	0	0	0	1	0	0	0
estExt_fgenesh1_pg.C_620067	NvERTx.4.232389	No_Description	No_Uniprotmatch	9	0	0	0	0	1	0	0	0
estExt_fgenesh1_pg.C_670052	NvERTx.4.138847	Tubulin alpha-1 chain	P02552	2	0	0	0	0	1	0	0	0
estExt_fgenesh1_pg.C_680028					0	0	0	0	1	0	0	0
estExt_fgenesh1_pg.C_780042	NvERTx.4.175790	No_Description	No_Uniprotmatch	9	0	0	0	0	1	0	0	0
estExt_fgenesh1_pg.C_780043	NvERTx.4.163197	No_Description	No_Uniprotmatch	4	0	0	0	0	1	0	0	0
estExt_fgenesh1_pg.C_890044	NvERTx.4.86549	Putative diacyglycerol O-acyltransferase MT1809	P9WKB8	8	0	0	0	0	1	0	0	0
estExt_fgenesh1_pg.C_910045	NvERTx.4.78321	No_Description	No_Uniprotmatch	2	0	0	0	0	1	0	0	0
estExt_gwp.C_10237	NvERTx.4.153525	No_Description	No_Uniprotmatch	6	0	0	0	0	1	0	0	0
estExt_gwp.C_1130086					0	0	0	0	1	0	0	0
estExt_gwp.C_1860023	NvERTx.4.89457	Steroid 17-alpha-hydroxylase/17,20 lyase	O57525	3	0	0	0	0	1	0	0	0
estExt_gwp.C_2210002	NvERTx.4.168860	Regulator of microtubule dynamics protein 1	Q32KL4	5	0	0	0	0	1	0	0	0
estExt_gwp.C_2270050	NvERTx.4.155140	Uncharacterized protein {ECO:0000313|EMBL:KKA75752.1}	A0A0F5CUH2_PRIPA	8	0	0	0	0	1	0	0	0
estExt_gwp.C_3180014	NvERTx.4.77007	L-rhamnose-binding lectin ELEL-1 {ECO:0000303|PubMed:25881955}	C0HK24	4	0	0	0	0	1	0	0	0
estExt_gwp.C_3320011	NvERTx.4.81430	Dihydroxyacetone phosphate acyltransferase	O15228	3	0	0	0	0	1	0	0	0
estExt_gwp.C_40200	NvERTx.4.129506	Putative ammonium transporter 1	P54145	5	0	0	0	0	1	0	0	0
estExt_gwp.C_460298	NvERTx.4.170523	Matrix metalloproteinase-A {ECO:0000305|PubMed:9573338}	G5EGM1		0	0	0	0	1	0	0	0
estExt_gwp.C_80106	NvERTx.4.117435	No_Description	No_Uniprotmatch	5	0	0	0	0	1	0	0	0
estExt_gwp.C_850125					0	0	0	0	1	0	0	0
fgenesh1_kg.scaffold_110000001	NvERTx.4.11865	No_Description	No_Uniprotmatch	3	0	0	0	0	1	0	0	0
fgenesh1_pg.scaffold_103000002					0	0	0	0	1	0	0	0
fgenesh1_pg.scaffold_112000043	NvERTx.4.121718	No_Description	No_Uniprotmatch	1	0	0	0	0	1	0	0	0
fgenesh1_pg.scaffold_116000035	NvERTx.4.15891	sequestosome-1-like {ECO:0000313|RefSeq:XP_013400141.1}	A0A1S3IQF4_LINUN	5	0	0	0	0	1	0	0	0
fgenesh1_pg.scaffold_11705000001					0	0	0	0	1	0	0	0
fgenesh1_pg.scaffold_119000033	NvERTx.4.91637	Dihydrofolate reductase	P00374	5	0	0	0	0	1	0	0	0
fgenesh1_pg.scaffold_119000075	NvERTx.4.57432	No_Description	No_Uniprotmatch	8	0	0	0	0	1	0	0	0
fgenesh1_pg.scaffold_125000031	NvERTx.4.34191	Deleted in malignant brain tumors 1 protein	Q95218	9	0	0	0	0	1	0	0	0
fgenesh1_pg.scaffold_13000226	NvERTx.4.49278	Retinal homeobox protein Rx2	Q9I9A2		0	0	0	0	1	0	0	0
fgenesh1_pg.scaffold_137000028	NvERTx.4.65397	Cyclic GMP-AMP synthase	A7SFB5	9	0	0	0	0	1	0	0	0
fgenesh1_pg.scaffold_147000052	NvERTx.4.17299	Cannabinoid receptor type 1A	Q98894	3	0	0	0	0	1	0	0	0
fgenesh1_pg.scaffold_15017000001	NvERTx.4.197711	No_Description	No_Uniprotmatch	3	0	0	0	0	1	0	0	0
fgenesh1_pg.scaffold_158000027	NvERTx.4.137035	Potassium voltage-gated channel subfamily A member 3	P16390	2	0	0	0	0	1	0	0	0
fgenesh1_pg.scaffold_161000027	NvERTx.4.79238	Putative uncharacterized protein {ECO:0000313|EMBL:EEN47137.1}	C3ZJX0_BRAFL	2	0	0	0	0	1	0	0	0
fgenesh1_pg.scaffold_167000037	NvERTx.4.71688	No_Description	No_Uniprotmatch		0	0	0	0	1	0	0	0
fgenesh1_pg.scaffold_172000001					0	0	0	0	1	0	0	0
fgenesh1_pg.scaffold_19000026	NvERTx.4.41228	Pancreatic secretory granule membrane major glycoprotein GP2	P25291		0	0	0	0	1	0	0	0
fgenesh1_pg.scaffold_193000024	NvERTx.4.193233	No_Description	No_Uniprotmatch	9	0	0	0	0	1	0	0	0
fgenesh1_pg.scaffold_214000015	NvERTx.4.64338	No_Description	No_Uniprotmatch	2	0	0	0	0	1	0	0	0
fgenesh1_pg.scaffold_2149000001	NvERTx.4.219907	No_Description	No_Uniprotmatch		0	0	0	0	1	0	0	0
fgenesh1_pg.scaffold_218000001	NvERTx.4.5893	No_Description	No_Uniprotmatch		0	0	0	0	1	0	0	0
fgenesh1_pg.scaffold_22000111	NvERTx.4.67273	Microfibril-associated glycoprotein 4	P55918	3	0	0	0	0	1	0	0	0
fgenesh1_pg.scaffold_228000033	NvERTx.4.78616	XK-related protein 4	Q49LS4	9	0	0	0	0	1	0	0	0
fgenesh1_pg.scaffold_279000014	NvERTx.4.195129	uncharacterized protein LOC106181232 {ECO:0000313|RefSeq:XP_013421011.1}	A0A1S3KFK0_LINUN	3	0	0	0	0	1	0	0	0
fgenesh1_pg.scaffold_280000007	NvERTx.4.38136	Melanopsin-B	Q804Q2	9	0	0	0	0	1	0	0	0
fgenesh1_pg.scaffold_284000022					0	0	0	0	1	0	0	0
fgenesh1_pg.scaffold_284000023	NvERTx.4.169844	No_Description	No_Uniprotmatch	3	0	0	0	0	1	0	0	0
fgenesh1_pg.scaffold_29000077	NvERTx.4.66774	Uncharacterized protein {ECO:0000313|EMBL:EED87619.1}	B8CFF3_THAPS	2	0	0	0	0	1	0	0	0
fgenesh1_pg.scaffold_29000113	NvERTx.4.63178	No_Description	No_Uniprotmatch	9	0	0	0	0	1	0	0	0
fgenesh1_pg.scaffold_29000116	NvERTx.4.194934	No_Description	No_Uniprotmatch	9	0	0	0	0	1	0	0	0
fgenesh1_pg.scaffold_29000117	NvERTx.4.194938	No_Description	No_Uniprotmatch	9	0	0	0	0	1	0	0	0
fgenesh1_pg.scaffold_29000119	NvERTx.4.173763	No_Description	No_Uniprotmatch	1	0	0	0	0	1	0	0	0
fgenesh1_pg.scaffold_30000069	NvERTx.4.13442	No_Description	No_Uniprotmatch		0	0	0	0	1	0	0	0
fgenesh1_pg.scaffold_30000073	NvERTx.4.7661	Alpha-1B adrenergic receptor	P97717	3	0	0	0	0	1	0	0	0
fgenesh1_pg.scaffold_3000083	NvERTx.4.57462	Uncharacterized protein {ECO:0000313|EMBL:KIG12877.1}	A0A0C2CYF5_9DELT		0	0	0	0	1	0	0	0
fgenesh1_pg.scaffold_303000017	NvERTx.4.182581	No_Description	No_Uniprotmatch	9	0	0	0	0	1	0	0	0
fgenesh1_pg.scaffold_3071000002					0	0	0	0	1	0	0	0
fgenesh1_pg.scaffold_31000130	NvERTx.4.61793	No_Description	No_Uniprotmatch		0	0	0	0	1	0	0	0
fgenesh1_pg.scaffold_33000025	NvERTx.4.46828	Transmembrane protein 151B	A3KN95	3	0	0	0	0	1	0	0	0
fgenesh1_pg.scaffold_331000004	NvERTx.4.141106	No_Description	No_Uniprotmatch	9	0	0	0	0	1	0	0	0
fgenesh1_pg.scaffold_331000005	NvERTx.4.173080	No_Description	No_Uniprotmatch	9	0	0	0	0	1	0	0	0
fgenesh1_pg.scaffold_338000021	NvERTx.4.230711	No_Description	No_Uniprotmatch	9	0	0	0	0	1	0	0	0
fgenesh1_pg.scaffold_34000020	NvERTx.4.69348	Transmembrane protein 246	Q5R868	5	0	0	0	0	1	0	0	0
fgenesh1_pg.scaffold_35000100	NvERTx.4.17424	No_Description	No_Uniprotmatch	9	0	0	0	0	1	0	0	0
fgenesh1_pg.scaffold_358000009	NvERTx.4.170814	No_Description	No_Uniprotmatch	5	0	0	0	0	1	0	0	0
fgenesh1_pg.scaffold_363000005					0	0	0	0	1	0	0	0
fgenesh1_pg.scaffold_3668000001					0	0	0	0	1	0	0	0
fgenesh1_pg.scaffold_3691000001	NvERTx.4.232883	No_Description	No_Uniprotmatch	7	0	0	0	0	1	0	0	0
fgenesh1_pg.scaffold_37000083					0	0	0	0	1	0	0	0
fgenesh1_pg.scaffold_371000004	NvERTx.4.179213	No_Description	No_Uniprotmatch	3	0	0	0	0	1	0	0	0
fgenesh1_pg.scaffold_393000005	NvERTx.4.70927	von Willebrand factor D and EGF domain-containing protein	Q8N2E2	2	0	0	0	0	1	0	0	0
fgenesh1_pg.scaffold_40000058	NvERTx.4.177570	Mitochondrial antiviral-signaling protein {ECO:0000313|Ensembl:ENSDARP00000119203}	B8A4W5_DANRE	8	0	0	0	0	1	0	0	0
fgenesh1_pg.scaffold_48000019	NvERTx.4.41659	No_Description	No_Uniprotmatch		0	0	0	0	1	0	0	0
fgenesh1_pg.scaffold_49000032					0	0	0	0	1	0	0	0
fgenesh1_pg.scaffold_51000001	NvERTx.4.115697	Pineal opsin	O42490	2	0	0	0	0	1	0	0	0
fgenesh1_pg.scaffold_52000066	NvERTx.4.150340	N-acetylated-alpha-linked acidic dipeptidase 2	Q9CZR2	3	0	0	0	0	1	0	0	0
fgenesh1_pg.scaffold_5427000001					0	0	0	0	1	0	0	0
fgenesh1_pg.scaffold_55000135	NvERTx.4.134574	Zinc finger protein 569	Q5MCW4	3	0	0	0	0	1	0	0	0
fgenesh1_pg.scaffold_5591000001	NvERTx.4.230647	No_Description	No_Uniprotmatch	4	0	0	0	0	1	0	0	0
fgenesh1_pg.scaffold_57000081	NvERTx.4.21523	No_Description	No_Uniprotmatch		0	0	0	0	1	0	0	0
fgenesh1_pg.scaffold_57000108	NvERTx.4.195127	uncharacterized protein LOC106151541 {ECO:0000313|RefSeq:XP_013380319.1}	A0A1S3H5A8_LINUN	3	0	0	0	0	1	0	0	0
fgenesh1_pg.scaffold_6000145	NvERTx.4.51620	No_Description	No_Uniprotmatch	3	0	0	0	0	1	0	0	0
fgenesh1_pg.scaffold_6134000001					0	0	0	0	1	0	0	0
fgenesh1_pg.scaffold_6530000001	NvERTx.4.36535	No_Description	No_Uniprotmatch		0	0	0	0	1	0	0	0
fgenesh1_pg.scaffold_66000072	NvERTx.4.88129	LisH domain-containing protein FOPNL	Q5ZJ24	5	0	0	0	0	1	0	0	0
fgenesh1_pg.scaffold_6890000001					0	0	0	0	1	0	0	0
fgenesh1_pg.scaffold_69000055	NvERTx.4.139578	Uncharacterized protein {ECO:0000313|EnsemblMetazoa:SPU_024592-tr}	W4Z8W8_STRPU	4	0	0	0	0	1	0	0	0
fgenesh1_pg.scaffold_71000064	NvERTx.4.15360	No_Description	No_Uniprotmatch		0	0	0	0	1	0	0	0
fgenesh1_pg.scaffold_7183000001					0	0	0	0	1	0	0	0
fgenesh1_pg.scaffold_75000007	NvERTx.4.31357	Aquaporin-5	Q9WTY4	9	0	0	0	0	1	0	0	0
fgenesh1_pg.scaffold_75000090	NvERTx.4.230216	No_Description	No_Uniprotmatch	9	0	0	0	0	1	0	0	0
fgenesh1_pg.scaffold_8000053					0	0	0	0	1	0	0	0
fgenesh1_pg.scaffold_81000037	NvERTx.4.2762	No_Description	No_Uniprotmatch		0	0	0	0	1	0	0	0
fgenesh1_pg.scaffold_82000079	NvERTx.4.181357	No_description	P28285	3	0	0	0	0	1	0	0	0
fgenesh1_pg.scaffold_9000005	NvERTx.4.55432	Matrilin-2	O00339		0	0	0	0	1	0	0	0
fgenesh1_pg.scaffold_9000133					0	0	0	0	1	0	0	0
fgenesh1_pg.scaffold_931000001	NvERTx.4.157701	No_Description	No_Uniprotmatch	9	0	0	0	0	1	0	0	0
fgenesh1_pg.scaffold_936000001	NvERTx.4.183171	Putative ATP-dependent RNA helicase DHX57	Q6P158	7	0	0	0	0	1	0	0	0
fgenesh1_pm.scaffold_32000021					0	0	0	0	1	0	0	0
fgenesh1_pm.scaffold_465000002					0	0	0	0	1	0	0	0
fgenesh1_pm.scaffold_89000002	NvERTx.4.230848	Inositol-3-phosphate synthase 1	Q6AYK3	8	0	0	0	0	1	0	0	0
fgsh_est.C_scaffold_194000001	NvERTx.4.188451	No_Description	No_Uniprotmatch	2	0	0	0	0	1	0	0	0
fgsh_est.C_scaffold_36000006	NvERTx.4.144321	Adenylate kinase isoenzyme 5	Q9Y6K8	8	0	0	0	0	1	0	0	0
fgsh_est.C_scaffold_58000012	NvERTx.4.150789	Insulin-induced gene 2 protein	Q80UA9	4	0	0	0	0	1	0	0	0
gw.1.495.1	NvERTx.4.66950	Fibrillin-1	P35555	4	0	0	0	0	1	0	0	0
gw.112.8.1	NvERTx.4.85430	Galaxin {ECO:0000312|EMBL:ADI50283.1}	D9IQ16	9	0	0	0	0	1	0	0	0
gw.1166.2.1	NvERTx.4.60551	No_description	A0A1J4MAW8_ACIBA	2	0	0	0	0	1	0	0	0
gw.117.111.1	NvERTx.4.47979	Protocadherin Fat 1	Q14517	3	0	0	0	0	1	0	0	0
gw.117.146.1					0	0	0	0	1	0	0	0
gw.12.187.1					0	0	0	0	1	0	0	0
gw.124.172.1	NvERTx.4.213756	No_Description	No_Uniprotmatch	7	0	0	0	0	1	0	0	0
gw.13590.1.1					0	0	0	0	1	0	0	0
gw.145.68.1	NvERTx.4.33883	Histone H1-delta	P15870		0	0	0	0	1	0	0	0
gw.17.103.1	NvERTx.4.55811	Carboxypeptidase D	P83852	2	0	0	0	0	1	0	0	0
gw.17.458.1	NvERTx.4.130490	Tctex1 domain-containing protein 1	Q9D5I4	3	0	0	0	0	1	0	0	0
gw.193.17.1					0	0	0	0	1	0	0	0
gw.1978.2.1					0	0	0	0	1	0	0	0
gw.2.461.1	NvERTx.4.156600	Vegetative incompatibility protein HET-E-1	Q00808	3	0	0	0	0	1	0	0	0
gw.2177.1.1	NvERTx.4.1254	No_Description	No_Uniprotmatch	8	0	0	0	0	1	0	0	0
gw.239.58.1					0	0	0	0	1	0	0	0
gw.248.8.1					0	0	0	0	1	0	0	0
gw.284.8.1					0	0	0	0	1	0	0	0
gw.301.21.1	NvERTx.4.162132	No_Description	No_Uniprotmatch	3	0	0	0	0	1	0	0	0
gw.3056.1.1					0	0	0	0	1	0	0	0
gw.35.165.1	NvERTx.4.7761	No_Description	No_Uniprotmatch	2	0	0	0	0	1	0	0	0
gw.43.76.1	NvERTx.4.138451	Beta-1,3-galactosyltransferase 1	Q9MYM7	1	0	0	0	0	1	0	0	0
gw.5528.5.1					0	0	0	0	1	0	0	0
gw.587.2.1	NvERTx.4.118805	Endoplasmic reticulum aminopeptidase 1	Q9NZ08	2	0	0	0	0	1	0	0	0
gw.63.54.1	NvERTx.4.109269	Opsin Rh2	P28679	9	0	0	0	0	1	0	0	0
gw.636.5.1	NvERTx.4.52743	MAM and LDL-receptor class A domain-containing protein 2	B3EWZ6		0	0	0	0	1	0	0	0
gw.646.3.1					0	0	0	0	1	0	0	0
gw.648.5.1	NvERTx.4.198906	Pro-epidermal growth factor	P01133	9	0	0	0	0	1	0	0	0
gw.700.1.1					0	0	0	0	1	0	0	0
gw.79.168.1	NvERTx.4.187991	Uncharacterized protein {ECO:0000313|EMBL:ELU11163.1, ECO:0000313|EnsemblMetazoa:CapteP224259}	R7UX73_CAPTE	4	0	0	0	0	1	0	0	0
gw.79.172.1	NvERTx.4.24760	No_Description	No_Uniprotmatch	9	0	0	0	0	1	0	0	0
gw.8.439.1					0	0	0	0	1	0	0	0
gw.805.1.1					0	0	0	0	1	0	0	0
gw.879.3.1					0	0	0	0	1	0	0	0
gw.891.3.1	NvERTx.4.26785	No_Description	No_Uniprotmatch	3	0	0	0	0	1	0	0	0
gw.9.579.1	NvERTx.4.196777	Protocadherin Fat 4	Q2PZL6	4	0	0	0	0	1	0	0	0
gw.93.56.1	NvERTx.4.66944	Protocadherin Fat 4	Q6V0I7	3	0	0	0	0	1	0	0	0
e_gw.60.18.1	NvERTx.4.14466	No_Description	No_Uniprotmatch	6	0	0	0	0	0	1	0	0
fgenesh1_pg.scaffold_93000017	NvERTx.4.230177	Ankyrin repeat and SOCS box protein 9	Q96DX5	6	0	0	0	0	0	1	0	0
e_gw.55.77.1	NvERTx.4.118493	Apoptosis regulator BAX	Q07813	6	0	0	0	0	0	1	0	0
estExt_GenewiseH_1.C_1350112	NvERTx.4.233087	No_Description	No_Uniprotmatch	6	0	0	0	0	0	1	0	0
e_gw.32.58.1	NvERTx.4.22265	No_Description	No_Uniprotmatch	6	0	0	0	0	0	1	0	0
e_gw.109.93.1	NvERTx.4.63951	Contactin-associated protein-like 4	Q99P47	6	0	0	0	0	0	1	0	0
estExt_fgenesh1_pg.C_190079	NvERTx.4.3403	No_Description	No_Uniprotmatch	6	0	0	0	0	0	1	0	0
fgenesh1_pg.scaffold_7188000001	NvERTx.4.145504	Cytochrome P450 81F2 {ECO:0000305}	Q9LVD6	6	0	0	0	0	0	1	0	0
fgenesh1_pg.scaffold_157000053	NvERTx.4.98867	Protein draper {ECO:0000312|FlyBase:FBgn0027594}	Q9W0A0	7	0	0	0	0	0	1	0	0
e_gw.19.56.1	NvERTx.4.147872	Egl nine homolog 2	Q6AYU4	6	0	0	0	0	0	1	0	0
estExt_fgenesh1_pg.C_260079	NvERTx.4.80156	F-box/LRR-repeat protein 20	Q9QZH7	6	0	0	0	0	0	1	0	0
estExt_gwp.C_2750052	NvERTx.4.65338	No_Description	No_Uniprotmatch	7	0	0	0	0	0	1	0	0
e_gw.58.324.1	NvERTx.4.207772	Hemerythrin-like protein	A7T0T1	7	0	0	0	0	0	1	0	0
gw.2.345.1	NvERTx.4.129350	Hepatic leukemia factor	Q16534	6	0	0	0	0	0	1	0	0
e_gw.269.36.1	NvERTx.4.143568	Leucine-rich repeat-containing protein 15	Q80X72	6	0	0	0	0	0	1	0	0
fgenesh1_pg.scaffold_121000065	NvERTx.4.90254	Muscleblind-like protein 2a	Q6Q2B2	6	0	0	0	0	0	1	0	0
fgenesh1_pg.scaffold_10932000001	NvERTx.4.45351	No_Description	No_Uniprotmatch	6	0	0	0	0	0	1	0	0
e_gw.30.149.1	NvERTx.4.104006	No_Description	No_Uniprotmatch	6	0	0	0	0	0	1	0	0
gw.4589.1.1	NvERTx.4.88953	Nidogen-2	Q14112	6	0	0	0	0	0	1	0	0
e_gw.247.59.1	NvERTx.4.95520	Neuropeptide FF receptor 2	Q9Y5X5	6	0	0	0	0	0	1	0	0
e_gw.2.21.1	NvERTx.4.233303	No_Description	No_Uniprotmatch	6	0	0	0	0	0	1	0	0
e_gw.1518.2.1	NvERTx.4.231596	DNA repair and recombination protein RAD54-like	O12944	5	0	0	0	0	0	1	0	0
e_gw.6.118.1	NvERTx.4.45216	Short-chain dehydrogenase/reductase family 9C member 7	Q8NEX9	6	0	0	0	0	0	1	0	0
e_gw.266.5.1	NvERTx.4.172247	Serine hydroxymethyltransferase, mitochondrial	P34897	7	0	0	0	0	0	1	0	0
e_gw.262.12.1	NvERTx.4.148348	Transcription initiation protein SPT3 homolog	O75486	6	0	0	0	0	0	1	0	0
fgenesh1_pg.scaffold_2000099	NvERTx.4.149229	Probable tRNA methyltransferase 9-like protein	Q80WQ4	6	0	0	0	0	0	1	0	0
fgenesh1_pg.scaffold_943000001	NvERTx.4.128742	Vacuolar protein sorting-associated protein 33B {ECO:0000250|UniProtKB:Q9H267}	Q58EN8	7	0	0	0	0	0	1	0	0
e_gw.57.126.1	NvERTx.4.10017	Protein wntless homolog	Q6DID7	6	0	0	0	0	0	1	0	0
e_gw.86.231.1	NvERTx.4.33269	No_Description	No_Uniprotmatch	7	0	0	0	0	0	1	0	0
e_gw.191.152.1	NvERTx.4.146352	No_Description	No_Uniprotmatch	6	0	0	0	0	0	1	0	0
fgenesh1_pg.scaffold_220000021	NvERTx.4.224260	No_Description	No_Uniprotmatch	7	0	0	0	0	0	1	0	0
fgenesh1_pg.scaffold_2241000001	NvERTx.4.150884	No_Description	No_Uniprotmatch	6	0	0	0	0	0	1	0	0
estExt_fgenesh1_pg.C_470130	NvERTx.4.161927	No_Description	No_Uniprotmatch	6	0	0	0	0	0	1	0	0
estExt_fgenesh1_pg.C_1180026	NvERTx.4.174108	No_Description	No_Uniprotmatch	6	0	0	0	0	0	1	0	0
e_gw.60.83.1	NvERTx.4.161571	A disintegrin and metalloproteinase with thrombospondin motifs 19	P59509	6	0	0	0	0	0	1	0	0
fgenesh1_pg.scaffold_2445000001	NvERTx.4.147867	Egl nine homolog 1	P59722	6	0	0	0	0	0	1	0	0
e_gw.3.758.1	NvERTx.4.150479	Uncharacterized protein {ECO:0000313|EMBL:CDQ79820.1}	A0A060XSF3_ONCMY	6	0	0	0	0	0	1	0	0
estExt_fgenesh1_pg.C_230147	NvERTx.4.38414	No_Description	No_Uniprotmatch	7	0	0	0	0	0	1	0	0
fgenesh1_pg.scaffold_205000028	NvERTx.4.34244	No_Description	No_Uniprotmatch	3	0	0	0	0	0	1	0	0
fgenesh1_pg.scaffold_21000158	NvERTx.4.32917	No_Description	No_Uniprotmatch	9	0	0	0	0	0	1	0	0
fgenesh1_pg.scaffold_12000152	NvERTx.4.153609	No_Description	No_Uniprotmatch	3	0	0	0	0	0	1	0	0
fgenesh1_pg.scaffold_4000230	NvERTx.4.41243	No_Description	No_Uniprotmatch	3	0	0	0	0	0	1	0	0
fgenesh1_pg.scaffold_186000006	NvERTx.4.39756	No_Description	No_Uniprotmatch	3	0	0	0	0	0	1	0	0
fgenesh1_pg.scaffold_186000012	NvERTx.4.57101	No_Description	No_Uniprotmatch	9	0	0	0	0	0	1	0	0
fgenesh1_pg.scaffold_1748000001	NvERTx.4.154731	No_Description	No_Uniprotmatch	4	0	0	0	0	0	1	0	0
estExt_fgenesh1_pg.C_6880003	NvERTx.4.1543	No_Description	No_Uniprotmatch	3	0	0	0	0	0	1	0	0
gw.4250.1.1	NvERTx.4.92001	No_Description	No_Uniprotmatch	4	0	0	0	0	0	1	0	0
estExt_fgenesh1_pg.C_1680042	NvERTx.4.98683	No_Description	No_Uniprotmatch	9	0	0	0	0	0	1	0	0
fgenesh1_pg.scaffold_201000035	NvERTx.4.79810	5-hydroxytryptamine receptor 4	O70528	9	0	0	0	0	0	1	0	0
fgenesh1_pg.scaffold_278000004	NvERTx.4.66268	D(1)-like dopamine receptor	P47800	9	0	0	0	0	0	1	0	0
fgenesh1_pg.scaffold_17000090	NvERTx.4.41309	E-selectin	P98107	9	0	0	0	0	0	1	0	0
e_gw.161.23.1	NvERTx.4.106578	Epidermal growth factor-like protein 6	Q8AVH7	9	0	0	0	0	0	1	0	0
e_gw.2.439.1	NvERTx.4.77845	Fibroblast growth factor 9	Q3ZFI5	9	0	0	0	0	0	1	0	0
estExt_fgenesh1_pg.C_2060037	NvERTx.4.232079	No_Description	No_Uniprotmatch	4	0	0	0	0	0	1	0	0
gw.266.72.1	NvERTx.4.106591	Hemicentin-2	A2AJ76	9	0	0	0	0	0	1	0	0
e_gw.20.175.1	NvERTx.4.82227	High-affinity choline transporter 1	Q9VE46	9	0	0	0	0	0	1	0	0
fgenesh1_pg.scaffold_218000008	NvERTx.4.62423	Putative threonine dehydratase	P55664	9	0	0	0	0	0	1	0	0
gw.25.94.1	NvERTx.4.42458	Large neutral amino acids transporter small subunit 1	Q63016	9	0	0	0	0	0	1	0	0
e_gw.413.1.1	NvERTx.4.106580	Low affinity immunoglobulin epsilon Fc receptor	P20693	9	0	0	0	0	0	1	0	0
gw.2387.1.1	NvERTx.4.170560	Macrophage-expressed gene 1 protein	Q5RBP9	3	0	0	0	0	0	1	0	0
fgenesh1_pg.scaffold_36000031	NvERTx.4.70359	No_Description	No_Uniprotmatch	3	0	0	0	0	0	1	0	0
fgenesh1_pg.scaffold_9000179	NvERTx.4.49498	Orexin receptor type 1	Q0GBZ5	9	0	0	0	0	0	1	0	0
e_gw.1.592.1	NvERTx.4.60956	Orexin receptor type 2	P56719	9	0	0	0	0	0	1	0	0
gw.433.11.1	NvERTx.4.66911	Organic cation transporter-like protein	Q95R48	9	0	0	0	0	0	1	0	0
gw.10605.6.1	NvERTx.4.221158	Probable RNA-directed DNA polymerase from transposon X-element	Q9NBX4	9	0	0	0	0	0	1	0	0
e_gw.62.208.1	NvERTx.4.339	Ras-like GTP-binding protein YPT1	Q01890	3	0	0	0	0	0	1	0	0
fgenesh1_pg.scaffold_51000020	NvERTx.4.36471	Ras-related and estrogen-regulated growth inhibitor	Q0VCJ7	9	0	0	0	0	0	1	0	0
fgenesh1_pg.scaffold_133000037	NvERTx.4.47648	Solute carrier family 22 member 6-B	Q66J52	9	0	0	0	0	0	1	0	0
gw.75.97.1	NvERTx.4.163034	Solute carrier organic anion transporter family member 5A1	Q9H2Y9	9	0	0	0	0	0	1	0	0
fgenesh1_pg.scaffold_3000048	NvERTx.4.43369	SPARC	P34714	9	0	0	0	0	0	1	0	0
fgenesh1_pg.scaffold_237000026	NvERTx.4.18680	Transmembrane prolyl 4-hydroxylase	Q9NXG6	3	0	0	0	0	0	1	0	0
e_gw.8438.2.1	NvERTx.4.143394	Transmembrane protease serine 4	Q8VCA5	3	0	0	0	0	0	1	0	0
e_gw.106.4.1	NvERTx.4.121014	Tyrosine-protein kinase Fer	Q9TTY2	9	0	0	0	0	0	1	0	0
gw.853.1.1	NvERTx.4.56497	Uncharacterized protein {ECO:0000313|EMBL:KEH22088.1, ECO:0000313|EnsemblPlants:KEH22088}	A0A072TYZ4_MEDTR	9	0	0	0	0	0	1	0	0
gw.1.561.1	NvERTx.4.35977	Uncharacterized protein {ECO:0000313|EMBL:EKC24649.1}	K1PZZ5_CRAGI	9	0	0	0	0	0	1	0	0
gw.436.55.1	NvERTx.4.70509	No_Description	No_Uniprotmatch	9	0	0	0	0	0	1	0	0
gw.6562.3.1	NvERTx.4.100077	Uncharacterized protein {ECO:0000313|EMBL:KDR02726.1}	A0A067QQ03_ZOONE	9	0	0	0	0	0	1	0	0
fgenesh1_pg.scaffold_22000109	NvERTx.4.19635	Uncharacterized protein {ECO:0000313|EMBL:KFA62580.1}	A0A084QF45_9HYPO	9	0	0	0	0	0	1	0	0
estExt_fgenesh1_kg.C_1010004	NvERTx.4.154624	Uncharacterized protein {ECO:0000313|EMBL:KJE93977.1}	A0A0D2VSC9_CAPO3	3	0	0	0	0	0	1	0	0
gw.569.36.1	NvERTx.4.129841	Uncharacterized protein {ECO:0000313|EMBL:KNE89549.1}	A0A0L0US49_9BASI	3	0	0	0	0	0	1	0	0
e_gw.347.37.1	NvERTx.4.71996	Uncharacterized protein {ECO:0000313|EnsemblMetazoa:SPU_019088-tr}	W4YTE6_STRPU	3	0	0	0	0	0	1	0	0
estExt_fgenesh1_pg.C_670032	NvERTx.4.114430	No_Description	No_Uniprotmatch	6	0	0	0	0	0	0	1	0
estExt_GenewiseH_1.C_340142	NvERTx.4.93777	No_Description	No_Uniprotmatch	1	0	0	0	0	0	0	1	0
gw.85.146.1	NvERTx.4.121113	Protein-serine O-palmitoleoyltransferase porcupine {ECO:0000305}	Q9JJJ7	6	0	0	0	0	0	0	1	0
gw.137.32.1	NvERTx.4.127048	Histone-lysine N-methyltransferase 2C	Q8BRH4	6	0	0	0	0	0	0	1	0
estExt_fgenesh1_pg.C_1600029	NvERTx.4.14721	No_Description	No_Uniprotmatch	6	0	0	0	0	0	0	1	0
estExt_fgenesh1_pg.C_220086	NvERTx.4.166798	Putative homeodomain transcription factor 1	Q9UMS5	7	0	0	0	0	0	0	1	0
e_gw.351.22.1	NvERTx.4.6703	Protein bicaudal C homolog 1	Q99MQ1	6	0	0	0	0	0	0	1	0
estExt_GenewiseH_1.C_990063	NvERTx.4.35039	Forkhead box protein B1	Q99853	7	0	0	0	0	0	0	1	0
estExt_GenewiseH_1.C_4440001	NvERTx.4.48248	Protein Wnt-4	P49338	1	0	0	0	0	0	0	1	0
estExt_fgenesh1_pm.C_530001	NvERTx.4.59627	Twist-related protein	P13903	1	0	0	0	0	0	0	1	0
estExt_gwp.C_1170009	NvERTx.4.80873	Frizzled-10-A	Q9DEB5	1	0	0	0	0	0	0	1	0
estExt_fgenesh1_kg.C_50021	NvERTx.4.142825	Protein snail homolog Sna	P19382	3	0	0	0	0	0	0	1	0
gw.26.321.1	NvERTx.4.15009	Homeobox protein Nkx-2.2	P42586	4	0	0	0	0	0	0	1	0
estExt_fgenesh1_pg.C_2620002	NvERTx.4.239	No_Description	No_Uniprotmatch	3	0	0	0	0	0	0	1	0
e_gw.286.29.1	NvERTx.4.97387	Homeobox protein SIX3	O42406	4	0	0	0	0	0	0	1	0
gw.34.211.1	NvERTx.4.120132	Forkhead box protein J1	Q63247	6	0	0	0	0	0	0	0	1
e_gw.38.33.1	NvERTx.4.130710	Matrilin-2	O00339	1	0	0	0	0	0	0	0	1
e_gw.28.3.1	NvERTx.4.233401	Protein Wnt-2b-B	P31283	1	0	0	0	0	0	0	0	1
e_gw.116.148.1	NvERTx.4.13288	Homeobox protein prophet of Pit-1	P97458	1	0	0	0	0	0	0	0	1
estExt_gwp.C_40076	NvERTx.4.125722	No_Description	No_Uniprotmatch	6	0	0	0	0	0	0	0	1
gw.15.184.1	NvERTx.4.220026	Homeobox protein ceh-1	P53547	1	0	0	0	0	0	0	0	1
fgenesh1_pg.scaffold_49000009	NvERTx.4.51827	No_Description	No_Uniprotmatch	5	0	0	0	0	0	0	0	1
estExt_gwp.C_620176	NvERTx.4.52738	No_Description	No_Uniprotmatch	5	0	0	0	0	0	0	0	1
e_gw.223.23.1	NvERTx.4.54137	Muscle, skeletal receptor tyrosine-protein kinase	O15146	6	0	0	0	0	0	0	0	1
gw.55.217.1	NvERTx.4.57017	Intestine-specific homeobox	A1A546	6	0	0	0	0	0	0	0	1
gw.51.137.1	NvERTx.4.64399	Protein sprouty homolog 2	O43597	6	0	0	0	0	0	0	0	1
fgenesh1_pg.scaffold_2000024	NvERTx.4.65410	Fibroblast growth factor 2	P15655	6	0	0	0	0	0	0	0	1
e_gw.205.1.1	NvERTx.4.6665	Forkhead box protein L1	Q64731	1	0	0	0	0	0	0	0	1
fgenesh1_pg.scaffold_116000032	NvERTx.4.75541	No_Description	No_Uniprotmatch	1	0	0	0	0	0	0	0	1
e_gw.248.4.1	NvERTx.4.77035	Homeobox protein MOX-1 {ECO:0000250|UniProtKB:P50221}	F1Q4R9	1	0	0	0	0	0	0	0	1
e_gw.248.7.1	NvERTx.4.77032	No_Description	No_Uniprotmatch	5	0	0	0	0	0	0	0	1
e_gw.53.52.1	NvERTx.4.77301	Transcription factor Sp9	Q0VA40	1	0	0	0	0	0	0	0	1
gw.31.152.1	NvERTx.4.82944	Transcription factor ETV7	Q9Y603	6	0	0	0	0	0	0	0	1
e_gw.262.50.1	NvERTx.4.92297	Runt-related transcription factor 1	Q01196	6	0	0	0	0	0	0	0	1
fgenesh1_pg.scaffold_183000001	NvERTx.4.127818	No_Description	No_Uniprotmatch	3	0	0	0	0	0	0	0	1
e_gw.148.118.1	NvERTx.4.35183	Homeobox protein EMX1	Q804S6	3	0	0	0	0	0	0	0	1
e_gw.27.3.1	NvERTx.4.52057	GS homeobox 1	P31315	2	0	0	0	0	0	0	0	1
estExt_fgenesh1_pg.C_120143	NvERTx.4.35900	No_Description	No_Uniprotmatch	3	0	0	0	0	0	0	0	1
e_gw.6.263.1	NvERTx.4.60786	No_Description	No_Uniprotmatch	5	0	0	0	0	0	0	0	1
estExt_GenewiseH_1.C_620202	NvERTx.4.26722	No_Description	No_Uniprotmatch	4	0	0	0	0	0	0	0	1
