# Supplementary material for: Whole body regeneration deploys a rewired embryonic gene regulatory network logic
Source: Nat Commun. 2025 Dec 11;17:503. doi: 10.1038/s41467-025-67196-4 (PMC12804838; doi:10.1038/s41467-025-67196-4)
Supplement: Supplementary file 3 — Supplementary Data 1-26 [file 41467_2025_67196_MOESM3_ESM.zip › Supplemental Data/Supplementary Data 20 - Down regulated DEGs in U0126 compare with emb GRN and regen spe.xlsx]

## Sheet: Feuille 1
JGI	NvERTx_ID	Mfuzz_R_Clust	Mfuzz_E_Clust	Uniprot_ID	Uniprot_Description	Common	overlap_U0126_regen	overlap_U0126_embryo_wnt	overlap_U0126_embryo_erk	unique_U0126	unique_regen	unique_embryo_wnt	unique_embryo_erk
e_gw.270.94.1	NvERTx.4.220399	5.0		No_Uniprotmatch	No_Description	0	1	0	0	0	0	0	0
e_gw.32.58.1	NvERTx.4.165999,NvERTx.4.166000,NvERTx.4.166001,NvERTx.4.166002,NvERTx.4.166004,NvERTx.4.166005,NvERTx.4.166006,NvERTx.4.22265,NvERTx.4.22266	6.0	7.0	B0W3L6,No_Uniprotmatch,Q4AE70,Q5XK84,Q9WVG6	Histone-arginine methyltransferase CARM1,Histone-arginine methyltransferase CARMER {ECO:0000250|UniProtKB:Q7Q2B7},No_Description	0	1	0	0	0	0	0	0
e_gw.60.18.1	NvERTx.4.14466,NvERTx.4.161562,NvERTx.4.161569,NvERTx.4.161572,NvERTx.4.161575,NvERTx.4.161579,NvERTx.4.217241,NvERTx.4.224108,NvERTx.4.229571	6.0	1.0	No_Uniprotmatch,P58397,Q8TE59	A disintegrin and metalloproteinase with thrombospondin motifs 12,A disintegrin and metalloproteinase with thrombospondin motifs 19,No_Description	0	1	0	0	0	0	0	0
e_gw.60.83.1	NvERTx.4.161561,NvERTx.4.161571,NvERTx.4.161577,NvERTx.4.220920	6.0	2.0	P59509,Q8N6G6	A disintegrin and metalloproteinase with thrombospondin motifs 19,ADAMTS-like protein 1	0	1	0	0	0	0	0	0
estExt_fgenesh1_pg.C_190079	NvERTx.4.156839,NvERTx.4.156840,NvERTx.4.156841,NvERTx.4.156842,NvERTx.4.156843,NvERTx.4.156844,NvERTx.4.172412,NvERTx.4.224672,NvERTx.4.3403	6.0	1.0	N/A,No_Uniprotmatch,Q6PEI7	CTP synthase 1 {ECO:0000305},N/A,No_Description	0	1	0	0	0	0	0	0
estExt_fgenesh1_pg.C_400086	NvERTx.4.52538,NvERTx.4.52539,NvERTx.4.52540,NvERTx.4.52541,NvERTx.4.52542,NvERTx.4.52543,NvERTx.4.52544,NvERTx.4.52546	9.0	3.0	No_Uniprotmatch	No_Description	0	1	0	0	0	0	0	0
fgenesh1_pg.scaffold_1748000001	NvERTx.4.154731,NvERTx.4.154732	4.0		No_Uniprotmatch	No_Description	0	1	0	0	0	0	0	0
fgenesh1_pg.scaffold_224000012	NvERTx.4.180360,NvERTx.4.213276	5.0	6.0	No_Uniprotmatch,Q5BL44	No_Description,Sodium-dependent phosphate transporter 1	0	1	0	0	0	0	0	0
estExt_GenewiseH_1.C_340142	NvERTx.4.116634,NvERTx.4.116635,NvERTx.4.116636,NvERTx.4.116637,NvERTx.4.116638,NvERTx.4.116639,NvERTx.4.116640,NvERTx.4.116641,NvERTx.4.116642,NvERTx.4.116643,NvERTx.4.116645,NvERTx.4.228527,NvERTx.4.93777	1.0	5.0	No_Uniprotmatch,O35625,O70240,Q9PTP2	Axin-1,Axin-2,Axin-related protein,No_Description	0	0	1	0	0	0	0	0
estExt_GenewiseH_1.C_4440001	NvERTx.4.48248,NvERTx.4.48249,NvERTx.4.48250	1.0	4.0	P49338	Protein Wnt-4	0	0	1	0	0	0	0	0
estExt_GenewiseH_1.C_990063	NvERTx.4.228252,NvERTx.4.35039	7.0	7.0	Q99853	Forkhead box protein B1	0	0	1	0	0	0	0	0
estExt_fgenesh1_pg.C_670032	NvERTx.4.114430,NvERTx.4.114431,NvERTx.4.114441,NvERTx.4.114442,NvERTx.4.114443,NvERTx.4.114444,NvERTx.4.215655,NvERTx.4.7	6.0	7.0	No_Uniprotmatch,O70283,P87387,Q93097,Q98SN7	No_Description,Protein Wnt-2b,Protein Wnt-2b-A	0	0	1	0	0	0	0	0
estExt_fgenesh1_pm.C_530001	NvERTx.4.219905,NvERTx.4.225433,NvERTx.4.59627	1.0	8.0	No_Uniprotmatch,P13903	No_Description,Twist-related protein	0	0	1	0	0	0	0	0
estExt_gwp.C_1170009	NvERTx.4.224586,NvERTx.4.228082,NvERTx.4.80873	1.0	7.0	No_Uniprotmatch,Q8BKG4,Q9DEB5	Frizzled-10,Frizzled-10-A,No_Description	0	0	1	0	0	0	0	0
e_gw.205.1.1	NvERTx.4.216743,NvERTx.4.6665	1.0	8.0	Q64731	Forkhead box protein L1	0	0	0	1	0	0	0	0
e_gw.248.4.1	NvERTx.4.77035,NvERTx.4.77037,NvERTx.4.77038,NvERTx.4.77040,NvERTx.4.77044	1.0	7.0	F1Q4R9,No_Uniprotmatch	Homeobox protein MOX-1 {ECO:0000250|UniProtKB:P50221},No_Description	0	0	0	1	0	0	0	0
e_gw.248.7.1	NvERTx.4.77032,NvERTx.4.77033,NvERTx.4.77039,NvERTx.4.77043	5.0	7.0	F1Q4R9,No_Uniprotmatch,P50222	Homeobox protein MOX-1 {ECO:0000250|UniProtKB:P50221},Homeobox protein MOX-2,No_Description	0	0	0	1	0	0	0	0
e_gw.28.3.1	NvERTx.4.132141,NvERTx.4.233401	1.0	4.0	P28047,P31283	Protein Wnt-2b-B,Protein Wnt-7b	0	0	0	1	0	0	0	0
gw.15.184.1	NvERTx.4.220026,NvERTx.4.227221	1.0	4.0	A2RU54,P53547	Homeobox protein HMX2,Homeobox protein ceh-1	0	0	0	1	0	0	0	0
gw.31.152.1	NvERTx.4.119425,NvERTx.4.119426,NvERTx.4.225680,NvERTx.4.82944,NvERTx.4.82945,NvERTx.4.82946,NvERTx.4.82948	6.0	4.0	No_Uniprotmatch,Q9Y603	No_Description,Transcription factor ETV7	0	0	0	1	0	0	0	0
gw.51.137.1	NvERTx.4.64399	6.0	7.0	O43597	Protein sprouty homolog 2	0	0	0	1	0	0	0	0
e_gw.10.256.1	NvERTx.4.164603	5.0	7.0	C3YWU0	Alpha-L-fucosidase	0	0	0	0	1	0	0	0
e_gw.10031.3.1	NvERTx.4.213432	5.0	7.0	No_Uniprotmatch	No_Description	0	0	0	0	1	0	0	0
e_gw.101.180.1	NvERTx.4.62834,NvERTx.4.62835	2.0	3.0	C3ZM53_BRAFL,P18503	Putative uncharacterized protein {ECO:0000313|EMBL:EEN46309.1},Short-chain collagen C4	0	0	0	0	1	0	0	0
e_gw.126.118.1	NvERTx.4.113082,NvERTx.4.113093,NvERTx.4.113094	2.0	6.0	No_Uniprotmatch,P04323,W4YB60_STRPU	No_Description,Retrovirus-related Pol polyprotein from transposon 17.6,Uncharacterized protein {ECO:0000313|EnsemblMetazoa:SPU_012984-tr}	0	0	0	0	1	0	0	0
e_gw.13.128.1	NvERTx.4.210340			No_Uniprotmatch	No_Description	0	0	0	0	1	0	0	0
e_gw.130.45.1	NvERTx.4.196151,NvERTx.4.196152,NvERTx.4.232337	9.0	8.0	No_Uniprotmatch,Q6DCG4	Ammonium transporter Rh type B-B,No_Description	0	0	0	0	1	0	0	0
e_gw.130.46.1	NvERTx.4.196150,NvERTx.4.8234	9.0	8.0	No_Uniprotmatch,Q69D47	Ammonium transporter Rh type B,No_Description	0	0	0	0	1	0	0	0
e_gw.134.98.1	NvERTx.4.106196,NvERTx.4.106197,NvERTx.4.106198,NvERTx.4.106199,NvERTx.4.180854,NvERTx.4.180855,NvERTx.4.180867,NvERTx.4.214763	6.0	4.0	No_Uniprotmatch,O77656,P50281	Collagenase 3,Matrix metalloproteinase-14,No_Description	0	0	0	0	1	0	0	0
e_gw.140.6.1	NvERTx.4.190841,NvERTx.4.190844,NvERTx.4.190845,NvERTx.4.190846,NvERTx.4.190848,NvERTx.4.190849,NvERTx.4.22582,NvERTx.4.22583,NvERTx.4.96721,NvERTx.4.96724	3.0	2.0	O15439,P26362,Q7DM58,Q9NSE7,U4UD07_DENPD	ABC transporter C family member 4,Cystic fibrosis transmembrane conductance regulator,Multidrug resistance-associated protein 4,Putative ATP-binding cassette sub-family C member 13,Uncharacterized protein {ECO:0000313|EMBL:ERL90208.1}	0	0	0	0	1	0	0	0
e_gw.1415.1.1	NvERTx.4.156863,NvERTx.4.156869,NvERTx.4.156870,NvERTx.4.156871,NvERTx.4.179867	8.0	5.0	No_Uniprotmatch	No_Description	0	0	0	0	1	0	0	0
e_gw.159.76.1						0	0	0	0	1	0	0	0
e_gw.16.284.1	NvERTx.4.154774,NvERTx.4.154776,NvERTx.4.154778,NvERTx.4.154779	3.0	1.0	A6H603,Q149M9	NACHT domain- and WD repeat-containing protein 1	0	0	0	0	1	0	0	0
e_gw.164.35.1	NvERTx.4.223242,NvERTx.4.67906	7.0	8.0	A1XQY1,No_Uniprotmatch	Neurexin-3b,No_Description	0	0	0	0	1	0	0	0
e_gw.17.273.1	NvERTx.4.107793	6.0	6.0	Q9UI42	Carboxypeptidase A4	0	0	0	0	1	0	0	0
e_gw.17.396.1	NvERTx.4.48926		4.0	No_Uniprotmatch	No_Description	0	0	0	0	1	0	0	0
e_gw.171.16.1	NvERTx.4.148995	1.0	7.0	Q8VCK5	Kelch-like protein 20	0	0	0	0	1	0	0	0
e_gw.177.42.1	NvERTx.4.62650,NvERTx.4.62651	5.0	8.0	Q6DJQ6	Zinc finger protein ZIC 3 {ECO:0000250|UniProtKB:O57311}	0	0	0	0	1	0	0	0
e_gw.177.55.1	NvERTx.4.233953,NvERTx.4.62646,NvERTx.4.62647,NvERTx.4.62648,NvERTx.4.62653	2.0	8.0	No_Uniprotmatch,Q8JJC0	No_Description,Zinc finger protein ZIC 1	0	0	0	0	1	0	0	0
e_gw.1807.2.1						0	0	0	0	1	0	0	0
e_gw.183.51.1	NvERTx.4.122455,NvERTx.4.122459,NvERTx.4.122461,NvERTx.4.122463,NvERTx.4.122464,NvERTx.4.122465,NvERTx.4.122466,NvERTx.4.122468,NvERTx.4.122469,NvERTx.4.122470	1.0	4.0	A0A0A8K7M8_ACRDI,No_Uniprotmatch,Q91994,Q9PVM0	Homeobox protein OTX1 B,Homeobox protein otx5-A,No_Description,Orthodenticle homeobox C protein {ECO:0000313|EMBL:BAQ19102.1}	0	0	0	0	1	0	0	0
e_gw.19.31.1	NvERTx.4.124773,NvERTx.4.124774,NvERTx.4.124775,NvERTx.4.124776,NvERTx.4.189397,NvERTx.4.189398,NvERTx.4.209338	6.0	7.0	No_Uniprotmatch,Q6P988,Q9VUX3	No_Description,Palmitoleoyl-protein carboxylesterase NOTUM {ECO:0000305}	0	0	0	0	1	0	0	0
e_gw.19.61.1	NvERTx.4.229217	7.0	8.0	Q9EPZ6	T-box transcription factor TBX18	0	0	0	0	1	0	0	0
e_gw.2.120.1	NvERTx.4.167220,NvERTx.4.167221,NvERTx.4.167222,NvERTx.4.167223,NvERTx.4.167224,NvERTx.4.167225,NvERTx.4.167226,NvERTx.4.233367	5.0	8.0	No_Uniprotmatch,Q6NUT3	Major facilitator superfamily domain-containing protein 12,No_Description	0	0	0	0	1	0	0	0
e_gw.2.410.1	NvERTx.4.107115,NvERTx.4.202099,NvERTx.4.37495,NvERTx.4.37496	6.0	6.0	A0A1A7ZKL5_NOTFU,No_Uniprotmatch,P0CT39	No_Description,Transposon Tf2-6 polyprotein,Uncharacterized protein {ECO:0000313|EMBL:SBP42841.1}	0	0	0	0	1	0	0	0
e_gw.2.564.1	NvERTx.4.156593,NvERTx.4.156594,NvERTx.4.156595,NvERTx.4.216767	1.0	4.0	No_Uniprotmatch,Q566X8	Diencephalon/mesencephalon homeobox protein 1-B,No_Description	0	0	0	0	1	0	0	0
e_gw.2053.3.1						0	0	0	0	1	0	0	0
e_gw.2071.5.1						0	0	0	0	1	0	0	0
e_gw.21.305.1	NvERTx.4.36798			Q90Y54	Protein jagged-1b	0	0	0	0	1	0	0	0
e_gw.214.124.1	NvERTx.4.120685	5.0	1.0	Q569C3	Ubiquitin carboxyl-terminal hydrolase 1	0	0	0	0	1	0	0	0
e_gw.216.90.1	NvERTx.4.64387,NvERTx.4.64388,NvERTx.4.64389	1.0	1.0	Q8NFL0	3-N-acetylglucosaminyltransferase 7,UDP-GlcNAc:betaGal beta-1	0	0	0	0	1	0	0	0
e_gw.220.3.1	NvERTx.4.173013,NvERTx.4.173014,NvERTx.4.189317,NvERTx.4.76286	2.0	6.0	No_Uniprotmatch,O46644	Chymotrypsin-like elastase family member 1,No_Description	0	0	0	0	1	0	0	0
e_gw.2464.1.1						0	0	0	0	1	0	0	0
e_gw.247.16.1	NvERTx.4.215441,NvERTx.4.95519,NvERTx.4.95522,NvERTx.4.95526,NvERTx.4.95527	6.0	5.0	No_Uniprotmatch,Q8R5C8,Q9ULU4	No_Description,Protein kinase C-binding protein 1,Zinc finger MYND domain-containing protein 11	0	0	0	0	1	0	0	0
e_gw.247.42.1	NvERTx.4.61500,NvERTx.4.61501,NvERTx.4.61502	7.0	1.0	No_Uniprotmatch,Q9HU55	Glutaredoxin,No_Description	0	0	0	0	1	0	0	0
e_gw.248.49.1	NvERTx.4.103780	1.0	8.0	A1YGA4	Homeobox protein MOX-1	0	0	0	0	1	0	0	0
e_gw.248.6.1	NvERTx.4.77036	5.0	8.0	F1Q4R9	Homeobox protein MOX-1 {ECO:0000250|UniProtKB:P50221}	0	0	0	0	1	0	0	0
e_gw.27.82.1	NvERTx.4.16199,NvERTx.4.229319,NvERTx.4.233009,NvERTx.4.67607	7.0	4.0	Q92056	Acetylserotonin O-methyltransferase	0	0	0	0	1	0	0	0
e_gw.29.155.1	NvERTx.4.117835	9.0	7.0	P14316	Interferon regulatory factor 2	0	0	0	0	1	0	0	0
e_gw.3.695.1	NvERTx.4.206556,NvERTx.4.31311	5.0	8.0	P15857,Q2VL80	Homeobox protein H17,Homeobox protein MSX-1	0	0	0	0	1	0	0	0
e_gw.308.28.1	NvERTx.4.100038,NvERTx.4.100039,NvERTx.4.100046,NvERTx.4.100047,NvERTx.4.100048,NvERTx.4.100049,NvERTx.4.100051	6.0	1.0	No_Uniprotmatch,P91943,Q8IMA8	isoform J, isoforms A/H/I/S,No_Description,Protein pangolin	0	0	0	0	1	0	0	0
e_gw.319.6.1	NvERTx.4.157893			No_Uniprotmatch	No_Description	0	0	0	0	1	0	0	0
e_gw.330.9.1						0	0	0	0	1	0	0	0
e_gw.34.103.1	NvERTx.4.165517,NvERTx.4.165520	7.0	6.0	P79385	Lactadherin	0	0	0	0	1	0	0	0
e_gw.34.106.1	NvERTx.4.64644	9.0	2.0	O14508	Suppressor of cytokine signaling 2	0	0	0	0	1	0	0	0
e_gw.342.16.1						0	0	0	0	1	0	0	0
e_gw.35.278.1	NvERTx.4.145920,NvERTx.4.145923,NvERTx.4.25072	7.0	3.0	No_Uniprotmatch,P23219,Q6TMK4	No_Description,Peroxinectin A,Prostaglandin G/H synthase 1	0	0	0	0	1	0	0	0
e_gw.35.98.1	NvERTx.4.19899,NvERTx.4.19900,NvERTx.4.19901,NvERTx.4.227944	1.0	6.0	No_Uniprotmatch,Q5RA50	No_Description,Protein FAM124A	0	0	0	0	1	0	0	0
e_gw.37.231.1	NvERTx.4.190901	7.0	4.0	P55083	Microfibril-associated glycoprotein 4	0	0	0	0	1	0	0	0
e_gw.40.112.1	NvERTx.4.173015,NvERTx.4.76285	4.0	6.0	No_Uniprotmatch	No_Description	0	0	0	0	1	0	0	0
e_gw.414.17.1	NvERTx.4.36087		7.0	No_Uniprotmatch	No_Description	0	0	0	0	1	0	0	0
e_gw.4190.1.1	NvERTx.4.153749,NvERTx.4.153750	1.0	5.0	No_Uniprotmatch,Q4V8C8	No_Description,Parafibromin	0	0	0	0	1	0	0	0
e_gw.45.83.1	NvERTx.4.222965,NvERTx.4.63820	1.0	8.0	P35713,P40646	Transcription factor SOX-18,Transcription factor SOX-7	0	0	0	0	1	0	0	0
e_gw.505.1.1	NvERTx.4.161726,NvERTx.4.161727,NvERTx.4.91727	9.0	3.0	Q8N2E2,Q90953	Versican core protein,von Willebrand factor D and EGF domain-containing protein	0	0	0	0	1	0	0	0
e_gw.51.152.1	NvERTx.4.166958,NvERTx.4.166959	9.0	6.0	M4AQR6_XIPMA	Uncharacterized protein {ECO:0000313|Ensembl:ENSXMAP00000016811}	0	0	0	0	1	0	0	0
e_gw.52.22.1	NvERTx.4.173446,NvERTx.4.173447,NvERTx.4.173449,NvERTx.4.173450,NvERTx.4.211002,NvERTx.4.217580,NvERTx.4.224797,NvERTx.4.227186	1.0	6.0	No_Uniprotmatch,O95428,Q868Z9,Q8TE59,Q9P2N4	A disintegrin and metalloproteinase with thrombospondin motifs 19,A disintegrin and metalloproteinase with thrombospondin motifs 9,No_Description,Papilin	0	0	0	0	1	0	0	0
e_gw.524.1.1	NvERTx.4.10665,NvERTx.4.193195,NvERTx.4.193196,NvERTx.4.193199,NvERTx.4.193201,NvERTx.4.193202,NvERTx.4.193203,NvERTx.4.193204,NvERTx.4.193205,NvERTx.4.193206,NvERTx.4.79441	6.0	8.0	A0A131Y4N2_IXORI,A0A146QU71_FUNHE,A0A146T8P4_FUNHE,A0A146TBB2_FUNHE,A0A146TPH2_FUNHE,A0A1S3K189_LINUN	ECO:0000313|RefSeq:XP_013416154.1},Gag-pol fusion polyprotein {ECO:0000313|EMBL:JAQ59802.1},Gag-pol fusion polyprotein {ECO:0000313|EMBL:JAQ89229.1},Gag-pol fusion polyprotein {ECO:0000313|EMBL:JAQ94710.1},Pao retrotransposon peptidase domain-containing protein {ECO:0000313|EMBL:JAQ90155.1},Putative tick transposon {ECO:0000313|EMBL:JAP73340.1},uncharacterized protein LOC106177802 {ECO:0000313|Re…	0	0	0	0	1	0	0	0
e_gw.526.3.1	NvERTx.4.210388,NvERTx.4.55381	9.0	6.0	No_Uniprotmatch,Q2YDN1	G protein-coupled receptor 161,No_Description	0	0	0	0	1	0	0	0
e_gw.54.159.1						0	0	0	0	1	0	0	0
e_gw.57.73.1	NvERTx.4.12745,NvERTx.4.217190,NvERTx.4.91760	7.0	8.0	Q8IN35,Q9EQD2	Neuropeptide FF receptor 2,Neuropeptide SIFamide receptor {ECO:0000303|PubMed:16378592}	0	0	0	0	1	0	0	0
e_gw.597.6.1	NvERTx.4.201362,NvERTx.4.201364,NvERTx.4.201366	9.0	6.0	No_Uniprotmatch,Q460N5	No_Description,Poly [ADP-ribose] polymerase 14	0	0	0	0	1	0	0	0
e_gw.6.245.1	NvERTx.4.225303,NvERTx.4.225829	5.0	3.0	P28362,P35993	Homeobox protein MSX-2,Homeobox protein XHOX-7.1'	0	0	0	0	1	0	0	0
e_gw.60.108.1						0	0	0	0	1	0	0	0
e_gw.62.167.1	NvERTx.4.132295	7.0	5.0	Q58DM4	DNA oxidative demethylase ALKBH2	0	0	0	0	1	0	0	0
e_gw.63.34.1	NvERTx.4.204501,NvERTx.4.204503,NvERTx.4.97288,NvERTx.4.97289,NvERTx.4.97290	7.0	4.0	Q3UQ28,Q9VZZ4,Q9WVM6	Peroxidasin,Peroxidasin homolog,Tolloid-like protein 2	0	0	0	0	1	0	0	0
e_gw.63.57.1	NvERTx.4.143016,NvERTx.4.143017,NvERTx.4.143018,NvERTx.4.143019,NvERTx.4.143020	2.0	8.0	Q96K75	Zinc finger protein 514	0	0	0	0	1	0	0	0
e_gw.65.130.1	NvERTx.4.216435,NvERTx.4.227053,NvERTx.4.65753,NvERTx.4.65755	5.0	5.0	No_Uniprotmatch,Q6UB98,Q9BQI6	Ankyrin repeat domain-containing protein 12,No_Description,SMC5-SMC6 complex localization factor protein 1 {ECO:0000312|HGNC:HGNC:25408}	0	0	0	0	1	0	0	0
e_gw.685.8.1	NvERTx.4.206143,NvERTx.4.51571	4.0	3.0	No_Uniprotmatch,O60462	Neuropilin-2,No_Description	0	0	0	0	1	0	0	0
e_gw.69.96.1	NvERTx.4.136226,NvERTx.4.136227,NvERTx.4.136228	9.0	7.0	No_Uniprotmatch,R0LR97_ANAPL	No_Description,RNA-binding protein 43 {ECO:0000313|EMBL:EOB08249.1}	0	0	0	0	1	0	0	0
e_gw.7.279.1	NvERTx.4.193271,NvERTx.4.193272	7.0	6.0	A0A0L8GJJ2_OCTBM,Q7TN88	Polycystic kidney disease protein 1-like 2,Uncharacterized protein {ECO:0000313|EMBL:KOF76695.1}	0	0	0	0	1	0	0	0
e_gw.7432.2.1						0	0	0	0	1	0	0	0
e_gw.7681.1.1	NvERTx.4.222729	3.0	8.0	Q17RW2	Collagen alpha-1(XXIV) chain	0	0	0	0	1	0	0	0
e_gw.8.108.1	NvERTx.4.210164,NvERTx.4.75039,NvERTx.4.75040	4.0	8.0	Q98982,Q9EQD2,Q9GZQ6	Neuropeptide FF receptor 1,Neuropeptide FF receptor 2,Substance-P receptor	0	0	0	0	1	0	0	0
e_gw.83.175.1						0	0	0	0	1	0	0	0
e_gw.85.18.1	NvERTx.4.15060,NvERTx.4.208540,NvERTx.4.210134,NvERTx.4.213625,NvERTx.4.215267,NvERTx.4.217148,NvERTx.4.219708,NvERTx.4.220656,NvERTx.4.233156,NvERTx.4.78703,NvERTx.4.78708	5.0	6.0	No_Uniprotmatch,Q5SZK8,Q6NVD0,Q9GV77	Extracellular matrix protein 3,FRAS1-related extracellular matrix protein 2,No_Description	0	0	0	0	1	0	0	0
e_gw.9.75.1	NvERTx.4.4927,NvERTx.4.73849	2.0	6.0	No_Uniprotmatch,Q8BG58	No_Description,Transmembrane prolyl 4-hydroxylase	0	0	0	0	1	0	0	0
e_gw.90.166.1						0	0	0	0	1	0	0	0
estExt_GenewiseH_1.C_140352	NvERTx.4.207331,NvERTx.4.222481,NvERTx.4.75072,NvERTx.4.75073	5.0	5.0	A5PJK1,No_Uniprotmatch,Q08BG1,Q6ZT21	No_Description,Transmembrane protein with metallophosphoesterase domain	0	0	0	0	1	0	0	0
estExt_GenewiseH_1.C_1440015	NvERTx.4.223327,NvERTx.4.75135	8.0	5.0	No_Uniprotmatch,P63018	Heat shock cognate 71 kDa protein,No_Description	0	0	0	0	1	0	0	0
estExt_GenewiseH_1.C_1670082	NvERTx.4.146606,NvERTx.4.146623,NvERTx.4.146624,NvERTx.4.146625,NvERTx.4.146626,NvERTx.4.146627,NvERTx.4.146628,NvERTx.4.146629,NvERTx.4.146630,NvERTx.4.146631,NvERTx.4.146632,NvERTx.4.146633,NvERTx.4.173831,NvERTx.4.28769	6.0	7.0	N/A,No_Uniprotmatch,Q5R9Z5,Q66H39,Q8K268,Q9NUQ8,R7VA76_CAPTE	ECO:0000313|EnsemblMetazoa:CapteP185569},ATP-binding cassette sub-family F member 3,N/A,No_Description,Uncharacterized protein {ECO:0000313|EMBL:ELU12625.1	0	0	0	0	1	0	0	0
estExt_GenewiseH_1.C_230398	NvERTx.4.103880,NvERTx.4.143296,NvERTx.4.143297,NvERTx.4.149474	7.0	1.0	No_Uniprotmatch,Q5F3J5	No_Description,Proteasome activator complex subunit 3	0	0	0	0	1	0	0	0
estExt_GenewiseH_1.C_4370010	NvERTx.4.70060,NvERTx.4.70061	6.0	7.0	No_Uniprotmatch,P43028	Growth/differentiation factor 6,No_Description	0	0	0	0	1	0	0	0
estExt_GenewiseH_1.C_650059	NvERTx.4.78838,NvERTx.4.78839,NvERTx.4.78840,NvERTx.4.78841	7.0	5.0	No_Uniprotmatch,P43487	No_Description,Ran-specific GTPase-activating protein	0	0	0	0	1	0	0	0
estExt_fgenesh1_kg.C_1180003	NvERTx.4.183957,NvERTx.4.183959,NvERTx.4.183960,NvERTx.4.183961,NvERTx.4.183962,NvERTx.4.183963	6.0	1.0	No_Uniprotmatch,Q5ZKP7,Q6DG32	No_Description,Solute carrier family 25 member 36,Solute carrier family 25 member 36-A	0	0	0	0	1	0	0	0
estExt_fgenesh1_kg.C_3170004	NvERTx.4.222532,NvERTx.4.68556,NvERTx.4.68557,NvERTx.4.68558,NvERTx.4.68559,NvERTx.4.68560,NvERTx.4.68561	6.0	4.0	No_Uniprotmatch,Q13951	Core-binding factor subunit beta,No_Description	0	0	0	0	1	0	0	0
estExt_fgenesh1_kg.C_35160001	NvERTx.4.95296,NvERTx.4.95297	5.0	5.0	P35061	Histone H2A	0	0	0	0	1	0	0	0
estExt_fgenesh1_pg.C_10285	NvERTx.4.120236,NvERTx.4.120237,NvERTx.4.120238,NvERTx.4.185925,NvERTx.4.185927,NvERTx.4.219556	2.0	7.0	A0A147AT59_FUNHE,No_Uniprotmatch	putative {ECO:0000313|EMBL:JAR81611.1},No_Description,Plectin	0	0	0	0	1	0	0	0
estExt_fgenesh1_pg.C_1070058	NvERTx.4.83508,NvERTx.4.83509	8.0	4.0	No_Uniprotmatch	No_Description	0	0	0	0	1	0	0	0
estExt_fgenesh1_pg.C_1200026	NvERTx.4.11610,NvERTx.4.77571,NvERTx.4.77572,NvERTx.4.77573,NvERTx.4.77574	7.0	5.0	A0LJ16,B2T4N1,No_Uniprotmatch,Q13YI8	No_Description,Phosphonoacetaldehyde hydrolase {ECO:0000255|HAMAP-Rule:MF_01375},Phosphonoacetaldehyde hydrolase-like protein	0	0	0	0	1	0	0	0
estExt_fgenesh1_pg.C_120042	NvERTx.4.135314,NvERTx.4.51309	6.0	4.0	No_Uniprotmatch	No_Description	0	0	0	0	1	0	0	0
estExt_fgenesh1_pg.C_120107	NvERTx.4.44955,NvERTx.4.94370,NvERTx.4.94371,NvERTx.4.94372,NvERTx.4.94373,NvERTx.4.94374,NvERTx.4.94375,NvERTx.4.94376,NvERTx.4.94377,NvERTx.4.94378	3.0	3.0	No_Uniprotmatch	No_Description	0	0	0	0	1	0	0	0
estExt_fgenesh1_pg.C_1340051	NvERTx.4.107986,NvERTx.4.107988,NvERTx.4.107994,NvERTx.4.201358,NvERTx.4.201360,NvERTx.4.201361	9.0	1.0	C3YWA3_BRAFL,No_Uniprotmatch	No_Description,Putative uncharacterized protein {ECO:0000313|EMBL:EEN55432.1}	0	0	0	0	1	0	0	0
estExt_fgenesh1_pg.C_1380012	NvERTx.4.5784,NvERTx.4.92049	8.0	1.0	No_Uniprotmatch,Q99LE6	ATP-binding cassette sub-family F member 2,No_Description	0	0	0	0	1	0	0	0
estExt_fgenesh1_pg.C_1480041	NvERTx.4.87071,NvERTx.4.87072	8.0	2.0	Q9UBJ2	ATP-binding cassette sub-family D member 2	0	0	0	0	1	0	0	0
estExt_fgenesh1_pg.C_160051	NvERTx.4.215640,NvERTx.4.65107,NvERTx.4.65108	8.0	3.0	No_Uniprotmatch,O73682	No_Description,Vascular endothelial growth factor A-A	0	0	0	0	1	0	0	0
estExt_fgenesh1_pg.C_170035	NvERTx.4.116697,NvERTx.4.116698,NvERTx.4.116699,NvERTx.4.116700,NvERTx.4.136428,NvERTx.4.136431,NvERTx.4.162794,NvERTx.4.162796,NvERTx.4.162799,NvERTx.4.202094,NvERTx.4.202096,NvERTx.4.202097,NvERTx.4.202098,NvERTx.4.202101,NvERTx.4.202102,NvERTx.4.202103,NvERTx.4.76529,NvERTx.4.76530,NvERTx.4.76531,NvERTx.4.76532,NvERTx.4.76533,NvERTx.4.76534	7.0	4.0	No_Uniprotmatch	No_Description	0	0	0	0	1	0	0	0
estExt_fgenesh1_pg.C_170075	NvERTx.4.158434,NvERTx.4.158436,NvERTx.4.158437,NvERTx.4.158438,NvERTx.4.158439,NvERTx.4.158440,NvERTx.4.158441,NvERTx.4.158442,NvERTx.4.158450	6.0	8.0	No_Uniprotmatch,O88783,Q0V8S9,Q28107	Coagulation factor V,Contactin-associated protein-like 5,No_Description	0	0	0	0	1	0	0	0
estExt_fgenesh1_pg.C_1900015	NvERTx.4.130137,NvERTx.4.130138,NvERTx.4.130139,NvERTx.4.130140,NvERTx.4.130141,NvERTx.4.130152,NvERTx.4.130153,NvERTx.4.130156,NvERTx.4.21746,NvERTx.4.232909	8.0	7.0	N/A,No_Uniprotmatch,Q92667	mitochondrial,A-kinase anchor protein 1,N/A,No_Description	0	0	0	0	1	0	0	0
estExt_fgenesh1_pg.C_1950029	NvERTx.4.169581,NvERTx.4.169582,NvERTx.4.68490	8.0	7.0	C3ZBW7_BRAFL,No_Uniprotmatch	No_Description,Putative uncharacterized protein {ECO:0000313|EMBL:EEN50354.1}	0	0	0	0	1	0	0	0
estExt_fgenesh1_pg.C_200150	NvERTx.4.141750,NvERTx.4.141751,NvERTx.4.203400,NvERTx.4.204831,NvERTx.4.204836	4.0	4.0	A0A1S3IVF6_LINUN,No_Uniprotmatch,Q8IV36	No_Description,P2X purinoceptor 7-like {ECO:0000313|RefSeq:XP_013401529.1},Protein HID1	0	0	0	0	1	0	0	0
estExt_fgenesh1_pg.C_2180011	NvERTx.4.60358,NvERTx.4.60359	3.0	3.0	No_Uniprotmatch,P27921	No_Description,Transcription factor jun-D	0	0	0	0	1	0	0	0
estExt_fgenesh1_pg.C_2180012	NvERTx.4.155242	8.0	2.0	No_Uniprotmatch	No_Description	0	0	0	0	1	0	0	0
estExt_fgenesh1_pg.C_2180013	NvERTx.4.155241,NvERTx.4.155243,NvERTx.4.155244,NvERTx.4.155245,NvERTx.4.155246,NvERTx.4.155247,NvERTx.4.155248,NvERTx.4.18013	5.0	2.0	No_Uniprotmatch,Q3U481,Q6NUT3	Major facilitator superfamily domain-containing protein 12,No_Description	0	0	0	0	1	0	0	0
estExt_fgenesh1_pg.C_230054	NvERTx.4.72500,NvERTx.4.72501,NvERTx.4.72502,NvERTx.4.72503	6.0	4.0	C3ZVW4_BRAFL	Putative uncharacterized protein {ECO:0000313|EMBL:EEN43325.1}	0	0	0	0	1	0	0	0
estExt_fgenesh1_pg.C_2360021	NvERTx.4.191263	7.0	7.0	No_Uniprotmatch	No_Description	0	0	0	0	1	0	0	0
estExt_fgenesh1_pg.C_240067	NvERTx.4.149621,NvERTx.4.149625,NvERTx.4.149626,NvERTx.4.59159,NvERTx.4.59164,NvERTx.4.83505	8.0	4.0	No_Uniprotmatch	No_Description	0	0	0	0	1	0	0	0
estExt_fgenesh1_pg.C_250068	NvERTx.4.131176,NvERTx.4.131177	2.0	8.0	A0A0P7BH29_9HYPO	Uncharacterized protein {ECO:0000313|EMBL:KPM39519.1}	0	0	0	0	1	0	0	0
estExt_fgenesh1_pg.C_2540021	NvERTx.4.103635,NvERTx.4.103636,NvERTx.4.103637,NvERTx.4.103638,NvERTx.4.103639,NvERTx.4.103640,NvERTx.4.103641,NvERTx.4.103642,NvERTx.4.103644	3.0	8.0	No_Uniprotmatch	No_Description	0	0	0	0	1	0	0	0
estExt_fgenesh1_pg.C_300017	NvERTx.4.36733,NvERTx.4.36734	5.0	7.0	No_Uniprotmatch	No_Description	0	0	0	0	1	0	0	0
estExt_fgenesh1_pg.C_3190005	NvERTx.4.74419,NvERTx.4.74420	2.0	6.0	Q90839	Dickkopf-related protein 3	0	0	0	0	1	0	0	0
estExt_fgenesh1_pg.C_40102	NvERTx.4.223042,NvERTx.4.22654,NvERTx.4.69056,NvERTx.4.69057,NvERTx.4.69058,NvERTx.4.69059,NvERTx.4.69060,NvERTx.4.69061	7.0	4.0	No_Uniprotmatch,Q9DAA6	Exosome complex component CSL4,No_Description	0	0	0	0	1	0	0	0
estExt_fgenesh1_pg.C_40109	NvERTx.4.173782,NvERTx.4.173783,NvERTx.4.173788,NvERTx.4.180200	1.0	3.0	No_Uniprotmatch,Q5R4C9	No_Description,Nuclear receptor-binding factor 2	0	0	0	0	1	0	0	0
estExt_fgenesh1_pg.C_40840001						0	0	0	0	1	0	0	0
estExt_fgenesh1_pg.C_420045	NvERTx.4.126030,NvERTx.4.126033,NvERTx.4.126034,NvERTx.4.195475,NvERTx.4.195476,NvERTx.4.195479,NvERTx.4.213100	5.0	7.0	A0A015JTR6_9GLOM,No_Uniprotmatch,Q9NSU2,T2M7S4_HYDVU	No_Description,Three-prime repair exonuclease 1,Uncharacterized protein C20orf152 {ECO:0000313|EMBL:CDG67980.1},Uncharacterized protein {ECO:0000313|EMBL:EXX58459.1}	0	0	0	0	1	0	0	0
estExt_fgenesh1_pg.C_4660003	NvERTx.4.122181,NvERTx.4.178902,NvERTx.4.191801,NvERTx.4.196206,NvERTx.4.196207,NvERTx.4.196208,NvERTx.4.196209,NvERTx.4.204999,NvERTx.4.205000,NvERTx.4.205002,NvERTx.4.205004,NvERTx.4.225579	8.0	4.0	No_Uniprotmatch	No_Description	0	0	0	0	1	0	0	0
estExt_fgenesh1_pg.C_4670002	NvERTx.4.56266,NvERTx.4.58675,NvERTx.4.58676	3.0	3.0	B3RTL6_TRIAD,No_Uniprotmatch	No_Description,Predicted protein {ECO:0000313|EMBL:EDV26150.1}	0	0	0	0	1	0	0	0
estExt_fgenesh1_pg.C_470106	NvERTx.4.142356,NvERTx.4.155808,NvERTx.4.155816,NvERTx.4.155817,NvERTx.4.180518,NvERTx.4.185795,NvERTx.4.185797,NvERTx.4.206600,NvERTx.4.40136,NvERTx.4.40137,NvERTx.4.99125	3.0	2.0	No_Uniprotmatch,O66506,Q2RFW1	No_Description,Release factor glutamine methyltransferase {ECO:0000255|HAMAP-Rule:MF_02126}	0	0	0	0	1	0	0	0
estExt_fgenesh1_pg.C_610108	NvERTx.4.140290,NvERTx.4.140291,NvERTx.4.140296,NvERTx.4.140312,NvERTx.4.222207,NvERTx.4.225268,NvERTx.4.2263	8.0	7.0	No_Uniprotmatch,Q9JHA8,Q9Y334	No_Description,von Willebrand factor A domain-containing protein 7	0	0	0	0	1	0	0	0
estExt_fgenesh1_pg.C_650034	NvERTx.4.227470,NvERTx.4.68225,NvERTx.4.68226	7.0	6.0	A0A087UDA0_9ARAC,A0A0R8I9V5_CARBN	Papilin {ECO:0000313|EMBL:KFM75339.1},TX-I {ECO:0000313|EMBL:AKU77028.1}	0	0	0	0	1	0	0	0
estExt_fgenesh1_pg.C_660024	NvERTx.4.146798,NvERTx.4.146799,NvERTx.4.5952	7.0	6.0	B3S004_TRIAD,W4XGB8_STRPU	Putative uncharacterized protein {ECO:0000313|EMBL:EDV23922.1},Uncharacterized protein {ECO:0000313|EnsemblMetazoa:SPU_002432-tr}	0	0	0	0	1	0	0	0
estExt_fgenesh1_pg.C_660046	NvERTx.4.175970	9.0	3.0	P0DN66	Tereporin-Ca1 {ECO:0000305}	0	0	0	0	1	0	0	0
estExt_fgenesh1_pg.C_6700001	NvERTx.4.147655,NvERTx.4.147662,NvERTx.4.148861,NvERTx.4.148865,NvERTx.4.148867,NvERTx.4.148870	6.0	7.0	No_Uniprotmatch,Q28ZX3	No_Description,Polyadenylate-binding protein 2	0	0	0	0	1	0	0	0
estExt_fgenesh1_pg.C_70092	NvERTx.4.120701,NvERTx.4.120704,NvERTx.4.120705,NvERTx.4.80863	6.0	8.0	A0A1G1KZY5_9BACT,No_Uniprotmatch,X1MNW3_9ZZZZ	No_Description,Uncharacterized protein {ECO:0000313|EMBL:GAI19731.1},Uncharacterized protein {ECO:0000313|EMBL:OGW98431.1}	0	0	0	0	1	0	0	0
estExt_fgenesh1_pg.C_710083	NvERTx.4.19605,NvERTx.4.196178,NvERTx.4.196179	1.0	4.0	No_Uniprotmatch,Q0IH10	E3 ubiquitin-protein ligase MARCH3,No_Description	0	0	0	0	1	0	0	0
estExt_fgenesh1_pg.C_740099	NvERTx.4.206727,NvERTx.4.206742,NvERTx.4.215325,NvERTx.4.83407,NvERTx.4.83408,NvERTx.4.83409,NvERTx.4.83410,NvERTx.4.83411,NvERTx.4.83412,NvERTx.4.83413,NvERTx.4.83414,NvERTx.4.83415,NvERTx.4.83416,NvERTx.4.83417,NvERTx.4.83418,NvERTx.4.83419	1.0	8.0	B2RNN3,No_Uniprotmatch	Complement C1q and tumor necrosis factor-related protein 9B,No_Description	0	0	0	0	1	0	0	0
estExt_fgenesh1_pg.C_80004	NvERTx.4.154728,NvERTx.4.154730	4.0	1.0	No_Uniprotmatch	No_Description	0	0	0	0	1	0	0	0
estExt_fgenesh1_pg.C_910028	NvERTx.4.181105,NvERTx.4.181106,NvERTx.4.181107	6.0	5.0	No_Uniprotmatch	No_Description	0	0	0	0	1	0	0	0
estExt_fgenesh1_pm.C_1290009	NvERTx.4.107056,NvERTx.4.107057,NvERTx.4.107058,NvERTx.4.107059	6.0	2.0	No_Uniprotmatch,Q04887	No_Description,Transcription factor SOX-9	0	0	0	0	1	0	0	0
estExt_fgenesh1_pm.C_20015	NvERTx.4.172426,NvERTx.4.172427,NvERTx.4.223700,NvERTx.4.6581	6.0	4.0	No_Uniprotmatch,Q5R606,Q94738	97 kDa heat shock protein,Heat shock protein 105 kDa,No_Description	0	0	0	0	1	0	0	0
estExt_fgenesh1_pm.C_220004	NvERTx.4.17153,NvERTx.4.215395,NvERTx.4.229833,NvERTx.4.50198,NvERTx.4.50835,NvERTx.4.50836,NvERTx.4.86446,NvERTx.4.86451	8.0	7.0	No_Uniprotmatch,Q28HF8,Q5PT53,Q9DBU0	No_Description,Sodium/bile acid cotransporter 7,Transmembrane 9 superfamily member 1	0	0	0	0	1	0	0	0
estExt_fgenesh1_pm.C_2300006	NvERTx.4.95066,NvERTx.4.95067	2.0	2.0	Q8R885,Q9SZ30	chloroplastic,Imidazole glycerol phosphate synthase hisHF,Imidazole glycerol phosphate synthase subunit HisF {ECO:0000255|HAMAP-Rule:MF_01013}	0	0	0	0	1	0	0	0
estExt_fgenesh1_pm.C_90016	NvERTx.4.215983,NvERTx.4.74622,NvERTx.4.74623	1.0	3.0	No_Uniprotmatch,Q92113	20 lyase,No_Description,Steroid 17-alpha-hydroxylase/17	0	0	0	0	1	0	0	0
estExt_gwp.C_10237	NvERTx.4.153525,NvERTx.4.153526,NvERTx.4.198889,NvERTx.4.198891,NvERTx.4.198893,NvERTx.4.198894,NvERTx.4.198897,NvERTx.4.198901,NvERTx.4.198907	6.0	5.0	B5DFC9,No_Uniprotmatch,P01133,P14543,Q61554,Q9JJZ5	Epidermal growth factor-like protein 6,Fibrillin-1,Nidogen-1,Nidogen-2,No_Description,Pro-epidermal growth factor	0	0	0	0	1	0	0	0
estExt_gwp.C_10650	NvERTx.4.10567,NvERTx.4.62210,NvERTx.4.62211,NvERTx.4.62212,NvERTx.4.62213,NvERTx.4.62214	5.0	1.0	No_Uniprotmatch,Q6INX4	Mitochondrial enolase superfamily member 1,No_Description	0	0	0	0	1	0	0	0
estExt_gwp.C_1570016	NvERTx.4.108909,NvERTx.4.108910,NvERTx.4.108911,NvERTx.4.44892	6.0	6.0	Q9HAY6,Q9I993,Q9JJS6	15'-dioxygenase,Beta,beta-carotene 15	0	0	0	0	1	0	0	0
estExt_gwp.C_30479	NvERTx.4.56071,NvERTx.4.56072,NvERTx.4.56073	5.0	4.0	P24257,P28094	Protein Wnt-1	0	0	0	0	1	0	0	0
estExt_gwp.C_3900053	NvERTx.4.113467,NvERTx.4.113468,NvERTx.4.113469,NvERTx.4.113470,NvERTx.4.121382,NvERTx.4.121383,NvERTx.4.121384,NvERTx.4.121386	4.0	3.0	A3KGZ2,P25931,Q28C22,Q9VQQ9	2-oxoglutarate and iron-dependent oxygenase domain-containing protein 2,Exocyst complex component 2,RYamide receptor {ECO:0000303|PubMed:21704020}	0	0	0	0	1	0	0	0
estExt_gwp.C_3920001	NvERTx.4.181582,NvERTx.4.181583,NvERTx.4.181584,NvERTx.4.181586,NvERTx.4.181587,NvERTx.4.181588,NvERTx.4.181589,NvERTx.4.181590,NvERTx.4.181591,NvERTx.4.181592,NvERTx.4.181593,NvERTx.4.181594,NvERTx.4.181595,NvERTx.4.181596	3.0	2.0	A0A139HIR8_9PEZI,No_Uniprotmatch,P82808,Q06210,Q4KMC4,Q9Z2Z9	Glutamine--fructose-6-phosphate aminotransferase [isomerizing] 1,Glutamine--fructose-6-phosphate aminotransferase [isomerizing] 2,No_Description,Uncharacterized protein {ECO:0000313|EMBL:KXT02277.1}	0	0	0	0	1	0	0	0
estExt_gwp.C_4100044	NvERTx.4.148988,NvERTx.4.148989,NvERTx.4.148990,NvERTx.4.148991,NvERTx.4.148992,NvERTx.4.148993,NvERTx.4.148994	6.0	5.0	Q5R7B8,Q6DFF6,Q9NXS3	Kelch-like protein 20,Kelch-like protein 28	0	0	0	0	1	0	0	0
estExt_gwp.C_5670004	NvERTx.4.164686,NvERTx.4.164687	6.0	1.0	Q13825	mitochondrial,Methylglutaconyl-CoA hydratase	0	0	0	0	1	0	0	0
estExt_gwp.C_6970009	NvERTx.4.163119,NvERTx.4.81632	7.0	5.0	No_Uniprotmatch,Q17G75	Adenylosuccinate synthetase {ECO:0000255|HAMAP-Rule:MF_03125},No_Description	0	0	0	0	1	0	0	0
estExt_gwp.C_750035	NvERTx.4.215418,NvERTx.4.219535,NvERTx.4.61085,NvERTx.4.87797	7.0	4.0	No_Uniprotmatch,P53690,Q499S5	Matrix metalloproteinase-14,No_Description,Stromelysin-3	0	0	0	0	1	0	0	0
estExt_gwp.C_840164	NvERTx.4.109733,NvERTx.4.109734,NvERTx.4.130429,NvERTx.4.137368,NvERTx.4.137369,NvERTx.4.149774,NvERTx.4.170147,NvERTx.4.170148,NvERTx.4.170149,NvERTx.4.170150,NvERTx.4.170159,NvERTx.4.170173,NvERTx.4.170174,NvERTx.4.205447,NvERTx.4.205448,NvERTx.4.212358,NvERTx.4.225033,NvERTx.4.83656	5.0	4.0	N/A,No_Uniprotmatch,P82251,Q8MH63,Q9N1R6,Q9UM01	#ERROR!	0	0	0	0	1	0	0	0
fgenesh1_pg.scaffold_111000021	NvERTx.4.158087,NvERTx.4.158088,NvERTx.4.158089,NvERTx.4.158090,NvERTx.4.158091,NvERTx.4.158092,NvERTx.4.158093,NvERTx.4.158094,NvERTx.4.158095,NvERTx.4.158096,NvERTx.4.158097,NvERTx.4.4828	1.0	6.0	A0A069DLV7_9CNID,A0A0D3QS97,A0A0D3QS98,No_Uniprotmatch,Q6P988	No_Description,NotumA protein {ECO:0000313|EMBL:JAC84933.1},Palmitoleoyl-protein carboxylesterase NOTUM {ECO:0000305},Palmitoleoyl-protein carboxylesterase notum1' {ECO:0000250|UniProtKB:Q6P988},Palmitoleoyl-protein carboxylesterase notum2 {ECO:0000250|UniProtKB:Q6P988}	0	0	0	0	1	0	0	0
fgenesh1_pg.scaffold_114000048	NvERTx.4.153712,NvERTx.4.230717,NvERTx.4.3867	7.0	8.0	A0A1F2QLT4_9BACT,No_Uniprotmatch	No_Description,Uncharacterized protein {ECO:0000313|EMBL:OFV82894.1}	0	0	0	0	1	0	0	0
fgenesh1_pg.scaffold_119000033	NvERTx.4.91637,NvERTx.4.91638,NvERTx.4.91639	5.0	6.0	P00374	Dihydrofolate reductase	0	0	0	0	1	0	0	0
fgenesh1_pg.scaffold_119000075	NvERTx.4.57432,NvERTx.4.57433,NvERTx.4.65864,NvERTx.4.65865	8.0	7.0	No_Uniprotmatch,Q0AKB3	Chaperone protein DnaJ {ECO:0000255|HAMAP-Rule:MF_01152},No_Description	0	0	0	0	1	0	0	0
fgenesh1_pg.scaffold_123000017	NvERTx.4.182177,NvERTx.4.182178,NvERTx.4.187808,NvERTx.4.194780,NvERTx.4.194783,NvERTx.4.194789,NvERTx.4.197291,NvERTx.4.197292,NvERTx.4.197293,NvERTx.4.197294,NvERTx.4.197295,NvERTx.4.197300,NvERTx.4.197979,NvERTx.4.96666	8.0	7.0	No_Uniprotmatch	No_Description	0	0	0	0	1	0	0	0
fgenesh1_pg.scaffold_127000048	NvERTx.4.221240,NvERTx.4.51384	6.0	8.0	No_Uniprotmatch	No_Description	0	0	0	0	1	0	0	0
fgenesh1_pg.scaffold_128000033	NvERTx.4.107089,NvERTx.4.107090	8.0	7.0	No_Uniprotmatch,Q6GQT0	Dual specificity protein phosphatase CDC14A,No_Description	0	0	0	0	1	0	0	0
fgenesh1_pg.scaffold_136000021	NvERTx.4.24664			No_Uniprotmatch	No_Description	0	0	0	0	1	0	0	0
fgenesh1_pg.scaffold_14000001	NvERTx.4.110524,NvERTx.4.110525	2.0	6.0	Q8BG58,Q9NXG6	Transmembrane prolyl 4-hydroxylase	0	0	0	0	1	0	0	0
fgenesh1_pg.scaffold_14000153	NvERTx.4.113758,NvERTx.4.209913,NvERTx.4.225186	1.0	8.0	A0A1R0HDT6_9BURK,Q68AP4	ECO:0000312|EMBL:BAD37143.1},N-substituted formamide deformylase {ECO:0000303|PubMed:15358859,Uncharacterized protein {ECO:0000313|EMBL:OLY96655.1}	0	0	0	0	1	0	0	0
fgenesh1_pg.scaffold_1416000003						0	0	0	0	1	0	0	0
fgenesh1_pg.scaffold_144000033	NvERTx.4.222671,NvERTx.4.62508	6.0	8.0	No_Uniprotmatch,P58912	DELTA-alicitoxin-Pse2b {ECO:0000303|PubMed:22683676},No_Description	0	0	0	0	1	0	0	0
fgenesh1_pg.scaffold_145000033	NvERTx.4.45142	8.0	8.0	Q8R100	Protein FAM26E	0	0	0	0	1	0	0	0
fgenesh1_pg.scaffold_150000046	NvERTx.4.49328,NvERTx.4.49329,NvERTx.4.49330	5.0	8.0	N/A,No_Uniprotmatch,Q9NP95	Fibroblast growth factor 20,N/A,No_Description	0	0	0	0	1	0	0	0
fgenesh1_pg.scaffold_154000027	NvERTx.4.70187,NvERTx.4.70188	9.0	8.0	No_Uniprotmatch,O57422	Melanopsin-B,No_Description	0	0	0	0	1	0	0	0
fgenesh1_pg.scaffold_1557000001						0	0	0	0	1	0	0	0
fgenesh1_pg.scaffold_156000010	NvERTx.4.59146	2.0	6.0	No_Uniprotmatch	No_Description	0	0	0	0	1	0	0	0
fgenesh1_pg.scaffold_169000004	NvERTx.4.98446,NvERTx.4.98447	5.0	6.0	A0A118K320_CYNCS,No_Uniprotmatch	No_Description,Uncharacterized protein {ECO:0000313|EMBL:KVI05250.1}	0	0	0	0	1	0	0	0
fgenesh1_pg.scaffold_19000032	NvERTx.4.118211,NvERTx.4.118212,NvERTx.4.184981,NvERTx.4.184983,NvERTx.4.184984,NvERTx.4.184985,NvERTx.4.184986,NvERTx.4.184987	6.0	8.0	No_Uniprotmatch,P54422	Gamma-glutamyltranspeptidase,No_Description	0	0	0	0	1	0	0	0
fgenesh1_pg.scaffold_19000073	NvERTx.4.73613,NvERTx.4.73614,NvERTx.4.73615	1.0	8.0	No_Uniprotmatch,O70306,Q96SF7	No_Description,T-box transcription factor TBX15	0	0	0	0	1	0	0	0
fgenesh1_pg.scaffold_1902000003						0	0	0	0	1	0	0	0
fgenesh1_pg.scaffold_197000032	NvERTx.4.214303,NvERTx.4.232293,NvERTx.4.99947,NvERTx.4.99948,NvERTx.4.99949	1.0	8.0	No_Uniprotmatch,O42574	Beta-1 adrenergic receptor,No_Description	0	0	0	0	1	0	0	0
fgenesh1_pg.scaffold_1996000002	NvERTx.4.145808,NvERTx.4.145809	3.0	3.0	No_Uniprotmatch	No_Description	0	0	0	0	1	0	0	0
fgenesh1_pg.scaffold_20000017	NvERTx.4.162374,NvERTx.4.162375	8.0	7.0	No_Uniprotmatch	No_Description	0	0	0	0	1	0	0	0
fgenesh1_pg.scaffold_206000001	NvERTx.4.70106,NvERTx.4.70107,NvERTx.4.70108	5.0	8.0	No_Uniprotmatch,O77564,Q9HBA9	Glutamate carboxypeptidase 2,No_Description,Putative N-acetylated-alpha-linked acidic dipeptidase	0	0	0	0	1	0	0	0
fgenesh1_pg.scaffold_212000021	NvERTx.4.75055,NvERTx.4.75056,NvERTx.4.75057	3.0	6.0	A0A1C3RBU8_9RHIZ	Uncharacterized protein {ECO:0000313|EMBL:SCA54756.1}	0	0	0	0	1	0	0	0
fgenesh1_pg.scaffold_2240000001						0	0	0	0	1	0	0	0
fgenesh1_pg.scaffold_2257000001	NvERTx.4.183527,NvERTx.4.183528	6.0	4.0	No_Uniprotmatch	No_Description	0	0	0	0	1	0	0	0
fgenesh1_pg.scaffold_227000026	NvERTx.4.105692,NvERTx.4.105702,NvERTx.4.208113,NvERTx.4.222642,NvERTx.4.233347,NvERTx.4.92259,NvERTx.4.92260,NvERTx.4.92261,NvERTx.4.92263,NvERTx.4.92264	3.0	6.0	A0A146NRU9_FUNHE,C3YJ01_BRAFL,I1EP56_AMPQE,No_Uniprotmatch,R7UVL8_CAPTE,W4YZW9_STRPU	ECO:0000313|EnsemblMetazoa:CapteP216620},No_Description,Putative uncharacterized protein {ECO:0000313|EMBL:EEN59663.1},Tesmin/TSO1 CXC domain {ECO:0000313|EMBL:JAQ34493.1},Uncharacterized protein {ECO:0000313|EMBL:ELU07992.1,Uncharacterized protein {ECO:0000313|EnsemblMetazoa:PAC:15705505},Uncharacterized protein {ECO:0000313|EnsemblMetazoa:SPU_021402-tr}	0	0	0	0	1	0	0	0
fgenesh1_pg.scaffold_237000023	NvERTx.4.34330	6.0	6.0	P25291	Pancreatic secretory granule membrane major glycoprotein GP2	0	0	0	0	1	0	0	0
fgenesh1_pg.scaffold_29000065	NvERTx.4.143243,NvERTx.4.143244	7.0	3.0	No_Uniprotmatch,O88495	Melatonin-related receptor,No_Description	0	0	0	0	1	0	0	0
fgenesh1_pg.scaffold_30000069	NvERTx.4.13442,NvERTx.4.22090,NvERTx.4.45259			No_Uniprotmatch	No_Description	0	0	0	0	1	0	0	0
fgenesh1_pg.scaffold_30000172	NvERTx.4.32411	8.0	1.0	Q06AU5	Ras-related protein Rab-32	0	0	0	0	1	0	0	0
fgenesh1_pg.scaffold_318000002	NvERTx.4.194911,NvERTx.4.194912,NvERTx.4.194913,NvERTx.4.20783,NvERTx.4.26592,NvERTx.4.26593	7.0	7.0	No_Uniprotmatch,Q5ZJ08,Q6TGS6	cytoplasmic,No_Description,Tyrosine--tRNA ligase	0	0	0	0	1	0	0	0
fgenesh1_pg.scaffold_328000009	NvERTx.4.193197,NvERTx.4.193198,NvERTx.4.193200,NvERTx.4.66757	6.0	6.0	No_Uniprotmatch	No_Description	0	0	0	0	1	0	0	0
fgenesh1_pg.scaffold_37000102	NvERTx.4.119414,NvERTx.4.119427,NvERTx.4.119428,NvERTx.4.119429,NvERTx.4.119430,NvERTx.4.119431,NvERTx.4.119432	6.0	1.0	A0A131Z3D4_RHIAP,No_Uniprotmatch,P81069	beta {ECO:0000313|EMBL:JAP85923.1},GA-binding protein subunit beta-2,GA-binding protein transcription factor,No_Description	0	0	0	0	1	0	0	0
fgenesh1_pg.scaffold_3768000001	NvERTx.4.195777,NvERTx.4.195780,NvERTx.4.212350	2.0	6.0	K1PWB2_CRAGI,No_Uniprotmatch	No_Description,Uncharacterized protein {ECO:0000313|EMBL:EKC28627.1}	0	0	0	0	1	0	0	0
fgenesh1_pg.scaffold_4000234	NvERTx.4.182683,NvERTx.4.182684,NvERTx.4.182685,NvERTx.4.182688,NvERTx.4.182689	6.0	4.0	No_Uniprotmatch,Q9P2Z0	No_Description,THAP domain-containing protein 10	0	0	0	0	1	0	0	0
fgenesh1_pg.scaffold_4000248	NvERTx.4.229766,NvERTx.4.68252,NvERTx.4.68253	8.0	4.0	No_Uniprotmatch,Q8N4L1	No_Description,Transmembrane protein 151A	0	0	0	0	1	0	0	0
fgenesh1_pg.scaffold_498000005						0	0	0	0	1	0	0	0
fgenesh1_pg.scaffold_5219000001	NvERTx.4.126783,NvERTx.4.126786,NvERTx.4.126787	8.0	6.0	No_Uniprotmatch	No_Description	0	0	0	0	1	0	0	0
fgenesh1_pg.scaffold_5311000001	NvERTx.4.198892,NvERTx.4.66949,NvERTx.4.66951	6.0	1.0	No_Uniprotmatch,P07522	No_Description,Pro-epidermal growth factor	0	0	0	0	1	0	0	0
fgenesh1_pg.scaffold_55000039	NvERTx.4.90474,NvERTx.4.90475,NvERTx.4.90476,NvERTx.4.90477,NvERTx.4.90478,NvERTx.4.90479,NvERTx.4.90480	1.0	7.0	No_Uniprotmatch,Q0C406	No_Description,Tryptophanase {ECO:0000255|HAMAP-Rule:MF_00544}	0	0	0	0	1	0	0	0
fgenesh1_pg.scaffold_58000086	NvERTx.4.233194,NvERTx.4.29329,NvERTx.4.40416		6.0	No_Uniprotmatch,Q9U6Y3	GFP-like fluorescent chromoprotein cFP484,No_Description	0	0	0	0	1	0	0	0
fgenesh1_pg.scaffold_585000004	NvERTx.4.194936,NvERTx.4.223352	9.0	1.0	No_Uniprotmatch,Q86XT4	E3 ubiquitin-protein ligase TRIM50,No_Description	0	0	0	0	1	0	0	0
fgenesh1_pg.scaffold_64000040	NvERTx.4.119388,NvERTx.4.119389,NvERTx.4.119398,NvERTx.4.209560,NvERTx.4.219923,NvERTx.4.221884,NvERTx.4.230387	2.0	3.0	A0A1D2NFK8_ORCCI,No_Uniprotmatch	No_Description,Paternally-expressed protein {ECO:0000313|EMBL:ODN03756.1}	0	0	0	0	1	0	0	0
fgenesh1_pg.scaffold_64000065	NvERTx.4.218574,NvERTx.4.31274,NvERTx.4.31275	7.0	6.0	No_Uniprotmatch,Q16KR1_AEDAE	AAEL012909-PA {ECO:0000313|EMBL:EAT34889.1},No_Description	0	0	0	0	1	0	0	0
fgenesh1_pg.scaffold_65000066	NvERTx.4.36260	8.0	6.0	A0A0R8I9V5_CARBN	TX-I {ECO:0000313|EMBL:AKU77028.1}	0	0	0	0	1	0	0	0
fgenesh1_pg.scaffold_68000070	NvERTx.4.218018,NvERTx.4.31536,NvERTx.4.31537,NvERTx.4.9432		6.0	No_Uniprotmatch,P08012	No_Description,Repetitive proline-rich cell wall protein 1	0	0	0	0	1	0	0	0
fgenesh1_pg.scaffold_6942000001						0	0	0	0	1	0	0	0
fgenesh1_pg.scaffold_699000003	NvERTx.4.53790	6.0	6.0	Q60614	Adenosine receptor A2b	0	0	0	0	1	0	0	0
fgenesh1_pg.scaffold_7000146	NvERTx.4.106227,NvERTx.4.106229,NvERTx.4.106230,NvERTx.4.151380,NvERTx.4.23770,NvERTx.4.76611,NvERTx.4.76612,NvERTx.4.76615	8.0	4.0	A0A146SN99_FUNHE,A0A1A8L5F8_9TELE,No_Uniprotmatch,Q09575	No_Description,Polyprotein {ECO:0000313|EMBL:JAQ82069.1},Uncharacterized protein K02A2.6,Uncharacterized protein {ECO:0000313|EMBL:SBR39882.1}	0	0	0	0	1	0	0	0
fgenesh1_pg.scaffold_71000030						0	0	0	0	1	0	0	0
fgenesh1_pg.scaffold_7143000001						0	0	0	0	1	0	0	0
fgenesh1_pg.scaffold_73000001	NvERTx.4.92557		6.0	No_Uniprotmatch	No_Description	0	0	0	0	1	0	0	0
fgenesh1_pg.scaffold_73000005	NvERTx.4.105634	4.0	4.0	Q6PF45	Vesicular inhibitory amino acid transporter	0	0	0	0	1	0	0	0
fgenesh1_pg.scaffold_73000079						0	0	0	0	1	0	0	0
fgenesh1_pg.scaffold_7437000001						0	0	0	0	1	0	0	0
fgenesh1_pg.scaffold_75000090	NvERTx.4.230216,NvERTx.4.38717,NvERTx.4.94587,NvERTx.4.94589	9.0	6.0	A8C9L8_MONCP,No_Uniprotmatch	Beta gamma crystallin isoform 8 {ECO:0000313|EMBL:ABV24983.1},No_Description	0	0	0	0	1	0	0	0
fgenesh1_pg.scaffold_8483000001						0	0	0	0	1	0	0	0
fgenesh1_pg.scaffold_85000074	NvERTx.4.135681,NvERTx.4.212509,NvERTx.4.215598,NvERTx.4.224347,NvERTx.4.78704	5.0	6.0	No_Uniprotmatch,Q5SZK8,Q6NVD0,Q9GV77	Extracellular matrix protein 3,FRAS1-related extracellular matrix protein 2,No_Description	0	0	0	0	1	0	0	0
fgenesh1_pg.scaffold_8547000001						0	0	0	0	1	0	0	0
fgenesh1_pg.scaffold_86000029	NvERTx.4.125703,NvERTx.4.219821	8.0	8.0	Q5QD04,Q923Y3	Trace amine-associated receptor 8b,Trace amine-associated receptor 9	0	0	0	0	1	0	0	0
fgenesh1_pg.scaffold_8685000001	NvERTx.4.154581,NvERTx.4.154588,NvERTx.4.154589,NvERTx.4.154591,NvERTx.4.154593,NvERTx.4.154594,NvERTx.4.154597,NvERTx.4.154598,NvERTx.4.154599,NvERTx.4.154600,NvERTx.4.154601,NvERTx.4.154602,NvERTx.4.154603,NvERTx.4.154604,NvERTx.4.154605,NvERTx.4.154606,NvERTx.4.154607,NvERTx.4.169996,NvERTx.4.169997,NvERTx.4.169998,NvERTx.4.169999,NvERTx.4.170000	4.0	5.0	No_Uniprotmatch	No_Description	0	0	0	0	1	0	0	0
fgenesh1_pg.scaffold_87000008	NvERTx.4.154884,NvERTx.4.154886,NvERTx.4.154890,NvERTx.4.154891,NvERTx.4.173099,NvERTx.4.173100,NvERTx.4.173102,NvERTx.4.173103,NvERTx.4.173105,NvERTx.4.173106,NvERTx.4.173108,NvERTx.4.173109,NvERTx.4.173111,NvERTx.4.224203,NvERTx.4.78444,NvERTx.4.78446	6.0	8.0	A6H584,No_Uniprotmatch,O42163,P13944,P32018,Q8VHI5,Q99715	Cochlin,Collagen alpha-1(XII) chain,Collagen alpha-1(XIV) chain,Collagen alpha-5(VI) chain,No_Description,Vitrin	0	0	0	0	1	0	0	0
fgenesh1_pg.scaffold_900000002	NvERTx.4.81179,NvERTx.4.81180,NvERTx.4.81181	1.0	8.0	O60258	Fibroblast growth factor 17	0	0	0	0	1	0	0	0
fgenesh1_pg.scaffold_90000010	NvERTx.4.105857,NvERTx.4.105862,NvERTx.4.130000,NvERTx.4.130009,NvERTx.4.130010,NvERTx.4.130011,NvERTx.4.130013,NvERTx.4.130014,NvERTx.4.130015,NvERTx.4.130016,NvERTx.4.130017,NvERTx.4.130018,NvERTx.4.187574,NvERTx.4.187576,NvERTx.4.187577,NvERTx.4.187579,NvERTx.4.187582	4.0	5.0	C3YBD4_BRAFL,No_Uniprotmatch,Q6DFV8,Q8N2E2	No_Description,Putative uncharacterized protein {ECO:0000313|EMBL:EEN62291.1},von Willebrand factor D and EGF domain-containing protein	0	0	0	0	1	0	0	0
fgenesh1_pg.scaffold_9000007	NvERTx.4.156624,NvERTx.4.156625,NvERTx.4.156642	2.0	6.0	O00339	Matrilin-2	0	0	0	0	1	0	0	0
fgenesh1_pg.scaffold_9000153	NvERTx.4.107869,NvERTx.4.86664	3.0	6.0	P81660	skeletal muscle,Troponin C	0	0	0	0	1	0	0	0
fgenesh1_pg.scaffold_93000061	NvERTx.4.69407	1.0	5.0	A0A0R8I9V5_CARBN	TX-I {ECO:0000313|EMBL:AKU77028.1}	0	0	0	0	1	0	0	0
fgenesh1_pm.scaffold_110000004	NvERTx.4.213680,NvERTx.4.220465,NvERTx.4.52975,NvERTx.4.52976	1.0	6.0	No_Uniprotmatch,O35137,Q4LAL6,Q96QS3	Homeobox protein ARX,Homeobox protein aristaless-like 4,No_Description	0	0	0	0	1	0	0	0
fgenesh1_pm.scaffold_189000003						0	0	0	0	1	0	0	0
fgenesh1_pm.scaffold_4000005	NvERTx.4.213801,NvERTx.4.225376,NvERTx.4.7950,NvERTx.4.82731,NvERTx.4.8908	7.0	4.0	D3Z8N4,No_Uniprotmatch,O94889,Q16RL8,Q9UH77	Kelch-like protein 18,Kelch-like protein 20,Kelch-like protein 3,Kelch-like protein diablo {ECO:0000250|UniProtKB:Q9VUU5},No_Description	0	0	0	0	1	0	0	0
fgenesh1_pm.scaffold_67000004	NvERTx.4.210465,NvERTx.4.53729	5.0	6.0	Q5TW90,Q9Y106	Protein mab-21,Protein mab-21-like	0	0	0	0	1	0	0	0
fgenesh1_pm.scaffold_73000006	NvERTx.4.118856,NvERTx.4.15838,NvERTx.4.15839,NvERTx.4.203561,NvERTx.4.203562,NvERTx.4.203563,NvERTx.4.203564,NvERTx.4.203565,NvERTx.4.203566,NvERTx.4.203568,NvERTx.4.203569,NvERTx.4.203573,NvERTx.4.210156,NvERTx.4.22700,NvERTx.4.22991,NvERTx.4.22992,NvERTx.4.22993,NvERTx.4.33525,NvERTx.4.3714,NvERTx.4.3715	5.0	4.0	No_Uniprotmatch,P31421,P91685,Q09630,Q14BI2,Q68EF4,Q863I4,Q9QYS2	Metabotropic glutamate receptor,Metabotropic glutamate receptor 2,Metabotropic glutamate receptor 3,Metabotropic glutamate receptor 4,Metabotropic glutamate receptor 6,No_Description,Probable metabotropic glutamate receptor mgl-1	0	0	0	0	1	0	0	0
fgsh_est.C_scaffold_101000005	NvERTx.4.120091,NvERTx.4.219805,NvERTx.4.51310,NvERTx.4.51311,NvERTx.4.51312,NvERTx.4.51313	4.0	6.0	A0A1J1I8J3_9DIPT,No_Uniprotmatch,W8AYY1_CERCA	isoform A {ECO:0000313|EMBL:CRK96584.1},CLUMA_CG010074,No_Description,Platelet-derived growth factor subunit A {ECO:0000313|EMBL:JAB86126.1}	0	0	0	0	1	0	0	0
fgsh_est.C_scaffold_1457000001						0	0	0	0	1	0	0	0
fgsh_est.C_scaffold_58000012	NvERTx.4.150789,NvERTx.4.150790,NvERTx.4.150791	4.0	1.0	Q80UA9,Q9Y5U4	Insulin-induced gene 2 protein	0	0	0	0	1	0	0	0
gw.1.126.1	NvERTx.4.198899,NvERTx.4.198902	6.0	1.0	No_Uniprotmatch,Q9TV36	Fibrillin-1,No_Description	0	0	0	0	1	0	0	0
gw.1.343.1						0	0	0	0	1	0	0	0
gw.1.495.1	NvERTx.4.198895,NvERTx.4.66950	4.0	5.0	No_Uniprotmatch,P35555	Fibrillin-1,No_Description	0	0	0	0	1	0	0	0
gw.11.164.1	NvERTx.4.52657			No_Uniprotmatch	No_Description	0	0	0	0	1	0	0	0
gw.114.58.1	NvERTx.4.181911,NvERTx.4.181912,NvERTx.4.75590,NvERTx.4.75591,NvERTx.4.75592,NvERTx.4.75593,NvERTx.4.75594,NvERTx.4.75595,NvERTx.4.75596,NvERTx.4.75597,NvERTx.4.75598	1.0	3.0	No_Uniprotmatch,P97348,Q22038,Q9Z1Y0	No_Description,Ras-like GTP-binding protein rhoA,Rho-related GTP-binding protein RhoD,Rho-related GTP-binding protein RhoV	0	0	0	0	1	0	0	0
gw.1156.2.1						0	0	0	0	1	0	0	0
gw.116.69.1	NvERTx.4.168079,NvERTx.4.168080,NvERTx.4.168081,NvERTx.4.168082,NvERTx.4.168083,NvERTx.4.168084,NvERTx.4.168085,NvERTx.4.168086,NvERTx.4.51818,NvERTx.4.51820,NvERTx.4.51821	1.0	6.0	No_Uniprotmatch,Q566X8,Q91ZK4	Diencephalon/mesencephalon homeobox protein 1,Diencephalon/mesencephalon homeobox protein 1-B,No_Description	0	0	0	0	1	0	0	0
gw.117.128.1	NvERTx.4.57705	5.0	1.0	Q9D119	Protein phosphatase 1 regulatory subunit 27	0	0	0	0	1	0	0	0
gw.127.3.1	NvERTx.4.133223,NvERTx.4.133224,NvERTx.4.133225	5.0	6.0	Q8IWF2	FAD-dependent oxidoreductase domain-containing protein 2	0	0	0	0	1	0	0	0
gw.1633.4.1	NvERTx.4.191290,NvERTx.4.191291,NvERTx.4.191296,NvERTx.4.191299	9.0	1.0	Q01974	Tyrosine-protein kinase transmembrane receptor ROR2	0	0	0	0	1	0	0	0
gw.172.108.1	NvERTx.4.73033,NvERTx.4.73034,NvERTx.4.73035	6.0	7.0	No_Uniprotmatch,Q6PAQ4,Q757I9	No_Description,RNA exonuclease 4	0	0	0	0	1	0	0	0
gw.200.49.1	NvERTx.4.153688,NvERTx.4.153689,NvERTx.4.153690	5.0	8.0	Q7RTU0	Transcription factor 24	0	0	0	0	1	0	0	0
gw.2465.2.1						0	0	0	0	1	0	0	0
gw.294.25.1	NvERTx.4.93149,NvERTx.4.93151	1.0	8.0	No_Uniprotmatch,Q5F336	Metallo-beta-lactamase domain-containing protein 2,No_Description	0	0	0	0	1	0	0	0
gw.294.92.1	NvERTx.4.69217,NvERTx.4.69218,NvERTx.4.69220	3.0	7.0	O74549,Q6CSW8,Q9XVK5	NEDD8-conjugating enzyme UBC12,NEDD8-conjugating enzyme ubc-12,NEDD8-conjugating enzyme ubc12	0	0	0	0	1	0	0	0
gw.329.32.1	NvERTx.4.44834,NvERTx.4.44835,NvERTx.4.44836,NvERTx.4.44837	6.0	1.0	Q9Y2Y9	Krueppel-like factor 13	0	0	0	0	1	0	0	0
gw.36.42.1	NvERTx.4.159074,NvERTx.4.159076,NvERTx.4.159077,NvERTx.4.159079	8.0	7.0	No_Uniprotmatch,Q9N293	3-galactosyltransferase 5,Beta-1,No_Description	0	0	0	0	1	0	0	0
gw.3621.1.1	NvERTx.4.10540,NvERTx.4.131789,NvERTx.4.131790,NvERTx.4.153802,NvERTx.4.163484,NvERTx.4.163485,NvERTx.4.184712,NvERTx.4.188581,NvERTx.4.188586,NvERTx.4.35142,NvERTx.4.35143,NvERTx.4.78884,NvERTx.4.8652,NvERTx.4.8653	4.0	4.0	No_Uniprotmatch	No_Description	0	0	0	0	1	0	0	0
gw.48.1.1	NvERTx.4.169928,NvERTx.4.169929,NvERTx.4.169931,NvERTx.4.207952,NvERTx.4.218288,NvERTx.4.223673	8.0	4.0	D4Q9Z9_9CNID,No_Uniprotmatch,Q0ZZJ6,Q91132	A.superbus venom factor 1,Cobra venom factor,Complement component C3 {ECO:0000313|EMBL:BAJ05269.1},No_Description	0	0	0	0	1	0	0	0
gw.51.61.1	NvERTx.4.114233,NvERTx.4.114234,NvERTx.4.114235,NvERTx.4.114236,NvERTx.4.114238,NvERTx.4.114239,NvERTx.4.114240,NvERTx.4.210200,NvERTx.4.233606	6.0	6.0	No_Uniprotmatch,O73810,P97292	D(2) dopamine receptor,Histamine H2 receptor,No_Description	0	0	0	0	1	0	0	0
gw.51.96.1	NvERTx.4.55830	7.0	8.0	Q805B2	Fibroblast growth factor 8b	0	0	0	0	1	0	0	0
gw.53.120.1	NvERTx.4.210434,NvERTx.4.227945	1.0	6.0	P79782	Transcription factor 15	0	0	0	0	1	0	0	0
gw.53.96.1	NvERTx.4.77300,NvERTx.4.77304,NvERTx.4.77308	1.0	7.0	Q62445,Q6BEB4	Transcription factor Sp4,Transcription factor Sp5	0	0	0	0	1	0	0	0
gw.56.183.1						0	0	0	0	1	0	0	0
gw.60.181.1	NvERTx.4.62952,NvERTx.4.62953,NvERTx.4.62954,NvERTx.4.62955,NvERTx.4.62956	9.0	8.0	No_Uniprotmatch,Q9NQX0	No_Description,Putative histone-lysine N-methyltransferase PRDM6	0	0	0	0	1	0	0	0
gw.600.25.1	NvERTx.4.21016,NvERTx.4.222980	6.0	7.0	No_Uniprotmatch,Q13637	No_Description,Ras-related protein Rab-32	0	0	0	0	1	0	0	0
gw.648.5.1	NvERTx.4.198906	9.0	5.0	P01133	Pro-epidermal growth factor	0	0	0	0	1	0	0	0
gw.74.187.1	NvERTx.4.131560,NvERTx.4.45986	2.0	2.0	O24145,Q9LU36	4-coumarate--CoA ligase 1,4-coumarate--CoA ligase 4	0	0	0	0	1	0	0	0
gw.79.4.1	NvERTx.4.179767	1.0	5.0	Q04892	Transcription factor SOX-14	0	0	0	0	1	0	0	0
gw.81.118.1						0	0	0	0	1	0	0	0
gw.85.81.1	NvERTx.4.65970,NvERTx.4.65971,NvERTx.4.65972	6.0	8.0	P55112,P55115,Q9U3S9	Zinc metalloproteinase nas-15,Zinc metalloproteinase nas-4,Zinc metalloproteinase nas-6	0	0	0	0	1	0	0	0
gw.91.5.1	NvERTx.4.179597,NvERTx.4.179598,NvERTx.4.179599,NvERTx.4.223423	7.0	1.0	Q8HY87	Zinc phosphodiesterase ELAC protein 2	0	0	0	0	1	0	0	0
gw.980.4.1	NvERTx.4.195674			No_Uniprotmatch	No_Description	0	0	0	0	1	0	0	0
fgenesh1_pg.scaffold_93000017	NvERTx.4.224083,NvERTx.4.230177,NvERTx.4.230868	6.0		No_Uniprotmatch,Q96DX5	Ankyrin repeat and SOCS box protein 9,No_Description	0	0	0	0	0	1	0	0
e_gw.55.77.1	NvERTx.4.118493	6.0	5.0	Q07813	Apoptosis regulator BAX	0	0	0	0	0	1	0	0
estExt_GenewiseH_1.C_1350112	NvERTx.4.166255,NvERTx.4.166263,NvERTx.4.187170,NvERTx.4.187172,NvERTx.4.187173,NvERTx.4.187174,NvERTx.4.187175,NvERTx.4.187176,NvERTx.4.187177,NvERTx.4.187178,NvERTx.4.187179,NvERTx.4.187180,NvERTx.4.187181,NvERTx.4.187182,NvERTx.4.215501,NvERTx.4.224066,NvERTx.4.233087,NvERTx.4.233798	6.0	5.0	No_Uniprotmatch,P05990,Q91437	CAD protein,No_Description	0	0	0	0	0	1	0	0
e_gw.109.93.1	NvERTx.4.63951	6.0		Q99P47	Contactin-associated protein-like 4	0	0	0	0	0	1	0	0
fgenesh1_pg.scaffold_7188000001	NvERTx.4.145498,NvERTx.4.145504,NvERTx.4.145506,NvERTx.4.145510	6.0		No_Uniprotmatch,O73853,Q9LVD6	20 lyase,Cytochrome P450 81F2 {ECO:0000305},No_Description,Steroid 17-alpha-hydroxylase/17	0	0	0	0	0	1	0	0
fgenesh1_pg.scaffold_157000053	NvERTx.4.98867	7.0	6.0	Q9W0A0	Protein draper {ECO:0000312|FlyBase:FBgn0027594}	0	0	0	0	0	1	0	0
e_gw.19.56.1	NvERTx.4.147872	6.0	3.0	Q6AYU4	Egl nine homolog 2	0	0	0	0	0	1	0	0
estExt_fgenesh1_pg.C_260079	NvERTx.4.200604,NvERTx.4.80156,NvERTx.4.80157,NvERTx.4.80158,NvERTx.4.80159,NvERTx.4.80160,NvERTx.4.80161,NvERTx.4.80162	6.0	1.0	No_Uniprotmatch,Q8BH16,Q9CZV8,Q9QZH7	F-box/LRR-repeat protein 2 {ECO:0000305},F-box/LRR-repeat protein 20,No_Description	0	0	0	0	0	1	0	0
estExt_gwp.C_2750052	NvERTx.4.149690,NvERTx.4.149691,NvERTx.4.149692,NvERTx.4.149693,NvERTx.4.149697,NvERTx.4.149703,NvERTx.4.65338,NvERTx.4.78379,NvERTx.4.78380,NvERTx.4.78381	7.0	6.0	No_Uniprotmatch,P13255,Q14749	Glycine N-methyltransferase,No_Description	0	0	0	0	0	1	0	0
e_gw.58.324.1	NvERTx.4.207772	7.0		A7T0T1	Hemerythrin-like protein	0	0	0	0	0	1	0	0
gw.2.345.1	NvERTx.4.129350	6.0	7.0	Q16534	Hepatic leukemia factor	0	0	0	0	0	1	0	0
e_gw.269.36.1	NvERTx.4.143568	6.0	8.0	Q80X72	Leucine-rich repeat-containing protein 15	0	0	0	0	0	1	0	0
fgenesh1_pg.scaffold_121000065	NvERTx.4.101739,NvERTx.4.193400,NvERTx.4.193401,NvERTx.4.193402,NvERTx.4.193403,NvERTx.4.193404,NvERTx.4.193406,NvERTx.4.193409,NvERTx.4.212417,NvERTx.4.90254,NvERTx.4.90255,NvERTx.4.90257,NvERTx.4.90258,NvERTx.4.90259,NvERTx.4.90261	6.0	7.0	No_Uniprotmatch,O16011,Q5R4F5,Q6Q2B2,Q8R003,Q94250	Muscleblind-like protein,Muscleblind-like protein 2,Muscleblind-like protein 2a,Muscleblind-like protein 3,No_Description,Protein muscleblind	0	0	0	0	0	1	0	0
fgenesh1_pg.scaffold_10932000001	NvERTx.4.45351,NvERTx.4.45352,NvERTx.4.45353,NvERTx.4.45354	6.0	6.0	No_Uniprotmatch,Q6ZWH5,V4A2R2_LOTGI	No_Description,Serine/threonine-protein kinase Nek10,Uncharacterized protein {ECO:0000313|EMBL:ESO98153.1}	0	0	0	0	0	1	0	0
e_gw.30.149.1	NvERTx.4.104006,NvERTx.4.104011,NvERTx.4.104012,NvERTx.4.104013,NvERTx.4.104014,NvERTx.4.104017,NvERTx.4.104018,NvERTx.4.104020,NvERTx.4.104021	6.0	8.0	No_Uniprotmatch,P13623	No_Description,Nuclear factor 1 X-type	0	0	0	0	0	1	0	0
gw.4589.1.1	NvERTx.4.88953	6.0	8.0	Q14112	Nidogen-2	0	0	0	0	0	1	0	0
e_gw.247.59.1	NvERTx.4.209749,NvERTx.4.95520,NvERTx.4.95521,NvERTx.4.95523,NvERTx.4.95525	6.0	5.0	Q9GZQ6,Q9Y5X5	Neuropeptide FF receptor 1,Neuropeptide FF receptor 2	0	0	0	0	0	1	0	0
e_gw.2.21.1	NvERTx.4.233303,NvERTx.4.58891,NvERTx.4.58892,NvERTx.4.58893	6.0	6.0	No_Uniprotmatch,O15067,Q5SUR0,Q9M8D3	chloroplastic/mitochondrial,No_Description,Phosphoribosylformylglycinamidine synthase,Probable phosphoribosylformylglycinamidine synthase	0	0	0	0	0	1	0	0
e_gw.1518.2.1	NvERTx.4.231596	5.0	7.0	O12944	DNA repair and recombination protein RAD54-like	0	0	0	0	0	1	0	0
e_gw.6.118.1	NvERTx.4.208216,NvERTx.4.45216	6.0		Q8NEX9,Q9BPW9	Dehydrogenase/reductase SDR family member 9,Short-chain dehydrogenase/reductase family 9C member 7	0	0	0	0	0	1	0	0
e_gw.266.5.1	NvERTx.4.172247,NvERTx.4.172248	7.0	5.0	P34897	mitochondrial,Serine hydroxymethyltransferase	0	0	0	0	0	1	0	0
e_gw.262.12.1	NvERTx.4.148348,NvERTx.4.148349,NvERTx.4.148350,NvERTx.4.148352,NvERTx.4.148353,NvERTx.4.148354,NvERTx.4.148355,NvERTx.4.148356,NvERTx.4.148357,NvERTx.4.148360,NvERTx.4.148361,NvERTx.4.148362,NvERTx.4.148363,NvERTx.4.148364,NvERTx.4.148365,NvERTx.4.148366,NvERTx.4.148367,NvERTx.4.148368,NvERTx.4.148369,NvERTx.4.148370,NvERTx.4.148371,NvERTx.4.216456	6.0	6.0	No_Uniprotmatch,O75486	No_Description,Transcription initiation protein SPT3 homolog	0	0	0	0	0	1	0	0
fgenesh1_pg.scaffold_2000099	NvERTx.4.149229,NvERTx.4.149233	6.0	5.0	Q80WQ4	Probable tRNA methyltransferase 9-like protein	0	0	0	0	0	1	0	0
fgenesh1_pg.scaffold_943000001	NvERTx.4.128742,NvERTx.4.128743	7.0	6.0	Q2HJ18,Q58EN8	Vacuolar protein sorting-associated protein 33B,Vacuolar protein sorting-associated protein 33B {ECO:0000250|UniProtKB:Q9H267}	0	0	0	0	0	1	0	0
e_gw.57.126.1	NvERTx.4.10017,NvERTx.4.192197,NvERTx.4.192202,NvERTx.4.192203,NvERTx.4.192204,NvERTx.4.192206,NvERTx.4.192207,NvERTx.4.192208,NvERTx.4.20819,NvERTx.4.2243,NvERTx.4.2244,NvERTx.4.68313,NvERTx.4.68314,NvERTx.4.68315,NvERTx.4.68316,NvERTx.4.68318	6.0	7.0	No_Uniprotmatch,Q5ZLR1,Q6DID7	No_Description,Protein wntless homolog	0	0	0	0	0	1	0	0
e_gw.86.231.1	NvERTx.4.33269,NvERTx.4.33270,NvERTx.4.52616	7.0		No_Uniprotmatch	No_Description	0	0	0	0	0	1	0	0
e_gw.191.152.1	NvERTx.4.146352	6.0		No_Uniprotmatch	No_Description	0	0	0	0	0	1	0	0
fgenesh1_pg.scaffold_220000021	NvERTx.4.224260	7.0	4.0	No_Uniprotmatch	No_Description	0	0	0	0	0	1	0	0
fgenesh1_pg.scaffold_2241000001	NvERTx.4.150884,NvERTx.4.221465	6.0	4.0	No_Uniprotmatch	No_Description	0	0	0	0	0	1	0	0
estExt_fgenesh1_pg.C_470130	NvERTx.4.161927,NvERTx.4.161935,NvERTx.4.172635,NvERTx.4.172637,NvERTx.4.172638,NvERTx.4.172640,NvERTx.4.172641	6.0	1.0	No_Uniprotmatch	No_Description	0	0	0	0	0	1	0	0
estExt_fgenesh1_pg.C_1180026	NvERTx.4.174108,NvERTx.4.184854,NvERTx.4.200049,NvERTx.4.200053	6.0	3.0	No_Uniprotmatch	No_Description	0	0	0	0	0	1	0	0
fgenesh1_pg.scaffold_2445000001	NvERTx.4.147867,NvERTx.4.147868,NvERTx.4.147869,NvERTx.4.147870,NvERTx.4.147871,NvERTx.4.147873,NvERTx.4.147874,NvERTx.4.147875,NvERTx.4.147876,NvERTx.4.147877,NvERTx.4.147879,NvERTx.4.147880,NvERTx.4.147881	6.0	7.0	No_Uniprotmatch,P59722,Q9H6Z9	Egl nine homolog 1,Egl nine homolog 3,No_Description	0	0	0	0	0	1	0	0
e_gw.3.758.1	NvERTx.4.150479	6.0		A0A060XSF3_ONCMY	Uncharacterized protein {ECO:0000313|EMBL:CDQ79820.1}	0	0	0	0	0	1	0	0
estExt_fgenesh1_pg.C_230147	NvERTx.4.220447,NvERTx.4.229338,NvERTx.4.38414,NvERTx.4.77159	7.0	4.0	No_Uniprotmatch,R7TY24_CAPTE	ECO:0000313|EnsemblMetazoa:CapteP205747},No_Description,Uncharacterized protein {ECO:0000313|EMBL:ELT98542.1	0	0	0	0	0	1	0	0
fgenesh1_pg.scaffold_205000028	NvERTx.4.199414,NvERTx.4.209022,NvERTx.4.34244,NvERTx.4.42861	3.0	5.0	No_Uniprotmatch,Q588Y6	5-hydroxytryptamine receptor 1B,No_Description	0	0	0	0	0	1	0	0
fgenesh1_pg.scaffold_21000158	NvERTx.4.32917,NvERTx.4.32918	9.0		No_Uniprotmatch,P41149	Melanocortin receptor 5,No_Description	0	0	0	0	0	1	0	0
fgenesh1_pg.scaffold_12000152	NvERTx.4.153609,NvERTx.4.153610,NvERTx.4.153611	3.0	6.0	No_Uniprotmatch,P20420	Neuronal acetylcholine receptor subunit alpha-5,No_Description	0	0	0	0	0	1	0	0
fgenesh1_pg.scaffold_4000230	NvERTx.4.41243	3.0	8.0	No_Uniprotmatch	No_Description	0	0	0	0	0	1	0	0
fgenesh1_pg.scaffold_186000006	NvERTx.4.169758,NvERTx.4.169759,NvERTx.4.169760,NvERTx.4.226315,NvERTx.4.39756,NvERTx.4.39757	3.0	1.0	No_Uniprotmatch	No_Description	0	0	0	0	0	1	0	0
fgenesh1_pg.scaffold_186000012	NvERTx.4.113173,NvERTx.4.113174,NvERTx.4.113175,NvERTx.4.113176,NvERTx.4.113177,NvERTx.4.113178,NvERTx.4.113179,NvERTx.4.113180,NvERTx.4.113181,NvERTx.4.57101,NvERTx.4.57102,NvERTx.4.57103,NvERTx.4.57104	9.0	3.0	No_Uniprotmatch	No_Description	0	0	0	0	0	1	0	0
estExt_fgenesh1_pg.C_6880003	NvERTx.4.1543,NvERTx.4.184241	3.0	2.0	No_Uniprotmatch	No_Description	0	0	0	0	0	1	0	0
gw.4250.1.1	NvERTx.4.92001,NvERTx.4.92004,NvERTx.4.92005,NvERTx.4.92006	4.0	6.0	No_Uniprotmatch	No_Description	0	0	0	0	0	1	0	0
estExt_fgenesh1_pg.C_1680042	NvERTx.4.120749,NvERTx.4.120750,NvERTx.4.120751,NvERTx.4.190282,NvERTx.4.190287,NvERTx.4.98683,NvERTx.4.98684,NvERTx.4.98685	9.0	3.0	No_Uniprotmatch,P35601	No_Description,Replication factor C subunit 1	0	0	0	0	0	1	0	0
fgenesh1_pg.scaffold_201000035	NvERTx.4.79810	9.0	8.0	O70528	5-hydroxytryptamine receptor 4	0	0	0	0	0	1	0	0
fgenesh1_pg.scaffold_278000004	NvERTx.4.66268	9.0		P47800	D(1)-like dopamine receptor	0	0	0	0	0	1	0	0
fgenesh1_pg.scaffold_17000090	NvERTx.4.41309,NvERTx.4.41310	9.0		P98107	E-selectin	0	0	0	0	0	1	0	0
e_gw.161.23.1	NvERTx.4.106578,NvERTx.4.164421,NvERTx.4.164425,NvERTx.4.164426,NvERTx.4.164427,NvERTx.4.164429,NvERTx.4.164431	9.0	3.0	P98133,Q8AVH7	Epidermal growth factor-like protein 6,Fibrillin-1	0	0	0	0	0	1	0	0
e_gw.2.439.1	NvERTx.4.77845	9.0	1.0	Q3ZFI5	Fibroblast growth factor 9	0	0	0	0	0	1	0	0
estExt_fgenesh1_pg.C_2060037	NvERTx.4.146050,NvERTx.4.146051,NvERTx.4.146052,NvERTx.4.146055,NvERTx.4.218396,NvERTx.4.232079,NvERTx.4.9108	4.0	1.0	No_Uniprotmatch,Q7KM13,Q7TS99	Hairy and enhancer of split-related protein HELT,Hairy/enhancer-of-split related with YRPW motif protein,No_Description	0	0	0	0	0	1	0	0
gw.266.72.1	NvERTx.4.106591	9.0		A2AJ76	Hemicentin-2	0	0	0	0	0	1	0	0
e_gw.20.175.1	NvERTx.4.82227,NvERTx.4.82228,NvERTx.4.82230	9.0		No_Uniprotmatch,Q9VE46	High-affinity choline transporter 1,No_Description	0	0	0	0	0	1	0	0
fgenesh1_pg.scaffold_218000008	NvERTx.4.62423,NvERTx.4.62424,NvERTx.4.62425,NvERTx.4.62426	9.0	3.0	P55664,Q74FW6,Q7A5L8,Q7XSN8	L-threonine ammonia-lyase {ECO:0000303|PubMed:18245290},L-threonine dehydratase catabolic TdcB,Putative threonine dehydratase,Serine racemase	0	0	0	0	0	1	0	0
gw.25.94.1	NvERTx.4.42458,NvERTx.4.42459	9.0		No_Uniprotmatch,Q63016	Large neutral amino acids transporter small subunit 1,No_Description	0	0	0	0	0	1	0	0
e_gw.413.1.1	NvERTx.4.106580,NvERTx.4.106581	9.0		P20693	Low affinity immunoglobulin epsilon Fc receptor	0	0	0	0	0	1	0	0
gw.2387.1.1	NvERTx.4.170560	3.0	8.0	Q5RBP9	Macrophage-expressed gene 1 protein	0	0	0	0	0	1	0	0
fgenesh1_pg.scaffold_36000031	NvERTx.4.70359,NvERTx.4.70362	3.0	2.0	No_Uniprotmatch,Q7JQF1	No_Description,Octopamine receptor Oamb {ECO:0000305}	0	0	0	0	0	1	0	0
fgenesh1_pg.scaffold_9000179	NvERTx.4.224317,NvERTx.4.49498	9.0		No_Uniprotmatch,Q0GBZ5	No_Description,Orexin receptor type 1	0	0	0	0	0	1	0	0
e_gw.1.592.1	NvERTx.4.60956	9.0		P56719	Orexin receptor type 2	0	0	0	0	0	1	0	0
gw.433.11.1	NvERTx.4.66911	9.0		Q95R48	Organic cation transporter-like protein	0	0	0	0	0	1	0	0
gw.10605.6.1	NvERTx.4.221158	9.0		Q9NBX4	Probable RNA-directed DNA polymerase from transposon X-element	0	0	0	0	0	1	0	0
e_gw.62.208.1	NvERTx.4.339	3.0	8.0	Q01890	Ras-like GTP-binding protein YPT1	0	0	0	0	0	1	0	0
fgenesh1_pg.scaffold_51000020	NvERTx.4.36471,NvERTx.4.36472	9.0	8.0	Q0VCJ7,Q96A58	Ras-related and estrogen-regulated growth inhibitor	0	0	0	0	0	1	0	0
fgenesh1_pg.scaffold_133000037	NvERTx.4.172303,NvERTx.4.172305,NvERTx.4.47648	9.0		A6QLW8,Q66J52	Solute carrier family 22 member 6-B,Solute carrier family 22 member 7	0	0	0	0	0	1	0	0
gw.75.97.1	NvERTx.4.163034,NvERTx.4.163035,NvERTx.4.163039	9.0		Q8BGD4,Q8HYW2,Q9H2Y9	Solute carrier organic anion transporter family member 3A1,Solute carrier organic anion transporter family member 4C1,Solute carrier organic anion transporter family member 5A1	0	0	0	0	0	1	0	0
fgenesh1_pg.scaffold_3000048	NvERTx.4.220759,NvERTx.4.43369,NvERTx.4.43370,NvERTx.4.43371	9.0		No_Uniprotmatch,O00468,P34714	Agrin,No_Description,SPARC	0	0	0	0	0	1	0	0
fgenesh1_pg.scaffold_237000026	NvERTx.4.18680,NvERTx.4.18681	3.0	6.0	Q9NXG6	Transmembrane prolyl 4-hydroxylase	0	0	0	0	0	1	0	0
e_gw.8438.2.1	NvERTx.4.143394	3.0		Q8VCA5	Transmembrane protease serine 4	0	0	0	0	0	1	0	0
e_gw.106.4.1	NvERTx.4.121014,NvERTx.4.121015,NvERTx.4.121016,NvERTx.4.121017,NvERTx.4.121019	9.0		Q9TTY2,Q9VBW3	Tyrosine kinase receptor Cad96Ca,Tyrosine-protein kinase Fer	0	0	0	0	0	1	0	0
gw.853.1.1	NvERTx.4.56497,NvERTx.4.89365,NvERTx.4.89369,NvERTx.4.89370	9.0	4.0	A0A072TYZ4_MEDTR,A0A0P6CIU3_9CRUS,A0A1C7LLU5_GRIFR,G9MVY4_HYPVG	ECO:0000313|EnsemblPlants:KEH22088},Uncharacterized protein {ECO:0000313|EMBL:EHK21457.1},Uncharacterized protein {ECO:0000313|EMBL:JAN03450.1},Uncharacterized protein {ECO:0000313|EMBL:KEH22088.1,Uncharacterized protein {ECO:0000313|EMBL:OBZ64685.1}	0	0	0	0	0	1	0	0
gw.1.561.1	NvERTx.4.35977	9.0	7.0	K1PZZ5_CRAGI	Uncharacterized protein {ECO:0000313|EMBL:EKC24649.1}	0	0	0	0	0	1	0	0
gw.436.55.1	NvERTx.4.154473,NvERTx.4.154475,NvERTx.4.70509,NvERTx.4.70510	9.0	4.0	A0A061QZB0_9CHLO,No_Uniprotmatch,P0C5P9,Q8TGM6	No_Description,Protein TAR1,Putative uncharacterized protein YLR154W-B,Uncharacterized protein {ECO:0000313|EMBL:JAC65053.1}	0	0	0	0	0	1	0	0
gw.6562.3.1	NvERTx.4.100070,NvERTx.4.100077	9.0		A0A067QQ03_ZOONE	Uncharacterized protein {ECO:0000313|EMBL:KDR02726.1}	0	0	0	0	0	1	0	0
fgenesh1_pg.scaffold_22000109	NvERTx.4.19635,NvERTx.4.19636	9.0		A0A084QF45_9HYPO,No_Uniprotmatch	No_Description,Uncharacterized protein {ECO:0000313|EMBL:KFA62580.1}	0	0	0	0	0	1	0	0
estExt_fgenesh1_kg.C_1010004	NvERTx.4.154624,NvERTx.4.154625	3.0	1.0	A0A0D2VSC9_CAPO3	Uncharacterized protein {ECO:0000313|EMBL:KJE93977.1}	0	0	0	0	0	1	0	0
gw.569.36.1	NvERTx.4.129841,NvERTx.4.129844	3.0	4.0	A0A0L0US49_9BASI	Uncharacterized protein {ECO:0000313|EMBL:KNE89549.1}	0	0	0	0	0	1	0	0
e_gw.347.37.1	NvERTx.4.220623,NvERTx.4.71996,NvERTx.4.71997	3.0	8.0	W4YTE6_STRPU	Uncharacterized protein {ECO:0000313|EnsemblMetazoa:SPU_019088-tr}	0	0	0	0	0	1	0	0
gw.85.146.1	NvERTx.4.121113,NvERTx.4.121114,NvERTx.4.121115,NvERTx.4.121116,NvERTx.4.121117	6.0	7.0	Q9H237,Q9JJJ7	Protein-serine O-palmitoleoyltransferase porcupine {ECO:0000250|UniProtKB:Q9JJJ7},Protein-serine O-palmitoleoyltransferase porcupine {ECO:0000305}	0	0	0	0	0	0	1	0
gw.137.32.1	NvERTx.4.127048,NvERTx.4.140661	6.0	4.0	No_Uniprotmatch,Q8BRH4	Histone-lysine N-methyltransferase 2C,No_Description	0	0	0	0	0	0	1	0
estExt_fgenesh1_pg.C_1600029	NvERTx.4.134265,NvERTx.4.134266,NvERTx.4.134267,NvERTx.4.134269,NvERTx.4.14721,NvERTx.4.161672,NvERTx.4.161673,NvERTx.4.161674,NvERTx.4.161675,NvERTx.4.161676,NvERTx.4.161677,NvERTx.4.161678,NvERTx.4.161679,NvERTx.4.161680,NvERTx.4.161681,NvERTx.4.161682,NvERTx.4.161683,NvERTx.4.161684,NvERTx.4.161685,NvERTx.4.161686	6.0	5.0	No_Uniprotmatch,Q2TJA6,Q99MH6	No_Description,Protein naked cuticle homolog 1	0	0	0	0	0	0	1	0
estExt_fgenesh1_pg.C_220086	NvERTx.4.166798,NvERTx.4.166799	7.0	5.0	Q9UMS5	Putative homeodomain transcription factor 1	0	0	0	0	0	0	1	0
e_gw.351.22.1	NvERTx.4.183809,NvERTx.4.6703	6.0	6.0	Q5U4T7,Q99MQ1	Protein bicaudal C homolog 1,Protein bicaudal C homolog 1-B	0	0	0	0	0	0	1	0
estExt_fgenesh1_kg.C_50021	NvERTx.4.142825	3.0	7.0	P19382	Protein snail homolog Sna	0	0	0	0	0	0	1	0
gw.26.321.1	NvERTx.4.15009,NvERTx.4.185246,NvERTx.4.185247,NvERTx.4.227700	4.0	4.0	P42586,Q00401,Q90481	Homeobox protein DTH-2,Homeobox protein Nkx-2.2,Homeobox protein Nkx-2.2a	0	0	0	0	0	0	1	0
estExt_fgenesh1_pg.C_2620002	NvERTx.4.239,NvERTx.4.68608,NvERTx.4.68609,NvERTx.4.68610,NvERTx.4.94143	3.0	7.0	No_Uniprotmatch,P48798	Fibroblast growth factor 2,No_Description	0	0	0	0	0	0	1	0
e_gw.286.29.1	NvERTx.4.97387,NvERTx.4.97388,NvERTx.4.97389,NvERTx.4.97390,NvERTx.4.97391	4.0	4.0	O42406	Homeobox protein SIX3	0	0	0	0	0	0	1	0
gw.34.211.1	NvERTx.4.120132	6.0	4.0	Q63247	Forkhead box protein J1	0	0	0	0	0	0	0	1
e_gw.38.33.1	NvERTx.4.130710,NvERTx.4.130711	1.0	6.0	O00339,Q15113	Matrilin-2,Procollagen C-endopeptidase enhancer 1	0	0	0	0	0	0	0	1
e_gw.116.148.1	NvERTx.4.103336,NvERTx.4.13288,NvERTx.4.136434,NvERTx.4.136435,NvERTx.4.136437,NvERTx.4.136438	1.0	8.0	No_Uniprotmatch,P97458,Q566X8,Q8JI10	Diencephalon/mesencephalon homeobox protein 1-A,Diencephalon/mesencephalon homeobox protein 1-B,Homeobox protein prophet of Pit-1,No_Description	0	0	0	0	0	0	0	1
estExt_gwp.C_40076	NvERTx.4.125722,NvERTx.4.202658,NvERTx.4.202659,NvERTx.4.202660,NvERTx.4.202661,NvERTx.4.202662,NvERTx.4.202663,NvERTx.4.207507,NvERTx.4.214302,NvERTx.4.229435	6.0	4.0	No_Uniprotmatch,Q498D6,Q8JFR5,Q91743,Q95YM9	Fibroblast growth factor receptor,Fibroblast growth factor receptor 4,Mast/stem cell growth factor receptor kita,No_Description	0	0	0	0	0	0	0	1
fgenesh1_pg.scaffold_49000009	NvERTx.4.51827,NvERTx.4.51828,NvERTx.4.51829	5.0	7.0	No_Uniprotmatch,O57337	No_Description,Transcription factor HES-1	0	0	0	0	0	0	0	1
estExt_gwp.C_620176	NvERTx.4.52738,NvERTx.4.52739	5.0	4.0	No_Uniprotmatch,Q61850	Forkhead box protein C2,No_Description	0	0	0	0	0	0	0	1
e_gw.223.23.1	NvERTx.4.207991,NvERTx.4.54137,NvERTx.4.54138,NvERTx.4.54139,NvERTx.4.54140	6.0	4.0	O15146,Q61006,Q9Y6L7	skeletal receptor tyrosine-protein kinase,Muscle,Tolloid-like protein 2	0	0	0	0	0	0	0	1
gw.55.217.1	NvERTx.4.57017	6.0	4.0	A1A546	Intestine-specific homeobox	0	0	0	0	0	0	0	1
fgenesh1_pg.scaffold_2000024	NvERTx.4.65410,NvERTx.4.65412,NvERTx.4.65413,NvERTx.4.65414,NvERTx.4.65415,NvERTx.4.65416,NvERTx.4.65417	6.0	7.0	No_Uniprotmatch,P15655,Q5RAY8	Fibroblast growth factor 2,Fibroblast growth factor 7,No_Description	0	0	0	0	0	0	0	1
fgenesh1_pg.scaffold_116000032	NvERTx.4.75541,NvERTx.4.75542,NvERTx.4.75546,NvERTx.4.75547,NvERTx.4.75548,NvERTx.4.75549,NvERTx.4.75550	1.0	8.0	No_Uniprotmatch,Q108U2,Q3L254	No_Description,Protein Wnt-2,Protein Wnt-7b	0	0	0	0	0	0	0	1
e_gw.53.52.1	NvERTx.4.77301,NvERTx.4.77302,NvERTx.4.77306,NvERTx.4.77307	1.0	7.0	Q0VA40	Transcription factor Sp9	0	0	0	0	0	0	0	1
e_gw.262.50.1	NvERTx.4.92297,NvERTx.4.92298,NvERTx.4.92299,NvERTx.4.92300,NvERTx.4.92301,NvERTx.4.92302,NvERTx.4.92303,NvERTx.4.92304	6.0	4.0	Q01196	Runt-related transcription factor 1	0	0	0	0	0	0	0	1
fgenesh1_pg.scaffold_183000001	NvERTx.4.127818,NvERTx.4.127819,NvERTx.4.127820,NvERTx.4.180751,NvERTx.4.180752,NvERTx.4.180768	3.0	8.0	No_Uniprotmatch,P98160	Basement membrane-specific heparan sulfate proteoglycan core protein,No_Description	0	0	0	0	0	0	0	1
e_gw.148.118.1	NvERTx.4.35183	3.0	8.0	Q804S6	Homeobox protein EMX1	0	0	0	0	0	0	0	1
e_gw.27.3.1	NvERTx.4.52057	2.0	8.0	P31315	GS homeobox 1	0	0	0	0	0	0	0	1
estExt_fgenesh1_pg.C_120143	NvERTx.4.35900,NvERTx.4.35901,NvERTx.4.59502,NvERTx.4.59503	3.0	6.0	No_Uniprotmatch,Q61805,Q91770	Homeobox protein not2,Lipopolysaccharide-binding protein,No_Description	0	0	0	0	0	0	0	1
e_gw.6.263.1	NvERTx.4.60786,NvERTx.4.60787	5.0	6.0	No_Uniprotmatch,Q9MZT7	Myc proto-oncogene protein,No_Description	0	0	0	0	0	0	0	1
estExt_GenewiseH_1.C_620202	NvERTx.4.26722,NvERTx.4.63085	4.0	4.0	No_Uniprotmatch,Q9PVX0	No_Description,Retinal homeobox protein Rx2	0	0	0	0	0	0	0	1
