# Supplementary material for: Whole body regeneration deploys a rewired embryonic gene regulatory network logic
Source: Nat Commun. 2025 Dec 11;17:503. doi: 10.1038/s41467-025-67196-4 (PMC12804838; doi:10.1038/s41467-025-67196-4)
Supplement: Supplementary file 3 — Supplementary Data 1-26 [file 41467_2025_67196_MOESM3_ESM.zip › Supplemental Data/Supplementary Data 25 - UP regulated DEGs in ICRT14 compare with emb GRN and regen spe.xlsx]

## Sheet: Feuille 1
JGI	NvERTx_ID	Uniprot	Uniprot_ID	Mfuzz_R_Clust	Common	overlap_ICRT_regen	overlap_ICRT_embryo_wnt	overlap_ICRT_embryo_erk	unique_ICRT	unique_regen	unique_embryo_wnt	unique_embryo_erk
fgenesh1_pg.scaffold_201000035	NvERTx.4.79810	5-hydroxytryptamine receptor 4	O70528	9	0	1	0	0	0	0	0	0
fgenesh1_pg.scaffold_2445000001	NvERTx.4.147867	Egl nine homolog 1	P59722	6	0	1	0	0	0	0	0	0
fgenesh1_pg.scaffold_7188000001	NvERTx.4.145504	Cytochrome P450 81F2 {ECO:0000305}	Q9LVD6	6	0	1	0	0	0	0	0	0
fgenesh1_pg.scaffold_93000017	NvERTx.4.230177	Ankyrin repeat and SOCS box protein 9	Q96DX5	6	0	1	0	0	0	0	0	0
e_gw.1.407.1	NvERTx.4.122898	Sterile alpha motif domain-containing protein 11	Q96NU1	6	0	0	0	0	1	0	0	0
e_gw.10.222.1	NvERTx.4.232489	Krueppel-like factor 8	O95600	4	0	0	0	0	1	0	0	0
e_gw.101.180.1	NvERTx.4.62834	Short-chain collagen C4	P18503	2	0	0	0	0	1	0	0	0
e_gw.108.139.1					0	0	0	0	1	0	0	0
e_gw.113.67.1	NvERTx.4.70895	Serine protease 30	Q9QYZ9	8	0	0	0	0	1	0	0	0
e_gw.131.49.1	NvERTx.4.161132	Fibroblast growth factor receptor 2	P18461	8	0	0	0	0	1	0	0	0
e_gw.13326.1.1	NvERTx.4.408	Putative uncharacterized protein encoded by LINC00269	Q8N2A0	2	0	0	0	0	1	0	0	0
e_gw.13326.5.1					0	0	0	0	1	0	0	0
e_gw.14.118.1	NvERTx.4.89494	Heat shock factor protein 1 {ECO:0000250|UniProtKB:Q00613}	P38529	8	0	0	0	0	1	0	0	0
e_gw.159.23.1	NvERTx.4.196129	No_Description	No_Uniprotmatch	4	0	0	0	0	1	0	0	0
e_gw.16.222.1	NvERTx.4.58726	No_Description	No_Uniprotmatch	4	0	0	0	0	1	0	0	0
e_gw.168.59.1	NvERTx.4.56115	No_Description	No_Uniprotmatch	6	0	0	0	0	1	0	0	0
e_gw.1681.1.1					0	0	0	0	1	0	0	0
e_gw.1736.6.1					0	0	0	0	1	0	0	0
e_gw.217.124.1	NvERTx.4.58740	Zinc finger protein Gfi-1	Q07120	1	0	0	0	0	1	0	0	0
e_gw.220.3.1	NvERTx.4.76286	No_Description	No_Uniprotmatch	2	0	0	0	0	1	0	0	0
e_gw.230.42.1	NvERTx.4.16099	No_Description	No_Uniprotmatch	8	0	0	0	0	1	0	0	0
e_gw.2324.1.1	NvERTx.4.97169	Ras-related protein Rab-27A	P51159	3	0	0	0	0	1	0	0	0
e_gw.234.47.1					0	0	0	0	1	0	0	0
e_gw.2388.1.1	NvERTx.4.126309	Thrombospondin-1	Q28178	8	0	0	0	0	1	0	0	0
e_gw.2388.6.1	NvERTx.4.126310	Zinc metalloproteinase nas-4	P55112	8	0	0	0	0	1	0	0	0
e_gw.2441.1.1	NvERTx.4.169413	No_Description	No_Uniprotmatch	6	0	0	0	0	1	0	0	0
e_gw.250.12.1	NvERTx.4.54059	Beta-4C adrenergic receptor	P43141	4	0	0	0	0	1	0	0	0
e_gw.258.48.1	NvERTx.4.113348	Tctex1 domain-containing protein 1-B	A2VDD2	6	0	0	0	0	1	0	0	0
e_gw.27.255.1	NvERTx.4.52489	Neuronal acetylcholine receptor subunit alpha-7	P22770	2	0	0	0	0	1	0	0	0
e_gw.27.82.1	NvERTx.4.233009	Acetylserotonin O-methyltransferase	Q92056	7	0	0	0	0	1	0	0	0
e_gw.275.46.1					0	0	0	0	1	0	0	0
e_gw.29.126.1	NvERTx.4.41612	E3 ubiquitin-protein ligase RNF126 {ECO:0000305}	Q9BV68	8	0	0	0	0	1	0	0	0
e_gw.29.257.1					0	0	0	0	1	0	0	0
e_gw.295.31.1	NvERTx.4.233900	No_Description	No_Uniprotmatch		0	0	0	0	1	0	0	0
e_gw.3.456.1	NvERTx.4.131132	Titin	Q8WZ42	2	0	0	0	0	1	0	0	0
e_gw.3.464.1					0	0	0	0	1	0	0	0
e_gw.3.470.1	NvERTx.4.225544	Titin	Q8WZ42	2	0	0	0	0	1	0	0	0
e_gw.30.130.1	NvERTx.4.40175	Uncharacterized protein {ECO:0000313|EMBL:AOE09796.1}	A0A1B2YYZ0_9BACT	1	0	0	0	0	1	0	0	0
e_gw.30.85.1					0	0	0	0	1	0	0	0
e_gw.3029.2.1	NvERTx.4.57318	Neuronal acetylcholine receptor subunit alpha-10	Q9I8C7	2	0	0	0	0	1	0	0	0
e_gw.325.44.1	NvERTx.4.230009	Ras-related and estrogen-regulated growth inhibitor	Q8R367	6	0	0	0	0	1	0	0	0
e_gw.34.55.1	NvERTx.4.166104	Myosin heavy chain, striated muscle	P24733	9	0	0	0	0	1	0	0	0
e_gw.35.98.1	NvERTx.4.19899	Protein FAM124A	Q5RA50	1	0	0	0	0	1	0	0	0
e_gw.38.211.1	NvERTx.4.32532	Neuropeptide FF receptor 2	Q924H0	9	0	0	0	0	1	0	0	0
e_gw.382.25.1	NvERTx.4.74452	Glutathione gamma-glutamylcysteinyltransferase 2	Q2TE74	8	0	0	0	0	1	0	0	0
e_gw.4.364.1					0	0	0	0	1	0	0	0
e_gw.4.455.1	NvERTx.4.232942	uncharacterized protein LOC106161259 {ECO:0000313|RefSeq:XP_013393615.1}	A0A1S3I5R3_LINUN	8	0	0	0	0	1	0	0	0
e_gw.40.112.1	NvERTx.4.76285	No_Description	No_Uniprotmatch	4	0	0	0	0	1	0	0	0
e_gw.4003.1.1					0	0	0	0	1	0	0	0
e_gw.427.6.1	NvERTx.4.170806	No_Description	No_Uniprotmatch	1	0	0	0	0	1	0	0	0
e_gw.433.8.1	NvERTx.4.44752	Forkhead box protein O {ECO:0000305}	O16850	8	0	0	0	0	1	0	0	0
e_gw.46.81.1	NvERTx.4.4564	Neuropeptide SIFamide receptor {ECO:0000303|PubMed:16378592}	Q8IN35	4	0	0	0	0	1	0	0	0
e_gw.47.175.1	NvERTx.4.40694	Vitrin	Q8VHI5	2	0	0	0	0	1	0	0	0
e_gw.47.206.1					0	0	0	0	1	0	0	0
e_gw.48.141.1	NvERTx.4.33630	Aromatic-L-amino-acid decarboxylase	P14173	6	0	0	0	0	1	0	0	0
e_gw.49.186.1	NvERTx.4.123561	CUB and sushi domain-containing protein 1	Q96PZ7	6	0	0	0	0	1	0	0	0
e_gw.49.72.1	NvERTx.4.138378	Synaptotagmin-9	Q9R0N9	4	0	0	0	0	1	0	0	0
e_gw.594.5.1	NvERTx.4.84896	Follistatin	P19883	6	0	0	0	0	1	0	0	0
e_gw.61.12.1	NvERTx.4.91194	Homeobox even-skipped homolog protein 1	P49640	5	0	0	0	0	1	0	0	0
e_gw.66.116.1					0	0	0	0	1	0	0	0
e_gw.7.369.1	NvERTx.4.164366	Matrix metalloproteinase-17	Q9R0S3	8	0	0	0	0	1	0	0	0
e_gw.727.4.1					0	0	0	0	1	0	0	0
e_gw.79.166.1	NvERTx.4.117737	No_Description	No_Uniprotmatch	4	0	0	0	0	1	0	0	0
e_gw.79.6.1	NvERTx.4.136237	No_Description	No_Uniprotmatch	4	0	0	0	0	1	0	0	0
e_gw.7931.2.1					0	0	0	0	1	0	0	0
e_gw.80.142.1					0	0	0	0	1	0	0	0
e_gw.90.142.1	NvERTx.4.7767	No_Description	No_Uniprotmatch	1	0	0	0	0	1	0	0	0
estExt_GenewiseH_1.C_110085	NvERTx.4.233941	Neuronal pentraxin-1	Q62443	9	0	0	0	0	1	0	0	0
estExt_GenewiseH_1.C_60140	NvERTx.4.59116	No_Description	No_Uniprotmatch	2	0	0	0	0	1	0	0	0
estExt_fgenesh1_kg.C_120012	NvERTx.4.101728	No_Description	No_Uniprotmatch	6	0	0	0	0	1	0	0	0
estExt_fgenesh1_pg.C_1000033	NvERTx.4.200440	Uncharacterized protein {ECO:0000313|EMBL:ESO12476.1, ECO:0000313|EnsemblMetazoa:HelroP159014}	T1ENH5_HELRO	8	0	0	0	0	1	0	0	0
estExt_fgenesh1_pg.C_100177	NvERTx.4.188900	No_Description	No_Uniprotmatch	6	0	0	0	0	1	0	0	0
estExt_fgenesh1_pg.C_10138	NvERTx.4.233299	No_Description	No_Uniprotmatch	4	0	0	0	0	1	0	0	0
estExt_fgenesh1_pg.C_110025	NvERTx.4.15326	No_Description	No_Uniprotmatch	1	0	0	0	0	1	0	0	0
estExt_fgenesh1_pg.C_110046	NvERTx.4.102819	No_Description	No_Uniprotmatch	6	0	0	0	0	1	0	0	0
estExt_fgenesh1_pg.C_110054	NvERTx.4.45249	Uncharacterized protein {ECO:0000313|VectorBase:BGLB000044-PA}	A0A182YTP9_BIOGL	6	0	0	0	0	1	0	0	0
estExt_fgenesh1_pg.C_1160011	NvERTx.4.232867	No_Description	No_Uniprotmatch	8	0	0	0	0	1	0	0	0
estExt_fgenesh1_pg.C_1160055	NvERTx.4.84749	Putative uncharacterized protein {ECO:0000313|EMBL:EFJ42616.1}	D8UCB4_VOLCA	9	0	0	0	0	1	0	0	0
estExt_fgenesh1_pg.C_1260066	NvERTx.4.169202	Heat shock protein Hsp-16.2	P06582	4	0	0	0	0	1	0	0	0
estExt_fgenesh1_pg.C_1270003	NvERTx.4.120255	No_Description	No_Uniprotmatch	4	0	0	0	0	1	0	0	0
estExt_fgenesh1_pg.C_130136	NvERTx.4.1090	No_Description	No_Uniprotmatch	8	0	0	0	0	1	0	0	0
estExt_fgenesh1_pg.C_170035	NvERTx.4.76529	No_Description	No_Uniprotmatch	7	0	0	0	0	1	0	0	0
estExt_fgenesh1_pg.C_1870006	NvERTx.4.22648	Uncharacterized protein {ECO:0000313|WBParaSite:maker-uti_cns_0010402-snap-gene-0.2-mRNA-1}	A0A1I8I8C9_9PLAT	2	0	0	0	0	1	0	0	0
estExt_fgenesh1_pg.C_20930001	NvERTx.4.58042	No_Description	No_Uniprotmatch	8	0	0	0	0	1	0	0	0
estExt_fgenesh1_pg.C_2320003	NvERTx.4.118906	No_Description	No_Uniprotmatch	7	0	0	0	0	1	0	0	0
estExt_fgenesh1_pg.C_270004	NvERTx.4.21331	No_Description	No_Uniprotmatch	6	0	0	0	0	1	0	0	0
estExt_fgenesh1_pg.C_2720018	NvERTx.4.48869	No_Description	No_Uniprotmatch	9	0	0	0	0	1	0	0	0
estExt_fgenesh1_pg.C_280101	NvERTx.4.230935	No_Description	No_Uniprotmatch	6	0	0	0	0	1	0	0	0
estExt_fgenesh1_pg.C_3170009	NvERTx.4.75571	No_Description	No_Uniprotmatch	7	0	0	0	0	1	0	0	0
estExt_fgenesh1_pg.C_3180024	NvERTx.4.6205	No_Description	No_Uniprotmatch	2	0	0	0	0	1	0	0	0
estExt_fgenesh1_pg.C_320123	NvERTx.4.80976	Selenoprotein P {ECO:0000303|PubMed:27645994}	P49908	1	0	0	0	0	1	0	0	0
estExt_fgenesh1_pg.C_380127	NvERTx.4.34952	No_Description	No_Uniprotmatch	6	0	0	0	0	1	0	0	0
estExt_fgenesh1_pg.C_40101	NvERTx.4.16790	Metalloproteinase inhibitor 3	Q9W6B4	8	0	0	0	0	1	0	0	0
estExt_fgenesh1_pg.C_40125	NvERTx.4.56655	Proline-rich nuclear receptor coactivator 2 A	Q66KH8	1	0	0	0	0	1	0	0	0
estExt_fgenesh1_pg.C_430038	NvERTx.4.76640	No_Description	No_Uniprotmatch	4	0	0	0	0	1	0	0	0
estExt_fgenesh1_pg.C_540057	NvERTx.4.99976	Solute carrier family 2, facilitated glucose transporter member 8	Q9JIF3	6	0	0	0	0	1	0	0	0
estExt_fgenesh1_pg.C_550031	NvERTx.4.19554	Band 4.1-like protein 3	Q9Y2J2	4	0	0	0	0	1	0	0	0
estExt_fgenesh1_pg.C_560084	NvERTx.4.26922	No_Description	No_Uniprotmatch	9	0	0	0	0	1	0	0	0
estExt_fgenesh1_pg.C_610108	NvERTx.4.2263	von Willebrand factor A domain-containing protein 7	Q9Y334	8	0	0	0	0	1	0	0	0
estExt_fgenesh1_pg.C_650034	NvERTx.4.68225	Papilin {ECO:0000313|EMBL:KFM75339.1}	A0A087UDA0_9ARAC	7	0	0	0	0	1	0	0	0
estExt_fgenesh1_pg.C_6650004	NvERTx.4.114893	Trace amine-associated receptor 7b	Q923X8	9	0	0	0	0	1	0	0	0
estExt_fgenesh1_pg.C_70208	NvERTx.4.32243	No_Description	No_Uniprotmatch	9	0	0	0	0	1	0	0	0
estExt_fgenesh1_pg.C_740075	NvERTx.4.21107	Carbohydrate sulfotransferase 3	Q7LGC8	2	0	0	0	0	1	0	0	0
estExt_fgenesh1_pg.C_790062	NvERTx.4.70626	No_Description	No_Uniprotmatch	4	0	0	0	0	1	0	0	0
estExt_fgenesh1_pg.C_790064	NvERTx.4.70628	No_Description	No_Uniprotmatch	4	0	0	0	0	1	0	0	0
estExt_fgenesh1_pg.C_80174	NvERTx.4.172854	No_Description	No_Uniprotmatch	9	0	0	0	0	1	0	0	0
estExt_fgenesh1_pg.C_80193	NvERTx.4.16057	No_Description	No_Uniprotmatch	8	0	0	0	0	1	0	0	0
estExt_fgenesh1_pg.C_810040	NvERTx.4.137866	No_Description	No_Uniprotmatch	2	0	0	0	0	1	0	0	0
estExt_fgenesh1_pg.C_84480001	NvERTx.4.176900	Probable ubiquitin-conjugating enzyme E2 R521	Q5UQ88	9	0	0	0	0	1	0	0	0
estExt_fgenesh1_pg.C_960009	NvERTx.4.46136	No_Description	No_Uniprotmatch	8	0	0	0	0	1	0	0	0
estExt_fgenesh1_pg.C_9800003	NvERTx.4.5646	No_Description	No_Uniprotmatch	3	0	0	0	0	1	0	0	0
estExt_gwp.C_120350	NvERTx.4.131969	E3 ubiquitin-protein ligase TRIM71	E7FAM5	2	0	0	0	0	1	0	0	0
estExt_gwp.C_540047	NvERTx.4.69240	Gem-associated protein 7	Q17QA0	5	0	0	0	0	1	0	0	0
estExt_gwp.C_60417	NvERTx.4.90015	Multidrug resistance-associated protein 4	O15439	3	0	0	0	0	1	0	0	0
fgenesh1_kg.scaffold_125000001	NvERTx.4.83209	No_Description	No_Uniprotmatch	2	0	0	0	0	1	0	0	0
fgenesh1_pg.scaffold_106000062	NvERTx.4.230799	No_Description	No_Uniprotmatch		0	0	0	0	1	0	0	0
fgenesh1_pg.scaffold_11000015	NvERTx.4.37206	No_Description	No_Uniprotmatch	2	0	0	0	0	1	0	0	0
fgenesh1_pg.scaffold_11000112	NvERTx.4.5534	No_Description	No_Uniprotmatch	5	0	0	0	0	1	0	0	0
fgenesh1_pg.scaffold_126000055	NvERTx.4.104393	Uncharacterized protein {ECO:0000313|EMBL:ESO12476.1, ECO:0000313|EnsemblMetazoa:HelroP159014}	T1ENH5_HELRO	8	0	0	0	0	1	0	0	0
fgenesh1_pg.scaffold_13000007	NvERTx.4.6041	No_Description	No_Uniprotmatch	4	0	0	0	0	1	0	0	0
fgenesh1_pg.scaffold_131000063	NvERTx.4.234167	No_Description	No_Uniprotmatch	6	0	0	0	0	1	0	0	0
fgenesh1_pg.scaffold_139000001	NvERTx.4.98924	Beta-3 adrenergic receptor	P25962	8	0	0	0	0	1	0	0	0
fgenesh1_pg.scaffold_1459000001	NvERTx.4.150182	Reticulocyte-binding protein 2 homolog a {ECO:0000312|EMBL:CAD52492.1}	Q8IDX6	1	0	0	0	0	1	0	0	0
fgenesh1_pg.scaffold_148000027	NvERTx.4.32636	Beta-1,4-galactosyltransferase galt-1 {ECO:0000303|PubMed:19858195}	O16374	8	0	0	0	0	1	0	0	0
fgenesh1_pg.scaffold_156000040	NvERTx.4.59713	No_Description	No_Uniprotmatch	5	0	0	0	0	1	0	0	0
fgenesh1_pg.scaffold_16000010	NvERTx.4.18194	Probable G-protein coupled receptor 19	P70585	4	0	0	0	0	1	0	0	0
fgenesh1_pg.scaffold_16000109	NvERTx.4.34610	Prostaglandin G/H synthase 2	P70682	5	0	0	0	0	1	0	0	0
fgenesh1_pg.scaffold_16459000001					0	0	0	0	1	0	0	0
fgenesh1_pg.scaffold_170000015	NvERTx.4.11206	No_Description	No_Uniprotmatch	1	0	0	0	0	1	0	0	0
fgenesh1_pg.scaffold_170000016					0	0	0	0	1	0	0	0
fgenesh1_pg.scaffold_174000047	NvERTx.4.61366	Octopamine receptor beta-1R	Q9VCZ3	6	0	0	0	0	1	0	0	0
fgenesh1_pg.scaffold_183000005	NvERTx.4.136299	No_Description	No_Uniprotmatch		0	0	0	0	1	0	0	0
fgenesh1_pg.scaffold_1846000001					0	0	0	0	1	0	0	0
fgenesh1_pg.scaffold_187000001	NvERTx.4.7287	No_Description	No_Uniprotmatch	9	0	0	0	0	1	0	0	0
fgenesh1_pg.scaffold_194000039	NvERTx.4.231500	No_Description	No_Uniprotmatch	5	0	0	0	0	1	0	0	0
fgenesh1_pg.scaffold_199000001	NvERTx.4.90700	No_Description	No_Uniprotmatch	8	0	0	0	0	1	0	0	0
fgenesh1_pg.scaffold_200000016	NvERTx.4.41842	No_Description	No_Uniprotmatch	6	0	0	0	0	1	0	0	0
fgenesh1_pg.scaffold_20000119	NvERTx.4.129902	Uncharacterized protein {ECO:0000313|EnsemblMetazoa:PAC:15718856}	I1FRV8_AMPQE	6	0	0	0	0	1	0	0	0
fgenesh1_pg.scaffold_228000023	NvERTx.4.6422	No_Description	No_Uniprotmatch	9	0	0	0	0	1	0	0	0
fgenesh1_pg.scaffold_278000026	NvERTx.4.119867	Uncharacterized protein {ECO:0000313|EMBL:AAA21802.1}	Q63583_RAT	2	0	0	0	0	1	0	0	0
fgenesh1_pg.scaffold_290000004	NvERTx.4.165673	No_Description	No_Uniprotmatch	6	0	0	0	0	1	0	0	0
fgenesh1_pg.scaffold_3000047	NvERTx.4.10637	No_Description	No_Uniprotmatch	8	0	0	0	0	1	0	0	0
fgenesh1_pg.scaffold_3000099	NvERTx.4.40324	Golgi-associated plant pathogenesis-related protein 1	Q9CYL5	9	0	0	0	0	1	0	0	0
fgenesh1_pg.scaffold_318000026	NvERTx.4.178782	No_Description	No_Uniprotmatch	2	0	0	0	0	1	0	0	0
fgenesh1_pg.scaffold_32000011	NvERTx.4.79176	Intelectin-1	Q5PPM0	4	0	0	0	0	1	0	0	0
fgenesh1_pg.scaffold_3465000002					0	0	0	0	1	0	0	0
fgenesh1_pg.scaffold_3702000001					0	0	0	0	1	0	0	0
fgenesh1_pg.scaffold_376000001	NvERTx.4.125641	ADAMTS-like protein 5	Q6ZMM2	7	0	0	0	0	1	0	0	0
fgenesh1_pg.scaffold_378000006	NvERTx.4.60427	Galaxin-like 1 {ECO:0000313|EMBL:ADI50284.1}	D9IQ17_ACRMI	5	0	0	0	0	1	0	0	0
fgenesh1_pg.scaffold_398000008	NvERTx.4.6398	No_Description	No_Uniprotmatch	2	0	0	0	0	1	0	0	0
fgenesh1_pg.scaffold_4000213	NvERTx.4.15165	No_Description	No_Uniprotmatch	7	0	0	0	0	1	0	0	0
fgenesh1_pg.scaffold_413000009	NvERTx.4.106606	No_Description	No_Uniprotmatch	3	0	0	0	0	1	0	0	0
fgenesh1_pg.scaffold_45000036	NvERTx.4.134778	No_Description	No_Uniprotmatch	9	0	0	0	0	1	0	0	0
fgenesh1_pg.scaffold_50000042	NvERTx.4.29790	GTP-binding protein Rhes	Q96D21	8	0	0	0	0	1	0	0	0
fgenesh1_pg.scaffold_5000279	NvERTx.4.29869	No_Description	No_Uniprotmatch	1	0	0	0	0	1	0	0	0
fgenesh1_pg.scaffold_53000010	NvERTx.4.173141	No_Description	No_Uniprotmatch	7	0	0	0	0	1	0	0	0
fgenesh1_pg.scaffold_543000007					0	0	0	0	1	0	0	0
fgenesh1_pg.scaffold_5873000001	NvERTx.4.122443	No_Description	No_Uniprotmatch		0	0	0	0	1	0	0	0
fgenesh1_pg.scaffold_6000122	NvERTx.4.2729	Octopamine receptor 1	O77408	8	0	0	0	0	1	0	0	0
fgenesh1_pg.scaffold_617000002	NvERTx.4.78670	Serine/threonine-protein phosphatase 6 catalytic subunit	O00743	7	0	0	0	0	1	0	0	0
fgenesh1_pg.scaffold_63000068	NvERTx.4.46706	No_Description	No_Uniprotmatch	9	0	0	0	0	1	0	0	0
fgenesh1_pg.scaffold_67000113					0	0	0	0	1	0	0	0
fgenesh1_pg.scaffold_6799000001					0	0	0	0	1	0	0	0
fgenesh1_pg.scaffold_699000003	NvERTx.4.53790	Adenosine receptor A2b	Q60614	6	0	0	0	0	1	0	0	0
fgenesh1_pg.scaffold_70000056	NvERTx.4.42702	Galaxin-like 1 {ECO:0000313|EMBL:ADI50284.1}	D9IQ17_ACRMI	5	0	0	0	0	1	0	0	0
fgenesh1_pg.scaffold_7000038	NvERTx.4.8849	No_Description	No_Uniprotmatch	9	0	0	0	0	1	0	0	0
fgenesh1_pg.scaffold_7000053	NvERTx.4.7651	Uncharacterized protein {ECO:0000313|Ensembl:ENSCINP00000020050}	F6R675_CIOIN	6	0	0	0	0	1	0	0	0
fgenesh1_pg.scaffold_75000045	NvERTx.4.129439	No_Description	No_Uniprotmatch		0	0	0	0	1	0	0	0
fgenesh1_pg.scaffold_7542000002					0	0	0	0	1	0	0	0
fgenesh1_pg.scaffold_78000006	NvERTx.4.82484	Uncharacterized protein {ECO:0000313|EMBL:OAI14103.1}	A0A177N9D5_9GAMM	6	0	0	0	0	1	0	0	0
fgenesh1_pg.scaffold_86000049	NvERTx.4.81779	Low choriolytic enzyme	P31579	6	0	0	0	0	1	0	0	0
fgenesh1_pg.scaffold_87000008	NvERTx.4.78444	No_Description	No_Uniprotmatch	6	0	0	0	0	1	0	0	0
fgenesh1_pg.scaffold_88000081	NvERTx.4.9125	Putative uncharacterized protein {ECO:0000313|EMBL:EEN43137.1}	C3ZWD5_BRAFL	5	0	0	0	0	1	0	0	0
fgenesh1_pg.scaffold_9000061	NvERTx.4.232279	No_Description	No_Uniprotmatch	2	0	0	0	0	1	0	0	0
fgenesh1_pg.scaffold_93000033	NvERTx.4.80643	Substance-K receptor	P30549	6	0	0	0	0	1	0	0	0
fgenesh1_pg.scaffold_93000061	NvERTx.4.69407	TX-I {ECO:0000313|EMBL:AKU77028.1}	A0A0R8I9V5_CARBN	1	0	0	0	0	1	0	0	0
fgenesh1_pg.scaffold_943000004	NvERTx.4.130839	No_Description	No_Uniprotmatch	2	0	0	0	0	1	0	0	0
fgenesh1_pg.scaffold_98000006					0	0	0	0	1	0	0	0
fgenesh1_pm.scaffold_118000003					0	0	0	0	1	0	0	0
fgenesh1_pm.scaffold_135000001	NvERTx.4.145505	Steroid 17-alpha-hydroxylase/17,20 lyase	P30437	6	0	0	0	0	1	0	0	0
fgsh_est.C_scaffold_303000001					0	0	0	0	1	0	0	0
fgsh_est.C_scaffold_4000001					0	0	0	0	1	0	0	0
fgsh_est.C_scaffold_74000004	NvERTx.4.89374	Transforming protein v-Fos/v-Fox	P29176	4	0	0	0	0	1	0	0	0
gw.1.588.1	NvERTx.4.109680	No_Description	No_Uniprotmatch	4	0	0	0	0	1	0	0	0
gw.109.132.1	NvERTx.4.143843	No_Description	No_Uniprotmatch	2	0	0	0	0	1	0	0	0
gw.11.474.1					0	0	0	0	1	0	0	0
gw.116.69.1	NvERTx.4.51818	Diencephalon/mesencephalon homeobox protein 1	Q91ZK4	1	0	0	0	0	1	0	0	0
gw.12.267.1	NvERTx.4.51333	Hematopoietically-expressed homeobox protein hhex	O13023	1	0	0	0	0	1	0	0	0
gw.124.110.1	NvERTx.4.121285	Gamma-aminobutyric acid receptor subunit rho-2	Q0II76	9	0	0	0	0	1	0	0	0
gw.13417.5.1	NvERTx.4.59834	LINE-1 retrotransposable element ORF2 protein	O00370	6	0	0	0	0	1	0	0	0
gw.14562.3.1					0	0	0	0	1	0	0	0
gw.1592.1.1					0	0	0	0	1	0	0	0
gw.16.264.1	NvERTx.4.150054	Putative vacuolar protein sorting-associated protein TDA6	Q06466	8	0	0	0	0	1	0	0	0
gw.1783.3.1					0	0	0	0	1	0	0	0
gw.1783.4.1					0	0	0	0	1	0	0	0
gw.21.183.1					0	0	0	0	1	0	0	0
gw.23.81.1	NvERTx.4.180831	No_Description	No_Uniprotmatch	3	0	0	0	0	1	0	0	0
gw.2649.1.1					0	0	0	0	1	0	0	0
gw.266.81.1	NvERTx.4.68402	Metabotropic glutamate receptor 4	Q68EF4	2	0	0	0	0	1	0	0	0
gw.269.66.1	NvERTx.4.143556	G-protein coupled receptor GRL101	P46023	6	0	0	0	0	1	0	0	0
gw.2702.5.1					0	0	0	0	1	0	0	0
gw.2780.2.1					0	0	0	0	1	0	0	0
gw.2917.1.1					0	0	0	0	1	0	0	0
gw.294.12.1	NvERTx.4.230963	Potassium voltage-gated channel subfamily A member 2	Q9I830	1	0	0	0	0	1	0	0	0
gw.297.15.1	NvERTx.4.57043	No_Description	No_Uniprotmatch	4	0	0	0	0	1	0	0	0
gw.310.41.1					0	0	0	0	1	0	0	0
gw.322.1.1	NvERTx.4.169399	Doublesex- and mab-3-related transcription factor 3a	P83758	8	0	0	0	0	1	0	0	0
gw.343.25.1					0	0	0	0	1	0	0	0
gw.3479.1.1					0	0	0	0	1	0	0	0
gw.362.54.1					0	0	0	0	1	0	0	0
gw.38.149.1	NvERTx.4.131475	Ras-related protein Rab-30	Q923S9	6	0	0	0	0	1	0	0	0
gw.4.400.1	NvERTx.4.69505	Early growth response protein 1	P26632	4	0	0	0	0	1	0	0	0
gw.4153.1.1					0	0	0	0	1	0	0	0
gw.465.14.1	NvERTx.4.180861	Transmembrane protease serine 6	Q9DBI0	6	0	0	0	0	1	0	0	0
gw.48.1.1	NvERTx.4.169928	A.superbus venom factor 1	Q0ZZJ6	8	0	0	0	0	1	0	0	0
gw.517.1.1	NvERTx.4.15547	No_Description	No_Uniprotmatch		0	0	0	0	1	0	0	0
gw.517.4.1					0	0	0	0	1	0	0	0
gw.5216.1.1					0	0	0	0	1	0	0	0
gw.550.2.1	NvERTx.4.122709	No_Description	No_Uniprotmatch	9	0	0	0	0	1	0	0	0
gw.74.160.1	NvERTx.4.93073	Calcium/calmodulin-dependent protein kinase type II alpha chain	Q00168	8	0	0	0	0	1	0	0	0
e_gw.60.18.1	NvERTx.4.14466	No_Description	No_Uniprotmatch	6	0	0	0	0	0	1	0	0
e_gw.55.77.1	NvERTx.4.118493	Apoptosis regulator BAX	Q07813	6	0	0	0	0	0	1	0	0
estExt_GenewiseH_1.C_1350112	NvERTx.4.233087	No_Description	No_Uniprotmatch	6	0	0	0	0	0	1	0	0
e_gw.32.58.1	NvERTx.4.22265	No_Description	No_Uniprotmatch	6	0	0	0	0	0	1	0	0
e_gw.109.93.1	NvERTx.4.63951	Contactin-associated protein-like 4	Q99P47	6	0	0	0	0	0	1	0	0
estExt_fgenesh1_pg.C_190079	NvERTx.4.3403	No_Description	No_Uniprotmatch	6	0	0	0	0	0	1	0	0
fgenesh1_pg.scaffold_157000053	NvERTx.4.98867	Protein draper {ECO:0000312|FlyBase:FBgn0027594}	Q9W0A0	7	0	0	0	0	0	1	0	0
e_gw.19.56.1	NvERTx.4.147872	Egl nine homolog 2	Q6AYU4	6	0	0	0	0	0	1	0	0
estExt_fgenesh1_pg.C_260079	NvERTx.4.80156	F-box/LRR-repeat protein 20	Q9QZH7	6	0	0	0	0	0	1	0	0
estExt_gwp.C_2750052	NvERTx.4.65338	No_Description	No_Uniprotmatch	7	0	0	0	0	0	1	0	0
e_gw.58.324.1	NvERTx.4.207772	Hemerythrin-like protein	A7T0T1	7	0	0	0	0	0	1	0	0
gw.2.345.1	NvERTx.4.129350	Hepatic leukemia factor	Q16534	6	0	0	0	0	0	1	0	0
e_gw.269.36.1	NvERTx.4.143568	Leucine-rich repeat-containing protein 15	Q80X72	6	0	0	0	0	0	1	0	0
fgenesh1_pg.scaffold_121000065	NvERTx.4.90254	Muscleblind-like protein 2a	Q6Q2B2	6	0	0	0	0	0	1	0	0
fgenesh1_pg.scaffold_10932000001	NvERTx.4.45351	No_Description	No_Uniprotmatch	6	0	0	0	0	0	1	0	0
e_gw.30.149.1	NvERTx.4.104006	No_Description	No_Uniprotmatch	6	0	0	0	0	0	1	0	0
gw.4589.1.1	NvERTx.4.88953	Nidogen-2	Q14112	6	0	0	0	0	0	1	0	0
e_gw.247.59.1	NvERTx.4.95520	Neuropeptide FF receptor 2	Q9Y5X5	6	0	0	0	0	0	1	0	0
e_gw.2.21.1	NvERTx.4.233303	No_Description	No_Uniprotmatch	6	0	0	0	0	0	1	0	0
e_gw.1518.2.1	NvERTx.4.231596	DNA repair and recombination protein RAD54-like	O12944	5	0	0	0	0	0	1	0	0
fgenesh1_pg.scaffold_224000012	NvERTx.4.180360	No_Description	No_Uniprotmatch	5	0	0	0	0	0	1	0	0
e_gw.6.118.1	NvERTx.4.45216	Short-chain dehydrogenase/reductase family 9C member 7	Q8NEX9	6	0	0	0	0	0	1	0	0
e_gw.266.5.1	NvERTx.4.172247	Serine hydroxymethyltransferase, mitochondrial	P34897	7	0	0	0	0	0	1	0	0
e_gw.262.12.1	NvERTx.4.148348	Transcription initiation protein SPT3 homolog	O75486	6	0	0	0	0	0	1	0	0
fgenesh1_pg.scaffold_2000099	NvERTx.4.149229	Probable tRNA methyltransferase 9-like protein	Q80WQ4	6	0	0	0	0	0	1	0	0
fgenesh1_pg.scaffold_943000001	NvERTx.4.128742	Vacuolar protein sorting-associated protein 33B {ECO:0000250|UniProtKB:Q9H267}	Q58EN8	7	0	0	0	0	0	1	0	0
e_gw.57.126.1	NvERTx.4.10017	Protein wntless homolog	Q6DID7	6	0	0	0	0	0	1	0	0
e_gw.86.231.1	NvERTx.4.33269	No_Description	No_Uniprotmatch	7	0	0	0	0	0	1	0	0
e_gw.191.152.1	NvERTx.4.146352	No_Description	No_Uniprotmatch	6	0	0	0	0	0	1	0	0
e_gw.270.94.1	NvERTx.4.220399	No_Description	No_Uniprotmatch	5	0	0	0	0	0	1	0	0
fgenesh1_pg.scaffold_220000021	NvERTx.4.224260	No_Description	No_Uniprotmatch	7	0	0	0	0	0	1	0	0
fgenesh1_pg.scaffold_2241000001	NvERTx.4.150884	No_Description	No_Uniprotmatch	6	0	0	0	0	0	1	0	0
estExt_fgenesh1_pg.C_470130	NvERTx.4.161927	No_Description	No_Uniprotmatch	6	0	0	0	0	0	1	0	0
estExt_fgenesh1_pg.C_1180026	NvERTx.4.174108	No_Description	No_Uniprotmatch	6	0	0	0	0	0	1	0	0
e_gw.60.83.1	NvERTx.4.161571	A disintegrin and metalloproteinase with thrombospondin motifs 19	P59509	6	0	0	0	0	0	1	0	0
e_gw.3.758.1	NvERTx.4.150479	Uncharacterized protein {ECO:0000313|EMBL:CDQ79820.1}	A0A060XSF3_ONCMY	6	0	0	0	0	0	1	0	0
estExt_fgenesh1_pg.C_230147	NvERTx.4.38414	No_Description	No_Uniprotmatch	7	0	0	0	0	0	1	0	0
fgenesh1_pg.scaffold_205000028	NvERTx.4.34244	No_Description	No_Uniprotmatch	3	0	0	0	0	0	1	0	0
fgenesh1_pg.scaffold_21000158	NvERTx.4.32917	No_Description	No_Uniprotmatch	9	0	0	0	0	0	1	0	0
fgenesh1_pg.scaffold_12000152	NvERTx.4.153609	No_Description	No_Uniprotmatch	3	0	0	0	0	0	1	0	0
fgenesh1_pg.scaffold_4000230	NvERTx.4.41243	No_Description	No_Uniprotmatch	3	0	0	0	0	0	1	0	0
fgenesh1_pg.scaffold_186000006	NvERTx.4.39756	No_Description	No_Uniprotmatch	3	0	0	0	0	0	1	0	0
fgenesh1_pg.scaffold_186000012	NvERTx.4.57101	No_Description	No_Uniprotmatch	9	0	0	0	0	0	1	0	0
fgenesh1_pg.scaffold_1748000001	NvERTx.4.154731	No_Description	No_Uniprotmatch	4	0	0	0	0	0	1	0	0
estExt_fgenesh1_pg.C_400086	NvERTx.4.52538	No_Description	No_Uniprotmatch	9	0	0	0	0	0	1	0	0
estExt_fgenesh1_pg.C_6880003	NvERTx.4.1543	No_Description	No_Uniprotmatch	3	0	0	0	0	0	1	0	0
gw.4250.1.1	NvERTx.4.92001	No_Description	No_Uniprotmatch	4	0	0	0	0	0	1	0	0
estExt_fgenesh1_pg.C_1680042	NvERTx.4.98683	No_Description	No_Uniprotmatch	9	0	0	0	0	0	1	0	0
fgenesh1_pg.scaffold_278000004	NvERTx.4.66268	D(1)-like dopamine receptor	P47800	9	0	0	0	0	0	1	0	0
fgenesh1_pg.scaffold_17000090	NvERTx.4.41309	E-selectin	P98107	9	0	0	0	0	0	1	0	0
e_gw.161.23.1	NvERTx.4.106578	Epidermal growth factor-like protein 6	Q8AVH7	9	0	0	0	0	0	1	0	0
e_gw.2.439.1	NvERTx.4.77845	Fibroblast growth factor 9	Q3ZFI5	9	0	0	0	0	0	1	0	0
estExt_fgenesh1_pg.C_2060037	NvERTx.4.232079	No_Description	No_Uniprotmatch	4	0	0	0	0	0	1	0	0
gw.266.72.1	NvERTx.4.106591	Hemicentin-2	A2AJ76	9	0	0	0	0	0	1	0	0
e_gw.20.175.1	NvERTx.4.82227	High-affinity choline transporter 1	Q9VE46	9	0	0	0	0	0	1	0	0
fgenesh1_pg.scaffold_218000008	NvERTx.4.62423	Putative threonine dehydratase	P55664	9	0	0	0	0	0	1	0	0
gw.25.94.1	NvERTx.4.42458	Large neutral amino acids transporter small subunit 1	Q63016	9	0	0	0	0	0	1	0	0
e_gw.413.1.1	NvERTx.4.106580	Low affinity immunoglobulin epsilon Fc receptor	P20693	9	0	0	0	0	0	1	0	0
gw.2387.1.1	NvERTx.4.170560	Macrophage-expressed gene 1 protein	Q5RBP9	3	0	0	0	0	0	1	0	0
fgenesh1_pg.scaffold_36000031	NvERTx.4.70359	No_Description	No_Uniprotmatch	3	0	0	0	0	0	1	0	0
fgenesh1_pg.scaffold_9000179	NvERTx.4.49498	Orexin receptor type 1	Q0GBZ5	9	0	0	0	0	0	1	0	0
e_gw.1.592.1	NvERTx.4.60956	Orexin receptor type 2	P56719	9	0	0	0	0	0	1	0	0
gw.433.11.1	NvERTx.4.66911	Organic cation transporter-like protein	Q95R48	9	0	0	0	0	0	1	0	0
gw.10605.6.1	NvERTx.4.221158	Probable RNA-directed DNA polymerase from transposon X-element	Q9NBX4	9	0	0	0	0	0	1	0	0
e_gw.62.208.1	NvERTx.4.339	Ras-like GTP-binding protein YPT1	Q01890	3	0	0	0	0	0	1	0	0
fgenesh1_pg.scaffold_51000020	NvERTx.4.36471	Ras-related and estrogen-regulated growth inhibitor	Q0VCJ7	9	0	0	0	0	0	1	0	0
fgenesh1_pg.scaffold_133000037	NvERTx.4.47648	Solute carrier family 22 member 6-B	Q66J52	9	0	0	0	0	0	1	0	0
gw.75.97.1	NvERTx.4.163034	Solute carrier organic anion transporter family member 5A1	Q9H2Y9	9	0	0	0	0	0	1	0	0
fgenesh1_pg.scaffold_3000048	NvERTx.4.43369	SPARC	P34714	9	0	0	0	0	0	1	0	0
fgenesh1_pg.scaffold_237000026	NvERTx.4.18680	Transmembrane prolyl 4-hydroxylase	Q9NXG6	3	0	0	0	0	0	1	0	0
e_gw.8438.2.1	NvERTx.4.143394	Transmembrane protease serine 4	Q8VCA5	3	0	0	0	0	0	1	0	0
e_gw.106.4.1	NvERTx.4.121014	Tyrosine-protein kinase Fer	Q9TTY2	9	0	0	0	0	0	1	0	0
gw.853.1.1	NvERTx.4.56497	Uncharacterized protein {ECO:0000313|EMBL:KEH22088.1, ECO:0000313|EnsemblPlants:KEH22088}	A0A072TYZ4_MEDTR	9	0	0	0	0	0	1	0	0
gw.1.561.1	NvERTx.4.35977	Uncharacterized protein {ECO:0000313|EMBL:EKC24649.1}	K1PZZ5_CRAGI	9	0	0	0	0	0	1	0	0
gw.436.55.1	NvERTx.4.70509	No_Description	No_Uniprotmatch	9	0	0	0	0	0	1	0	0
gw.6562.3.1	NvERTx.4.100077	Uncharacterized protein {ECO:0000313|EMBL:KDR02726.1}	A0A067QQ03_ZOONE	9	0	0	0	0	0	1	0	0
fgenesh1_pg.scaffold_22000109	NvERTx.4.19635	Uncharacterized protein {ECO:0000313|EMBL:KFA62580.1}	A0A084QF45_9HYPO	9	0	0	0	0	0	1	0	0
estExt_fgenesh1_kg.C_1010004	NvERTx.4.154624	Uncharacterized protein {ECO:0000313|EMBL:KJE93977.1}	A0A0D2VSC9_CAPO3	3	0	0	0	0	0	1	0	0
gw.569.36.1	NvERTx.4.129841	Uncharacterized protein {ECO:0000313|EMBL:KNE89549.1}	A0A0L0US49_9BASI	3	0	0	0	0	0	1	0	0
e_gw.347.37.1	NvERTx.4.71996	Uncharacterized protein {ECO:0000313|EnsemblMetazoa:SPU_019088-tr}	W4YTE6_STRPU	3	0	0	0	0	0	1	0	0
estExt_fgenesh1_pg.C_670032	NvERTx.4.114430	No_Description	No_Uniprotmatch	6	0	0	0	0	0	0	1	0
estExt_GenewiseH_1.C_340142	NvERTx.4.93777	No_Description	No_Uniprotmatch	1	0	0	0	0	0	0	1	0
gw.85.146.1	NvERTx.4.121113	Protein-serine O-palmitoleoyltransferase porcupine {ECO:0000305}	Q9JJJ7	6	0	0	0	0	0	0	1	0
gw.137.32.1	NvERTx.4.127048	Histone-lysine N-methyltransferase 2C	Q8BRH4	6	0	0	0	0	0	0	1	0
estExt_fgenesh1_pg.C_1600029	NvERTx.4.14721	No_Description	No_Uniprotmatch	6	0	0	0	0	0	0	1	0
estExt_fgenesh1_pg.C_220086	NvERTx.4.166798	Putative homeodomain transcription factor 1	Q9UMS5	7	0	0	0	0	0	0	1	0
e_gw.351.22.1	NvERTx.4.6703	Protein bicaudal C homolog 1	Q99MQ1	6	0	0	0	0	0	0	1	0
estExt_GenewiseH_1.C_990063	NvERTx.4.35039	Forkhead box protein B1	Q99853	7	0	0	0	0	0	0	1	0
estExt_GenewiseH_1.C_4440001	NvERTx.4.48248	Protein Wnt-4	P49338	1	0	0	0	0	0	0	1	0
estExt_fgenesh1_pm.C_530001	NvERTx.4.59627	Twist-related protein	P13903	1	0	0	0	0	0	0	1	0
estExt_gwp.C_1170009	NvERTx.4.80873	Frizzled-10-A	Q9DEB5	1	0	0	0	0	0	0	1	0
estExt_fgenesh1_kg.C_50021	NvERTx.4.142825	Protein snail homolog Sna	P19382	3	0	0	0	0	0	0	1	0
gw.26.321.1	NvERTx.4.15009	Homeobox protein Nkx-2.2	P42586	4	0	0	0	0	0	0	1	0
estExt_fgenesh1_pg.C_2620002	NvERTx.4.239	No_Description	No_Uniprotmatch	3	0	0	0	0	0	0	1	0
e_gw.286.29.1	NvERTx.4.97387	Homeobox protein SIX3	O42406	4	0	0	0	0	0	0	1	0
gw.34.211.1	NvERTx.4.120132	Forkhead box protein J1	Q63247	6	0	0	0	0	0	0	0	1
e_gw.38.33.1	NvERTx.4.130710	Matrilin-2	O00339	1	0	0	0	0	0	0	0	1
e_gw.28.3.1	NvERTx.4.233401	Protein Wnt-2b-B	P31283	1	0	0	0	0	0	0	0	1
e_gw.116.148.1	NvERTx.4.13288	Homeobox protein prophet of Pit-1	P97458	1	0	0	0	0	0	0	0	1
estExt_gwp.C_40076	NvERTx.4.125722	No_Description	No_Uniprotmatch	6	0	0	0	0	0	0	0	1
gw.15.184.1	NvERTx.4.220026	Homeobox protein ceh-1	P53547	1	0	0	0	0	0	0	0	1
fgenesh1_pg.scaffold_49000009	NvERTx.4.51827	No_Description	No_Uniprotmatch	5	0	0	0	0	0	0	0	1
estExt_gwp.C_620176	NvERTx.4.52738	No_Description	No_Uniprotmatch	5	0	0	0	0	0	0	0	1
e_gw.223.23.1	NvERTx.4.54137	Muscle, skeletal receptor tyrosine-protein kinase	O15146	6	0	0	0	0	0	0	0	1
gw.55.217.1	NvERTx.4.57017	Intestine-specific homeobox	A1A546	6	0	0	0	0	0	0	0	1
gw.51.137.1	NvERTx.4.64399	Protein sprouty homolog 2	O43597	6	0	0	0	0	0	0	0	1
fgenesh1_pg.scaffold_2000024	NvERTx.4.65410	Fibroblast growth factor 2	P15655	6	0	0	0	0	0	0	0	1
e_gw.205.1.1	NvERTx.4.6665	Forkhead box protein L1	Q64731	1	0	0	0	0	0	0	0	1
fgenesh1_pg.scaffold_116000032	NvERTx.4.75541	No_Description	No_Uniprotmatch	1	0	0	0	0	0	0	0	1
e_gw.248.4.1	NvERTx.4.77035	Homeobox protein MOX-1 {ECO:0000250|UniProtKB:P50221}	F1Q4R9	1	0	0	0	0	0	0	0	1
e_gw.248.7.1	NvERTx.4.77032	No_Description	No_Uniprotmatch	5	0	0	0	0	0	0	0	1
e_gw.53.52.1	NvERTx.4.77301	Transcription factor Sp9	Q0VA40	1	0	0	0	0	0	0	0	1
gw.31.152.1	NvERTx.4.82944	Transcription factor ETV7	Q9Y603	6	0	0	0	0	0	0	0	1
e_gw.262.50.1	NvERTx.4.92297	Runt-related transcription factor 1	Q01196	6	0	0	0	0	0	0	0	1
fgenesh1_pg.scaffold_183000001	NvERTx.4.127818	No_Description	No_Uniprotmatch	3	0	0	0	0	0	0	0	1
e_gw.148.118.1	NvERTx.4.35183	Homeobox protein EMX1	Q804S6	3	0	0	0	0	0	0	0	1
e_gw.27.3.1	NvERTx.4.52057	GS homeobox 1	P31315	2	0	0	0	0	0	0	0	1
estExt_fgenesh1_pg.C_120143	NvERTx.4.35900	No_Description	No_Uniprotmatch	3	0	0	0	0	0	0	0	1
e_gw.6.263.1	NvERTx.4.60786	No_Description	No_Uniprotmatch	5	0	0	0	0	0	0	0	1
estExt_GenewiseH_1.C_620202	NvERTx.4.26722	No_Description	No_Uniprotmatch	4	0	0	0	0	0	0	0	1
