# Supplementary material for: Whole body regeneration deploys a rewired embryonic gene regulatory network logic
Source: Nat Commun. 2025 Dec 11;17:503. doi: 10.1038/s41467-025-67196-4 (PMC12804838; doi:10.1038/s41467-025-67196-4)
Supplement: Supplementary file 3 — Supplementary Data 1-26 [file 41467_2025_67196_MOESM3_ESM.zip › Supplemental Data/Supplementary Data 22 - Down regulated DEGs in ZVAD compare with emb GRN and regen spe.xlsx]

## Sheet: Feuille 1
Gene	NvERTx_ID	Uniprot	Uniprot_ID	Mfuzz_R_Clust	Common	overlap_ZVAD_regen	overlap_ZVAD_embryo_wnt	overlap_ZVAD_embryo_erk	unique_ZVAD	unique_regen	unique_embryo_wnt	unique_embryo_erk
e_gw.122.46.1	NvERTx.4.88275	Extracellular calcium-sensing receptor {ECO:0000305}	P41180	3	0	0	0	0	1	0	0	0
e_gw.125.6.1	NvERTx.4.54632	Acyl-coenzyme A thioesterase 11	Q8WXI4	3	0	0	0	0	1	0	0	0
e_gw.13.483.1	NvERTx.4.50232	Pectin acetylesterase 5 {ECO:0000303|PubMed:25115560}	Q9SR22	2	0	0	0	0	1	0	0	0
e_gw.130.45.1	NvERTx.4.232337	No_Description	No_Uniprotmatch	9	0	0	0	0	1	0	0	0
e_gw.1389.1.1	NvERTx.4.76438	No_Description	No_Uniprotmatch	9	0	0	0	0	1	0	0	0
e_gw.140.6.1	NvERTx.4.22582	Uncharacterized protein {ECO:0000313|EMBL:ERL90208.1}	U4UD07_DENPD	3	0	0	0	0	1	0	0	0
e_gw.1415.1.1	NvERTx.4.156869	No_Description	No_Uniprotmatch	8	0	0	0	0	1	0	0	0
e_gw.163.95.1					0	0	0	0	1	0	0	0
e_gw.168.12.1	NvERTx.4.11829	No_Description	No_Uniprotmatch	3	0	0	0	0	1	0	0	0
e_gw.173.22.1	NvERTx.4.50075	Tetratricopeptide repeat protein 28	Q96AY4	2	0	0	0	0	1	0	0	0
e_gw.181.81.1					0	0	0	0	1	0	0	0
e_gw.187.55.1	NvERTx.4.56486	Golgi-associated plant pathogenesis-related protein 1	Q9H4G4	2	0	0	0	0	1	0	0	0
e_gw.2071.7.1					0	0	0	0	1	0	0	0
e_gw.2133.2.1					0	0	0	0	1	0	0	0
e_gw.251.44.1	NvERTx.4.33045	No_Description	No_Uniprotmatch	2	0	0	0	0	1	0	0	0
e_gw.251.9.1	NvERTx.4.45551	Teneurin-4	Q9W7R3	2	0	0	0	0	1	0	0	0
e_gw.257.43.1	NvERTx.4.174526	No_Description	No_Uniprotmatch	2	0	0	0	0	1	0	0	0
e_gw.271.37.1	NvERTx.4.170081	No_Description	No_Uniprotmatch		0	0	0	0	1	0	0	0
e_gw.271.57.1	NvERTx.4.200699	No_Description	No_Uniprotmatch		0	0	0	0	1	0	0	0
e_gw.294.64.1	NvERTx.4.62655	L-rhamnose-binding lectin ELEL-1 {ECO:0000303|PubMed:25881955}	C0HK24	3	0	0	0	0	1	0	0	0
e_gw.30.355.1	NvERTx.4.59884	Golgi-associated plant pathogenesis-related protein 1	Q9CYL5	3	0	0	0	0	1	0	0	0
e_gw.3335.2.1	NvERTx.4.95610	Ectonucleoside triphosphate diphosphohydrolase 8	O93295	9	0	0	0	0	1	0	0	0
e_gw.352.40.1	NvERTx.4.231902	Uncharacterized protein {ECO:0000313|EnsemblMetazoa:PPA06408}	H3E9L4_PRIPA	3	0	0	0	0	1	0	0	0
e_gw.359.9.1	NvERTx.4.186089	Discoidin domain-containing receptor 2	Q16832	1	0	0	0	0	1	0	0	0
e_gw.4.543.1	NvERTx.4.93566	Nematocyst expressed protein 6 {ECO:0000303|PubMed:23151943}	K7Z9Q9	2	0	0	0	0	1	0	0	0
e_gw.4448.2.1					0	0	0	0	1	0	0	0
e_gw.4665.2.1					0	0	0	0	1	0	0	0
e_gw.4669.1.1					0	0	0	0	1	0	0	0
e_gw.505.1.1	NvERTx.4.91727	Versican core protein	Q90953	9	0	0	0	0	1	0	0	0
e_gw.54.159.1					0	0	0	0	1	0	0	0
e_gw.569.29.1					0	0	0	0	1	0	0	0
e_gw.57.159.1	NvERTx.4.140792	Protein DD3-3	Q58A42	2	0	0	0	0	1	0	0	0
e_gw.6.217.1	NvERTx.4.232380	No_Description	No_Uniprotmatch	9	0	0	0	0	1	0	0	0
e_gw.60.65.1	NvERTx.4.17068	Rhodopsin	P24603	2	0	0	0	0	1	0	0	0
e_gw.64.68.1					0	0	0	0	1	0	0	0
e_gw.645.15.1					0	0	0	0	1	0	0	0
e_gw.7.279.1	NvERTx.4.193271	Polycystic kidney disease protein 1-like 2	Q7TN88	7	0	0	0	0	1	0	0	0
e_gw.7.340.1	NvERTx.4.153312	Calpain clp-1	P34308	2	0	0	0	0	1	0	0	0
e_gw.7326.1.1					0	0	0	0	1	0	0	0
e_gw.7341.2.1					0	0	0	0	1	0	0	0
e_gw.74.63.1	NvERTx.4.66172	Nuclease EXOG, mitochondrial	Q0IH72	5	0	0	0	0	1	0	0	0
e_gw.8056.2.1	NvERTx.4.49958	No_Description	No_Uniprotmatch	6	0	0	0	0	1	0	0	0
e_gw.94.47.1	NvERTx.4.68079	No_Description	No_Uniprotmatch	2	0	0	0	0	1	0	0	0
estExt_GenewiseH_1.C_350148	NvERTx.4.41265	No_Description	No_Uniprotmatch	8	0	0	0	0	1	0	0	0
estExt_GenewiseH_1.C_3570146	NvERTx.4.66203	Alpha-1A adrenergic receptor	Q91175	4	0	0	0	0	1	0	0	0
estExt_GenewiseH_1.C_4980012	NvERTx.4.54771	No_Description	No_Uniprotmatch	2	0	0	0	0	1	0	0	0
estExt_fgenesh1_kg.C_3600002	NvERTx.4.102125	No_Description	No_Uniprotmatch	5	0	0	0	0	1	0	0	0
estExt_fgenesh1_pg.C_10177	NvERTx.4.25865	No_Description	No_Uniprotmatch	9	0	0	0	0	1	0	0	0
estExt_fgenesh1_pg.C_1070012	NvERTx.4.26348	Uncharacterized protein {ECO:0000313|EnsemblMetazoa:SPU_003399-tr}	W4XJ24_STRPU	6	0	0	0	0	1	0	0	0
estExt_fgenesh1_pg.C_15980001	NvERTx.4.61070	Gamma-glutamyl hydrolase A	Q54LN4	2	0	0	0	0	1	0	0	0
estExt_fgenesh1_pg.C_1640051	NvERTx.4.83299	No_Description	No_Uniprotmatch		0	0	0	0	1	0	0	0
estExt_fgenesh1_pg.C_1690028	NvERTx.4.115196	No_Description	No_Uniprotmatch	3	0	0	0	0	1	0	0	0
estExt_fgenesh1_pg.C_170044	NvERTx.4.72548	Neural cell adhesion molecule L1	Q98902	2	0	0	0	0	1	0	0	0
estExt_fgenesh1_pg.C_3190009	NvERTx.4.30068	No_Description	No_Uniprotmatch	2	0	0	0	0	1	0	0	0
estExt_fgenesh1_pg.C_360075	NvERTx.4.71577	U-actitoxin-Avd1f {ECO:0000303|PubMed:22683676}	B1NWT3	1	0	0	0	0	1	0	0	0
estExt_fgenesh1_pg.C_370081	NvERTx.4.168436	No_Description	No_Uniprotmatch	4	0	0	0	0	1	0	0	0
estExt_fgenesh1_pg.C_3750007	NvERTx.4.67255	No_Description	No_Uniprotmatch	2	0	0	0	0	1	0	0	0
estExt_fgenesh1_pg.C_3870003	NvERTx.4.56418	No_Description	No_Uniprotmatch	2	0	0	0	0	1	0	0	0
estExt_fgenesh1_pg.C_40172	NvERTx.4.12188	No_Description	No_Uniprotmatch	5	0	0	0	0	1	0	0	0
estExt_fgenesh1_pg.C_420045	NvERTx.4.126030	No_Description	No_Uniprotmatch	5	0	0	0	0	1	0	0	0
estExt_fgenesh1_pg.C_440008	NvERTx.4.233647	No_Description	No_Uniprotmatch	3	0	0	0	0	1	0	0	0
estExt_fgenesh1_pg.C_50075	NvERTx.4.234049	No_Description	No_Uniprotmatch	2	0	0	0	0	1	0	0	0
estExt_fgenesh1_pg.C_5360001					0	0	0	0	1	0	0	0
estExt_gwp.C_1110099	NvERTx.4.883	No_Description	No_Uniprotmatch	2	0	0	0	0	1	0	0	0
estExt_gwp.C_140369	NvERTx.4.168295	Solute carrier family 22 member 15 {ECO:0000313|EMBL:CDG68874.1}	T2M9R2_HYDVU	9	0	0	0	0	1	0	0	0
estExt_gwp.C_30676	NvERTx.4.78050	No_Description	No_Uniprotmatch	2	0	0	0	0	1	0	0	0
estExt_gwp.C_40200	NvERTx.4.129506	Putative ammonium transporter 1	P54145	5	0	0	0	0	1	0	0	0
estExt_gwp.C_430165	NvERTx.4.154638	Tubulin beta-2 chain	Q94571	2	0	0	0	0	1	0	0	0
fgenesh1_kg.scaffold_77000005					0	0	0	0	1	0	0	0
fgenesh1_pg.scaffold_119000058	NvERTx.4.74472	No_Description	No_Uniprotmatch	2	0	0	0	0	1	0	0	0
fgenesh1_pg.scaffold_11969000001					0	0	0	0	1	0	0	0
fgenesh1_pg.scaffold_12000020	NvERTx.4.230279	No_Description	No_Uniprotmatch	9	0	0	0	0	1	0	0	0
fgenesh1_pg.scaffold_12000067	NvERTx.4.20830	Granulins {ECO:0000313|EMBL:CDS24124.1}	A0A068X2J7_ECHGR	2	0	0	0	0	1	0	0	0
fgenesh1_pg.scaffold_121000053	NvERTx.4.57409	Probable G-protein coupled receptor Mth-like 3	Q9V818	1	0	0	0	0	1	0	0	0
fgenesh1_pg.scaffold_1289000001					0	0	0	0	1	0	0	0
fgenesh1_pg.scaffold_15017000001	NvERTx.4.197711	No_Description	No_Uniprotmatch	3	0	0	0	0	1	0	0	0
fgenesh1_pg.scaffold_154000027	NvERTx.4.70187	Melanopsin-B	O57422	9	0	0	0	0	1	0	0	0
fgenesh1_pg.scaffold_1555000003	NvERTx.4.151871	No_Description	No_Uniprotmatch	7	0	0	0	0	1	0	0	0
fgenesh1_pg.scaffold_1557000001					0	0	0	0	1	0	0	0
fgenesh1_pg.scaffold_1560000001					0	0	0	0	1	0	0	0
fgenesh1_pg.scaffold_156000057	NvERTx.4.17085	Probable G-protein coupled receptor No9	Q93126	9	0	0	0	0	1	0	0	0
fgenesh1_pg.scaffold_19000026	NvERTx.4.41228	Pancreatic secretory granule membrane major glycoprotein GP2	P25291		0	0	0	0	1	0	0	0
fgenesh1_pg.scaffold_23000016	NvERTx.4.31773	No_Description	No_Uniprotmatch	2	0	0	0	0	1	0	0	0
fgenesh1_pg.scaffold_2436000001					0	0	0	0	1	0	0	0
fgenesh1_pg.scaffold_25000085					0	0	0	0	1	0	0	0
fgenesh1_pg.scaffold_26000079	NvERTx.4.837	Extracellular calcium-sensing receptor	Q9QY96	1	0	0	0	0	1	0	0	0
fgenesh1_pg.scaffold_29000108	NvERTx.4.68916	Oocyte zinc finger protein XlCOF6.1	P18750	3	0	0	0	0	1	0	0	0
fgenesh1_pg.scaffold_29000119	NvERTx.4.173763	No_Description	No_Uniprotmatch	1	0	0	0	0	1	0	0	0
fgenesh1_pg.scaffold_31000130	NvERTx.4.61793	No_Description	No_Uniprotmatch		0	0	0	0	1	0	0	0
fgenesh1_pg.scaffold_331000005	NvERTx.4.173080	No_Description	No_Uniprotmatch	9	0	0	0	0	1	0	0	0
fgenesh1_pg.scaffold_338000021	NvERTx.4.230711	No_Description	No_Uniprotmatch	9	0	0	0	0	1	0	0	0
fgenesh1_pg.scaffold_35000054	NvERTx.4.100613	Tubulin alpha-2/alpha-4 chain	P41383	9	0	0	0	0	1	0	0	0
fgenesh1_pg.scaffold_358000009	NvERTx.4.170814	No_Description	No_Uniprotmatch	5	0	0	0	0	1	0	0	0
fgenesh1_pg.scaffold_364000007	NvERTx.4.72468	Pannexin {ECO:0000256|RuleBase:RU010713}	H3BCF1_LATCH	2	0	0	0	0	1	0	0	0
fgenesh1_pg.scaffold_37000039	NvERTx.4.61704	No_Description	No_Uniprotmatch	3	0	0	0	0	1	0	0	0
fgenesh1_pg.scaffold_43000043	NvERTx.4.128342	Melanocortin receptor 4	P56450	1	0	0	0	0	1	0	0	0
fgenesh1_pg.scaffold_465000009	NvERTx.4.233556			2	0	0	0	0	1	0	0	0
fgenesh1_pg.scaffold_474000007	NvERTx.4.8777	No_Description	No_Uniprotmatch	4	0	0	0	0	1	0	0	0
fgenesh1_pg.scaffold_52000066	NvERTx.4.150340	N-acetylated-alpha-linked acidic dipeptidase 2	Q9CZR2	3	0	0	0	0	1	0	0	0
fgenesh1_pg.scaffold_557000003	NvERTx.4.202328	No_Description	No_Uniprotmatch		0	0	0	0	1	0	0	0
fgenesh1_pg.scaffold_585000004	NvERTx.4.194936	E3 ubiquitin-protein ligase TRIM50	Q86XT4	9	0	0	0	0	1	0	0	0
fgenesh1_pg.scaffold_60000082	NvERTx.4.39325	No_Description	No_Uniprotmatch	2	0	0	0	0	1	0	0	0
fgenesh1_pg.scaffold_710000002					0	0	0	0	1	0	0	0
fgenesh1_pg.scaffold_7160000001	NvERTx.4.91711	No_Description	No_Uniprotmatch	8	0	0	0	0	1	0	0	0
fgenesh1_pg.scaffold_73000005	NvERTx.4.105634	Vesicular inhibitory amino acid transporter	Q6PF45	4	0	0	0	0	1	0	0	0
fgenesh1_pg.scaffold_73000027	NvERTx.4.228766	No_Description	No_Uniprotmatch		0	0	0	0	1	0	0	0
fgenesh1_pg.scaffold_764000006					0	0	0	0	1	0	0	0
fgenesh1_pg.scaffold_7827000001					0	0	0	0	1	0	0	0
fgenesh1_pg.scaffold_9000005	NvERTx.4.55432	Matrilin-2	O00339		0	0	0	0	1	0	0	0
fgenesh1_pg.scaffold_9000007	NvERTx.4.156642	Matrilin-2	O00339	2	0	0	0	0	1	0	0	0
fgenesh1_pg.scaffold_94000057	NvERTx.4.230519	No_Description	No_Uniprotmatch	2	0	0	0	0	1	0	0	0
fgenesh1_pm.scaffold_373000002	NvERTx.4.14626	No_Description	No_Uniprotmatch	2	0	0	0	0	1	0	0	0
fgenesh1_pm.scaffold_85000002	NvERTx.4.37061	No_Description	No_Uniprotmatch	2	0	0	0	0	1	0	0	0
fgsh_est.C_scaffold_188000003	NvERTx.4.114697	DBH-like monooxygenase protein 1	Q9CXI3	5	0	0	0	0	1	0	0	0
fgsh_est.C_scaffold_194000001	NvERTx.4.188451	No_Description	No_Uniprotmatch	2	0	0	0	0	1	0	0	0
fgsh_est.C_scaffold_58000012	NvERTx.4.150789	Insulin-induced gene 2 protein	Q80UA9	4	0	0	0	0	1	0	0	0
gw.1091.21.1					0	0	0	0	1	0	0	0
gw.1166.2.1	NvERTx.4.60551	No_description	A0A1J4MAW8_ACIBA	2	0	0	0	0	1	0	0	0
gw.124.41.1	NvERTx.4.122748	Forkhead box protein I2	Q63248	5	0	0	0	0	1	0	0	0
gw.12771.1.1					0	0	0	0	1	0	0	0
gw.1341.2.1					0	0	0	0	1	0	0	0
gw.1344.5.1					0	0	0	0	1	0	0	0
gw.1388.1.1	NvERTx.4.93201	No_Description	No_Uniprotmatch	2	0	0	0	0	1	0	0	0
gw.186.44.1					0	0	0	0	1	0	0	0
gw.22.180.1					0	0	0	0	1	0	0	0
gw.22.245.1	NvERTx.4.67269	PR domain zinc finger protein 14	Q9GZV8	3	0	0	0	0	1	0	0	0
gw.234.19.1	NvERTx.4.232288	Minicollagen 10 {ECO:0000313|EMBL:DAA34984.1}	G7H7W3_HYDVU		0	0	0	0	1	0	0	0
gw.28.18.1	NvERTx.4.15153	No_Description	No_Uniprotmatch	9	0	0	0	0	1	0	0	0
gw.2828.2.1					0	0	0	0	1	0	0	0
gw.29.180.1	NvERTx.4.135833	No_Description	No_Uniprotmatch	2	0	0	0	0	1	0	0	0
gw.3056.1.1					0	0	0	0	1	0	0	0
gw.316.177.1					0	0	0	0	1	0	0	0
gw.316.44.1					0	0	0	0	1	0	0	0
gw.3162.1.1	NvERTx.4.25238	No_Description	No_Uniprotmatch	5	0	0	0	0	1	0	0	0
gw.3512.1.1					0	0	0	0	1	0	0	0
gw.402.21.1					0	0	0	0	1	0	0	0
gw.4038.1.1					0	0	0	0	1	0	0	0
gw.436.7.1					0	0	0	0	1	0	0	0
gw.5029.23.1					0	0	0	0	1	0	0	0
gw.58.85.1	NvERTx.4.55301	No_Description	No_Uniprotmatch	5	0	0	0	0	1	0	0	0
gw.6511.2.1					0	0	0	0	1	0	0	0
gw.694.47.1					0	0	0	0	1	0	0	0
gw.79.177.1	NvERTx.4.107092	Zinc finger protein 555	Q8NEP9	3	0	0	0	0	1	0	0	0
gw.8114.6.1					0	0	0	0	1	0	0	0
gw.849.25.1					0	0	0	0	1	0	0	0
gw.8754.3.1					0	0	0	0	1	0	0	0
gw.891.3.1	NvERTx.4.26785	No_Description	No_Uniprotmatch	3	0	0	0	0	1	0	0	0
gw.9113.10.1					0	0	0	0	1	0	0	0
gw.99.77.1	NvERTx.4.97064	Neuronal acetylcholine receptor subunit alpha-9	Q9UGM1	2	0	0	0	0	1	0	0	0
e_gw.60.18.1	NvERTx.4.14466	No_Description	No_Uniprotmatch	6	0	0	0	0	0	1	0	0
fgenesh1_pg.scaffold_93000017	NvERTx.4.230177	Ankyrin repeat and SOCS box protein 9	Q96DX5	6	0	0	0	0	0	1	0	0
e_gw.55.77.1	NvERTx.4.118493	Apoptosis regulator BAX	Q07813	6	0	0	0	0	0	1	0	0
estExt_GenewiseH_1.C_1350112	NvERTx.4.233087	No_Description	No_Uniprotmatch	6	0	0	0	0	0	1	0	0
e_gw.32.58.1	NvERTx.4.22265	No_Description	No_Uniprotmatch	6	0	0	0	0	0	1	0	0
e_gw.109.93.1	NvERTx.4.63951	Contactin-associated protein-like 4	Q99P47	6	0	0	0	0	0	1	0	0
estExt_fgenesh1_pg.C_190079	NvERTx.4.3403	No_Description	No_Uniprotmatch	6	0	0	0	0	0	1	0	0
fgenesh1_pg.scaffold_7188000001	NvERTx.4.145504	Cytochrome P450 81F2 {ECO:0000305}	Q9LVD6	6	0	0	0	0	0	1	0	0
fgenesh1_pg.scaffold_157000053	NvERTx.4.98867	Protein draper {ECO:0000312|FlyBase:FBgn0027594}	Q9W0A0	7	0	0	0	0	0	1	0	0
e_gw.19.56.1	NvERTx.4.147872	Egl nine homolog 2	Q6AYU4	6	0	0	0	0	0	1	0	0
estExt_fgenesh1_pg.C_260079	NvERTx.4.80156	F-box/LRR-repeat protein 20	Q9QZH7	6	0	0	0	0	0	1	0	0
estExt_gwp.C_2750052	NvERTx.4.65338	No_Description	No_Uniprotmatch	7	0	0	0	0	0	1	0	0
e_gw.58.324.1	NvERTx.4.207772	Hemerythrin-like protein	A7T0T1	7	0	0	0	0	0	1	0	0
gw.2.345.1	NvERTx.4.129350	Hepatic leukemia factor	Q16534	6	0	0	0	0	0	1	0	0
e_gw.269.36.1	NvERTx.4.143568	Leucine-rich repeat-containing protein 15	Q80X72	6	0	0	0	0	0	1	0	0
fgenesh1_pg.scaffold_121000065	NvERTx.4.90254	Muscleblind-like protein 2a	Q6Q2B2	6	0	0	0	0	0	1	0	0
fgenesh1_pg.scaffold_10932000001	NvERTx.4.45351	No_Description	No_Uniprotmatch	6	0	0	0	0	0	1	0	0
e_gw.30.149.1	NvERTx.4.104006	No_Description	No_Uniprotmatch	6	0	0	0	0	0	1	0	0
gw.4589.1.1	NvERTx.4.88953	Nidogen-2	Q14112	6	0	0	0	0	0	1	0	0
e_gw.247.59.1	NvERTx.4.95520	Neuropeptide FF receptor 2	Q9Y5X5	6	0	0	0	0	0	1	0	0
e_gw.2.21.1	NvERTx.4.233303	No_Description	No_Uniprotmatch	6	0	0	0	0	0	1	0	0
e_gw.1518.2.1	NvERTx.4.231596	DNA repair and recombination protein RAD54-like	O12944	5	0	0	0	0	0	1	0	0
fgenesh1_pg.scaffold_224000012	NvERTx.4.180360	No_Description	No_Uniprotmatch	5	0	0	0	0	0	1	0	0
e_gw.6.118.1	NvERTx.4.45216	Short-chain dehydrogenase/reductase family 9C member 7	Q8NEX9	6	0	0	0	0	0	1	0	0
e_gw.266.5.1	NvERTx.4.172247	Serine hydroxymethyltransferase, mitochondrial	P34897	7	0	0	0	0	0	1	0	0
e_gw.262.12.1	NvERTx.4.148348	Transcription initiation protein SPT3 homolog	O75486	6	0	0	0	0	0	1	0	0
fgenesh1_pg.scaffold_2000099	NvERTx.4.149229	Probable tRNA methyltransferase 9-like protein	Q80WQ4	6	0	0	0	0	0	1	0	0
fgenesh1_pg.scaffold_943000001	NvERTx.4.128742	Vacuolar protein sorting-associated protein 33B {ECO:0000250|UniProtKB:Q9H267}	Q58EN8	7	0	0	0	0	0	1	0	0
e_gw.57.126.1	NvERTx.4.10017	Protein wntless homolog	Q6DID7	6	0	0	0	0	0	1	0	0
e_gw.86.231.1	NvERTx.4.33269	No_Description	No_Uniprotmatch	7	0	0	0	0	0	1	0	0
e_gw.191.152.1	NvERTx.4.146352	No_Description	No_Uniprotmatch	6	0	0	0	0	0	1	0	0
e_gw.270.94.1	NvERTx.4.220399	No_Description	No_Uniprotmatch	5	0	0	0	0	0	1	0	0
fgenesh1_pg.scaffold_220000021	NvERTx.4.224260	No_Description	No_Uniprotmatch	7	0	0	0	0	0	1	0	0
fgenesh1_pg.scaffold_2241000001	NvERTx.4.150884	No_Description	No_Uniprotmatch	6	0	0	0	0	0	1	0	0
estExt_fgenesh1_pg.C_470130	NvERTx.4.161927	No_Description	No_Uniprotmatch	6	0	0	0	0	0	1	0	0
estExt_fgenesh1_pg.C_1180026	NvERTx.4.174108	No_Description	No_Uniprotmatch	6	0	0	0	0	0	1	0	0
e_gw.60.83.1	NvERTx.4.161571	A disintegrin and metalloproteinase with thrombospondin motifs 19	P59509	6	0	0	0	0	0	1	0	0
fgenesh1_pg.scaffold_2445000001	NvERTx.4.147867	Egl nine homolog 1	P59722	6	0	0	0	0	0	1	0	0
e_gw.3.758.1	NvERTx.4.150479	Uncharacterized protein {ECO:0000313|EMBL:CDQ79820.1}	A0A060XSF3_ONCMY	6	0	0	0	0	0	1	0	0
estExt_fgenesh1_pg.C_230147	NvERTx.4.38414	No_Description	No_Uniprotmatch	7	0	0	0	0	0	1	0	0
fgenesh1_pg.scaffold_205000028	NvERTx.4.34244	No_Description	No_Uniprotmatch	3	0	0	0	0	0	1	0	0
fgenesh1_pg.scaffold_21000158	NvERTx.4.32917	No_Description	No_Uniprotmatch	9	0	0	0	0	0	1	0	0
fgenesh1_pg.scaffold_12000152	NvERTx.4.153609	No_Description	No_Uniprotmatch	3	0	0	0	0	0	1	0	0
fgenesh1_pg.scaffold_4000230	NvERTx.4.41243	No_Description	No_Uniprotmatch	3	0	0	0	0	0	1	0	0
fgenesh1_pg.scaffold_186000006	NvERTx.4.39756	No_Description	No_Uniprotmatch	3	0	0	0	0	0	1	0	0
fgenesh1_pg.scaffold_186000012	NvERTx.4.57101	No_Description	No_Uniprotmatch	9	0	0	0	0	0	1	0	0
fgenesh1_pg.scaffold_1748000001	NvERTx.4.154731	No_Description	No_Uniprotmatch	4	0	0	0	0	0	1	0	0
estExt_fgenesh1_pg.C_400086	NvERTx.4.52538	No_Description	No_Uniprotmatch	9	0	0	0	0	0	1	0	0
estExt_fgenesh1_pg.C_6880003	NvERTx.4.1543	No_Description	No_Uniprotmatch	3	0	0	0	0	0	1	0	0
gw.4250.1.1	NvERTx.4.92001	No_Description	No_Uniprotmatch	4	0	0	0	0	0	1	0	0
estExt_fgenesh1_pg.C_1680042	NvERTx.4.98683	No_Description	No_Uniprotmatch	9	0	0	0	0	0	1	0	0
fgenesh1_pg.scaffold_201000035	NvERTx.4.79810	5-hydroxytryptamine receptor 4	O70528	9	0	0	0	0	0	1	0	0
fgenesh1_pg.scaffold_278000004	NvERTx.4.66268	D(1)-like dopamine receptor	P47800	9	0	0	0	0	0	1	0	0
fgenesh1_pg.scaffold_17000090	NvERTx.4.41309	E-selectin	P98107	9	0	0	0	0	0	1	0	0
e_gw.161.23.1	NvERTx.4.106578	Epidermal growth factor-like protein 6	Q8AVH7	9	0	0	0	0	0	1	0	0
e_gw.2.439.1	NvERTx.4.77845	Fibroblast growth factor 9	Q3ZFI5	9	0	0	0	0	0	1	0	0
estExt_fgenesh1_pg.C_2060037	NvERTx.4.232079	No_Description	No_Uniprotmatch	4	0	0	0	0	0	1	0	0
gw.266.72.1	NvERTx.4.106591	Hemicentin-2	A2AJ76	9	0	0	0	0	0	1	0	0
e_gw.20.175.1	NvERTx.4.82227	High-affinity choline transporter 1	Q9VE46	9	0	0	0	0	0	1	0	0
fgenesh1_pg.scaffold_218000008	NvERTx.4.62423	Putative threonine dehydratase	P55664	9	0	0	0	0	0	1	0	0
gw.25.94.1	NvERTx.4.42458	Large neutral amino acids transporter small subunit 1	Q63016	9	0	0	0	0	0	1	0	0
e_gw.413.1.1	NvERTx.4.106580	Low affinity immunoglobulin epsilon Fc receptor	P20693	9	0	0	0	0	0	1	0	0
gw.2387.1.1	NvERTx.4.170560	Macrophage-expressed gene 1 protein	Q5RBP9	3	0	0	0	0	0	1	0	0
fgenesh1_pg.scaffold_36000031	NvERTx.4.70359	No_Description	No_Uniprotmatch	3	0	0	0	0	0	1	0	0
fgenesh1_pg.scaffold_9000179	NvERTx.4.49498	Orexin receptor type 1	Q0GBZ5	9	0	0	0	0	0	1	0	0
e_gw.1.592.1	NvERTx.4.60956	Orexin receptor type 2	P56719	9	0	0	0	0	0	1	0	0
gw.433.11.1	NvERTx.4.66911	Organic cation transporter-like protein	Q95R48	9	0	0	0	0	0	1	0	0
gw.10605.6.1	NvERTx.4.221158	Probable RNA-directed DNA polymerase from transposon X-element	Q9NBX4	9	0	0	0	0	0	1	0	0
e_gw.62.208.1	NvERTx.4.339	Ras-like GTP-binding protein YPT1	Q01890	3	0	0	0	0	0	1	0	0
fgenesh1_pg.scaffold_51000020	NvERTx.4.36471	Ras-related and estrogen-regulated growth inhibitor	Q0VCJ7	9	0	0	0	0	0	1	0	0
fgenesh1_pg.scaffold_133000037	NvERTx.4.47648	Solute carrier family 22 member 6-B	Q66J52	9	0	0	0	0	0	1	0	0
gw.75.97.1	NvERTx.4.163034	Solute carrier organic anion transporter family member 5A1	Q9H2Y9	9	0	0	0	0	0	1	0	0
fgenesh1_pg.scaffold_3000048	NvERTx.4.43369	SPARC	P34714	9	0	0	0	0	0	1	0	0
fgenesh1_pg.scaffold_237000026	NvERTx.4.18680	Transmembrane prolyl 4-hydroxylase	Q9NXG6	3	0	0	0	0	0	1	0	0
e_gw.8438.2.1	NvERTx.4.143394	Transmembrane protease serine 4	Q8VCA5	3	0	0	0	0	0	1	0	0
e_gw.106.4.1	NvERTx.4.121014	Tyrosine-protein kinase Fer	Q9TTY2	9	0	0	0	0	0	1	0	0
gw.853.1.1	NvERTx.4.56497	Uncharacterized protein {ECO:0000313|EMBL:KEH22088.1, ECO:0000313|EnsemblPlants:KEH22088}	A0A072TYZ4_MEDTR	9	0	0	0	0	0	1	0	0
gw.1.561.1	NvERTx.4.35977	Uncharacterized protein {ECO:0000313|EMBL:EKC24649.1}	K1PZZ5_CRAGI	9	0	0	0	0	0	1	0	0
gw.436.55.1	NvERTx.4.70509	No_Description	No_Uniprotmatch	9	0	0	0	0	0	1	0	0
gw.6562.3.1	NvERTx.4.100077	Uncharacterized protein {ECO:0000313|EMBL:KDR02726.1}	A0A067QQ03_ZOONE	9	0	0	0	0	0	1	0	0
fgenesh1_pg.scaffold_22000109	NvERTx.4.19635	Uncharacterized protein {ECO:0000313|EMBL:KFA62580.1}	A0A084QF45_9HYPO	9	0	0	0	0	0	1	0	0
estExt_fgenesh1_kg.C_1010004	NvERTx.4.154624	Uncharacterized protein {ECO:0000313|EMBL:KJE93977.1}	A0A0D2VSC9_CAPO3	3	0	0	0	0	0	1	0	0
gw.569.36.1	NvERTx.4.129841	Uncharacterized protein {ECO:0000313|EMBL:KNE89549.1}	A0A0L0US49_9BASI	3	0	0	0	0	0	1	0	0
e_gw.347.37.1	NvERTx.4.71996	Uncharacterized protein {ECO:0000313|EnsemblMetazoa:SPU_019088-tr}	W4YTE6_STRPU	3	0	0	0	0	0	1	0	0
estExt_fgenesh1_pg.C_670032	NvERTx.4.114430	No_Description	No_Uniprotmatch	6	0	0	0	0	0	0	1	0
estExt_GenewiseH_1.C_340142	NvERTx.4.93777	No_Description	No_Uniprotmatch	1	0	0	0	0	0	0	1	0
gw.85.146.1	NvERTx.4.121113	Protein-serine O-palmitoleoyltransferase porcupine {ECO:0000305}	Q9JJJ7	6	0	0	0	0	0	0	1	0
gw.137.32.1	NvERTx.4.127048	Histone-lysine N-methyltransferase 2C	Q8BRH4	6	0	0	0	0	0	0	1	0
estExt_fgenesh1_pg.C_1600029	NvERTx.4.14721	No_Description	No_Uniprotmatch	6	0	0	0	0	0	0	1	0
estExt_fgenesh1_pg.C_220086	NvERTx.4.166798	Putative homeodomain transcription factor 1	Q9UMS5	7	0	0	0	0	0	0	1	0
e_gw.351.22.1	NvERTx.4.6703	Protein bicaudal C homolog 1	Q99MQ1	6	0	0	0	0	0	0	1	0
estExt_GenewiseH_1.C_990063	NvERTx.4.35039	Forkhead box protein B1	Q99853	7	0	0	0	0	0	0	1	0
estExt_GenewiseH_1.C_4440001	NvERTx.4.48248	Protein Wnt-4	P49338	1	0	0	0	0	0	0	1	0
estExt_fgenesh1_pm.C_530001	NvERTx.4.59627	Twist-related protein	P13903	1	0	0	0	0	0	0	1	0
estExt_gwp.C_1170009	NvERTx.4.80873	Frizzled-10-A	Q9DEB5	1	0	0	0	0	0	0	1	0
estExt_fgenesh1_kg.C_50021	NvERTx.4.142825	Protein snail homolog Sna	P19382	3	0	0	0	0	0	0	1	0
gw.26.321.1	NvERTx.4.15009	Homeobox protein Nkx-2.2	P42586	4	0	0	0	0	0	0	1	0
estExt_fgenesh1_pg.C_2620002	NvERTx.4.239	No_Description	No_Uniprotmatch	3	0	0	0	0	0	0	1	0
e_gw.286.29.1	NvERTx.4.97387	Homeobox protein SIX3	O42406	4	0	0	0	0	0	0	1	0
gw.34.211.1	NvERTx.4.120132	Forkhead box protein J1	Q63247	6	0	0	0	0	0	0	0	1
e_gw.38.33.1	NvERTx.4.130710	Matrilin-2	O00339	1	0	0	0	0	0	0	0	1
e_gw.28.3.1	NvERTx.4.233401	Protein Wnt-2b-B	P31283	1	0	0	0	0	0	0	0	1
e_gw.116.148.1	NvERTx.4.13288	Homeobox protein prophet of Pit-1	P97458	1	0	0	0	0	0	0	0	1
estExt_gwp.C_40076	NvERTx.4.125722	No_Description	No_Uniprotmatch	6	0	0	0	0	0	0	0	1
gw.15.184.1	NvERTx.4.220026	Homeobox protein ceh-1	P53547	1	0	0	0	0	0	0	0	1
fgenesh1_pg.scaffold_49000009	NvERTx.4.51827	No_Description	No_Uniprotmatch	5	0	0	0	0	0	0	0	1
estExt_gwp.C_620176	NvERTx.4.52738	No_Description	No_Uniprotmatch	5	0	0	0	0	0	0	0	1
e_gw.223.23.1	NvERTx.4.54137	Muscle, skeletal receptor tyrosine-protein kinase	O15146	6	0	0	0	0	0	0	0	1
gw.55.217.1	NvERTx.4.57017	Intestine-specific homeobox	A1A546	6	0	0	0	0	0	0	0	1
gw.51.137.1	NvERTx.4.64399	Protein sprouty homolog 2	O43597	6	0	0	0	0	0	0	0	1
fgenesh1_pg.scaffold_2000024	NvERTx.4.65410	Fibroblast growth factor 2	P15655	6	0	0	0	0	0	0	0	1
e_gw.205.1.1	NvERTx.4.6665	Forkhead box protein L1	Q64731	1	0	0	0	0	0	0	0	1
fgenesh1_pg.scaffold_116000032	NvERTx.4.75541	No_Description	No_Uniprotmatch	1	0	0	0	0	0	0	0	1
e_gw.248.4.1	NvERTx.4.77035	Homeobox protein MOX-1 {ECO:0000250|UniProtKB:P50221}	F1Q4R9	1	0	0	0	0	0	0	0	1
e_gw.248.7.1	NvERTx.4.77032	No_Description	No_Uniprotmatch	5	0	0	0	0	0	0	0	1
e_gw.53.52.1	NvERTx.4.77301	Transcription factor Sp9	Q0VA40	1	0	0	0	0	0	0	0	1
gw.31.152.1	NvERTx.4.82944	Transcription factor ETV7	Q9Y603	6	0	0	0	0	0	0	0	1
e_gw.262.50.1	NvERTx.4.92297	Runt-related transcription factor 1	Q01196	6	0	0	0	0	0	0	0	1
fgenesh1_pg.scaffold_183000001	NvERTx.4.127818	No_Description	No_Uniprotmatch	3	0	0	0	0	0	0	0	1
e_gw.148.118.1	NvERTx.4.35183	Homeobox protein EMX1	Q804S6	3	0	0	0	0	0	0	0	1
e_gw.27.3.1	NvERTx.4.52057	GS homeobox 1	P31315	2	0	0	0	0	0	0	0	1
estExt_fgenesh1_pg.C_120143	NvERTx.4.35900	No_Description	No_Uniprotmatch	3	0	0	0	0	0	0	0	1
e_gw.6.263.1	NvERTx.4.60786	No_Description	No_Uniprotmatch	5	0	0	0	0	0	0	0	1
estExt_GenewiseH_1.C_620202	NvERTx.4.26722	No_Description	No_Uniprotmatch	4	0	0	0	0	0	0	0	1
