# Supplementary material for: Whole body regeneration deploys a rewired embryonic gene regulatory network logic
Source: Nat Commun. 2025 Dec 11;17:503. doi: 10.1038/s41467-025-67196-4 (PMC12804838; doi:10.1038/s41467-025-67196-4)
Supplement: Supplementary file 3 — Supplementary Data 1-26 [file 41467_2025_67196_MOESM3_ESM.zip › Supplemental Data/Supplementary Data 14 - 20hpa U0126 DEGs.xlsx]

## Sheet: Feuille 1
JGI	NvERTx_ID	Mfuzz_R_Clust	Mfuzz_E_Clust	Uniprot_ID	Uniprot_Description	log2FoldChange	20hpa_U0126
e_gw.1.138.1	NvERTx.4.128757,NvERTx.4.128758,NvERTx.4.128759,NvERTx.4.128760,NvERTx.4.128761,NvERTx.4.128762,NvERTx.4.128763,NvERTx.4.128764,NvERTx.4.221434	9.0	8.0	G5EDW2,No_Uniprotmatch,O88278,Q6QNK2,Q80T32	Adhesion G-protein coupled receptor D1,Adhesion G-protein coupled receptor D1 {ECO:0000303|PubMed:25713288},Cadherin EGF LAG seven-pass G-type receptor 3,Latrophilin-like protein 1,No_Description	1.2185752304216102	UP
e_gw.1.533.1	NvERTx.4.117378,NvERTx.4.117379,NvERTx.4.117381,NvERTx.4.117382	5.0	1.0	O75880	mitochondrial,Protein SCO1 homolog	1.0308468679364	UP
e_gw.101.1.1	NvERTx.4.167152,NvERTx.4.167153,NvERTx.4.167154,NvERTx.4.167155,NvERTx.4.167156,NvERTx.4.167157,NvERTx.4.167158,NvERTx.4.167159,NvERTx.4.167160,NvERTx.4.167161,NvERTx.4.167162,NvERTx.4.167163,NvERTx.4.167164,NvERTx.4.167165,NvERTx.4.167166,NvERTx.4.221028	8.0	8.0	O19114,O19132,Q26240,Q29498,Q8T8C0,Q9I9M2,Q9Z0J4	brain, inducible, salivary gland,Nitric oxide synthase,Nitric oxide synthase {ECO:0000312|EMBL:BAB85836.1}	1.45461643947176	UP
e_gw.101.86.1	NvERTx.4.226146	8.0	8.0	No_Uniprotmatch	No_Description	1.2981210660748799	UP
e_gw.102.62.1	NvERTx.4.200459,NvERTx.4.200460,NvERTx.4.27199	2.0	1.0	A4HW58_LEIIN,B7K8Y7_CYAP7,P51476	BRCT domain protein {ECO:0000313|EMBL:ACK72756.1},Pinopsin,Putative kinesin K39 {ECO:0000313|EMBL:CAM66680.2}	1.7645046729662202	UP
e_gw.104.190.1						3.04958424200285	UP
e_gw.108.22.1	NvERTx.4.108457,NvERTx.4.108458,NvERTx.4.108460,NvERTx.4.223432	9.0	6.0	P16292,P16294,Q95ND7	Coagulation factor IX	1.1488857519554398	UP
e_gw.1081.3.1	NvERTx.4.64630	2.0		No_Uniprotmatch	No_Description	1.02233038688086	UP
e_gw.109.144.1						1.27790203095942	UP
e_gw.109.96.1						1.30299339254444	UP
e_gw.11.259.1						1.1896767417073602	UP
e_gw.11.79.1	NvERTx.4.139703	2.0	5.0	Q9VCA2	Organic cation transporter protein	1.04874309715163	UP
e_gw.110.66.1	NvERTx.4.183632,NvERTx.4.183634,NvERTx.4.183637,NvERTx.4.183638	1.0	7.0	B3EWY9,D3YXG0,P35440	Hemicentin-1 {ECO:0000312|MGI:MGI:2685047},Mucin-like protein {ECO:0000303|PubMed:23765379},Thrombospondin-2	1.3232975472711002	UP
e_gw.114.94.1	NvERTx.4.178836,NvERTx.4.204552,NvERTx.4.204563,NvERTx.4.204564,NvERTx.4.41609	8.0	2.0	No_Uniprotmatch,Q01484,Q7Z020	Ankyrin-2,No_Description,Transient receptor potential cation channel subfamily A member 1	1.01652584274268	UP
e_gw.118.33.1	NvERTx.4.140162	9.0	6.0	P98063	Bone morphogenetic protein 1	1.43618368229764	UP
e_gw.118.51.1	NvERTx.4.140156	9.0	6.0	No_Uniprotmatch	No_Description	1.8457341770376	UP
e_gw.12.302.1	NvERTx.4.220301,NvERTx.4.44504,NvERTx.4.45922	4.0	8.0	P97265,Q5N863,Q5RF65	Beta-glucosidase 4,Cytosolic beta-glucosidase	1.02787840470056	UP
e_gw.13.308.1	NvERTx.4.102364,NvERTx.4.102366,NvERTx.4.102367	9.0	7.0	Q0KHY3,Q8TER0	nidogen and EGF-like domain-containing protein 1,Protein mesh,Sushi	1.1510334528138602	UP
e_gw.13326.1.1	NvERTx.4.187122,NvERTx.4.187128,NvERTx.4.408	2.0	4.0	Q8N2A0,Q9Y2I6	Ninein-like protein,Putative uncharacterized protein encoded by LINC00269	1.70276865455919	UP
e_gw.13326.5.1						3.42844347613882	UP
e_gw.14.118.1	NvERTx.4.89494,NvERTx.4.89495,NvERTx.4.89496,NvERTx.4.89497,NvERTx.4.89498,NvERTx.4.89499,NvERTx.4.89500,NvERTx.4.89502,NvERTx.4.89503,NvERTx.4.89505	8.0	2.0	No_Uniprotmatch,P38529	Heat shock factor protein 1 {ECO:0000250|UniProtKB:Q00613},No_Description	1.57854567644813	UP
e_gw.14.226.1	NvERTx.4.132501,NvERTx.4.132502,NvERTx.4.132509,NvERTx.4.132517,NvERTx.4.132518,NvERTx.4.132543,NvERTx.4.37827	9.0	1.0	B3RVQ7_TRIAD,No_Uniprotmatch,Q09225	No_Description,Nose resistant to fluoxetine protein 6,Putative uncharacterized protein {ECO:0000313|EMBL:EDV25543.1}	1.02241510557908	UP
e_gw.14.255.1						5.2947188841358495	UP
e_gw.14.295.1	NvERTx.4.214800	9.0	4.0	Q08431	Lactadherin	1.0679576946879898	UP
e_gw.152.105.1	NvERTx.4.165115,NvERTx.4.165118,NvERTx.4.165121,NvERTx.4.165122,NvERTx.4.165126,NvERTx.4.165127,NvERTx.4.165128,NvERTx.4.165131,NvERTx.4.165132,NvERTx.4.165134,NvERTx.4.165135,NvERTx.4.190404	6.0	8.0	No_Uniprotmatch,P83553,Q01528	Dermatopontin,Hemagglutinin/amebocyte aggregation factor,No_Description	2.10472944458945	UP
e_gw.152.47.1						1.3929862799779698	UP
e_gw.153.115.1	NvERTx.4.64753	9.0	6.0	K7Z9Q9	Nematocyst expressed protein 6 {ECO:0000303|PubMed:23151943}	1.22574409655193	UP
e_gw.153.125.1	NvERTx.4.76345,NvERTx.4.76346,NvERTx.4.76347,NvERTx.4.76348	8.0	3.0	A8MU46,No_Uniprotmatch	No_Description,Smoothelin-like protein 1	1.4361683148464	UP
e_gw.16.51.1	NvERTx.4.154170			No_Uniprotmatch	No_Description	1.25549197656253	UP
e_gw.168.59.1	NvERTx.4.202646,NvERTx.4.202654,NvERTx.4.56115	6.0	3.0	No_Uniprotmatch,Q9UL62	No_Description,Short transient receptor potential channel 5	1.42222358873325	UP
e_gw.171.40.1	NvERTx.4.226808,NvERTx.4.82630	4.0	8.0	P50903,P54315	Inactive pancreatic lipase-related protein 1,Pancreatic triacylglycerol lipase	1.1939310004169799	UP
e_gw.176.12.1	NvERTx.4.116453,NvERTx.4.116455,NvERTx.4.116456,NvERTx.4.116457,NvERTx.4.218905	9.0	6.0	No_Uniprotmatch,O97860,P09889	No_Description,Tartrate-resistant acid phosphatase type 5	1.09655827735693	UP
e_gw.18.342.1	NvERTx.4.63032,NvERTx.4.63033	8.0	1.0	No_Uniprotmatch,Q9JLR9	mitochondrial,HIG1 domain family member 1A,No_Description	1.06060235903299	UP
e_gw.182.54.1	NvERTx.4.89610,NvERTx.4.89611,NvERTx.4.89617	2.0	8.0	D3YXG0,Q96RW7	Hemicentin-1,Hemicentin-1 {ECO:0000312|MGI:MGI:2685047}	1.84590871249049	UP
e_gw.1866.3.1						2.49543278907541	UP
e_gw.190.15.1	NvERTx.4.86338,NvERTx.4.86340,NvERTx.4.86341,NvERTx.4.86343,NvERTx.4.86344,NvERTx.4.86345	9.0	8.0	P14866,Q8R081,T2MGE7_HYDVU	Heterogeneous nuclear ribonucleoprotein L,Heterogeneous nuclear ribonucleoprotein L {ECO:0000313|EMBL:CDG71348.1}	1.5368016697957798	UP
e_gw.190.28.1	NvERTx.4.86339,NvERTx.4.86342	9.0	8.0	Q8R081	Heterogeneous nuclear ribonucleoprotein L	1.7750142365997	UP
e_gw.1906.3.1	NvERTx.4.182173	8.0	7.0	P55114	Zinc metalloproteinase nas-33	1.3378794580015	UP
e_gw.191.161.1	NvERTx.4.218927	9.0	8.0	No_Uniprotmatch	No_Description	1.11789072605465	UP
e_gw.191.72.1	NvERTx.4.62081	2.0	4.0	O88199	Carbohydrate sulfotransferase 3	1.40974378745563	UP
e_gw.192.74.1	NvERTx.4.166919,NvERTx.4.166920	9.0	8.0	Q95R48	Organic cation transporter-like protein	1.04569307446006	UP
e_gw.196.46.1	NvERTx.4.198595,NvERTx.4.198596,NvERTx.4.198597,NvERTx.4.198720,NvERTx.4.198721,NvERTx.4.198722,NvERTx.4.198723,NvERTx.4.198725,NvERTx.4.198726,NvERTx.4.198727,NvERTx.4.198728,NvERTx.4.198729,NvERTx.4.52346,NvERTx.4.52347	4.0	7.0	No_Uniprotmatch,Q7SIC1,Q9I928,Q9I931	Fucolectin,Fucolectin-1,Fucolectin-4,No_Description	1.9473898002564498	UP
e_gw.197.32.1	NvERTx.4.212347,NvERTx.4.28011,NvERTx.4.77024	4.0	8.0	Q29041,Q8N539,Q95LU3	Fibrinogen C domain-containing protein 1,Ficolin-2	1.08010916326083	UP
e_gw.2.342.1	NvERTx.4.131238,NvERTx.4.131239,NvERTx.4.219094	4.0	1.0	No_Uniprotmatch,Q92172,Q94126	Cell death specification protein 2,No_Description,Transcription factor VBP	1.31067903159276	UP
e_gw.2.531.1	NvERTx.4.169666,NvERTx.4.169671,NvERTx.4.169672,NvERTx.4.169673,NvERTx.4.169674,NvERTx.4.169675	3.0	3.0	C3ZHU2_BRAFL,Q3UMT1	Protein phosphatase 1 regulatory subunit 12C,Putative uncharacterized protein {ECO:0000313|EMBL:EEN47886.1}	1.302380764831	UP
e_gw.20.175.1	NvERTx.4.82227,NvERTx.4.82228,NvERTx.4.82230	9.0		No_Uniprotmatch,Q9VE46	High-affinity choline transporter 1,No_Description	1.15245111188811	UP
e_gw.20.213.1	NvERTx.4.1432			No_Uniprotmatch	No_Description	1.00666632094788	UP
e_gw.210.80.1	NvERTx.4.11187,NvERTx.4.8184		7.0	No_Uniprotmatch,P17491	Inhibin beta B chain,No_Description	2.5462227841127203	UP
e_gw.211.31.1	NvERTx.4.217360,NvERTx.4.233501,NvERTx.4.92941,NvERTx.4.92942,NvERTx.4.92944,NvERTx.4.92945	3.0	8.0	P35799,Q17RW2,Q96CG8	Collagen alpha-1(XXIV) chain,Collagen triple helix repeat-containing protein 1,Cuticle collagen dpy-2	1.19524124098607	UP
e_gw.216.18.1	NvERTx.4.153127,NvERTx.4.153129,NvERTx.4.153130,NvERTx.4.153131,NvERTx.4.153133,NvERTx.4.153134,NvERTx.4.153135	2.0	8.0	Q8IWY4	CUB and EGF-like domain-containing protein 1,Signal peptide	1.26144881858573	UP
e_gw.22.306.1	NvERTx.4.174649	3.0	8.0	No_Uniprotmatch	No_Description	1.89787393665072	UP
e_gw.230.47.1	NvERTx.4.158042,NvERTx.4.158043,NvERTx.4.158044,NvERTx.4.158045	3.0	3.0	C3YV02_BRAFL,Q1ZXJ0,Q54AX6	Chloride channel protein A,Chloride channel protein D,Putative uncharacterized protein {ECO:0000313|EMBL:EEN55865.1}	1.09470574736738	UP
e_gw.235.4.1	NvERTx.4.176196,NvERTx.4.176198,NvERTx.4.176201,NvERTx.4.208073	4.0	8.0	No_Uniprotmatch,P0C6B8,Q4LDE5	EGF and pentraxin domain-containing protein 1, von Willebrand factor type A,No_Description,Sushi	1.01086197562109	UP
e_gw.236.15.1	NvERTx.4.221177			No_Uniprotmatch	No_Description	1.1323867847958	UP
e_gw.236.58.1	NvERTx.4.104255	9.0	8.0	Q5F3B1	Protein CBFA2T3	1.29971559734343	UP
e_gw.236.61.1						1.13901960575973	UP
e_gw.24.49.1	NvERTx.4.190146,NvERTx.4.190147,NvERTx.4.190148,NvERTx.4.220776	8.0	8.0	A1KZ92,A2AX52,Q8R1Q3	Angiopoietin-related protein 7,Collagen alpha-4(VI) chain,Peroxidasin-like protein	1.35206027809582	UP
e_gw.243.57.1	NvERTx.4.213091,NvERTx.4.64897,NvERTx.4.64898,NvERTx.4.64899,NvERTx.4.64900	4.0	8.0	P42587	Homeobox protein XENK-2	1.36764704068517	UP
e_gw.25.104.1	NvERTx.4.117110,NvERTx.4.221089	4.0	8.0	No_Uniprotmatch,Q5RAG7	Cystine/glutamate transporter,No_Description	1.0215479771032299	UP
e_gw.28.101.1	NvERTx.4.155923,NvERTx.4.155924	9.0	6.0	A2AVA0,O60494	EGF and pentraxin domain-containing protein 1, von Willebrand factor type A,Cubilin,Sushi	1.53684482063541	UP
e_gw.29.11.1	NvERTx.4.148160,NvERTx.4.148161	3.0	3.0	Q62838	skeletal receptor tyrosine protein kinase,Muscle	1.10362940580081	UP
e_gw.29.126.1	NvERTx.4.134419,NvERTx.4.41612	8.0	1.0	Q6GPV5,Q9BV68	E3 ubiquitin-protein ligase RNF126 {ECO:0000305},E3 ubiquitin-protein ligase RNF181	1.7335345611175599	UP
e_gw.29.257.1						1.14113056804938	UP
e_gw.3.456.1	NvERTx.4.131132	2.0	6.0	Q8WZ42	Titin	1.25903715980171	UP
e_gw.3.464.1						1.60669697077243	UP
e_gw.3.470.1	NvERTx.4.225544	2.0	6.0	Q8WZ42	Titin	1.43641312847691	UP
e_gw.3.473.1	NvERTx.4.5070,NvERTx.4.5071	2.0	8.0	P00184,Q9CX98	Cytochrome P450 1A1,Cytochrome P450 2U1	1.9203795372548798	UP
e_gw.33.82.1	NvERTx.4.76641,NvERTx.4.76642,NvERTx.4.76643,NvERTx.4.76644	3.0	2.0	O43315,O54794	Aquaporin-7,Aquaporin-9	1.09145571237406	UP
e_gw.34.55.1	NvERTx.4.166095,NvERTx.4.166097,NvERTx.4.166098,NvERTx.4.166104,NvERTx.4.166108,NvERTx.4.214094	9.0	8.0	No_Uniprotmatch,P24733	striated muscle,Myosin heavy chain,No_Description	1.2566018519953601	UP
e_gw.343.31.1	NvERTx.4.184644,NvERTx.4.184649,NvERTx.4.184651,NvERTx.4.184652,NvERTx.4.18859	2.0	3.0	No_Uniprotmatch,P41245,P52176,Q9ESM7	Matrix metalloproteinase-9,No_Description,Protein sel-1 homolog 1	1.0586772532308	UP
e_gw.347.37.1	NvERTx.4.220623,NvERTx.4.71996,NvERTx.4.71997	3.0	8.0	W4YTE6_STRPU	Uncharacterized protein {ECO:0000313|EnsemblMetazoa:SPU_019088-tr}	1.31791982295121	UP
e_gw.37.91.1	NvERTx.4.131720,NvERTx.4.131722,NvERTx.4.131723,NvERTx.4.131724,NvERTx.4.131725,NvERTx.4.131727,NvERTx.4.131728,NvERTx.4.131729	4.0	5.0	No_Uniprotmatch,O42457,O77810,P04798,Q00557,Q16678,Q92095	Cytochrome P450 1A1,Cytochrome P450 1A2,Cytochrome P450 1B1,No_Description	1.6062093592847198	UP
e_gw.390.11.1	NvERTx.4.197359,NvERTx.4.197360,NvERTx.4.197361,NvERTx.4.197362	9.0	3.0	O00339,O08746,O88281	Matrilin-2,Multiple epidermal growth factor-like domains protein 6	1.64901253613199	UP
e_gw.4.421.1						1.58123072494851	UP
e_gw.402.29.1						3.8050214465895293	UP
e_gw.4203.7.1						1.4678084782542602	UP
e_gw.427.6.1	NvERTx.4.170791,NvERTx.4.170806	1.0	7.0	No_Uniprotmatch	No_Description	1.29797652396283	UP
e_gw.4506.3.1	NvERTx.4.14901,NvERTx.4.14902,NvERTx.4.82631,NvERTx.4.82632,NvERTx.4.82633	4.0	8.0	A0A0K9N7F9_9FIRM,P54316,Q8VI78	Inactive pancreatic lipase-related protein 1,Phospholipase A1 member A,Uncharacterized protein {ECO:0000313|EMBL:KMZ52704.1}	1.94344717904421	UP
e_gw.46.81.1	NvERTx.4.4564,NvERTx.4.4565	4.0		Q8IN35	Neuropeptide SIFamide receptor {ECO:0000303|PubMed:16378592}	1.30418075074073	UP
e_gw.483.5.1	NvERTx.4.149495,NvERTx.4.149496,NvERTx.4.149501,NvERTx.4.177623,NvERTx.4.193537,NvERTx.4.193538,NvERTx.4.193539,NvERTx.4.193541	9.0	4.0	No_Uniprotmatch,O15439	Multidrug resistance-associated protein 4,No_Description	1.2252561716899097	UP
e_gw.5130.2.1						1.09407952247808	UP
e_gw.52.253.1	NvERTx.4.108814,NvERTx.4.108815,NvERTx.4.108817	3.0	8.0	No_Uniprotmatch,O60669	Monocarboxylate transporter 2,No_Description	1.7254395344484699	UP
e_gw.5229.3.1	NvERTx.4.212800	1.0	8.0	Q22328	Protein lev-9	1.19818500792792	UP
e_gw.543.15.1	NvERTx.4.154578,NvERTx.4.7662	4.0	8.0	No_Uniprotmatch	No_Description	2.0387869509911103	UP
e_gw.58.230.1	NvERTx.4.106950	9.0	8.0	Q61670	H2.0-like homeobox protein	1.3411166866006201	UP
e_gw.5809.2.1						1.10727638611245	UP
e_gw.597.9.1	NvERTx.4.155458	3.0	1.0	Q9NR12	PDZ and LIM domain protein 7	1.4226335803681898	UP
e_gw.61.172.1	NvERTx.4.143076	4.0	7.0	Q9UBP4	Dickkopf-related protein 3	1.1210511807864199	UP
e_gw.617.6.1	NvERTx.4.169045	1.0	2.0	Q5R4X5	Zinc finger protein 22	1.11582167596794	UP
e_gw.63.53.1	NvERTx.4.190650,NvERTx.4.190651	4.0	8.0	P35406	D(1) dopamine receptor	1.11476670334073	UP
e_gw.635.7.1	NvERTx.4.149978,NvERTx.4.149979,NvERTx.4.149980,NvERTx.4.149986,NvERTx.4.149994,NvERTx.4.210913	9.0	2.0	P11707,P79152,Q2PG45,Q8AXY5	Cytochrome P450 3A19,Cytochrome P450 3A56,Cytochrome P450 3A6,Thromboxane-A synthase	1.18542354166455	UP
e_gw.69.192.1						1.03336434612547	UP
e_gw.69.33.1	NvERTx.4.153956,NvERTx.4.153957,NvERTx.4.153958,NvERTx.4.153959,NvERTx.4.153960,NvERTx.4.153961,NvERTx.4.153963,NvERTx.4.153964,NvERTx.4.206883,NvERTx.4.225388	8.0	3.0	A0A1N1H389_9MYCO,No_Uniprotmatch,P05153,Q16822,Q8BH04	cytosolic [GTP], mitochondrial,No_Description,No_description,Phosphoenolpyruvate carboxykinase,Phosphoenolpyruvate carboxykinase [GTP]	1.35446322931283	UP
e_gw.7.7.1	NvERTx.4.76853,NvERTx.4.76854,NvERTx.4.76855	9.0	8.0	Q60847,Q64449,Q99715	C-type mannose receptor 2,Collagen alpha-1(XII) chain	1.2046702512008503	UP
e_gw.75.192.1	NvERTx.4.163038,NvERTx.4.163040,NvERTx.4.163041,NvERTx.4.163045	9.0	8.0	Q8K078,Q99N01	Solute carrier organic anion transporter family member 4A1	1.21898410466481	UP
e_gw.77.112.1	NvERTx.4.212048,NvERTx.4.67872			Q94887,Q95114	Lactadherin,Neurexin-4	1.8201999053528797	UP
e_gw.81.71.1	NvERTx.4.108549,NvERTx.4.108550,NvERTx.4.108551	8.0	5.0	Q6XD76,Q7RTU5	Achaete-scute homolog 4,Achaete-scute homolog 5	1.13968647806661	UP
e_gw.8288.1.1						1.30585618600096	UP
e_gw.9.480.1	NvERTx.4.164903	4.0	6.0	No_Uniprotmatch	No_Description	1.63860855795112	UP
e_gw.92.193.1	NvERTx.4.237			Q2VLH6	Scavenger receptor cysteine-rich type 1 protein M130	1.75554411392545	UP
e_gw.92.51.1	NvERTx.4.238,NvERTx.4.74832			B0V2N1,No_Uniprotmatch	No_Description,Receptor-type tyrosine-protein phosphatase S	1.39372911454332	UP
e_gw.98.194.1	NvERTx.4.21541	9.0	7.0	P18503	Short-chain collagen C4	1.11136619159302	UP
estExt_GenewiseH_1.C_1240166	NvERTx.4.112889,NvERTx.4.112892,NvERTx.4.112894,NvERTx.4.120702,NvERTx.4.120703,NvERTx.4.122483,NvERTx.4.122484,NvERTx.4.124373,NvERTx.4.124384,NvERTx.4.124387,NvERTx.4.124389,NvERTx.4.124394,NvERTx.4.124395,NvERTx.4.125386,NvERTx.4.133719,NvERTx.4.133749,NvERTx.4.133750,NvERTx.4.133752,NvERTx.4.133753,NvERTx.4.133754,NvERTx.4.144697,NvERTx.4.156011,NvERTx.4.181181,NvERTx.4.181182,NvERTx.4.181190…	6.0	1.0	A0A1H6XVE3_9BURK,No_Uniprotmatch,P20771,P27765,P95896	Amidase,Amidase {ECO:0000313|EMBL:SEJ33013.1},No_Description,Uncharacterized protein in nthA 5'region	1.2994631807606698	UP
estExt_GenewiseH_1.C_1350091	NvERTx.4.110142,NvERTx.4.110143,NvERTx.4.110144,NvERTx.4.110145,NvERTx.4.110146,NvERTx.4.110147,NvERTx.4.110148,NvERTx.4.110149,NvERTx.4.110150,NvERTx.4.110151,NvERTx.4.168788,NvERTx.4.168790,NvERTx.4.180018,NvERTx.4.180025,NvERTx.4.188091,NvERTx.4.203229,NvERTx.4.203231,NvERTx.4.203234,NvERTx.4.203235,NvERTx.4.205464,NvERTx.4.205468,NvERTx.4.91354	4.0	8.0	No_Uniprotmatch,P19440	Gamma-glutamyltranspeptidase 1 {ECO:0000303|PubMed:2904146},No_Description	1.17302397091007	UP
estExt_GenewiseH_1.C_180378	NvERTx.4.62511	9.0	3.0	P00040	Cytochrome c	1.10726354873921	UP
estExt_fgenesh1_kg.C_840009	NvERTx.4.52114,NvERTx.4.95623,NvERTx.4.95624	4.0	2.0	H3BA93_LATCH	Uncharacterized protein {ECO:0000313|Ensembl:ENSLACP00000018814}	1.14117960679269	UP
estExt_fgenesh1_pg.C_10129	NvERTx.4.136630,NvERTx.4.136638,NvERTx.4.136641,NvERTx.4.45127,NvERTx.4.45128,NvERTx.4.45129	4.0	6.0	No_Uniprotmatch	No_Description	1.08368328032097	UP
estExt_fgenesh1_pg.C_10138	NvERTx.4.187242,NvERTx.4.225045,NvERTx.4.233299,NvERTx.4.30559,NvERTx.4.7029,NvERTx.4.76114,NvERTx.4.76115,NvERTx.4.76118,NvERTx.4.76119,NvERTx.4.76120,NvERTx.4.76122,NvERTx.4.76123,NvERTx.4.76124,NvERTx.4.76126,NvERTx.4.76127,NvERTx.4.76128	4.0	3.0	No_Uniprotmatch,Q02496	Mucin-1,No_Description	1.2153655687786598	UP
estExt_fgenesh1_pg.C_110109	NvERTx.4.103806,NvERTx.4.103807,NvERTx.4.103809,NvERTx.4.12423	9.0	6.0	No_Uniprotmatch	No_Description	1.02574456328246	UP
estExt_fgenesh1_pg.C_1150038	NvERTx.4.201043,NvERTx.4.201049	4.0	8.0	Q9Z1Q5	Chloride intracellular channel protein 1	1.01352590742096	UP
estExt_fgenesh1_pg.C_1270003	NvERTx.4.120255,NvERTx.4.120256,NvERTx.4.165155	4.0	1.0	A0A091QLI8_MERNU,No_Uniprotmatch	No_Description,TNFAIP3-interacting protein 1 {ECO:0000313|EMBL:KFQ28380.1}	1.11777037915391	UP
estExt_fgenesh1_pg.C_1310048	NvERTx.4.151392,NvERTx.4.151394,NvERTx.4.151395,NvERTx.4.151396,NvERTx.4.151397,NvERTx.4.151398,NvERTx.4.151399,NvERTx.4.151400,NvERTx.4.151401,NvERTx.4.151402,NvERTx.4.151403,NvERTx.4.151404,NvERTx.4.151405,NvERTx.4.151406,NvERTx.4.151407,NvERTx.4.151408,NvERTx.4.210962,NvERTx.4.29332,NvERTx.4.36742,NvERTx.4.36743	6.0	1.0	No_Uniprotmatch,Q7Z628	Neuroepithelial cell-transforming gene 1 protein,No_Description	1.03306717941394	UP
estExt_fgenesh1_pg.C_1310056	NvERTx.4.161362,NvERTx.4.161372,NvERTx.4.60229,NvERTx.4.60230,NvERTx.4.60231,NvERTx.4.99256	5.0	5.0	No_Uniprotmatch,O14530,P21567,P56271	Acid alpha-amylase,Alpha-amylase,No_Description,Thioredoxin domain-containing protein 9	2.05879518381889	UP
estExt_fgenesh1_pg.C_1740017	NvERTx.4.116892,NvERTx.4.116893,NvERTx.4.116895,NvERTx.4.116896,NvERTx.4.116897,NvERTx.4.116900	3.0	1.0	No_Uniprotmatch,Q4QQV3	No_Description,Protein FAM162A	1.13679388058522	UP
estExt_fgenesh1_pg.C_180103	NvERTx.4.146254,NvERTx.4.146256,NvERTx.4.209609,NvERTx.4.220085,NvERTx.4.7435,NvERTx.4.7436	2.0	4.0	No_Uniprotmatch,P57103,Q01728,Q8K596,Q9UPR5	No_Description,Sodium/calcium exchanger 1,Sodium/calcium exchanger 2,Sodium/calcium exchanger 3	1.00156386725227	UP
estExt_fgenesh1_pg.C_19390001	NvERTx.4.92172	1.0	5.0	No_Uniprotmatch	No_Description	1.6548632596211699	UP
estExt_fgenesh1_pg.C_20930001	NvERTx.4.204555,NvERTx.4.58042,NvERTx.4.58043,NvERTx.4.58044	8.0	8.0	No_Uniprotmatch,Q7Z020	No_Description,Transient receptor potential cation channel subfamily A member 1	1.7159356540305502	UP
estExt_fgenesh1_pg.C_2150011	NvERTx.4.229681,NvERTx.4.52884	4.0	8.0	No_Uniprotmatch,Q8WS88	No_Description,Phospholipase A2 A2-hormotoxin-Apt1a {ECO:0000303|PubMed:22683676}	1.20463260734274	UP
estExt_fgenesh1_pg.C_220069	NvERTx.4.152389,NvERTx.4.152390,NvERTx.4.219031	4.0	1.0	A0A1S3IDV0_LINUN,A0A1S3IE28_LINUN	uncharacterized protein LOC106163392 isoform X2 {ECO:0000313|RefSeq:XP_013396412.1},uncharacterized protein LOC106163393 {ECO:0000313|RefSeq:XP_013396413.1}	1.2273604767533701	UP
estExt_fgenesh1_pg.C_220152	NvERTx.4.116935,NvERTx.4.116936	3.0	8.0	No_Uniprotmatch	No_Description	1.05276969117808	UP
estExt_fgenesh1_pg.C_2340015	NvERTx.4.130371,NvERTx.4.170189,NvERTx.4.170190,NvERTx.4.170191,NvERTx.4.170192,NvERTx.4.170193,NvERTx.4.170194,NvERTx.4.170195,NvERTx.4.170196,NvERTx.4.170197,NvERTx.4.170198,NvERTx.4.181552,NvERTx.4.181553,NvERTx.4.86251	8.0	4.0	B3EWY8,K1PCN1_CRAGI,No_Uniprotmatch	No_Description,Skeletal aspartic acid-rich protein 2 {ECO:0000303|PubMed:23765379},Uncharacterized protein {ECO:0000313|EMBL:EKC21547.1}	1.1635403459145601	UP
estExt_fgenesh1_pg.C_2650005	NvERTx.4.99184,NvERTx.4.99185,NvERTx.4.99187,NvERTx.4.99188,NvERTx.4.99189	4.0	8.0	No_Uniprotmatch	No_Description	1.56688209239766	UP
estExt_fgenesh1_pg.C_2710032	NvERTx.4.104075,NvERTx.4.104076,NvERTx.4.16404,NvERTx.4.167724,NvERTx.4.167725,NvERTx.4.167726,NvERTx.4.167727,NvERTx.4.167728,NvERTx.4.167729,NvERTx.4.167730,NvERTx.4.167732,NvERTx.4.167733,NvERTx.4.167734,NvERTx.4.167735,NvERTx.4.167737,NvERTx.4.203834,NvERTx.4.203835,NvERTx.4.203840,NvERTx.4.207491,NvERTx.4.210554	3.0	6.0	No_Uniprotmatch,Q8NEG2	No_Description,Uncharacterized protein C7orf57	1.1198077223130098	UP
estExt_fgenesh1_pg.C_2720019	NvERTx.4.124710,NvERTx.4.124712,NvERTx.4.151492,NvERTx.4.151494,NvERTx.4.152322,NvERTx.4.158159,NvERTx.4.158160,NvERTx.4.158161,NvERTx.4.158162,NvERTx.4.158163,NvERTx.4.158164,NvERTx.4.158165,NvERTx.4.158166,NvERTx.4.171000,NvERTx.4.196111,NvERTx.4.197594,NvERTx.4.197597,NvERTx.4.197598,NvERTx.4.197599,NvERTx.4.197601	8.0	4.0	N/A,No_Uniprotmatch	N/A,No_Description	1.1164620396916398	UP
estExt_fgenesh1_pg.C_300050	NvERTx.4.117579,NvERTx.4.117580,NvERTx.4.117581,NvERTx.4.117582,NvERTx.4.131446,NvERTx.4.131447	4.0	1.0	E9RGH6_ACTVL,No_Uniprotmatch	No_Description,Toxin {ECO:0000313|EMBL:BAJ78235.1}	1.24145294984394	UP
estExt_fgenesh1_pg.C_310032	NvERTx.4.119899,NvERTx.4.233010	9.0	7.0	No_Uniprotmatch	No_Description	1.3583293587333602	UP
estExt_fgenesh1_pg.C_340059	NvERTx.4.175567,NvERTx.4.176326,NvERTx.4.176328,NvERTx.4.191758,NvERTx.4.191759,NvERTx.4.193463,NvERTx.4.193464,NvERTx.4.193473,NvERTx.4.193474,NvERTx.4.193476,NvERTx.4.193477,NvERTx.4.207560,NvERTx.4.216015,NvERTx.4.217548,NvERTx.4.8918,NvERTx.4.8919,NvERTx.4.92679,NvERTx.4.92680	9.0	4.0	A0A087TKL0_9ARAC,I1E6J4_AMPQE,I1EC83_AMPQE,No_Uniprotmatch	No_Description,Uncharacterized protein {ECO:0000313|EMBL:KFM65649.1},Uncharacterized protein {ECO:0000313|EnsemblMetazoa:PAC:15699110},Uncharacterized protein {ECO:0000313|EnsemblMetazoa:PAC:15701182}	1.12303031176302	UP
estExt_fgenesh1_pg.C_420113	NvERTx.4.135297,NvERTx.4.135298,NvERTx.4.200022,NvERTx.4.96591,NvERTx.4.96592,NvERTx.4.96593	6.0	1.0	A0A1M7EZL3_9BACT,No_Uniprotmatch,W4YG31_STRPU	No_Description,Uncharacterized protein {ECO:0000313|EnsemblMetazoa:SPU_014716-tr},tRNA-dependent cyclodipeptide synthase {ECO:0000313|EMBL:SHL96977.1}	1.43947117610993	UP
estExt_fgenesh1_pg.C_430038	NvERTx.4.154808,NvERTx.4.76640	4.0	1.0	No_Uniprotmatch	No_Description	1.3777215217950498	UP
estExt_fgenesh1_pg.C_4880013	NvERTx.4.196120,NvERTx.4.196121	4.0	8.0	B1WBB4,No_Uniprotmatch	No_Description,Poly(U)-specific endoribonuclease-B	1.18439671335628	UP
estExt_fgenesh1_pg.C_490083	NvERTx.4.27250,NvERTx.4.65682,NvERTx.4.65683	3.0	2.0	Q9EP86	Neuropeptide FF receptor 1	1.2437309041581899	UP
estExt_fgenesh1_pg.C_6970004	NvERTx.4.162656,NvERTx.4.162657,NvERTx.4.162659,NvERTx.4.174995,NvERTx.4.174996,NvERTx.4.174997,NvERTx.4.204436,NvERTx.4.204437,NvERTx.4.204438,NvERTx.4.204439,NvERTx.4.204440,NvERTx.4.204441,NvERTx.4.204442,NvERTx.4.204444,NvERTx.4.204446,NvERTx.4.69083,NvERTx.4.69084,NvERTx.4.69085	2.0	6.0	A0A0P0C6H3_9PHYC,C1E0V3_MICCC,C1FIN8_MICCC,L1IX35_GUITH,No_Uniprotmatch	ECO:0000313|EnsemblProtists:EKX40420},No_Description,Uncharacterized protein {ECO:0000313|EMBL:ACO61621.1},Uncharacterized protein {ECO:0000313|EMBL:ACO70205.1},Uncharacterized protein {ECO:0000313|EMBL:ALI95369.1},Uncharacterized protein {ECO:0000313|EMBL:EKX40420.1	1.3105475026962299	UP
estExt_fgenesh1_pg.C_70208	NvERTx.4.32243,NvERTx.4.70694,NvERTx.4.70695,NvERTx.4.70696,NvERTx.4.70697	9.0	6.0	No_Uniprotmatch,P47800	D(1)-like dopamine receptor,No_Description	1.41927872961841	UP
estExt_fgenesh1_pg.C_820057	NvERTx.4.129612,NvERTx.4.193330	2.0	8.0	Q9TRC7	Amiloride-sensitive amine oxidase [copper-containing] {ECO:0000305}	1.50651441783776	UP
estExt_fgenesh1_pg.C_8360002	NvERTx.4.101190,NvERTx.4.103904,NvERTx.4.103905,NvERTx.4.121378,NvERTx.4.124033,NvERTx.4.124034,NvERTx.4.124037,NvERTx.4.124040,NvERTx.4.124043,NvERTx.4.12547,NvERTx.4.126169,NvERTx.4.126170,NvERTx.4.145078,NvERTx.4.145085,NvERTx.4.158727,NvERTx.4.164036,NvERTx.4.166577,NvERTx.4.172837,NvERTx.4.175034,NvERTx.4.176923,NvERTx.4.182263,NvERTx.4.182264,NvERTx.4.19024,NvERTx.4.196637,NvERTx.4.196639,N…	9.0	3.0	B3S5T9_TRIAD,F2Z929_ACTVL,No_Uniprotmatch	Lipoxygenase {ECO:0000313|EMBL:BAK20442.1},No_Description,Putative uncharacterized protein {ECO:0000313|EMBL:EDV21957.1}	1.3588904130482	UP
estExt_fgenesh1_pg.C_90169	NvERTx.4.196776,NvERTx.4.196778,NvERTx.4.196779,NvERTx.4.196780,NvERTx.4.196781,NvERTx.4.196782,NvERTx.4.196783,NvERTx.4.197386,NvERTx.4.197387,NvERTx.4.197389,NvERTx.4.197390,NvERTx.4.197391,NvERTx.4.197392,NvERTx.4.197393,NvERTx.4.197397	4.0	8.0	B3EWZ3,No_Uniprotmatch	Coadhesin {ECO:0000303|PubMed:23765379},No_Description	1.08765694001888	UP
estExt_fgenesh1_pm.C_880018	NvERTx.4.108917			No_Uniprotmatch	No_Description	1.06046285948949	UP
estExt_gwp.C_10706	NvERTx.4.185929,NvERTx.4.185930,NvERTx.4.185932,NvERTx.4.185933,NvERTx.4.185934,NvERTx.4.185935,NvERTx.4.209487	8.0	6.0	O57460,O70244,Q15113,Q9WVM6	Cubilin,Dorsal-ventral patterning tolloid-like protein 1,Procollagen C-endopeptidase enhancer 1,Tolloid-like protein 2	1.07456613268304	UP
estExt_gwp.C_1560048	NvERTx.4.215322,NvERTx.4.232228,NvERTx.4.72600,NvERTx.4.72601,NvERTx.4.72602,NvERTx.4.72603,NvERTx.4.72604,NvERTx.4.72605,NvERTx.4.72606,NvERTx.4.72607,NvERTx.4.72608,NvERTx.4.72609	4.0	8.0	N/A,No_Uniprotmatch,O75936,Q924Y0,Q9QZU7	Gamma-butyrobetaine dioxygenase,N/A,No_Description	1.17313059645876	UP
estExt_gwp.C_210099	NvERTx.4.160794,NvERTx.4.160796,NvERTx.4.160808,NvERTx.4.181139,NvERTx.4.181140,NvERTx.4.181149,NvERTx.4.194011,NvERTx.4.194017,NvERTx.4.194027,NvERTx.4.199402,NvERTx.4.205658,NvERTx.4.207962,NvERTx.4.226075,NvERTx.4.2276,NvERTx.4.77199	2.0	5.0	No_Uniprotmatch,P83852,Q90240,Q96SM3	Carboxypeptidase D,No_Description,Probable carboxypeptidase X1	1.0655857327473002	UP
estExt_gwp.C_490163	NvERTx.4.195180,NvERTx.4.228563,NvERTx.4.79090,NvERTx.4.96864	4.0	1.0	No_Uniprotmatch,Q7DFU6	No_Description,Putative uncharacterized protein YghX	1.1891841656743	UP
estExt_gwp.C_60417	NvERTx.4.90015,NvERTx.4.90016,NvERTx.4.90017,NvERTx.4.90021,NvERTx.4.90038,NvERTx.4.90039,NvERTx.4.90041	3.0	2.0	No_Uniprotmatch,O15439,P91660	Multidrug resistance-associated protein 4,No_Description,Probable multidrug resistance-associated protein lethal(2)03659	2.7797611247645	UP
estExt_gwp.C_70225	NvERTx.4.193990,NvERTx.4.193991,NvERTx.4.193992,NvERTx.4.193994	1.0	2.0	P11498,Q05920	mitochondrial,Pyruvate carboxylase	1.19035537081893	UP
fgenesh1_pg.scaffold_105000001	NvERTx.4.59577,NvERTx.4.59578,NvERTx.4.59579	9.0	8.0	Q80X19,Q8VCS0	Collagen alpha-1(XIV) chain,N-acetylmuramoyl-L-alanine amidase	1.04943711435368	UP
fgenesh1_pg.scaffold_106000038	NvERTx.4.207439,NvERTx.4.60823,NvERTx.4.60825,NvERTx.4.60827,NvERTx.4.60828	9.0	8.0	No_Uniprotmatch,P23978,P28570,P48057,Q91502	Creatine transporter,No_Description,Sodium- and chloride-dependent GABA transporter 1,Sodium- and chloride-dependent creatine transporter 1	1.03103363362545	UP
fgenesh1_pg.scaffold_106000047	NvERTx.4.52188,NvERTx.4.52189	6.0	6.0	P51049	Melatonin receptor type 1B-B	1.6266961710119099	UP
fgenesh1_pg.scaffold_106000062	NvERTx.4.230799,NvERTx.4.232297,NvERTx.4.439			No_Uniprotmatch,W4YK32_STRPU	No_Description,Uncharacterized protein {ECO:0000313|EnsemblMetazoa:SPU_016145-tr}	3.5788857976092796	UP
fgenesh1_pg.scaffold_109000047	NvERTx.4.116982,NvERTx.4.116983,NvERTx.4.116985,NvERTx.4.116986,NvERTx.4.116987,NvERTx.4.116988,NvERTx.4.116989,NvERTx.4.116990,NvERTx.4.116991,NvERTx.4.210148	2.0	6.0	K1WY59_TRIAC,No_Uniprotmatch,P47032,Q9H4G4,Q9ZNS4	Golgi-associated plant pathogenesis-related protein 1,No_Description,Pathogenesis-related protein 1 {ECO:0000303|PubMed:11725949},Protein PRY1 {ECO:0000305},Uncharacterized protein {ECO:0000313|EMBL:EKD05594.1}	1.03957593799925	UP
fgenesh1_pg.scaffold_109000059	NvERTx.4.12916,NvERTx.4.66101	4.0	5.0	No_Uniprotmatch,P70052	No_Description,Nuclear receptor subfamily 2 group E member 1	1.04168690006642	UP
fgenesh1_pg.scaffold_11000015	NvERTx.4.146384,NvERTx.4.146385,NvERTx.4.146386,NvERTx.4.146387,NvERTx.4.37206	2.0	6.0	A0A146Y6R3_FUNHE,No_Uniprotmatch	No_Description,Prostate stem cell antigen {ECO:0000313|EMBL:JAR49870.1}	1.2017005345570801	UP
fgenesh1_pg.scaffold_1149000001						1.15873426930937	UP
fgenesh1_pg.scaffold_115000051	NvERTx.4.142483,NvERTx.4.206287	1.0	4.0	Q09PK2	Retroviral-like aspartic protease 1	2.3424493164435	UP
fgenesh1_pg.scaffold_119000068	NvERTx.4.143140,NvERTx.4.143142,NvERTx.4.143143,NvERTx.4.98222	2.0	8.0	F6R675_CIOIN,H2ZG75_CIOSA	Uncharacterized protein {ECO:0000313|Ensembl:ENSCINP00000020050},Uncharacterized protein {ECO:0000313|Ensembl:ENSCSAVP00000016591}	1.17934016891582	UP
fgenesh1_pg.scaffold_122000033	NvERTx.4.16193,NvERTx.4.219163	2.0	8.0	B2RPY5,Q8CIQ6	G-protein coupled receptor 161,Melatonin receptor type 1B	2.14964936876773	UP
fgenesh1_pg.scaffold_126000054	NvERTx.4.221219,NvERTx.4.77576	8.0	2.0	O62305,Q00168	Calcium/calmodulin-dependent protein kinase type II alpha chain,Calcium/calmodulin-dependent protein kinase type II {ECO:0000303|PubMed:10647014}	1.62841509263654	UP
fgenesh1_pg.scaffold_13000083	NvERTx.4.112345,NvERTx.4.112346,NvERTx.4.112347,NvERTx.4.112348,NvERTx.4.112349,NvERTx.4.207178	3.0	2.0	No_Uniprotmatch	No_Description	1.4526352434240901	UP
fgenesh1_pg.scaffold_13000149						1.62350132835009	UP
fgenesh1_pg.scaffold_131000034	NvERTx.4.28033	2.0	8.0	Q9DA15	Testicular haploid expressed gene protein-like	1.1412177891083	UP
fgenesh1_pg.scaffold_1385000001	NvERTx.4.163214,NvERTx.4.169692,NvERTx.4.169697,NvERTx.4.169705	9.0	6.0	No_Uniprotmatch	No_Description	1.40940093428289	UP
fgenesh1_pg.scaffold_139000001	NvERTx.4.214258,NvERTx.4.98924,NvERTx.4.98925,NvERTx.4.98926,NvERTx.4.98927,NvERTx.4.98928,NvERTx.4.98929,NvERTx.4.98930,NvERTx.4.98931,NvERTx.4.98932,NvERTx.4.98933,NvERTx.4.98934,NvERTx.4.98935	8.0	8.0	No_Uniprotmatch,P25962	Beta-3 adrenergic receptor,No_Description	1.8986300946100403	UP
fgenesh1_pg.scaffold_143000046	NvERTx.4.3997			No_Uniprotmatch	No_Description	4.92020825266579	UP
fgenesh1_pg.scaffold_148000027	NvERTx.4.32636	8.0	8.0	O16374	4-galactosyltransferase galt-1 {ECO:0000303|PubMed:19858195},Beta-1	1.25965917346061	UP
fgenesh1_pg.scaffold_1535000001						1.08014033042877	UP
fgenesh1_pg.scaffold_1565000002						2.0751052540231396	UP
fgenesh1_pg.scaffold_157000052	NvERTx.4.17450	6.0	8.0	Q75Z89	5-hydroxytryptamine receptor 2A	1.07181613707405	UP
fgenesh1_pg.scaffold_157000053	NvERTx.4.98867	7.0	6.0	Q9W0A0	Protein draper {ECO:0000312|FlyBase:FBgn0027594}	1.60404789333313	UP
fgenesh1_pg.scaffold_16000109	NvERTx.4.213623,NvERTx.4.34610,NvERTx.4.34611	5.0	5.0	No_Uniprotmatch,P70682	No_Description,Prostaglandin G/H synthase 2	1.3568750827034801	UP
fgenesh1_pg.scaffold_16000126	NvERTx.4.176084,NvERTx.4.176085,NvERTx.4.176086,NvERTx.4.176088,NvERTx.4.176089	3.0	8.0	No_Uniprotmatch,Q25677_PODCA	No_Description,Pod-EPPT protein {ECO:0000313|EMBL:CAA52402.1}	1.07065969469741	UP
fgenesh1_pg.scaffold_167000042	NvERTx.4.68209,NvERTx.4.69015,NvERTx.4.69016,NvERTx.4.69017	3.0	8.0	No_Uniprotmatch,P97738	Neuronal pentraxin-2,No_Description	1.1218750203578	UP
fgenesh1_pg.scaffold_168000041	NvERTx.4.112122,NvERTx.4.112123,NvERTx.4.112124,NvERTx.4.112125,NvERTx.4.112126,NvERTx.4.112127	6.0	8.0	No_Uniprotmatch,Q8CHQ9	No_Description,Probable N-acetyltransferase CML2	1.1811956601047602	UP
fgenesh1_pg.scaffold_170000015	NvERTx.4.11206,NvERTx.4.166895,NvERTx.4.166896,NvERTx.4.166897,NvERTx.4.166898,NvERTx.4.166899,NvERTx.4.166900,NvERTx.4.166901,NvERTx.4.166902,NvERTx.4.166903,NvERTx.4.166904,NvERTx.4.166905,NvERTx.4.166906,NvERTx.4.208925,NvERTx.4.218744,NvERTx.4.224162,NvERTx.4.32630	1.0	8.0	A2AX52,A6NMZ7,No_Uniprotmatch,O89029,P12111,P15989	Collagen alpha-3(VI) chain,Collagen alpha-4(VI) chain,Collagen alpha-6(VI) chain,Matrilin-4,No_Description	1.35989744430274	UP
fgenesh1_pg.scaffold_170000016						1.3568734030083303	UP
fgenesh1_pg.scaffold_17000127	NvERTx.4.234065,NvERTx.4.64224,NvERTx.4.64225	4.0	8.0	No_Uniprotmatch	No_Description	1.6152362059506802	UP
fgenesh1_pg.scaffold_1782000002	NvERTx.4.61674	9.0	8.0	Q6DCQ6	von Willebrand factor A domain-containing protein 2	1.60641186200631	UP
fgenesh1_pg.scaffold_1790000001	NvERTx.4.205346,NvERTx.4.205347,NvERTx.4.205348,NvERTx.4.205349,NvERTx.4.205350	9.0	6.0	No_Uniprotmatch	No_Description	1.6145214375126897	UP
fgenesh1_pg.scaffold_195000006	NvERTx.4.130237,NvERTx.4.146903,NvERTx.4.146905,NvERTx.4.146906,NvERTx.4.146908,NvERTx.4.146909,NvERTx.4.198620,NvERTx.4.216421	2.0	5.0	A0A1S3JSD4_LINUN,No_Uniprotmatch	No_Description,uncharacterized protein LOC106175717 {ECO:0000313|RefSeq:XP_013413295.1}	4.91009198455659	UP
fgenesh1_pg.scaffold_200000017	NvERTx.4.149999,NvERTx.4.80663	2.0	8.0	P04323,P53988	Monocarboxylate transporter 2,Retrovirus-related Pol polyprotein from transposon 17.6	1.57605303826381	UP
fgenesh1_pg.scaffold_2000091	NvERTx.4.53638	4.0	7.0	Q6PDJ1	VWFA and cache domain-containing protein 1	1.68452283561274	UP
fgenesh1_pg.scaffold_2091000001	NvERTx.4.140077	4.0	8.0	No_Uniprotmatch	No_Description	1.06323527597934	UP
fgenesh1_pg.scaffold_21000136	NvERTx.4.230040,NvERTx.4.51986,NvERTx.4.51987,NvERTx.4.51988,NvERTx.4.51989,NvERTx.4.68931,NvERTx.4.68934,NvERTx.4.8855	9.0	3.0	No_Uniprotmatch,Q04786,Q9Z1L4	Beta-hexosaminidase,No_Description,Retinoschisin	1.49216764002801	UP
fgenesh1_pg.scaffold_213000005	NvERTx.4.11212,NvERTx.4.206563,NvERTx.4.32041,NvERTx.4.32042	9.0	8.0	F7E235,Q3UMF9	Failed axon connections homolog	1.3855611655559499	UP
fgenesh1_pg.scaffold_216000043	NvERTx.4.213186,NvERTx.4.35576	9.0	6.0	B4N072,No_Uniprotmatch	Interference hedgehog {ECO:0000250|UniProtKB:Q9VM64},No_Description	1.0001945112891701	UP
fgenesh1_pg.scaffold_218000008	NvERTx.4.62423,NvERTx.4.62424,NvERTx.4.62425,NvERTx.4.62426	9.0	3.0	P55664,Q74FW6,Q7A5L8,Q7XSN8	L-threonine ammonia-lyase {ECO:0000303|PubMed:18245290},L-threonine dehydratase catabolic TdcB,Putative threonine dehydratase,Serine racemase	1.01716643937936	UP
fgenesh1_pg.scaffold_22000082	NvERTx.4.174644	3.0	8.0	D3YXG0	Hemicentin-1 {ECO:0000312|MGI:MGI:2685047}	2.04607324491433	UP
fgenesh1_pg.scaffold_22000109	NvERTx.4.19635,NvERTx.4.19636	9.0		A0A084QF45_9HYPO,No_Uniprotmatch	No_Description,Uncharacterized protein {ECO:0000313|EMBL:KFA62580.1}	2.10123945765433	UP
fgenesh1_pg.scaffold_221000027	NvERTx.4.66198	6.0	8.0	Q8VCW8	mitochondrial,Acyl-CoA synthetase family member 2	1.05338590124077	UP
fgenesh1_pg.scaffold_221000029	NvERTx.4.178550,NvERTx.4.178551,NvERTx.4.178552	6.0	2.0	Q07116,Q9VWP4	mitochondrial,Probable sulfite oxidase,Sulfite oxidase	1.83791007830277	UP
fgenesh1_pg.scaffold_228000023	NvERTx.4.137198,NvERTx.4.137200,NvERTx.4.137202,NvERTx.4.137204,NvERTx.4.137205,NvERTx.4.142773,NvERTx.4.142779,NvERTx.4.142790,NvERTx.4.145153,NvERTx.4.145154,NvERTx.4.145155,NvERTx.4.145159,NvERTx.4.145163,NvERTx.4.33713,NvERTx.4.6422,NvERTx.4.97833	9.0	6.0	A0A0P5Q710_9CRUS,A0A0V0TXA8_9BILA,No_Uniprotmatch	High affinity copper uptake protein 1 {ECO:0000313|EMBL:KRX43637.1},High affinity copper uptake protein {ECO:0000313|EMBL:JAL26921.1},No_Description	1.3407445656930301	UP
fgenesh1_pg.scaffold_24000026	NvERTx.4.125310,NvERTx.4.125314,NvERTx.4.206869,NvERTx.4.229707,NvERTx.4.44845,NvERTx.4.44846,NvERTx.4.44847	4.0	3.0	A9C3R9,No_Uniprotmatch,O70276,Q5RF16,Q9JJS6	10'-oxygenase,15'-dioxygenase,All-trans-retinyl ester 13-cis isomerohydrolase,Beta,No_Description,Retinoid isomerohydrolase,beta-carotene 15,beta-carotene 9'	1.00096975827763	UP
fgenesh1_pg.scaffold_25000101	NvERTx.4.209988,NvERTx.4.23155,NvERTx.4.75675,NvERTx.4.75676,NvERTx.4.75678,NvERTx.4.75680	9.0	8.0	No_Uniprotmatch,P26362,Q8CIQ6	Cystic fibrosis transmembrane conductance regulator,Melatonin receptor type 1B,No_Description	1.23755049312844	UP
fgenesh1_pg.scaffold_262000042	NvERTx.4.22809,NvERTx.4.22810,NvERTx.4.33753,NvERTx.4.33754	3.0	6.0	No_Uniprotmatch,P35400,P41180,Q13255	Extracellular calcium-sensing receptor {ECO:0000305},Metabotropic glutamate receptor 1,Metabotropic glutamate receptor 7,No_Description	1.1575604753578799	UP
fgenesh1_pg.scaffold_265000004	NvERTx.4.99186	4.0	8.0	No_Uniprotmatch	No_Description	1.5486529298537401	UP
fgenesh1_pg.scaffold_265000006	NvERTx.4.15949,NvERTx.4.77783,NvERTx.4.77784	3.0	1.0	No_Uniprotmatch,O08564	No_Description,Phospholipid phosphatase 1 {ECO:0000312|RGD:621832}	1.07492382532522	UP
fgenesh1_pg.scaffold_267000001	NvERTx.4.11267,NvERTx.4.160050	9.0	8.0	No_Uniprotmatch	No_Description	1.24268406376156	UP
fgenesh1_pg.scaffold_27000050	NvERTx.4.130234,NvERTx.4.130235,NvERTx.4.198616,NvERTx.4.198617,NvERTx.4.198619,NvERTx.4.198621,NvERTx.4.198623,NvERTx.4.29357,NvERTx.4.51286,NvERTx.4.51287,NvERTx.4.51288,NvERTx.4.51289	2.0	5.0	F1MT22,No_Uniprotmatch,O75093,P0C7J6,Q52KR2,Q7KIN0	Leucine-rich repeat and fibronectin type III domain-containing protein 1,Leucine-rich repeat-containing G-protein coupled receptor 5,Leucine-rich repeats and immunoglobulin-like domains protein 2,No_Description,Slit homolog 1 protein,Toll-like receptor 7 {ECO:0000305}	1.16634361172019	UP
fgenesh1_pg.scaffold_271000030	NvERTx.4.891		6.0	No_Uniprotmatch	No_Description	2.07898982880031	UP
fgenesh1_pg.scaffold_278000026	NvERTx.4.119867,NvERTx.4.119868,NvERTx.4.119869,NvERTx.4.228357	2.0	8.0	No_Uniprotmatch,Q63583_RAT	No_Description,Uncharacterized protein {ECO:0000313|EMBL:AAA21802.1}	1.1398712170376102	UP
fgenesh1_pg.scaffold_30000179	NvERTx.4.213214,NvERTx.4.224939			No_Uniprotmatch	No_Description	2.77085904060242	UP
fgenesh1_pg.scaffold_3000048	NvERTx.4.220759,NvERTx.4.43369,NvERTx.4.43370,NvERTx.4.43371	9.0		No_Uniprotmatch,O00468,P34714	Agrin,No_Description,SPARC	1.01574365000365	UP
fgenesh1_pg.scaffold_3000099	NvERTx.4.40324	9.0	4.0	Q9CYL5	Golgi-associated plant pathogenesis-related protein 1	1.3090582736802	UP
fgenesh1_pg.scaffold_3000142						1.9463190239743602	UP
fgenesh1_pg.scaffold_3000173	NvERTx.4.17373,NvERTx.4.17374	3.0	8.0	Q5USW0,Q6J1J2	Growth/differentiation factor 8	1.95086945677654	UP
fgenesh1_pg.scaffold_3000187	NvERTx.4.39912	3.0	4.0	No_Uniprotmatch	No_Description	1.80511659506222	UP
fgenesh1_pg.scaffold_31000066	NvERTx.4.153761,NvERTx.4.153772,NvERTx.4.19357,NvERTx.4.19358,NvERTx.4.215527	4.0	7.0	No_Uniprotmatch,P58307,P97292,Q0GBZ5,Q9UHM6	Histamine H2 receptor,Melanopsin,No_Description,Orexin receptor type 1	1.24675312738224	UP
fgenesh1_pg.scaffold_319000002	NvERTx.4.119765,NvERTx.4.119770,NvERTx.4.119771,NvERTx.4.119772,NvERTx.4.119778,NvERTx.4.119785,NvERTx.4.63299,NvERTx.4.63300,NvERTx.4.63301,NvERTx.4.63302,NvERTx.4.63303	9.0	6.0	C3ZIW2_BRAFL,No_Uniprotmatch,Q9ZCN5	No_Description,Putative uncharacterized protein {ECO:0000313|EMBL:EEN47478.1},Uncharacterized protein RP688	1.02443769704771	UP
fgenesh1_pg.scaffold_33000071	NvERTx.4.215266			No_Uniprotmatch	No_Description	1.09196924697498	UP
fgenesh1_pg.scaffold_3359000001						3.61270067562497	UP
fgenesh1_pg.scaffold_339000005	NvERTx.4.200026,NvERTx.4.200028,NvERTx.4.200029,NvERTx.4.200030,NvERTx.4.200031,NvERTx.4.200032,NvERTx.4.200033,NvERTx.4.200034,NvERTx.4.200035,NvERTx.4.200036,NvERTx.4.200037,NvERTx.4.200038	5.0	4.0	I1EJL5_AMPQE,I1F3G1_AMPQE,No_Uniprotmatch	No_Description,Uncharacterized protein {ECO:0000313|EnsemblMetazoa:PAC:15703819},Uncharacterized protein {ECO:0000313|EnsemblMetazoa:PAC:15710599}	1.1285318087796599	UP
fgenesh1_pg.scaffold_35000100	NvERTx.4.17424,NvERTx.4.211228,NvERTx.4.213228,NvERTx.4.43853,NvERTx.4.43854,NvERTx.4.43855	9.0	8.0	No_Uniprotmatch,Q20681	BTB and MATH domain-containing protein 38,No_Description	1.03848330135535	UP
fgenesh1_pg.scaffold_3542000001	NvERTx.4.216239			No_Uniprotmatch	No_Description	3.6838633244926298	UP
fgenesh1_pg.scaffold_36000076	NvERTx.4.105451,NvERTx.4.105455,NvERTx.4.223279	9.0	8.0	Q9GV16	Endoglycoceramidase {ECO:0000312|EMBL:BAB16369.1}	1.0560001178921101	UP
fgenesh1_pg.scaffold_37000089	NvERTx.4.216110,NvERTx.4.83977,NvERTx.4.83978	4.0	6.0	No_Uniprotmatch,Q0V8T3	Contactin-associated protein like 5-4,No_Description	1.2207811706321101	UP
fgenesh1_pg.scaffold_3702000001						1.56290640070189	UP
fgenesh1_pg.scaffold_376000022						2.244123181002	UP
fgenesh1_pg.scaffold_3771000001	NvERTx.4.37060,NvERTx.4.51708,NvERTx.4.51709,NvERTx.4.51710,NvERTx.4.51712	2.0	6.0	No_Uniprotmatch,Q9CYL5	Golgi-associated plant pathogenesis-related protein 1,No_Description	4.30674340507576	UP
fgenesh1_pg.scaffold_378000006	NvERTx.4.60427,NvERTx.4.60428,NvERTx.4.93954,NvERTx.4.93955,NvERTx.4.93956,NvERTx.4.93958,NvERTx.4.93959,NvERTx.4.93961,NvERTx.4.93962,NvERTx.4.93963	5.0	2.0	D9IQ17_ACRMI,No_Uniprotmatch	Galaxin-like 1 {ECO:0000313|EMBL:ADI50284.1},No_Description	2.49929820470338	UP
fgenesh1_pg.scaffold_385000014	NvERTx.4.133370,NvERTx.4.133371,NvERTx.4.133374,NvERTx.4.133375,NvERTx.4.133376,NvERTx.4.133377,NvERTx.4.208231,NvERTx.4.36129,NvERTx.4.36130,NvERTx.4.36131,NvERTx.4.36132	9.0	6.0	A0A0B6VH82_HYDVU,A0A1S3JS76_LINUN,No_Uniprotmatch,Q58CW6	Calcium-responsive transcription factor,No_Description,Transforming growth factor 4 protein {ECO:0000313|EMBL:BAQ19178.1},uncharacterized protein LOC106175477 {ECO:0000313|RefSeq:XP_013412961.1}	1.2885615169801201	UP
fgenesh1_pg.scaffold_4081000001						1.51082917840698	UP
fgenesh1_pg.scaffold_411000011	NvERTx.4.25782,NvERTx.4.36735	4.0	6.0	No_Uniprotmatch,Q4KWL2	Beta-2 adrenergic receptor,No_Description	1.02502870477441	UP
fgenesh1_pg.scaffold_42000026	NvERTx.4.232194,NvERTx.4.94697,NvERTx.4.94698	9.0	2.0	No_Uniprotmatch,Q8GW72	Alpha-L-fucosidase 1,No_Description	1.06848910743642	UP
fgenesh1_pg.scaffold_43000084	NvERTx.4.121509,NvERTx.4.215117,NvERTx.4.226764,NvERTx.4.9617,NvERTx.4.9618	8.0		No_Uniprotmatch	No_Description	1.44575719236046	DOWN
fgenesh1_pg.scaffold_43000118	NvERTx.4.192430,NvERTx.4.192431,NvERTx.4.192432,NvERTx.4.41739,NvERTx.4.41740	3.0	2.0	No_Uniprotmatch,Q3V2K1,W5M2U6_LEPOC	No_Description,Uncharacterized protein CXorf65 homolog,Uncharacterized protein {ECO:0000313|Ensembl:ENSLOCP00000002704}	1.26416112327148	DOWN
fgenesh1_pg.scaffold_45000045	NvERTx.4.81690	9.0	8.0	No_Uniprotmatch	No_Description	1.09827791832194	DOWN
fgenesh1_pg.scaffold_45000063	NvERTx.4.160056,NvERTx.4.160058,NvERTx.4.160059,NvERTx.4.160060	9.0	8.0	No_Uniprotmatch,Q80X19	Collagen alpha-1(XIV) chain,No_Description	1.0505778504997398	DOWN
fgenesh1_pg.scaffold_46000129	NvERTx.4.71024,NvERTx.4.71025,NvERTx.4.71026,NvERTx.4.71027	4.0	8.0	No_Uniprotmatch,Q80T14	Extracellular matrix protein FRAS1,No_Description	1.1475024341966202	DOWN
fgenesh1_pg.scaffold_47000051	NvERTx.4.223598,NvERTx.4.224036			No_Uniprotmatch	No_Description	1.6458858561405	DOWN
fgenesh1_pg.scaffold_48000047	NvERTx.4.210618,NvERTx.4.222798,NvERTx.4.227971,NvERTx.4.230129,NvERTx.4.64595	4.0	6.0	A0A1S3SCH9_SALSA,No_Uniprotmatch	No_Description,neurofilament medium polypeptide-like {ECO:0000313|RefSeq:XP_014062052.1}	1.0928994213810501	DOWN
fgenesh1_pg.scaffold_488000001	NvERTx.4.137090,NvERTx.4.137091,NvERTx.4.137092,NvERTx.4.137093,NvERTx.4.137094,NvERTx.4.137095,NvERTx.4.137096,NvERTx.4.137097,NvERTx.4.137098,NvERTx.4.137099,NvERTx.4.137100,NvERTx.4.137101,NvERTx.4.137102	9.0	6.0	A0A0P7YBP2_9TELE,No_Uniprotmatch	No_Description,Uncharacterized protein {ECO:0000313|EMBL:KPP63619.1}	1.49246579798181	DOWN
fgenesh1_pg.scaffold_51000020	NvERTx.4.36471,NvERTx.4.36472	9.0	8.0	Q0VCJ7,Q96A58	Ras-related and estrogen-regulated growth inhibitor	1.13968493292457	DOWN
fgenesh1_pg.scaffold_5427000001						1.31641188537814	DOWN
fgenesh1_pg.scaffold_543000007						1.27312190457601	DOWN
fgenesh1_pg.scaffold_60000047	NvERTx.4.158829,NvERTx.4.158830,NvERTx.4.209036,NvERTx.4.209231,NvERTx.4.219913	4.0	7.0	No_Uniprotmatch,O43581,Q9BSW7	No_Description,Synaptotagmin-17,Synaptotagmin-7 {ECO:0000305}	1.07382971243924	DOWN
fgenesh1_pg.scaffold_617000002	NvERTx.4.78670,NvERTx.4.78672	7.0	5.0	O00743	Serine/threonine-protein phosphatase 6 catalytic subunit	1.25729610522382	DOWN
fgenesh1_pg.scaffold_63000068	NvERTx.4.46706,NvERTx.4.46707,NvERTx.4.63945,NvERTx.4.63946,NvERTx.4.63947,NvERTx.4.63949	9.0	8.0	No_Uniprotmatch,P04755,P36544	Acetylcholine receptor subunit beta-like 1,Neuronal acetylcholine receptor subunit alpha-7,No_Description	1.36647588769957	DOWN
fgenesh1_pg.scaffold_6799000001						2.6510271586747	DOWN
fgenesh1_pg.scaffold_70000056	NvERTx.4.42702,NvERTx.4.93953,NvERTx.4.93957	5.0	2.0	D9IQ16,D9IQ17_ACRMI	Galaxin {ECO:0000312|EMBL:ADI50283.1},Galaxin-like 1 {ECO:0000313|EMBL:ADI50284.1}	2.36210283912198	DOWN
fgenesh1_pg.scaffold_70000057	NvERTx.4.93960		2.0	D9IQ17_ACRMI	Galaxin-like 1 {ECO:0000313|EMBL:ADI50284.1}	2.84435302411456	DOWN
fgenesh1_pg.scaffold_7000038	NvERTx.4.175895,NvERTx.4.175896,NvERTx.4.220039,NvERTx.4.8849	9.0	5.0	No_Uniprotmatch,P13944	Collagen alpha-1(XII) chain,No_Description	1.7628398143836799	DOWN
fgenesh1_pg.scaffold_709000006						2.62175648609348	DOWN
fgenesh1_pg.scaffold_7247000001						1.4999315961668997	DOWN
fgenesh1_pg.scaffold_746000001	NvERTx.4.145345,NvERTx.4.145346,NvERTx.4.186902,NvERTx.4.186903,NvERTx.4.186905,NvERTx.4.186906,NvERTx.4.203090,NvERTx.4.203391,NvERTx.4.83640	9.0	7.0	No_Uniprotmatch,Q58DD0	Angiotensin-converting enzyme 2,No_Description	1.13579421659966	DOWN
fgenesh1_pg.scaffold_771000004	NvERTx.4.45936,NvERTx.4.45937,NvERTx.4.76715,NvERTx.4.76717,NvERTx.4.76718,NvERTx.4.76719	8.0	8.0	A2VDD2,No_Uniprotmatch	No_Description,Tctex1 domain-containing protein 1-B	1.41573309866864	DOWN
fgenesh1_pg.scaffold_79000021	NvERTx.4.145080,NvERTx.4.145086,NvERTx.4.145087	4.0	8.0	No_Uniprotmatch,P05099	Cartilage matrix protein,No_Description	1.02413463099618	DOWN
fgenesh1_pg.scaffold_80000038	NvERTx.4.211360,NvERTx.4.64631	9.0	4.0	P08121,Q8CG08	Collagen alpha-1(III) chain,Collagen triple helix repeat-containing protein 1	1.9610953570860201	DOWN
fgenesh1_pg.scaffold_8000037	NvERTx.4.195861,NvERTx.4.195864,NvERTx.4.195870,NvERTx.4.195873,NvERTx.4.195875,NvERTx.4.220287,NvERTx.4.34077,NvERTx.4.51715,NvERTx.4.59924,NvERTx.4.66516,NvERTx.4.66517,NvERTx.4.66518,NvERTx.4.66519,NvERTx.4.66520,NvERTx.4.66521,NvERTx.4.66522,NvERTx.4.66523	2.0	7.0	A0A0L0DQ77_THETB,A0A0P7BW85_9HYPO,A1L1V4,C5M4Y9_CANTT,No_Uniprotmatch,P12024	Chaoptin,Lysyl oxidase homolog 2B,No_Description,Uncharacterized protein {ECO:0000313|EMBL:EER35105.1},Uncharacterized protein {ECO:0000313|EMBL:KNC54457.1},Uncharacterized protein {ECO:0000313|EMBL:KPM44725.1}	1.40724074263996	DOWN
fgenesh1_pg.scaffold_8000183	NvERTx.4.103752	6.0	8.0	Q9VVY3	Glycogen-binding subunit 76A	1.8165897083103502	DOWN
fgenesh1_pg.scaffold_8000186						1.41295531750206	DOWN
fgenesh1_pg.scaffold_8000192	NvERTx.4.136544,NvERTx.4.136545,NvERTx.4.136546,NvERTx.4.228525,NvERTx.4.94136	5.0	3.0	P0ABC9,P45335,P63696	High-affinity choline transport protein,Uncharacterized transporter HI_1706,Uncharacterized transporter Mb0941	1.1191752718316201	DOWN
fgenesh1_pg.scaffold_81000038	NvERTx.4.232219,NvERTx.4.25025,NvERTx.4.43863,NvERTx.4.43864	2.0	8.0	No_Uniprotmatch	No_Description	1.29394711073871	DOWN
fgenesh1_pg.scaffold_8176000001						2.28543397318034	DOWN
fgenesh1_pg.scaffold_86000049	NvERTx.4.205857,NvERTx.4.81779,NvERTx.4.81780,NvERTx.4.81781,NvERTx.4.81786,NvERTx.4.81788,NvERTx.4.83386,NvERTx.4.83387,NvERTx.4.83389,NvERTx.4.83390,NvERTx.4.83391,NvERTx.4.83392,NvERTx.4.83393,NvERTx.4.91867,NvERTx.4.91871	6.0	4.0	No_Uniprotmatch,P31579	Low choriolytic enzyme,No_Description	1.28067298190623	DOWN
fgenesh1_pg.scaffold_90000049	NvERTx.4.11051,NvERTx.4.45829,NvERTx.4.68058,NvERTx.4.68059,NvERTx.4.68060,NvERTx.4.68061,NvERTx.4.68062,NvERTx.4.68063,NvERTx.4.68064	9.0	6.0	No_Uniprotmatch,O73853,P10610,P70085	20 lyase,Cytochrome P450 2G1,No_Description,Steroid 17-alpha-hydroxylase/17	1.27492597423413	DOWN
fgenesh1_pg.scaffold_9000005	NvERTx.4.55432		1.0	O00339	Matrilin-2	1.46271272037819	DOWN
fgenesh1_pg.scaffold_9000061	NvERTx.4.102927,NvERTx.4.102931,NvERTx.4.102932,NvERTx.4.102938,NvERTx.4.210229,NvERTx.4.228169,NvERTx.4.232279	2.0	8.0	A4IF63,No_Uniprotmatch	No_Description,Tripartite motif-containing protein 2	1.0984269203894	DOWN
fgenesh1_pg.scaffold_97000060						1.11849473294917	DOWN
fgsh_est.C_scaffold_74000004	NvERTx.4.89374,NvERTx.4.89375,NvERTx.4.89376,NvERTx.4.89377,NvERTx.4.89378,NvERTx.4.89379	4.0	7.0	No_Uniprotmatch,P29176	No_Description,Transforming protein v-Fos/v-Fox	1.79139269408337	DOWN
fgsh_est.C_scaffold_99000002	NvERTx.4.14489,NvERTx.4.14490		6.0	No_Uniprotmatch	No_Description	1.01562620385127	DOWN
gw.1.282.1	NvERTx.4.138363,NvERTx.4.185939		6.0	No_Uniprotmatch	No_Description	2.08055765906734	DOWN
gw.10.149.1	NvERTx.4.52896	3.0	2.0	Q6AX44	Fibrinogen C domain-containing protein 1-A	1.4382208660871003	DOWN
gw.109.132.1	NvERTx.4.143843,NvERTx.4.143844,NvERTx.4.143845,NvERTx.4.143846,NvERTx.4.143847,NvERTx.4.143848,NvERTx.4.215221	2.0	1.0	No_Uniprotmatch,P22770,Q05941	Neuronal acetylcholine receptor subunit alpha-7,No_Description	1.2320078676309298	DOWN
gw.11.185.1						1.10679546801098	DOWN
gw.11.402.1	NvERTx.4.183547	9.0	6.0	Q9U3S9	Zinc metalloproteinase nas-6	1.1558382285603999	DOWN
gw.113.66.1	NvERTx.4.111563,NvERTx.4.111565,NvERTx.4.111567	6.0	1.0	Q96EQ9,Q9NQX0	Histone-lysine N-methyltransferase PRDM9,Putative histone-lysine N-methyltransferase PRDM6	1.05797402757113	DOWN
gw.119.138.1	NvERTx.4.118994	4.0	6.0	Q99853	Forkhead box protein B1	1.2692624741836	DOWN
gw.124.110.1	NvERTx.4.121280,NvERTx.4.121281,NvERTx.4.121282,NvERTx.4.121283,NvERTx.4.121285	9.0	8.0	P26714,Q0II76	Gamma-aminobutyric acid receptor subunit beta,Gamma-aminobutyric acid receptor subunit rho-2	2.06390390363401	DOWN
gw.127.63.1	NvERTx.4.51834,NvERTx.4.51835	9.0	4.0	O46522,Q9XYS3	Cytochrome b-245 heavy chain,Superoxide-generating NADPH oxidase heavy chain subunit A	1.03362136733044	DOWN
gw.1283.2.1	NvERTx.4.167933	9.0	8.0	Q07954	Prolow-density lipoprotein receptor-related protein 1	4.16372274520953	DOWN
gw.13417.5.1	NvERTx.4.59834,NvERTx.4.95218	6.0	6.0	A0A146TJF2_FUNHE,O00370	LINE-1 retrotransposable element ORF2 protein,Uncharacterized protein {ECO:0000313|EMBL:JAQ93042.1}	1.6670606669517902	DOWN
gw.14.2.1						1.46640578871671	DOWN
gw.1413.12.1	NvERTx.4.127646,NvERTx.4.127647,NvERTx.4.127648		6.0	G3II94_CRIGR,No_Uniprotmatch	No_Description,Putative beta-lactamase hcpD {ECO:0000313|EMBL:EGW06545.1}	1.45537833875301	DOWN
gw.14562.3.1						1.8567472933547602	DOWN
gw.155.41.1						3.65640923953696	DOWN
gw.16.264.1	NvERTx.4.150054,NvERTx.4.150055	8.0	3.0	Q06466	Putative vacuolar protein sorting-associated protein TDA6	1.3738957562786498	DOWN
gw.1866.1.1						2.1682010847741	DOWN
gw.2.216.1						2.4929468468371803	DOWN
gw.2210.2.1						3.6636931652821403	DOWN
gw.236.62.1						1.13339609689247	DOWN
gw.243.78.1	NvERTx.4.230861,NvERTx.4.45285	9.0	6.0	No_Uniprotmatch,O70584	Homeobox protein Nkx-2.8,No_Description	1.01340694823678	DOWN
gw.254.25.1						1.7345920520326599	DOWN
gw.2549.1.1						4.07888093776777	DOWN
gw.260.39.1	NvERTx.4.54431		8.0	I1ECW5_AMPQE	Uncharacterized protein {ECO:0000313|EnsemblMetazoa:PAC:15701425}	1.89444348429858	DOWN
gw.266.81.1	NvERTx.4.207513,NvERTx.4.68402,NvERTx.4.68403,NvERTx.4.68404,NvERTx.4.68405,NvERTx.4.68406	2.0	7.0	No_Uniprotmatch,Q68EF4	Metabotropic glutamate receptor 4,No_Description	1.22491925432975	DOWN
gw.2780.2.1						1.6760090034268103	DOWN
gw.290.23.1						1.20341726657042	DOWN
gw.2917.1.1						3.84055340577039	DOWN
gw.310.41.1						1.96593984831348	DOWN
gw.34.3.1	NvERTx.4.210364	9.0	8.0	P13541	Myosin-3	1.12157414403759	DOWN
gw.3410.1.1	NvERTx.4.186769			No_Uniprotmatch	No_Description	1.9702217642581201	DOWN
gw.362.54.1						3.78603588965816	DOWN
gw.4.310.1	NvERTx.4.122056,NvERTx.4.122057,NvERTx.4.122058	4.0	5.0	No_Uniprotmatch,Q9JJS0	CUB and EGF-like domain-containing protein 2,No_Description,Signal peptide	1.26839581054868	DOWN
gw.43.143.1	NvERTx.4.52257	9.0	6.0	O55070	Deoxyribonuclease gamma	1.42752369076141	DOWN
gw.472.36.1	NvERTx.4.109679		6.0	No_Uniprotmatch	No_Description	2.5408232901909398	DOWN
gw.483.6.1	NvERTx.4.147444,NvERTx.4.147445,NvERTx.4.149494,NvERTx.4.149497,NvERTx.4.149500,NvERTx.4.149514	9.0	6.0	No_Uniprotmatch,O15439,P26361,P91660	Cystic fibrosis transmembrane conductance regulator,Multidrug resistance-associated protein 4,No_Description,Probable multidrug resistance-associated protein lethal(2)03659	1.02435601341336	DOWN
gw.50.23.1	NvERTx.4.176334,NvERTx.4.176337,NvERTx.4.176338,NvERTx.4.176340	9.0	6.0	No_Uniprotmatch,Q3UR85,Q9Y2G1	Myelin regulatory factor,No_Description	1.23632781240207	DOWN
gw.51.1.1	NvERTx.4.137143,NvERTx.4.137144,NvERTx.4.137145,NvERTx.4.137146,NvERTx.4.137147,NvERTx.4.137148	3.0	2.0	P47800	D(1)-like dopamine receptor	1.04698361475856	DOWN
gw.569.6.1						1.67071909999739	DOWN
gw.61.1.1	NvERTx.4.128923,NvERTx.4.128924,NvERTx.4.216791	9.0	6.0	No_Uniprotmatch,P58912	DELTA-alicitoxin-Pse2b {ECO:0000303|PubMed:22683676},No_Description	1.13482727865119	DOWN
gw.61.247.1	NvERTx.4.111308,NvERTx.4.111309,NvERTx.4.111321,NvERTx.4.111324,NvERTx.4.111326,NvERTx.4.15019	2.0	1.0	No_Uniprotmatch,P10090,Q05360,Q11180,Q27256	ABC transporter ATP-binding protein/permease wht-1,No_Description,Protein white	1.08445458967614	DOWN
gw.64.87.1	NvERTx.4.67592	4.0	2.0	Q9QY61	Iroquois-class homeodomain protein IRX-4	1.09188031528703	DOWN
gw.6928.1.1	NvERTx.4.34339,NvERTx.4.81863	9.0	6.0	No_Uniprotmatch	No_Description	1.18054428408916	DOWN
gw.71.15.1	NvERTx.4.129974,NvERTx.4.219474,NvERTx.4.24339,NvERTx.4.32171,NvERTx.4.32172,NvERTx.4.40339,NvERTx.4.40340,NvERTx.4.40341,NvERTx.4.40342,NvERTx.4.40343,NvERTx.4.66244	9.0	8.0	No_Uniprotmatch,Q96KG7	Multiple epidermal growth factor-like domains protein 10,No_Description	1.05247363543152	DOWN
gw.71.159.1	NvERTx.4.218878			No_Uniprotmatch	No_Description	1.07310310131696	DOWN
gw.757.7.1	NvERTx.4.225676,NvERTx.4.68274,NvERTx.4.68275	9.0	8.0	No_Uniprotmatch,O95571,Q3T094	mitochondrial,No_Description,Persulfide dioxygenase ETHE1	1.6023372821342798	DOWN
gw.87.162.1	NvERTx.4.84769		1.0	No_Uniprotmatch	No_Description	1.2070658820638702	DOWN
e_gw.10.256.1	NvERTx.4.164603	5.0	7.0	C3YWU0	Alpha-L-fucosidase	-1.30852776562446	DOWN
e_gw.10031.3.1	NvERTx.4.213432	5.0	7.0	No_Uniprotmatch	No_Description	-2.13151178234577	DOWN
e_gw.101.180.1	NvERTx.4.62834,NvERTx.4.62835	2.0	3.0	C3ZM53_BRAFL,P18503	Putative uncharacterized protein {ECO:0000313|EMBL:EEN46309.1},Short-chain collagen C4	-1.2250503630760101	DOWN
e_gw.126.118.1	NvERTx.4.113082,NvERTx.4.113093,NvERTx.4.113094	2.0	6.0	No_Uniprotmatch,P04323,W4YB60_STRPU	No_Description,Retrovirus-related Pol polyprotein from transposon 17.6,Uncharacterized protein {ECO:0000313|EnsemblMetazoa:SPU_012984-tr}	-1.22100429715236	DOWN
e_gw.13.128.1	NvERTx.4.210340			No_Uniprotmatch	No_Description	-3.93012130570005	DOWN
e_gw.130.45.1	NvERTx.4.196151,NvERTx.4.196152,NvERTx.4.232337	9.0	8.0	No_Uniprotmatch,Q6DCG4	Ammonium transporter Rh type B-B,No_Description	-1.29101814626509	DOWN
e_gw.130.46.1	NvERTx.4.196150,NvERTx.4.8234	9.0	8.0	No_Uniprotmatch,Q69D47	Ammonium transporter Rh type B,No_Description	-1.37313848399084	DOWN
e_gw.134.98.1	NvERTx.4.106196,NvERTx.4.106197,NvERTx.4.106198,NvERTx.4.106199,NvERTx.4.180854,NvERTx.4.180855,NvERTx.4.180867,NvERTx.4.214763	6.0	4.0	No_Uniprotmatch,O77656,P50281	Collagenase 3,Matrix metalloproteinase-14,No_Description	-1.3160502605687099	DOWN
e_gw.140.6.1	NvERTx.4.190841,NvERTx.4.190844,NvERTx.4.190845,NvERTx.4.190846,NvERTx.4.190848,NvERTx.4.190849,NvERTx.4.22582,NvERTx.4.22583,NvERTx.4.96721,NvERTx.4.96724	3.0	2.0	O15439,P26362,Q7DM58,Q9NSE7,U4UD07_DENPD	ABC transporter C family member 4,Cystic fibrosis transmembrane conductance regulator,Multidrug resistance-associated protein 4,Putative ATP-binding cassette sub-family C member 13,Uncharacterized protein {ECO:0000313|EMBL:ERL90208.1}	-1.2337267062844899	DOWN
e_gw.1415.1.1	NvERTx.4.156863,NvERTx.4.156869,NvERTx.4.156870,NvERTx.4.156871,NvERTx.4.179867	8.0	5.0	No_Uniprotmatch	No_Description	-1.04389887753757	DOWN
e_gw.159.76.1						-1.30826088623635	DOWN
e_gw.16.284.1	NvERTx.4.154774,NvERTx.4.154776,NvERTx.4.154778,NvERTx.4.154779	3.0	1.0	A6H603,Q149M9	NACHT domain- and WD repeat-containing protein 1	-1.0823875374982501	DOWN
e_gw.164.35.1	NvERTx.4.223242,NvERTx.4.67906	7.0	8.0	A1XQY1,No_Uniprotmatch	Neurexin-3b,No_Description	-1.47372256851681	DOWN
e_gw.17.273.1	NvERTx.4.107793	6.0	6.0	Q9UI42	Carboxypeptidase A4	-1.1405229819891298	DOWN
e_gw.17.396.1	NvERTx.4.48926		4.0	No_Uniprotmatch	No_Description	-3.49584260125318	DOWN
e_gw.171.16.1	NvERTx.4.148995	1.0	7.0	Q8VCK5	Kelch-like protein 20	-1.48904697429203	DOWN
e_gw.177.42.1	NvERTx.4.62650,NvERTx.4.62651	5.0	8.0	Q6DJQ6	Zinc finger protein ZIC 3 {ECO:0000250|UniProtKB:O57311}	-2.96206316122234	DOWN
e_gw.177.55.1	NvERTx.4.233953,NvERTx.4.62646,NvERTx.4.62647,NvERTx.4.62648,NvERTx.4.62653	2.0	8.0	No_Uniprotmatch,Q8JJC0	No_Description,Zinc finger protein ZIC 1	-3.5406969669184	DOWN
e_gw.1807.2.1						-1.52678642204021	DOWN
e_gw.183.51.1	NvERTx.4.122455,NvERTx.4.122459,NvERTx.4.122461,NvERTx.4.122463,NvERTx.4.122464,NvERTx.4.122465,NvERTx.4.122466,NvERTx.4.122468,NvERTx.4.122469,NvERTx.4.122470	1.0	4.0	A0A0A8K7M8_ACRDI,No_Uniprotmatch,Q91994,Q9PVM0	Homeobox protein OTX1 B,Homeobox protein otx5-A,No_Description,Orthodenticle homeobox C protein {ECO:0000313|EMBL:BAQ19102.1}	-1.1140016661733703	DOWN
e_gw.19.31.1	NvERTx.4.124773,NvERTx.4.124774,NvERTx.4.124775,NvERTx.4.124776,NvERTx.4.189397,NvERTx.4.189398,NvERTx.4.209338	6.0	7.0	No_Uniprotmatch,Q6P988,Q9VUX3	No_Description,Palmitoleoyl-protein carboxylesterase NOTUM {ECO:0000305}	-1.83207844763271	DOWN
e_gw.19.61.1	NvERTx.4.229217	7.0	8.0	Q9EPZ6	T-box transcription factor TBX18	-1.4960758716676998	DOWN
e_gw.2.120.1	NvERTx.4.167220,NvERTx.4.167221,NvERTx.4.167222,NvERTx.4.167223,NvERTx.4.167224,NvERTx.4.167225,NvERTx.4.167226,NvERTx.4.233367	5.0	8.0	No_Uniprotmatch,Q6NUT3	Major facilitator superfamily domain-containing protein 12,No_Description	-1.79682800045569	DOWN
e_gw.2.410.1	NvERTx.4.107115,NvERTx.4.202099,NvERTx.4.37495,NvERTx.4.37496	6.0	6.0	A0A1A7ZKL5_NOTFU,No_Uniprotmatch,P0CT39	No_Description,Transposon Tf2-6 polyprotein,Uncharacterized protein {ECO:0000313|EMBL:SBP42841.1}	-4.5583968810619	DOWN
e_gw.2.564.1	NvERTx.4.156593,NvERTx.4.156594,NvERTx.4.156595,NvERTx.4.216767	1.0	4.0	No_Uniprotmatch,Q566X8	Diencephalon/mesencephalon homeobox protein 1-B,No_Description	-2.2049779327224304	DOWN
e_gw.205.1.1	NvERTx.4.216743,NvERTx.4.6665	1.0	8.0	Q64731	Forkhead box protein L1	-3.2476891951514704	DOWN
e_gw.2053.3.1						-4.4621234438135	DOWN
e_gw.2071.5.1						-1.57615790009507	DOWN
e_gw.21.305.1	NvERTx.4.36798			Q90Y54	Protein jagged-1b	-1.7858985761994401	DOWN
e_gw.214.124.1	NvERTx.4.120685	5.0	1.0	Q569C3	Ubiquitin carboxyl-terminal hydrolase 1	-1.54556258209349	DOWN
e_gw.216.90.1	NvERTx.4.64387,NvERTx.4.64388,NvERTx.4.64389	1.0	1.0	Q8NFL0	3-N-acetylglucosaminyltransferase 7,UDP-GlcNAc:betaGal beta-1	-1.11047059509816	DOWN
e_gw.220.3.1	NvERTx.4.173013,NvERTx.4.173014,NvERTx.4.189317,NvERTx.4.76286	2.0	6.0	No_Uniprotmatch,O46644	Chymotrypsin-like elastase family member 1,No_Description	-1.76110265937482	DOWN
e_gw.2464.1.1						-3.21546330350784	DOWN
e_gw.247.16.1	NvERTx.4.215441,NvERTx.4.95519,NvERTx.4.95522,NvERTx.4.95526,NvERTx.4.95527	6.0	5.0	No_Uniprotmatch,Q8R5C8,Q9ULU4	No_Description,Protein kinase C-binding protein 1,Zinc finger MYND domain-containing protein 11	-1.01450108693348	DOWN
e_gw.247.42.1	NvERTx.4.61500,NvERTx.4.61501,NvERTx.4.61502	7.0	1.0	No_Uniprotmatch,Q9HU55	Glutaredoxin,No_Description	-1.1825230430500702	DOWN
e_gw.248.4.1	NvERTx.4.77035,NvERTx.4.77037,NvERTx.4.77038,NvERTx.4.77040,NvERTx.4.77044	1.0	7.0	F1Q4R9,No_Uniprotmatch	Homeobox protein MOX-1 {ECO:0000250|UniProtKB:P50221},No_Description	-3.6626100103009396	DOWN
e_gw.248.49.1	NvERTx.4.103780	1.0	8.0	A1YGA4	Homeobox protein MOX-1	-5.16490017168052	DOWN
e_gw.248.6.1	NvERTx.4.77036	5.0	8.0	F1Q4R9	Homeobox protein MOX-1 {ECO:0000250|UniProtKB:P50221}	-1.46402186732133	DOWN
e_gw.248.7.1	NvERTx.4.77032,NvERTx.4.77033,NvERTx.4.77039,NvERTx.4.77043	5.0	7.0	F1Q4R9,No_Uniprotmatch,P50222	Homeobox protein MOX-1 {ECO:0000250|UniProtKB:P50221},Homeobox protein MOX-2,No_Description	-2.7575898437774504	DOWN
e_gw.27.82.1	NvERTx.4.16199,NvERTx.4.229319,NvERTx.4.233009,NvERTx.4.67607	7.0	4.0	Q92056	Acetylserotonin O-methyltransferase	-1.17034134793363	DOWN
e_gw.270.94.1	NvERTx.4.220399	5.0		No_Uniprotmatch	No_Description	-3.8592336709902297	DOWN
e_gw.28.3.1	NvERTx.4.132141,NvERTx.4.233401	1.0	4.0	P28047,P31283	Protein Wnt-2b-B,Protein Wnt-7b	-2.45189313635694	DOWN
e_gw.29.155.1	NvERTx.4.117835	9.0	7.0	P14316	Interferon regulatory factor 2	-1.04953203414297	DOWN
e_gw.3.695.1	NvERTx.4.206556,NvERTx.4.31311	5.0	8.0	P15857,Q2VL80	Homeobox protein H17,Homeobox protein MSX-1	-1.6612384083218699	DOWN
e_gw.308.28.1	NvERTx.4.100038,NvERTx.4.100039,NvERTx.4.100046,NvERTx.4.100047,NvERTx.4.100048,NvERTx.4.100049,NvERTx.4.100051	6.0	1.0	No_Uniprotmatch,P91943,Q8IMA8	isoform J, isoforms A/H/I/S,No_Description,Protein pangolin	-1.3789439590903703	DOWN
e_gw.319.6.1	NvERTx.4.157893			No_Uniprotmatch	No_Description	-1.22520974043091	DOWN
e_gw.32.58.1	NvERTx.4.165999,NvERTx.4.166000,NvERTx.4.166001,NvERTx.4.166002,NvERTx.4.166004,NvERTx.4.166005,NvERTx.4.166006,NvERTx.4.22265,NvERTx.4.22266	6.0	7.0	B0W3L6,No_Uniprotmatch,Q4AE70,Q5XK84,Q9WVG6	Histone-arginine methyltransferase CARM1,Histone-arginine methyltransferase CARMER {ECO:0000250|UniProtKB:Q7Q2B7},No_Description	-1.47568914377761	DOWN
e_gw.330.9.1						-1.65457763870161	DOWN
e_gw.34.103.1	NvERTx.4.165517,NvERTx.4.165520	7.0	6.0	P79385	Lactadherin	-1.16480988278735	DOWN
e_gw.34.106.1	NvERTx.4.64644	9.0	2.0	O14508	Suppressor of cytokine signaling 2	-1.2741559672282	DOWN
e_gw.342.16.1						-1.8373792921523402	DOWN
e_gw.35.278.1	NvERTx.4.145920,NvERTx.4.145923,NvERTx.4.25072	7.0	3.0	No_Uniprotmatch,P23219,Q6TMK4	No_Description,Peroxinectin A,Prostaglandin G/H synthase 1	-2.23912631558842	DOWN
e_gw.35.98.1	NvERTx.4.19899,NvERTx.4.19900,NvERTx.4.19901,NvERTx.4.227944	1.0	6.0	No_Uniprotmatch,Q5RA50	No_Description,Protein FAM124A	-2.19695838981413	DOWN
e_gw.37.231.1	NvERTx.4.190901	7.0	4.0	P55083	Microfibril-associated glycoprotein 4	-2.6181174140064702	DOWN
e_gw.40.112.1	NvERTx.4.173015,NvERTx.4.76285	4.0	6.0	No_Uniprotmatch	No_Description	-1.38025876700358	DOWN
e_gw.414.17.1	NvERTx.4.36087		7.0	No_Uniprotmatch	No_Description	-1.28110117971595	DOWN
e_gw.4190.1.1	NvERTx.4.153749,NvERTx.4.153750	1.0	5.0	No_Uniprotmatch,Q4V8C8	No_Description,Parafibromin	-4.0028032504868705	DOWN
e_gw.45.83.1	NvERTx.4.222965,NvERTx.4.63820	1.0	8.0	P35713,P40646	Transcription factor SOX-18,Transcription factor SOX-7	-2.91753702507353	DOWN
e_gw.505.1.1	NvERTx.4.161726,NvERTx.4.161727,NvERTx.4.91727	9.0	3.0	Q8N2E2,Q90953	Versican core protein,von Willebrand factor D and EGF domain-containing protein	-3.3389976361258196	DOWN
e_gw.51.152.1	NvERTx.4.166958,NvERTx.4.166959	9.0	6.0	M4AQR6_XIPMA	Uncharacterized protein {ECO:0000313|Ensembl:ENSXMAP00000016811}	-1.66221064081282	DOWN
e_gw.52.22.1	NvERTx.4.173446,NvERTx.4.173447,NvERTx.4.173449,NvERTx.4.173450,NvERTx.4.211002,NvERTx.4.217580,NvERTx.4.224797,NvERTx.4.227186	1.0	6.0	No_Uniprotmatch,O95428,Q868Z9,Q8TE59,Q9P2N4	A disintegrin and metalloproteinase with thrombospondin motifs 19,A disintegrin and metalloproteinase with thrombospondin motifs 9,No_Description,Papilin	-1.37535919278036	DOWN
e_gw.524.1.1	NvERTx.4.10665,NvERTx.4.193195,NvERTx.4.193196,NvERTx.4.193199,NvERTx.4.193201,NvERTx.4.193202,NvERTx.4.193203,NvERTx.4.193204,NvERTx.4.193205,NvERTx.4.193206,NvERTx.4.79441	6.0	8.0	A0A131Y4N2_IXORI,A0A146QU71_FUNHE,A0A146T8P4_FUNHE,A0A146TBB2_FUNHE,A0A146TPH2_FUNHE,A0A1S3K189_LINUN	ECO:0000313|RefSeq:XP_013416154.1},Gag-pol fusion polyprotein {ECO:0000313|EMBL:JAQ59802.1},Gag-pol fusion polyprotein {ECO:0000313|EMBL:JAQ89229.1},Gag-pol fusion polyprotein {ECO:0000313|EMBL:JAQ94710.1},Pao retrotransposon peptidase domain-containing protein {ECO:0000313|EMBL:JAQ90155.1},Putative tick transposon {ECO:0000313|EMBL:JAP73340.1},uncharacterized protein LOC106177802 {ECO:0000313|Re…	-2.34774587492231	DOWN
e_gw.526.3.1	NvERTx.4.210388,NvERTx.4.55381	9.0	6.0	No_Uniprotmatch,Q2YDN1	G protein-coupled receptor 161,No_Description	-1.16766389973016	DOWN
e_gw.54.159.1						-1.97831121935397	DOWN
e_gw.57.73.1	NvERTx.4.12745,NvERTx.4.217190,NvERTx.4.91760	7.0	8.0	Q8IN35,Q9EQD2	Neuropeptide FF receptor 2,Neuropeptide SIFamide receptor {ECO:0000303|PubMed:16378592}	-1.1251133841727599	DOWN
e_gw.597.6.1	NvERTx.4.201362,NvERTx.4.201364,NvERTx.4.201366	9.0	6.0	No_Uniprotmatch,Q460N5	No_Description,Poly [ADP-ribose] polymerase 14	-1.1143140117105501	DOWN
e_gw.6.245.1	NvERTx.4.225303,NvERTx.4.225829	5.0	3.0	P28362,P35993	Homeobox protein MSX-2,Homeobox protein XHOX-7.1'	-1.1620957925481201	DOWN
e_gw.60.108.1						-1.7001896509574899	DOWN
e_gw.60.18.1	NvERTx.4.14466,NvERTx.4.161562,NvERTx.4.161569,NvERTx.4.161572,NvERTx.4.161575,NvERTx.4.161579,NvERTx.4.217241,NvERTx.4.224108,NvERTx.4.229571	6.0	1.0	No_Uniprotmatch,P58397,Q8TE59	A disintegrin and metalloproteinase with thrombospondin motifs 12,A disintegrin and metalloproteinase with thrombospondin motifs 19,No_Description	-1.15451157298863	DOWN
e_gw.60.83.1	NvERTx.4.161561,NvERTx.4.161571,NvERTx.4.161577,NvERTx.4.220920	6.0	2.0	P59509,Q8N6G6	A disintegrin and metalloproteinase with thrombospondin motifs 19,ADAMTS-like protein 1	-1.39399898580115	DOWN
e_gw.62.167.1	NvERTx.4.132295	7.0	5.0	Q58DM4	DNA oxidative demethylase ALKBH2	-1.09498898387191	DOWN
e_gw.63.34.1	NvERTx.4.204501,NvERTx.4.204503,NvERTx.4.97288,NvERTx.4.97289,NvERTx.4.97290	7.0	4.0	Q3UQ28,Q9VZZ4,Q9WVM6	Peroxidasin,Peroxidasin homolog,Tolloid-like protein 2	-1.3120133735235902	DOWN
e_gw.63.57.1	NvERTx.4.143016,NvERTx.4.143017,NvERTx.4.143018,NvERTx.4.143019,NvERTx.4.143020	2.0	8.0	Q96K75	Zinc finger protein 514	-1.11987460632523	DOWN
e_gw.65.130.1	NvERTx.4.216435,NvERTx.4.227053,NvERTx.4.65753,NvERTx.4.65755	5.0	5.0	No_Uniprotmatch,Q6UB98,Q9BQI6	Ankyrin repeat domain-containing protein 12,No_Description,SMC5-SMC6 complex localization factor protein 1 {ECO:0000312|HGNC:HGNC:25408}	-1.05111259752166	DOWN
e_gw.685.8.1	NvERTx.4.206143,NvERTx.4.51571	4.0	3.0	No_Uniprotmatch,O60462	Neuropilin-2,No_Description	-1.7170914951556102	DOWN
e_gw.69.96.1	NvERTx.4.136226,NvERTx.4.136227,NvERTx.4.136228	9.0	7.0	No_Uniprotmatch,R0LR97_ANAPL	No_Description,RNA-binding protein 43 {ECO:0000313|EMBL:EOB08249.1}	-1.03395579743212	DOWN
e_gw.7.279.1	NvERTx.4.193271,NvERTx.4.193272	7.0	6.0	A0A0L8GJJ2_OCTBM,Q7TN88	Polycystic kidney disease protein 1-like 2,Uncharacterized protein {ECO:0000313|EMBL:KOF76695.1}	-1.13572271545231	DOWN
e_gw.7432.2.1						-1.09227344227986	DOWN
e_gw.7681.1.1	NvERTx.4.222729	3.0	8.0	Q17RW2	Collagen alpha-1(XXIV) chain	-3.1117831321007	DOWN
e_gw.8.108.1	NvERTx.4.210164,NvERTx.4.75039,NvERTx.4.75040	4.0	8.0	Q98982,Q9EQD2,Q9GZQ6	Neuropeptide FF receptor 1,Neuropeptide FF receptor 2,Substance-P receptor	-2.39698785610896	DOWN
e_gw.83.175.1						-1.3821289764706102	DOWN
e_gw.85.18.1	NvERTx.4.15060,NvERTx.4.208540,NvERTx.4.210134,NvERTx.4.213625,NvERTx.4.215267,NvERTx.4.217148,NvERTx.4.219708,NvERTx.4.220656,NvERTx.4.233156,NvERTx.4.78703,NvERTx.4.78708	5.0	6.0	No_Uniprotmatch,Q5SZK8,Q6NVD0,Q9GV77	Extracellular matrix protein 3,FRAS1-related extracellular matrix protein 2,No_Description	-1.2050364027565301	DOWN
e_gw.9.75.1	NvERTx.4.4927,NvERTx.4.73849	2.0	6.0	No_Uniprotmatch,Q8BG58	No_Description,Transmembrane prolyl 4-hydroxylase	-1.1144171635378601	DOWN
e_gw.90.166.1						-4.326402052378509	DOWN
estExt_GenewiseH_1.C_140352	NvERTx.4.207331,NvERTx.4.222481,NvERTx.4.75072,NvERTx.4.75073	5.0	5.0	A5PJK1,No_Uniprotmatch,Q08BG1,Q6ZT21	No_Description,Transmembrane protein with metallophosphoesterase domain	-1.07807889750076	DOWN
estExt_GenewiseH_1.C_1440015	NvERTx.4.223327,NvERTx.4.75135	8.0	5.0	No_Uniprotmatch,P63018	Heat shock cognate 71 kDa protein,No_Description	-1.3782927357159098	DOWN
estExt_GenewiseH_1.C_1670082	NvERTx.4.146606,NvERTx.4.146623,NvERTx.4.146624,NvERTx.4.146625,NvERTx.4.146626,NvERTx.4.146627,NvERTx.4.146628,NvERTx.4.146629,NvERTx.4.146630,NvERTx.4.146631,NvERTx.4.146632,NvERTx.4.146633,NvERTx.4.173831,NvERTx.4.28769	6.0	7.0	N/A,No_Uniprotmatch,Q5R9Z5,Q66H39,Q8K268,Q9NUQ8,R7VA76_CAPTE	ECO:0000313|EnsemblMetazoa:CapteP185569},ATP-binding cassette sub-family F member 3,N/A,No_Description,Uncharacterized protein {ECO:0000313|EMBL:ELU12625.1	-1.0302886134657099	DOWN
estExt_GenewiseH_1.C_230398	NvERTx.4.103880,NvERTx.4.143296,NvERTx.4.143297,NvERTx.4.149474	7.0	1.0	No_Uniprotmatch,Q5F3J5	No_Description,Proteasome activator complex subunit 3	-1.0215761615172498	DOWN
estExt_GenewiseH_1.C_340142	NvERTx.4.116634,NvERTx.4.116635,NvERTx.4.116636,NvERTx.4.116637,NvERTx.4.116638,NvERTx.4.116639,NvERTx.4.116640,NvERTx.4.116641,NvERTx.4.116642,NvERTx.4.116643,NvERTx.4.116645,NvERTx.4.228527,NvERTx.4.93777	1.0	5.0	No_Uniprotmatch,O35625,O70240,Q9PTP2	Axin-1,Axin-2,Axin-related protein,No_Description	-2.08232714845406	DOWN
estExt_GenewiseH_1.C_4370010	NvERTx.4.70060,NvERTx.4.70061	6.0	7.0	No_Uniprotmatch,P43028	Growth/differentiation factor 6,No_Description	-1.4262950376601597	DOWN
estExt_GenewiseH_1.C_4440001	NvERTx.4.48248,NvERTx.4.48249,NvERTx.4.48250	1.0	4.0	P49338	Protein Wnt-4	-4.5845377678592305	DOWN
estExt_GenewiseH_1.C_650059	NvERTx.4.78838,NvERTx.4.78839,NvERTx.4.78840,NvERTx.4.78841	7.0	5.0	No_Uniprotmatch,P43487	No_Description,Ran-specific GTPase-activating protein	-1.11110527526282	DOWN
estExt_GenewiseH_1.C_990063	NvERTx.4.228252,NvERTx.4.35039	7.0	7.0	Q99853	Forkhead box protein B1	-2.89919186447819	DOWN
estExt_fgenesh1_kg.C_1180003	NvERTx.4.183957,NvERTx.4.183959,NvERTx.4.183960,NvERTx.4.183961,NvERTx.4.183962,NvERTx.4.183963	6.0	1.0	No_Uniprotmatch,Q5ZKP7,Q6DG32	No_Description,Solute carrier family 25 member 36,Solute carrier family 25 member 36-A	-1.51626149048201	DOWN
estExt_fgenesh1_kg.C_3170004	NvERTx.4.222532,NvERTx.4.68556,NvERTx.4.68557,NvERTx.4.68558,NvERTx.4.68559,NvERTx.4.68560,NvERTx.4.68561	6.0	4.0	No_Uniprotmatch,Q13951	Core-binding factor subunit beta,No_Description	-1.6636729775109398	DOWN
estExt_fgenesh1_kg.C_35160001	NvERTx.4.95296,NvERTx.4.95297	5.0	5.0	P35061	Histone H2A	-3.09839688921291	DOWN
estExt_fgenesh1_pg.C_10285	NvERTx.4.120236,NvERTx.4.120237,NvERTx.4.120238,NvERTx.4.185925,NvERTx.4.185927,NvERTx.4.219556	2.0	7.0	A0A147AT59_FUNHE,No_Uniprotmatch	putative {ECO:0000313|EMBL:JAR81611.1},No_Description,Plectin	-1.9697593370409	DOWN
estExt_fgenesh1_pg.C_1070058	NvERTx.4.83508,NvERTx.4.83509	8.0	4.0	No_Uniprotmatch	No_Description	-1.59287518356086	DOWN
estExt_fgenesh1_pg.C_1200026	NvERTx.4.11610,NvERTx.4.77571,NvERTx.4.77572,NvERTx.4.77573,NvERTx.4.77574	7.0	5.0	A0LJ16,B2T4N1,No_Uniprotmatch,Q13YI8	No_Description,Phosphonoacetaldehyde hydrolase {ECO:0000255|HAMAP-Rule:MF_01375},Phosphonoacetaldehyde hydrolase-like protein	-1.51446669711374	DOWN
estExt_fgenesh1_pg.C_120042	NvERTx.4.135314,NvERTx.4.51309	6.0	4.0	No_Uniprotmatch	No_Description	-1.13939980323417	DOWN
estExt_fgenesh1_pg.C_120107	NvERTx.4.44955,NvERTx.4.94370,NvERTx.4.94371,NvERTx.4.94372,NvERTx.4.94373,NvERTx.4.94374,NvERTx.4.94375,NvERTx.4.94376,NvERTx.4.94377,NvERTx.4.94378	3.0	3.0	No_Uniprotmatch	No_Description	-1.01437263653107	DOWN
estExt_fgenesh1_pg.C_1340051	NvERTx.4.107986,NvERTx.4.107988,NvERTx.4.107994,NvERTx.4.201358,NvERTx.4.201360,NvERTx.4.201361	9.0	1.0	C3YWA3_BRAFL,No_Uniprotmatch	No_Description,Putative uncharacterized protein {ECO:0000313|EMBL:EEN55432.1}	-1.05562828588564	DOWN
estExt_fgenesh1_pg.C_1380012	NvERTx.4.5784,NvERTx.4.92049	8.0	1.0	No_Uniprotmatch,Q99LE6	ATP-binding cassette sub-family F member 2,No_Description	-1.20989262648025	DOWN
estExt_fgenesh1_pg.C_1480041	NvERTx.4.87071,NvERTx.4.87072	8.0	2.0	Q9UBJ2	ATP-binding cassette sub-family D member 2	-1.0366126070336	DOWN
estExt_fgenesh1_pg.C_160051	NvERTx.4.215640,NvERTx.4.65107,NvERTx.4.65108	8.0	3.0	No_Uniprotmatch,O73682	No_Description,Vascular endothelial growth factor A-A	-1.1711690451502401	DOWN
estExt_fgenesh1_pg.C_170035	NvERTx.4.116697,NvERTx.4.116698,NvERTx.4.116699,NvERTx.4.116700,NvERTx.4.136428,NvERTx.4.136431,NvERTx.4.162794,NvERTx.4.162796,NvERTx.4.162799,NvERTx.4.202094,NvERTx.4.202096,NvERTx.4.202097,NvERTx.4.202098,NvERTx.4.202101,NvERTx.4.202102,NvERTx.4.202103,NvERTx.4.76529,NvERTx.4.76530,NvERTx.4.76531,NvERTx.4.76532,NvERTx.4.76533,NvERTx.4.76534	7.0	4.0	No_Uniprotmatch	No_Description	-1.26708426182051	DOWN
estExt_fgenesh1_pg.C_170075	NvERTx.4.158434,NvERTx.4.158436,NvERTx.4.158437,NvERTx.4.158438,NvERTx.4.158439,NvERTx.4.158440,NvERTx.4.158441,NvERTx.4.158442,NvERTx.4.158450	6.0	8.0	No_Uniprotmatch,O88783,Q0V8S9,Q28107	Coagulation factor V,Contactin-associated protein-like 5,No_Description	-1.4798201161991	DOWN
estExt_fgenesh1_pg.C_1900015	NvERTx.4.130137,NvERTx.4.130138,NvERTx.4.130139,NvERTx.4.130140,NvERTx.4.130141,NvERTx.4.130152,NvERTx.4.130153,NvERTx.4.130156,NvERTx.4.21746,NvERTx.4.232909	8.0	7.0	N/A,No_Uniprotmatch,Q92667	mitochondrial,A-kinase anchor protein 1,N/A,No_Description	-1.28830444651043	DOWN
estExt_fgenesh1_pg.C_190079	NvERTx.4.156839,NvERTx.4.156840,NvERTx.4.156841,NvERTx.4.156842,NvERTx.4.156843,NvERTx.4.156844,NvERTx.4.172412,NvERTx.4.224672,NvERTx.4.3403	6.0	1.0	N/A,No_Uniprotmatch,Q6PEI7	CTP synthase 1 {ECO:0000305},N/A,No_Description	-1.23723256893681	DOWN
estExt_fgenesh1_pg.C_1950029	NvERTx.4.169581,NvERTx.4.169582,NvERTx.4.68490	8.0	7.0	C3ZBW7_BRAFL,No_Uniprotmatch	No_Description,Putative uncharacterized protein {ECO:0000313|EMBL:EEN50354.1}	-1.1313542058091202	DOWN
estExt_fgenesh1_pg.C_200150	NvERTx.4.141750,NvERTx.4.141751,NvERTx.4.203400,NvERTx.4.204831,NvERTx.4.204836	4.0	4.0	A0A1S3IVF6_LINUN,No_Uniprotmatch,Q8IV36	No_Description,P2X purinoceptor 7-like {ECO:0000313|RefSeq:XP_013401529.1},Protein HID1	-1.75730551675565	DOWN
estExt_fgenesh1_pg.C_2180011	NvERTx.4.60358,NvERTx.4.60359	3.0	3.0	No_Uniprotmatch,P27921	No_Description,Transcription factor jun-D	-1.5093799736082198	DOWN
estExt_fgenesh1_pg.C_2180012	NvERTx.4.155242	8.0	2.0	No_Uniprotmatch	No_Description	-1.04395742995411	DOWN
estExt_fgenesh1_pg.C_2180013	NvERTx.4.155241,NvERTx.4.155243,NvERTx.4.155244,NvERTx.4.155245,NvERTx.4.155246,NvERTx.4.155247,NvERTx.4.155248,NvERTx.4.18013	5.0	2.0	No_Uniprotmatch,Q3U481,Q6NUT3	Major facilitator superfamily domain-containing protein 12,No_Description	-1.09946661029897	DOWN
estExt_fgenesh1_pg.C_230054	NvERTx.4.72500,NvERTx.4.72501,NvERTx.4.72502,NvERTx.4.72503	6.0	4.0	C3ZVW4_BRAFL	Putative uncharacterized protein {ECO:0000313|EMBL:EEN43325.1}	-1.34734431919063	DOWN
estExt_fgenesh1_pg.C_2360021	NvERTx.4.191263	7.0	7.0	No_Uniprotmatch	No_Description	-1.90554191816798	DOWN
estExt_fgenesh1_pg.C_240067	NvERTx.4.149621,NvERTx.4.149625,NvERTx.4.149626,NvERTx.4.59159,NvERTx.4.59164,NvERTx.4.83505	8.0	4.0	No_Uniprotmatch	No_Description	-1.14002754476406	DOWN
estExt_fgenesh1_pg.C_250068	NvERTx.4.131176,NvERTx.4.131177	2.0	8.0	A0A0P7BH29_9HYPO	Uncharacterized protein {ECO:0000313|EMBL:KPM39519.1}	-3.5907336354779904	DOWN
estExt_fgenesh1_pg.C_2540021	NvERTx.4.103635,NvERTx.4.103636,NvERTx.4.103637,NvERTx.4.103638,NvERTx.4.103639,NvERTx.4.103640,NvERTx.4.103641,NvERTx.4.103642,NvERTx.4.103644	3.0	8.0	No_Uniprotmatch	No_Description	-1.11159891259569	DOWN
estExt_fgenesh1_pg.C_300017	NvERTx.4.36733,NvERTx.4.36734	5.0	7.0	No_Uniprotmatch	No_Description	-1.70851970872942	DOWN
estExt_fgenesh1_pg.C_3190005	NvERTx.4.74419,NvERTx.4.74420	2.0	6.0	Q90839	Dickkopf-related protein 3	-1.15595300371897	DOWN
estExt_fgenesh1_pg.C_400086	NvERTx.4.52538,NvERTx.4.52539,NvERTx.4.52540,NvERTx.4.52541,NvERTx.4.52542,NvERTx.4.52543,NvERTx.4.52544,NvERTx.4.52546	9.0	3.0	No_Uniprotmatch	No_Description	-1.12416150531578	DOWN
estExt_fgenesh1_pg.C_40102	NvERTx.4.223042,NvERTx.4.22654,NvERTx.4.69056,NvERTx.4.69057,NvERTx.4.69058,NvERTx.4.69059,NvERTx.4.69060,NvERTx.4.69061	7.0	4.0	No_Uniprotmatch,Q9DAA6	Exosome complex component CSL4,No_Description	-1.08365520834181	DOWN
estExt_fgenesh1_pg.C_40109	NvERTx.4.173782,NvERTx.4.173783,NvERTx.4.173788,NvERTx.4.180200	1.0	3.0	No_Uniprotmatch,Q5R4C9	No_Description,Nuclear receptor-binding factor 2	-1.1618597712237801	DOWN
estExt_fgenesh1_pg.C_40840001						-2.4243911283031	DOWN
estExt_fgenesh1_pg.C_420045	NvERTx.4.126030,NvERTx.4.126033,NvERTx.4.126034,NvERTx.4.195475,NvERTx.4.195476,NvERTx.4.195479,NvERTx.4.213100	5.0	7.0	A0A015JTR6_9GLOM,No_Uniprotmatch,Q9NSU2,T2M7S4_HYDVU	No_Description,Three-prime repair exonuclease 1,Uncharacterized protein C20orf152 {ECO:0000313|EMBL:CDG67980.1},Uncharacterized protein {ECO:0000313|EMBL:EXX58459.1}	-1.0550240785925	DOWN
estExt_fgenesh1_pg.C_4660003	NvERTx.4.122181,NvERTx.4.178902,NvERTx.4.191801,NvERTx.4.196206,NvERTx.4.196207,NvERTx.4.196208,NvERTx.4.196209,NvERTx.4.204999,NvERTx.4.205000,NvERTx.4.205002,NvERTx.4.205004,NvERTx.4.225579	8.0	4.0	No_Uniprotmatch	No_Description	-1.59534050259985	DOWN
estExt_fgenesh1_pg.C_4670002	NvERTx.4.56266,NvERTx.4.58675,NvERTx.4.58676	3.0	3.0	B3RTL6_TRIAD,No_Uniprotmatch	No_Description,Predicted protein {ECO:0000313|EMBL:EDV26150.1}	-1.00601654806808	DOWN
estExt_fgenesh1_pg.C_470106	NvERTx.4.142356,NvERTx.4.155808,NvERTx.4.155816,NvERTx.4.155817,NvERTx.4.180518,NvERTx.4.185795,NvERTx.4.185797,NvERTx.4.206600,NvERTx.4.40136,NvERTx.4.40137,NvERTx.4.99125	3.0	2.0	No_Uniprotmatch,O66506,Q2RFW1	No_Description,Release factor glutamine methyltransferase {ECO:0000255|HAMAP-Rule:MF_02126}	-1.476771292079	DOWN
estExt_fgenesh1_pg.C_610108	NvERTx.4.140290,NvERTx.4.140291,NvERTx.4.140296,NvERTx.4.140312,NvERTx.4.222207,NvERTx.4.225268,NvERTx.4.2263	8.0	7.0	No_Uniprotmatch,Q9JHA8,Q9Y334	No_Description,von Willebrand factor A domain-containing protein 7	-1.88948722442011	DOWN
estExt_fgenesh1_pg.C_650034	NvERTx.4.227470,NvERTx.4.68225,NvERTx.4.68226	7.0	6.0	A0A087UDA0_9ARAC,A0A0R8I9V5_CARBN	Papilin {ECO:0000313|EMBL:KFM75339.1},TX-I {ECO:0000313|EMBL:AKU77028.1}	-2.65334102667352	DOWN
estExt_fgenesh1_pg.C_660024	NvERTx.4.146798,NvERTx.4.146799,NvERTx.4.5952	7.0	6.0	B3S004_TRIAD,W4XGB8_STRPU	Putative uncharacterized protein {ECO:0000313|EMBL:EDV23922.1},Uncharacterized protein {ECO:0000313|EnsemblMetazoa:SPU_002432-tr}	-1.1678826847156798	DOWN
estExt_fgenesh1_pg.C_660046	NvERTx.4.175970	9.0	3.0	P0DN66	Tereporin-Ca1 {ECO:0000305}	-1.06021146369678	DOWN
estExt_fgenesh1_pg.C_6700001	NvERTx.4.147655,NvERTx.4.147662,NvERTx.4.148861,NvERTx.4.148865,NvERTx.4.148867,NvERTx.4.148870	6.0	7.0	No_Uniprotmatch,Q28ZX3	No_Description,Polyadenylate-binding protein 2	-1.2611855150303	DOWN
estExt_fgenesh1_pg.C_670032	NvERTx.4.114430,NvERTx.4.114431,NvERTx.4.114441,NvERTx.4.114442,NvERTx.4.114443,NvERTx.4.114444,NvERTx.4.215655,NvERTx.4.7	6.0	7.0	No_Uniprotmatch,O70283,P87387,Q93097,Q98SN7	No_Description,Protein Wnt-2b,Protein Wnt-2b-A	-3.0171973204609	DOWN
estExt_fgenesh1_pg.C_70092	NvERTx.4.120701,NvERTx.4.120704,NvERTx.4.120705,NvERTx.4.80863	6.0	8.0	A0A1G1KZY5_9BACT,No_Uniprotmatch,X1MNW3_9ZZZZ	No_Description,Uncharacterized protein {ECO:0000313|EMBL:GAI19731.1},Uncharacterized protein {ECO:0000313|EMBL:OGW98431.1}	-1.2375513830833702	DOWN
estExt_fgenesh1_pg.C_710083	NvERTx.4.19605,NvERTx.4.196178,NvERTx.4.196179	1.0	4.0	No_Uniprotmatch,Q0IH10	E3 ubiquitin-protein ligase MARCH3,No_Description	-1.1168441748056699	DOWN
estExt_fgenesh1_pg.C_740099	NvERTx.4.206727,NvERTx.4.206742,NvERTx.4.215325,NvERTx.4.83407,NvERTx.4.83408,NvERTx.4.83409,NvERTx.4.83410,NvERTx.4.83411,NvERTx.4.83412,NvERTx.4.83413,NvERTx.4.83414,NvERTx.4.83415,NvERTx.4.83416,NvERTx.4.83417,NvERTx.4.83418,NvERTx.4.83419	1.0	8.0	B2RNN3,No_Uniprotmatch	Complement C1q and tumor necrosis factor-related protein 9B,No_Description	-1.09054987162112	DOWN
estExt_fgenesh1_pg.C_80004	NvERTx.4.154728,NvERTx.4.154730	4.0	1.0	No_Uniprotmatch	No_Description	-1.15443723918283	DOWN
estExt_fgenesh1_pg.C_910028	NvERTx.4.181105,NvERTx.4.181106,NvERTx.4.181107	6.0	5.0	No_Uniprotmatch	No_Description	-1.00641362962388	DOWN
estExt_fgenesh1_pm.C_1290009	NvERTx.4.107056,NvERTx.4.107057,NvERTx.4.107058,NvERTx.4.107059	6.0	2.0	No_Uniprotmatch,Q04887	No_Description,Transcription factor SOX-9	-1.38113836450434	DOWN
estExt_fgenesh1_pm.C_20015	NvERTx.4.172426,NvERTx.4.172427,NvERTx.4.223700,NvERTx.4.6581	6.0	4.0	No_Uniprotmatch,Q5R606,Q94738	97 kDa heat shock protein,Heat shock protein 105 kDa,No_Description	-1.15949069032768	DOWN
estExt_fgenesh1_pm.C_220004	NvERTx.4.17153,NvERTx.4.215395,NvERTx.4.229833,NvERTx.4.50198,NvERTx.4.50835,NvERTx.4.50836,NvERTx.4.86446,NvERTx.4.86451	8.0	7.0	No_Uniprotmatch,Q28HF8,Q5PT53,Q9DBU0	No_Description,Sodium/bile acid cotransporter 7,Transmembrane 9 superfamily member 1	-1.19382547222902	DOWN
estExt_fgenesh1_pm.C_2300006	NvERTx.4.95066,NvERTx.4.95067	2.0	2.0	Q8R885,Q9SZ30	chloroplastic,Imidazole glycerol phosphate synthase hisHF,Imidazole glycerol phosphate synthase subunit HisF {ECO:0000255|HAMAP-Rule:MF_01013}	-1.13213167516926	DOWN
estExt_fgenesh1_pm.C_530001	NvERTx.4.219905,NvERTx.4.225433,NvERTx.4.59627	1.0	8.0	No_Uniprotmatch,P13903	No_Description,Twist-related protein	-4.35585133794108	DOWN
estExt_fgenesh1_pm.C_90016	NvERTx.4.215983,NvERTx.4.74622,NvERTx.4.74623	1.0	3.0	No_Uniprotmatch,Q92113	20 lyase,No_Description,Steroid 17-alpha-hydroxylase/17	-2.8424343556837797	DOWN
estExt_gwp.C_10237	NvERTx.4.153525,NvERTx.4.153526,NvERTx.4.198889,NvERTx.4.198891,NvERTx.4.198893,NvERTx.4.198894,NvERTx.4.198897,NvERTx.4.198901,NvERTx.4.198907	6.0	5.0	B5DFC9,No_Uniprotmatch,P01133,P14543,Q61554,Q9JJZ5	Epidermal growth factor-like protein 6,Fibrillin-1,Nidogen-1,Nidogen-2,No_Description,Pro-epidermal growth factor	-1.1606247325947099	DOWN
estExt_gwp.C_10650	NvERTx.4.10567,NvERTx.4.62210,NvERTx.4.62211,NvERTx.4.62212,NvERTx.4.62213,NvERTx.4.62214	5.0	1.0	No_Uniprotmatch,Q6INX4	Mitochondrial enolase superfamily member 1,No_Description	-1.0146198572123601	DOWN
estExt_gwp.C_1170009	NvERTx.4.224586,NvERTx.4.228082,NvERTx.4.80873	1.0	7.0	No_Uniprotmatch,Q8BKG4,Q9DEB5	Frizzled-10,Frizzled-10-A,No_Description	-1.3734868641563898	DOWN
estExt_gwp.C_1570016	NvERTx.4.108909,NvERTx.4.108910,NvERTx.4.108911,NvERTx.4.44892	6.0	6.0	Q9HAY6,Q9I993,Q9JJS6	15'-dioxygenase,Beta,beta-carotene 15	-1.22626128343262	DOWN
estExt_gwp.C_30479	NvERTx.4.56071,NvERTx.4.56072,NvERTx.4.56073	5.0	4.0	P24257,P28094	Protein Wnt-1	-2.27586135940443	DOWN
estExt_gwp.C_3900053	NvERTx.4.113467,NvERTx.4.113468,NvERTx.4.113469,NvERTx.4.113470,NvERTx.4.121382,NvERTx.4.121383,NvERTx.4.121384,NvERTx.4.121386	4.0	3.0	A3KGZ2,P25931,Q28C22,Q9VQQ9	2-oxoglutarate and iron-dependent oxygenase domain-containing protein 2,Exocyst complex component 2,RYamide receptor {ECO:0000303|PubMed:21704020}	-1.32902132533753	DOWN
estExt_gwp.C_3920001	NvERTx.4.181582,NvERTx.4.181583,NvERTx.4.181584,NvERTx.4.181586,NvERTx.4.181587,NvERTx.4.181588,NvERTx.4.181589,NvERTx.4.181590,NvERTx.4.181591,NvERTx.4.181592,NvERTx.4.181593,NvERTx.4.181594,NvERTx.4.181595,NvERTx.4.181596	3.0	2.0	A0A139HIR8_9PEZI,No_Uniprotmatch,P82808,Q06210,Q4KMC4,Q9Z2Z9	Glutamine--fructose-6-phosphate aminotransferase [isomerizing] 1,Glutamine--fructose-6-phosphate aminotransferase [isomerizing] 2,No_Description,Uncharacterized protein {ECO:0000313|EMBL:KXT02277.1}	-1.09927692237373	DOWN
estExt_gwp.C_4100044	NvERTx.4.148988,NvERTx.4.148989,NvERTx.4.148990,NvERTx.4.148991,NvERTx.4.148992,NvERTx.4.148993,NvERTx.4.148994	6.0	5.0	Q5R7B8,Q6DFF6,Q9NXS3	Kelch-like protein 20,Kelch-like protein 28	-1.0421328540195	DOWN
estExt_gwp.C_5670004	NvERTx.4.164686,NvERTx.4.164687	6.0	1.0	Q13825	mitochondrial,Methylglutaconyl-CoA hydratase	-1.03213847479807	DOWN
estExt_gwp.C_6970009	NvERTx.4.163119,NvERTx.4.81632	7.0	5.0	No_Uniprotmatch,Q17G75	Adenylosuccinate synthetase {ECO:0000255|HAMAP-Rule:MF_03125},No_Description	-1.41235194180667	DOWN
estExt_gwp.C_750035	NvERTx.4.215418,NvERTx.4.219535,NvERTx.4.61085,NvERTx.4.87797	7.0	4.0	No_Uniprotmatch,P53690,Q499S5	Matrix metalloproteinase-14,No_Description,Stromelysin-3	-1.2515081947333602	DOWN
estExt_gwp.C_840164	NvERTx.4.109733,NvERTx.4.109734,NvERTx.4.130429,NvERTx.4.137368,NvERTx.4.137369,NvERTx.4.149774,NvERTx.4.170147,NvERTx.4.170148,NvERTx.4.170149,NvERTx.4.170150,NvERTx.4.170159,NvERTx.4.170173,NvERTx.4.170174,NvERTx.4.205447,NvERTx.4.205448,NvERTx.4.212358,NvERTx.4.225033,NvERTx.4.83656	5.0	4.0	N/A,No_Uniprotmatch,P82251,Q8MH63,Q9N1R6,Q9UM01	#ERROR!	-1.52624560355608	DOWN
fgenesh1_pg.scaffold_111000021	NvERTx.4.158087,NvERTx.4.158088,NvERTx.4.158089,NvERTx.4.158090,NvERTx.4.158091,NvERTx.4.158092,NvERTx.4.158093,NvERTx.4.158094,NvERTx.4.158095,NvERTx.4.158096,NvERTx.4.158097,NvERTx.4.4828	1.0	6.0	A0A069DLV7_9CNID,A0A0D3QS97,A0A0D3QS98,No_Uniprotmatch,Q6P988	No_Description,NotumA protein {ECO:0000313|EMBL:JAC84933.1},Palmitoleoyl-protein carboxylesterase NOTUM {ECO:0000305},Palmitoleoyl-protein carboxylesterase notum1' {ECO:0000250|UniProtKB:Q6P988},Palmitoleoyl-protein carboxylesterase notum2 {ECO:0000250|UniProtKB:Q6P988}	-1.06831682707633	DOWN
fgenesh1_pg.scaffold_114000048	NvERTx.4.153712,NvERTx.4.230717,NvERTx.4.3867	7.0	8.0	A0A1F2QLT4_9BACT,No_Uniprotmatch	No_Description,Uncharacterized protein {ECO:0000313|EMBL:OFV82894.1}	-3.03759871552391	DOWN
fgenesh1_pg.scaffold_119000033	NvERTx.4.91637,NvERTx.4.91638,NvERTx.4.91639	5.0	6.0	P00374	Dihydrofolate reductase	-1.1214478115357	DOWN
fgenesh1_pg.scaffold_119000075	NvERTx.4.57432,NvERTx.4.57433,NvERTx.4.65864,NvERTx.4.65865	8.0	7.0	No_Uniprotmatch,Q0AKB3	Chaperone protein DnaJ {ECO:0000255|HAMAP-Rule:MF_01152},No_Description	-1.1548840000868301	DOWN
fgenesh1_pg.scaffold_123000017	NvERTx.4.182177,NvERTx.4.182178,NvERTx.4.187808,NvERTx.4.194780,NvERTx.4.194783,NvERTx.4.194789,NvERTx.4.197291,NvERTx.4.197292,NvERTx.4.197293,NvERTx.4.197294,NvERTx.4.197295,NvERTx.4.197300,NvERTx.4.197979,NvERTx.4.96666	8.0	7.0	No_Uniprotmatch	No_Description	-2.05130739913327	DOWN
fgenesh1_pg.scaffold_127000048	NvERTx.4.221240,NvERTx.4.51384	6.0	8.0	No_Uniprotmatch	No_Description	-1.07494970264997	DOWN
fgenesh1_pg.scaffold_128000033	NvERTx.4.107089,NvERTx.4.107090	8.0	7.0	No_Uniprotmatch,Q6GQT0	Dual specificity protein phosphatase CDC14A,No_Description	-1.0610625364275301	DOWN
fgenesh1_pg.scaffold_136000021	NvERTx.4.24664			No_Uniprotmatch	No_Description	-2.2347122355717595	DOWN
fgenesh1_pg.scaffold_14000001	NvERTx.4.110524,NvERTx.4.110525	2.0	6.0	Q8BG58,Q9NXG6	Transmembrane prolyl 4-hydroxylase	-3.4958569535579698	DOWN
fgenesh1_pg.scaffold_14000153	NvERTx.4.113758,NvERTx.4.209913,NvERTx.4.225186	1.0	8.0	A0A1R0HDT6_9BURK,Q68AP4	ECO:0000312|EMBL:BAD37143.1},N-substituted formamide deformylase {ECO:0000303|PubMed:15358859,Uncharacterized protein {ECO:0000313|EMBL:OLY96655.1}	-1.97300937751878	DOWN
fgenesh1_pg.scaffold_1416000003						-1.06498721244875	DOWN
fgenesh1_pg.scaffold_144000033	NvERTx.4.222671,NvERTx.4.62508	6.0	8.0	No_Uniprotmatch,P58912	DELTA-alicitoxin-Pse2b {ECO:0000303|PubMed:22683676},No_Description	-1.19335414368462	DOWN
fgenesh1_pg.scaffold_145000033	NvERTx.4.45142	8.0	8.0	Q8R100	Protein FAM26E	-1.0408122157658701	DOWN
fgenesh1_pg.scaffold_150000046	NvERTx.4.49328,NvERTx.4.49329,NvERTx.4.49330	5.0	8.0	N/A,No_Uniprotmatch,Q9NP95	Fibroblast growth factor 20,N/A,No_Description	-2.5112230826974704	DOWN
fgenesh1_pg.scaffold_154000027	NvERTx.4.70187,NvERTx.4.70188	9.0	8.0	No_Uniprotmatch,O57422	Melanopsin-B,No_Description	-2.01531943004652	DOWN
fgenesh1_pg.scaffold_1557000001						-2.5058395146764703	DOWN
fgenesh1_pg.scaffold_156000010	NvERTx.4.59146	2.0	6.0	No_Uniprotmatch	No_Description	-3.4087099814965294	DOWN
fgenesh1_pg.scaffold_169000004	NvERTx.4.98446,NvERTx.4.98447	5.0	6.0	A0A118K320_CYNCS,No_Uniprotmatch	No_Description,Uncharacterized protein {ECO:0000313|EMBL:KVI05250.1}	-5.152250556506201	DOWN
fgenesh1_pg.scaffold_1748000001	NvERTx.4.154731,NvERTx.4.154732	4.0		No_Uniprotmatch	No_Description	-1.26340583064345	DOWN
fgenesh1_pg.scaffold_19000032	NvERTx.4.118211,NvERTx.4.118212,NvERTx.4.184981,NvERTx.4.184983,NvERTx.4.184984,NvERTx.4.184985,NvERTx.4.184986,NvERTx.4.184987	6.0	8.0	No_Uniprotmatch,P54422	Gamma-glutamyltranspeptidase,No_Description	-1.03729067866501	DOWN
fgenesh1_pg.scaffold_19000073	NvERTx.4.73613,NvERTx.4.73614,NvERTx.4.73615	1.0	8.0	No_Uniprotmatch,O70306,Q96SF7	No_Description,T-box transcription factor TBX15	-3.2545607630534796	DOWN
fgenesh1_pg.scaffold_1902000003						-1.40923449214341	DOWN
fgenesh1_pg.scaffold_197000032	NvERTx.4.214303,NvERTx.4.232293,NvERTx.4.99947,NvERTx.4.99948,NvERTx.4.99949	1.0	8.0	No_Uniprotmatch,O42574	Beta-1 adrenergic receptor,No_Description	-1.2124200570765702	DOWN
fgenesh1_pg.scaffold_1996000002	NvERTx.4.145808,NvERTx.4.145809	3.0	3.0	No_Uniprotmatch	No_Description	-1.26897685434505	DOWN
fgenesh1_pg.scaffold_20000017	NvERTx.4.162374,NvERTx.4.162375	8.0	7.0	No_Uniprotmatch	No_Description	-1.31091106172929	DOWN
fgenesh1_pg.scaffold_206000001	NvERTx.4.70106,NvERTx.4.70107,NvERTx.4.70108	5.0	8.0	No_Uniprotmatch,O77564,Q9HBA9	Glutamate carboxypeptidase 2,No_Description,Putative N-acetylated-alpha-linked acidic dipeptidase	-1.32350793934154	DOWN
fgenesh1_pg.scaffold_212000021	NvERTx.4.75055,NvERTx.4.75056,NvERTx.4.75057	3.0	6.0	A0A1C3RBU8_9RHIZ	Uncharacterized protein {ECO:0000313|EMBL:SCA54756.1}	-1.20884275026294	DOWN
fgenesh1_pg.scaffold_2240000001						-2.86514529604105	DOWN
fgenesh1_pg.scaffold_224000012	NvERTx.4.180360,NvERTx.4.213276	5.0	6.0	No_Uniprotmatch,Q5BL44	No_Description,Sodium-dependent phosphate transporter 1	-1.02808151052705	DOWN
fgenesh1_pg.scaffold_2257000001	NvERTx.4.183527,NvERTx.4.183528	6.0	4.0	No_Uniprotmatch	No_Description	-1.5746487296104101	DOWN
fgenesh1_pg.scaffold_227000026	NvERTx.4.105692,NvERTx.4.105702,NvERTx.4.208113,NvERTx.4.222642,NvERTx.4.233347,NvERTx.4.92259,NvERTx.4.92260,NvERTx.4.92261,NvERTx.4.92263,NvERTx.4.92264	3.0	6.0	A0A146NRU9_FUNHE,C3YJ01_BRAFL,I1EP56_AMPQE,No_Uniprotmatch,R7UVL8_CAPTE,W4YZW9_STRPU	ECO:0000313|EnsemblMetazoa:CapteP216620},No_Description,Putative uncharacterized protein {ECO:0000313|EMBL:EEN59663.1},Tesmin/TSO1 CXC domain {ECO:0000313|EMBL:JAQ34493.1},Uncharacterized protein {ECO:0000313|EMBL:ELU07992.1,Uncharacterized protein {ECO:0000313|EnsemblMetazoa:PAC:15705505},Uncharacterized protein {ECO:0000313|EnsemblMetazoa:SPU_021402-tr}	-1.1441157182455701	DOWN
fgenesh1_pg.scaffold_237000023	NvERTx.4.34330	6.0	6.0	P25291	Pancreatic secretory granule membrane major glycoprotein GP2	-4.59514657428425	DOWN
fgenesh1_pg.scaffold_29000065	NvERTx.4.143243,NvERTx.4.143244	7.0	3.0	No_Uniprotmatch,O88495	Melatonin-related receptor,No_Description	-2.9525274346679597	DOWN
fgenesh1_pg.scaffold_30000069	NvERTx.4.13442,NvERTx.4.22090,NvERTx.4.45259			No_Uniprotmatch	No_Description	-1.64257568062679	DOWN
fgenesh1_pg.scaffold_30000172	NvERTx.4.32411	8.0	1.0	Q06AU5	Ras-related protein Rab-32	-1.2802835661587502	DOWN
fgenesh1_pg.scaffold_318000002	NvERTx.4.194911,NvERTx.4.194912,NvERTx.4.194913,NvERTx.4.20783,NvERTx.4.26592,NvERTx.4.26593	7.0	7.0	No_Uniprotmatch,Q5ZJ08,Q6TGS6	cytoplasmic,No_Description,Tyrosine--tRNA ligase	-1.19654062244246	DOWN
fgenesh1_pg.scaffold_328000009	NvERTx.4.193197,NvERTx.4.193198,NvERTx.4.193200,NvERTx.4.66757	6.0	6.0	No_Uniprotmatch	No_Description	-3.46362995967875	DOWN
fgenesh1_pg.scaffold_37000102	NvERTx.4.119414,NvERTx.4.119427,NvERTx.4.119428,NvERTx.4.119429,NvERTx.4.119430,NvERTx.4.119431,NvERTx.4.119432	6.0	1.0	A0A131Z3D4_RHIAP,No_Uniprotmatch,P81069	beta {ECO:0000313|EMBL:JAP85923.1},GA-binding protein subunit beta-2,GA-binding protein transcription factor,No_Description	-1.2667706226731001	DOWN
fgenesh1_pg.scaffold_3768000001	NvERTx.4.195777,NvERTx.4.195780,NvERTx.4.212350	2.0	6.0	K1PWB2_CRAGI,No_Uniprotmatch	No_Description,Uncharacterized protein {ECO:0000313|EMBL:EKC28627.1}	-1.81341795572797	DOWN
fgenesh1_pg.scaffold_4000234	NvERTx.4.182683,NvERTx.4.182684,NvERTx.4.182685,NvERTx.4.182688,NvERTx.4.182689	6.0	4.0	No_Uniprotmatch,Q9P2Z0	No_Description,THAP domain-containing protein 10	-5.15334358004547	DOWN
fgenesh1_pg.scaffold_4000248	NvERTx.4.229766,NvERTx.4.68252,NvERTx.4.68253	8.0	4.0	No_Uniprotmatch,Q8N4L1	No_Description,Transmembrane protein 151A	-1.2659821822704298	DOWN
fgenesh1_pg.scaffold_498000005						-1.8478690615170401	DOWN
fgenesh1_pg.scaffold_5219000001	NvERTx.4.126783,NvERTx.4.126786,NvERTx.4.126787	8.0	6.0	No_Uniprotmatch	No_Description	-1.3608341865394198	DOWN
fgenesh1_pg.scaffold_5311000001	NvERTx.4.198892,NvERTx.4.66949,NvERTx.4.66951	6.0	1.0	No_Uniprotmatch,P07522	No_Description,Pro-epidermal growth factor	-1.14199073539611	DOWN
fgenesh1_pg.scaffold_55000039	NvERTx.4.90474,NvERTx.4.90475,NvERTx.4.90476,NvERTx.4.90477,NvERTx.4.90478,NvERTx.4.90479,NvERTx.4.90480	1.0	7.0	No_Uniprotmatch,Q0C406	No_Description,Tryptophanase {ECO:0000255|HAMAP-Rule:MF_00544}	-3.6161861147677796	DOWN
fgenesh1_pg.scaffold_58000086	NvERTx.4.233194,NvERTx.4.29329,NvERTx.4.40416		6.0	No_Uniprotmatch,Q9U6Y3	GFP-like fluorescent chromoprotein cFP484,No_Description	-1.27866628070921	DOWN
fgenesh1_pg.scaffold_585000004	NvERTx.4.194936,NvERTx.4.223352	9.0	1.0	No_Uniprotmatch,Q86XT4	E3 ubiquitin-protein ligase TRIM50,No_Description	-1.2117830343171399	DOWN
fgenesh1_pg.scaffold_64000040	NvERTx.4.119388,NvERTx.4.119389,NvERTx.4.119398,NvERTx.4.209560,NvERTx.4.219923,NvERTx.4.221884,NvERTx.4.230387	2.0	3.0	A0A1D2NFK8_ORCCI,No_Uniprotmatch	No_Description,Paternally-expressed protein {ECO:0000313|EMBL:ODN03756.1}	-1.12379473198943	DOWN
fgenesh1_pg.scaffold_64000065	NvERTx.4.218574,NvERTx.4.31274,NvERTx.4.31275	7.0	6.0	No_Uniprotmatch,Q16KR1_AEDAE	AAEL012909-PA {ECO:0000313|EMBL:EAT34889.1},No_Description	-4.2031238916561	DOWN
fgenesh1_pg.scaffold_65000066	NvERTx.4.36260	8.0	6.0	A0A0R8I9V5_CARBN	TX-I {ECO:0000313|EMBL:AKU77028.1}	-1.07468042953135	DOWN
fgenesh1_pg.scaffold_68000070	NvERTx.4.218018,NvERTx.4.31536,NvERTx.4.31537,NvERTx.4.9432		6.0	No_Uniprotmatch,P08012	No_Description,Repetitive proline-rich cell wall protein 1	-2.87455653681935	DOWN
fgenesh1_pg.scaffold_6942000001						-1.04838674383932	DOWN
fgenesh1_pg.scaffold_699000003	NvERTx.4.53790	6.0	6.0	Q60614	Adenosine receptor A2b	-2.0550715100142	DOWN
fgenesh1_pg.scaffold_7000146	NvERTx.4.106227,NvERTx.4.106229,NvERTx.4.106230,NvERTx.4.151380,NvERTx.4.23770,NvERTx.4.76611,NvERTx.4.76612,NvERTx.4.76615	8.0	4.0	A0A146SN99_FUNHE,A0A1A8L5F8_9TELE,No_Uniprotmatch,Q09575	No_Description,Polyprotein {ECO:0000313|EMBL:JAQ82069.1},Uncharacterized protein K02A2.6,Uncharacterized protein {ECO:0000313|EMBL:SBR39882.1}	-2.64866638185469	DOWN
fgenesh1_pg.scaffold_71000030						-1.3237933502425299	DOWN
fgenesh1_pg.scaffold_7143000001						-2.0375605917327198	DOWN
fgenesh1_pg.scaffold_73000001	NvERTx.4.92557		6.0	No_Uniprotmatch	No_Description	-2.4139500709426605	DOWN
fgenesh1_pg.scaffold_73000005	NvERTx.4.105634	4.0	4.0	Q6PF45	Vesicular inhibitory amino acid transporter	-1.1538803577021102	DOWN
fgenesh1_pg.scaffold_73000079						-1.0765159555417099	DOWN
fgenesh1_pg.scaffold_7437000001						-4.12639901903215	DOWN
fgenesh1_pg.scaffold_75000090	NvERTx.4.230216,NvERTx.4.38717,NvERTx.4.94587,NvERTx.4.94589	9.0	6.0	A8C9L8_MONCP,No_Uniprotmatch	Beta gamma crystallin isoform 8 {ECO:0000313|EMBL:ABV24983.1},No_Description	-1.6969618023291102	DOWN
fgenesh1_pg.scaffold_8483000001						-6.762159133037809	DOWN
fgenesh1_pg.scaffold_85000074	NvERTx.4.135681,NvERTx.4.212509,NvERTx.4.215598,NvERTx.4.224347,NvERTx.4.78704	5.0	6.0	No_Uniprotmatch,Q5SZK8,Q6NVD0,Q9GV77	Extracellular matrix protein 3,FRAS1-related extracellular matrix protein 2,No_Description	-1.06718097942846	DOWN
fgenesh1_pg.scaffold_8547000001						-1.1168954658638401	DOWN
fgenesh1_pg.scaffold_86000029	NvERTx.4.125703,NvERTx.4.219821	8.0	8.0	Q5QD04,Q923Y3	Trace amine-associated receptor 8b,Trace amine-associated receptor 9	-1.7631293158417498	DOWN
fgenesh1_pg.scaffold_8685000001	NvERTx.4.154581,NvERTx.4.154588,NvERTx.4.154589,NvERTx.4.154591,NvERTx.4.154593,NvERTx.4.154594,NvERTx.4.154597,NvERTx.4.154598,NvERTx.4.154599,NvERTx.4.154600,NvERTx.4.154601,NvERTx.4.154602,NvERTx.4.154603,NvERTx.4.154604,NvERTx.4.154605,NvERTx.4.154606,NvERTx.4.154607,NvERTx.4.169996,NvERTx.4.169997,NvERTx.4.169998,NvERTx.4.169999,NvERTx.4.170000	4.0	5.0	No_Uniprotmatch	No_Description	-1.03665212778922	DOWN
fgenesh1_pg.scaffold_87000008	NvERTx.4.154884,NvERTx.4.154886,NvERTx.4.154890,NvERTx.4.154891,NvERTx.4.173099,NvERTx.4.173100,NvERTx.4.173102,NvERTx.4.173103,NvERTx.4.173105,NvERTx.4.173106,NvERTx.4.173108,NvERTx.4.173109,NvERTx.4.173111,NvERTx.4.224203,NvERTx.4.78444,NvERTx.4.78446	6.0	8.0	A6H584,No_Uniprotmatch,O42163,P13944,P32018,Q8VHI5,Q99715	Cochlin,Collagen alpha-1(XII) chain,Collagen alpha-1(XIV) chain,Collagen alpha-5(VI) chain,No_Description,Vitrin	-1.6794944297292802	DOWN
fgenesh1_pg.scaffold_900000002	NvERTx.4.81179,NvERTx.4.81180,NvERTx.4.81181	1.0	8.0	O60258	Fibroblast growth factor 17	-1.82662459826764	DOWN
fgenesh1_pg.scaffold_90000010	NvERTx.4.105857,NvERTx.4.105862,NvERTx.4.130000,NvERTx.4.130009,NvERTx.4.130010,NvERTx.4.130011,NvERTx.4.130013,NvERTx.4.130014,NvERTx.4.130015,NvERTx.4.130016,NvERTx.4.130017,NvERTx.4.130018,NvERTx.4.187574,NvERTx.4.187576,NvERTx.4.187577,NvERTx.4.187579,NvERTx.4.187582	4.0	5.0	C3YBD4_BRAFL,No_Uniprotmatch,Q6DFV8,Q8N2E2	No_Description,Putative uncharacterized protein {ECO:0000313|EMBL:EEN62291.1},von Willebrand factor D and EGF domain-containing protein	-1.15851497059135	DOWN
fgenesh1_pg.scaffold_9000007	NvERTx.4.156624,NvERTx.4.156625,NvERTx.4.156642	2.0	6.0	O00339	Matrilin-2	-1.08823859518411	DOWN
fgenesh1_pg.scaffold_9000153	NvERTx.4.107869,NvERTx.4.86664	3.0	6.0	P81660	skeletal muscle,Troponin C	-2.43267916590941	DOWN
fgenesh1_pg.scaffold_93000061	NvERTx.4.69407	1.0	5.0	A0A0R8I9V5_CARBN	TX-I {ECO:0000313|EMBL:AKU77028.1}	-2.11213474833839	DOWN
fgenesh1_pm.scaffold_110000004	NvERTx.4.213680,NvERTx.4.220465,NvERTx.4.52975,NvERTx.4.52976	1.0	6.0	No_Uniprotmatch,O35137,Q4LAL6,Q96QS3	Homeobox protein ARX,Homeobox protein aristaless-like 4,No_Description	-2.3807715253699704	DOWN
fgenesh1_pm.scaffold_189000003						-1.43193482992481	DOWN
fgenesh1_pm.scaffold_4000005	NvERTx.4.213801,NvERTx.4.225376,NvERTx.4.7950,NvERTx.4.82731,NvERTx.4.8908	7.0	4.0	D3Z8N4,No_Uniprotmatch,O94889,Q16RL8,Q9UH77	Kelch-like protein 18,Kelch-like protein 20,Kelch-like protein 3,Kelch-like protein diablo {ECO:0000250|UniProtKB:Q9VUU5},No_Description	-1.2237636169355601	DOWN
fgenesh1_pm.scaffold_67000004	NvERTx.4.210465,NvERTx.4.53729	5.0	6.0	Q5TW90,Q9Y106	Protein mab-21,Protein mab-21-like	-1.0583540813037	DOWN
fgenesh1_pm.scaffold_73000006	NvERTx.4.118856,NvERTx.4.15838,NvERTx.4.15839,NvERTx.4.203561,NvERTx.4.203562,NvERTx.4.203563,NvERTx.4.203564,NvERTx.4.203565,NvERTx.4.203566,NvERTx.4.203568,NvERTx.4.203569,NvERTx.4.203573,NvERTx.4.210156,NvERTx.4.22700,NvERTx.4.22991,NvERTx.4.22992,NvERTx.4.22993,NvERTx.4.33525,NvERTx.4.3714,NvERTx.4.3715	5.0	4.0	No_Uniprotmatch,P31421,P91685,Q09630,Q14BI2,Q68EF4,Q863I4,Q9QYS2	Metabotropic glutamate receptor,Metabotropic glutamate receptor 2,Metabotropic glutamate receptor 3,Metabotropic glutamate receptor 4,Metabotropic glutamate receptor 6,No_Description,Probable metabotropic glutamate receptor mgl-1	-1.18902252568291	DOWN
fgsh_est.C_scaffold_101000005	NvERTx.4.120091,NvERTx.4.219805,NvERTx.4.51310,NvERTx.4.51311,NvERTx.4.51312,NvERTx.4.51313	4.0	6.0	A0A1J1I8J3_9DIPT,No_Uniprotmatch,W8AYY1_CERCA	isoform A {ECO:0000313|EMBL:CRK96584.1},CLUMA_CG010074,No_Description,Platelet-derived growth factor subunit A {ECO:0000313|EMBL:JAB86126.1}	-1.37164292411206	DOWN
fgsh_est.C_scaffold_1457000001						-1.26777610802625	DOWN
fgsh_est.C_scaffold_58000012	NvERTx.4.150789,NvERTx.4.150790,NvERTx.4.150791	4.0	1.0	Q80UA9,Q9Y5U4	Insulin-induced gene 2 protein	-1.05683638076122	DOWN
gw.1.126.1	NvERTx.4.198899,NvERTx.4.198902	6.0	1.0	No_Uniprotmatch,Q9TV36	Fibrillin-1,No_Description	-1.4062002727839602	DOWN
gw.1.343.1						-1.3851660951751998	DOWN
gw.1.495.1	NvERTx.4.198895,NvERTx.4.66950	4.0	5.0	No_Uniprotmatch,P35555	Fibrillin-1,No_Description	-1.2444947716186898	DOWN
gw.11.164.1	NvERTx.4.52657			No_Uniprotmatch	No_Description	-1.1670357595148202	DOWN
gw.114.58.1	NvERTx.4.181911,NvERTx.4.181912,NvERTx.4.75590,NvERTx.4.75591,NvERTx.4.75592,NvERTx.4.75593,NvERTx.4.75594,NvERTx.4.75595,NvERTx.4.75596,NvERTx.4.75597,NvERTx.4.75598	1.0	3.0	No_Uniprotmatch,P97348,Q22038,Q9Z1Y0	No_Description,Ras-like GTP-binding protein rhoA,Rho-related GTP-binding protein RhoD,Rho-related GTP-binding protein RhoV	-1.6664527670848701	DOWN
gw.1156.2.1						-1.9466081536904098	DOWN
gw.116.69.1	NvERTx.4.168079,NvERTx.4.168080,NvERTx.4.168081,NvERTx.4.168082,NvERTx.4.168083,NvERTx.4.168084,NvERTx.4.168085,NvERTx.4.168086,NvERTx.4.51818,NvERTx.4.51820,NvERTx.4.51821	1.0	6.0	No_Uniprotmatch,Q566X8,Q91ZK4	Diencephalon/mesencephalon homeobox protein 1,Diencephalon/mesencephalon homeobox protein 1-B,No_Description	-2.12371702859736	DOWN
gw.117.128.1	NvERTx.4.57705	5.0	1.0	Q9D119	Protein phosphatase 1 regulatory subunit 27	-1.31756100504105	DOWN
gw.127.3.1	NvERTx.4.133223,NvERTx.4.133224,NvERTx.4.133225	5.0	6.0	Q8IWF2	FAD-dependent oxidoreductase domain-containing protein 2	-1.23345971070911	DOWN
gw.15.184.1	NvERTx.4.220026,NvERTx.4.227221	1.0	4.0	A2RU54,P53547	Homeobox protein HMX2,Homeobox protein ceh-1	-5.28922940643975	DOWN
gw.1633.4.1	NvERTx.4.191290,NvERTx.4.191291,NvERTx.4.191296,NvERTx.4.191299	9.0	1.0	Q01974	Tyrosine-protein kinase transmembrane receptor ROR2	-1.22462954443322	DOWN
gw.172.108.1	NvERTx.4.73033,NvERTx.4.73034,NvERTx.4.73035	6.0	7.0	No_Uniprotmatch,Q6PAQ4,Q757I9	No_Description,RNA exonuclease 4	-1.4428271871378202	DOWN
gw.200.49.1	NvERTx.4.153688,NvERTx.4.153689,NvERTx.4.153690	5.0	8.0	Q7RTU0	Transcription factor 24	-2.2500184873515896	DOWN
gw.2465.2.1						-2.01036867603209	DOWN
gw.294.25.1	NvERTx.4.93149,NvERTx.4.93151	1.0	8.0	No_Uniprotmatch,Q5F336	Metallo-beta-lactamase domain-containing protein 2,No_Description	-1.1115916558418701	DOWN
gw.294.92.1	NvERTx.4.69217,NvERTx.4.69218,NvERTx.4.69220	3.0	7.0	O74549,Q6CSW8,Q9XVK5	NEDD8-conjugating enzyme UBC12,NEDD8-conjugating enzyme ubc-12,NEDD8-conjugating enzyme ubc12	-1.0184020841269201	DOWN
gw.31.152.1	NvERTx.4.119425,NvERTx.4.119426,NvERTx.4.225680,NvERTx.4.82944,NvERTx.4.82945,NvERTx.4.82946,NvERTx.4.82948	6.0	4.0	No_Uniprotmatch,Q9Y603	No_Description,Transcription factor ETV7	-1.3123378348378798	DOWN
gw.329.32.1	NvERTx.4.44834,NvERTx.4.44835,NvERTx.4.44836,NvERTx.4.44837	6.0	1.0	Q9Y2Y9	Krueppel-like factor 13	-1.71716097798224	DOWN
gw.36.42.1	NvERTx.4.159074,NvERTx.4.159076,NvERTx.4.159077,NvERTx.4.159079	8.0	7.0	No_Uniprotmatch,Q9N293	3-galactosyltransferase 5,Beta-1,No_Description	-1.20147303500342	DOWN
gw.3621.1.1	NvERTx.4.10540,NvERTx.4.131789,NvERTx.4.131790,NvERTx.4.153802,NvERTx.4.163484,NvERTx.4.163485,NvERTx.4.184712,NvERTx.4.188581,NvERTx.4.188586,NvERTx.4.35142,NvERTx.4.35143,NvERTx.4.78884,NvERTx.4.8652,NvERTx.4.8653	4.0	4.0	No_Uniprotmatch	No_Description	-1.03203673325529	DOWN
gw.48.1.1	NvERTx.4.169928,NvERTx.4.169929,NvERTx.4.169931,NvERTx.4.207952,NvERTx.4.218288,NvERTx.4.223673	8.0	4.0	D4Q9Z9_9CNID,No_Uniprotmatch,Q0ZZJ6,Q91132	A.superbus venom factor 1,Cobra venom factor,Complement component C3 {ECO:0000313|EMBL:BAJ05269.1},No_Description	-1.20043721286529	DOWN
gw.51.137.1	NvERTx.4.64399	6.0	7.0	O43597	Protein sprouty homolog 2	-3.5635039942107998	DOWN
gw.51.61.1	NvERTx.4.114233,NvERTx.4.114234,NvERTx.4.114235,NvERTx.4.114236,NvERTx.4.114238,NvERTx.4.114239,NvERTx.4.114240,NvERTx.4.210200,NvERTx.4.233606	6.0	6.0	No_Uniprotmatch,O73810,P97292	D(2) dopamine receptor,Histamine H2 receptor,No_Description	-1.05175379328294	DOWN
gw.51.96.1	NvERTx.4.55830	7.0	8.0	Q805B2	Fibroblast growth factor 8b	-5.619614325567781	DOWN
gw.53.120.1	NvERTx.4.210434,NvERTx.4.227945	1.0	6.0	P79782	Transcription factor 15	-1.6111598226691002	DOWN
gw.53.96.1	NvERTx.4.77300,NvERTx.4.77304,NvERTx.4.77308	1.0	7.0	Q62445,Q6BEB4	Transcription factor Sp4,Transcription factor Sp5	-1.93216465074808	DOWN
gw.56.183.1						-1.65068610517427	DOWN
gw.60.181.1	NvERTx.4.62952,NvERTx.4.62953,NvERTx.4.62954,NvERTx.4.62955,NvERTx.4.62956	9.0	8.0	No_Uniprotmatch,Q9NQX0	No_Description,Putative histone-lysine N-methyltransferase PRDM6	-1.08701301769971	DOWN
gw.600.25.1	NvERTx.4.21016,NvERTx.4.222980	6.0	7.0	No_Uniprotmatch,Q13637	No_Description,Ras-related protein Rab-32	-1.25159282739871	DOWN
gw.648.5.1	NvERTx.4.198906	9.0	5.0	P01133	Pro-epidermal growth factor	-1.6727356417125903	DOWN
gw.74.187.1	NvERTx.4.131560,NvERTx.4.45986	2.0	2.0	O24145,Q9LU36	4-coumarate--CoA ligase 1,4-coumarate--CoA ligase 4	-1.6725096546748999	DOWN
gw.79.4.1	NvERTx.4.179767	1.0	5.0	Q04892	Transcription factor SOX-14	-1.5952886461862201	DOWN
gw.81.118.1						-1.12372321764292	DOWN
gw.85.81.1	NvERTx.4.65970,NvERTx.4.65971,NvERTx.4.65972	6.0	8.0	P55112,P55115,Q9U3S9	Zinc metalloproteinase nas-15,Zinc metalloproteinase nas-4,Zinc metalloproteinase nas-6	-1.07506590913479	DOWN
gw.91.5.1	NvERTx.4.179597,NvERTx.4.179598,NvERTx.4.179599,NvERTx.4.223423	7.0	1.0	Q8HY87	Zinc phosphodiesterase ELAC protein 2	-1.09004615591486	DOWN
gw.980.4.1	NvERTx.4.195674			No_Uniprotmatch	No_Description	-1.1374631591545101	DOWN

## Sheet: annotation
JGI	NvERTx_ID	Description	GO	GOCC	GOBP	GOMF	Keywords	Mfuzz_R_Clust	Mfuzz_E_Clust	Uniprot_ID	Uniprot_Description	log2FoldChange	20hpa_U0126
e_gw.1.138.1	NvERTx.4.128757,NvERTx.4.128758,NvERTx.4.128759,NvERTx.4.128760,NvERTx.4.128761,NvERTx.4.128762,NvERTx.4.128763,NvERTx.4.128764,NvERTx.4.221434	Adhesion G-protein coupled receptor D1 {ECO:0000303|PubMed:25713288}	GO:0016021 // GO:0005886 // GO:0004930 // GO:0007166 // GO:0007186 // GO:0010579	cell surface receptor signaling pathway (GO:0007166);G-protein coupled receptor signaling pathway (GO:0007186);positive regulation of adenylate cyclase activity involved in G-protein coupled receptor signaling pathway (GO:0010579);	G-protein coupled receptor activity (GO:0004930);	integral component of membrane (GO:0016021);plasma membrane (GO:0005886);	Alternative splicing;Cell membrane;Complete proteome;G-protein coupled receptor;Glycoprotein;Membrane;Polymorphism;Receptor;Reference proteome;Signal;Transducer;Transmembrane;Transmembrane helix.;	9.0	8.0	G5EDW2,No_Uniprotmatch,O88278,Q6QNK2,Q80T32	Adhesion G-protein coupled receptor D1,Adhesion G-protein coupled receptor D1 {ECO:0000303|PubMed:25713288},Cadherin EGF LAG seven-pass G-type receptor 3,Latrophilin-like protein 1,No_Description	1.2185752304216102	UP
e_gw.1.533.1	NvERTx.4.117378,NvERTx.4.117379,NvERTx.4.117381,NvERTx.4.117382	Protein SCO1 homolog, mitochondrial	GO:0072492 // GO:0005743 // GO:0005739 // GO:0030016 // GO:0005507 // GO:0006878 // GO:0006825 // GO:0006091 // GO:0033617 // GO:1901799 // GO:0008535	cellular copper ion homeostasis (GO:0006878);copper ion transport (GO:0006825);generation of precursor metabolites and energy (GO:0006091);mitochondrial respiratory chain complex IV assembly (GO:0033617);negative regulation of proteasomal protein catabolic process (GO:1901799);respiratory chain complex IV assembly (GO:0008535);	copper ion binding (GO:0005507);	host cell mitochondrial intermembrane space (GO:0072492);mitochondrial inner membrane (GO:0005743);mitochondrion (GO:0005739);myofibril (GO:0030016);	3D-structure;Chaperone;Complete proteome;Copper;Disease mutation;Metal-binding;Mitochondrion;Polymorphism;Primary mitochondrial disease;Reference proteome;Transit peptide.;	5.0	1.0	O75880	mitochondrial,Protein SCO1 homolog	1.0308468679364	UP
e_gw.101.1.1	NvERTx.4.167152,NvERTx.4.167153,NvERTx.4.167154,NvERTx.4.167155,NvERTx.4.167156,NvERTx.4.167157,NvERTx.4.167158,NvERTx.4.167159,NvERTx.4.167160,NvERTx.4.167161,NvERTx.4.167162,NvERTx.4.167163,NvERTx.4.167164,NvERTx.4.167165,NvERTx.4.167166,NvERTx.4.221028	Nitric oxide synthase, brain	GO:0005856 // GO:0043197 // GO:0045121 // GO:0005739 // GO:0005654 // GO:0005886 // GO:0042383 // GO:0016529 // GO:0033017 // GO:0045202 // GO:0030315 // GO:0030018 // GO:0005516 // GO:0050660 // GO:0010181 // GO:0020037 // GO:0005506 // GO:0050661 // GO:0003958 // GO:0004517 // GO:0071363 // GO:0042738 // GO:0033555 // GO:0045776 // GO:0051926 // GO:0051346 // GO:0043267 // GO:0051612 // GO:0006…	cellular response to growth factor stimulus (GO:0071363);exogenous drug catabolic process (GO:0042738);multicellular organismal response to stress (GO:0033555);negative regulation of blood pressure (GO:0045776);negative regulation of calcium ion transport (GO:0051926);negative regulation of hydrolase activity (GO:0051346);negative regulation of potassium ion transport (GO:0043267);negative regula…	calmodulin binding (GO:0005516);flavin adenine dinucleotide binding (GO:0050660);FMN binding (GO:0010181);heme binding (GO:0020037);iron ion binding (GO:0005506);NADP binding (GO:0050661);NADPH-hemoprotein reductase activity (GO:0003958);nitric-oxide synthase activity (GO:0004517);	cytoskeleton (GO:0005856);dendritic spine (GO:0043197);membrane raft (GO:0045121);mitochondrion (GO:0005739);nucleoplasm (GO:0005654);plasma membrane (GO:0005886);sarcolemma (GO:0042383);sarcoplasmic reticulum (GO:0016529);sarcoplasmic reticulum membrane (GO:0033017);synapse (GO:0045202);T-tubule (GO:0030315);Z disc (GO:0030018);	3D-structure;Alternative splicing;Calmodulin-binding;Cell membrane;Cell projection;Complete proteome;FAD;Flavoprotein;FMN;Heme;Iron;Membrane;Metal-binding;NADP;Oxidoreductase;Phosphoprotein;Reference proteome;Ubl conjugation.;	8.0	8.0	O19114,O19132,Q26240,Q29498,Q8T8C0,Q9I9M2,Q9Z0J4	brain, inducible, salivary gland,Nitric oxide synthase,Nitric oxide synthase {ECO:0000312|EMBL:BAB85836.1}	1.45461643947176	UP
e_gw.101.86.1	NvERTx.4.226146	Nitric oxide synthase, brain	GO:0043197 // GO:0042383 // GO:0005516 // GO:0050660 // GO:0010181 // GO:0020037 // GO:0005506 // GO:0050661 // GO:0004517 // GO:0006809	nitric oxide biosynthetic process (GO:0006809);	calmodulin binding (GO:0005516);flavin adenine dinucleotide binding (GO:0050660);FMN binding (GO:0010181);heme binding (GO:0020037);iron ion binding (GO:0005506);NADP binding (GO:0050661);nitric-oxide synthase activity (GO:0004517);	dendritic spine (GO:0043197);sarcolemma (GO:0042383);	Calmodulin-binding;Cell membrane;Cell projection;Complete proteome;FAD;Flavoprotein;FMN;Heme;Iron;Membrane;Metal-binding;NADP;Oxidoreductase;Phosphoprotein;Reference proteome;Ubl conjugation.;	8.0	8.0	No_Uniprotmatch	No_Description	1.29812106607488	UP
e_gw.102.62.1	NvERTx.4.200459,NvERTx.4.200460,NvERTx.4.27199	Rhodopsin	GO:0016021 // GO:0004930 // GO:0009881 // GO:0007602 // GO:0018298 // GO:0007601	phototransduction (GO:0007602);protein-chromophore linkage (GO:0018298);visual perception (GO:0007601);	G-protein coupled receptor activity (GO:0004930);photoreceptor activity (GO:0009881);	integral component of membrane (GO:0016021);	3D-structure;Chromophore;Disulfide bond;G-protein coupled receptor;Glycoprotein;Lipoprotein;Membrane;Palmitate;Phosphoprotein;Photoreceptor protein;Receptor;Repeat;Retinal protein;Sensory transduction;Transducer;Transmembrane;Transmembrane helix;Vision.;	2.0	1.0	A4HW58_LEIIN,B7K8Y7_CYAP7,P51476	BRCT domain protein {ECO:0000313|EMBL:ACK72756.1},Pinopsin,Putative kinesin K39 {ECO:0000313|EMBL:CAM66680.2}	1.7645046729662202	UP
e_gw.104.190.1		Uncharacterized protein L116	No_GOcodes	No_GOBP	No_GOMF	No_GOCC	Complete proteome;Reference proteome.;					3.04958424200285	UP
e_gw.108.22.1	NvERTx.4.108457,NvERTx.4.108458,NvERTx.4.108460,NvERTx.4.223432	Coagulation factor IX	GO:0005615 // GO:0005509 // GO:0004175 // GO:0004252 // GO:0007596 // GO:0006508 // GO:0031638	blood coagulation (GO:0007596);proteolysis (GO:0006508);zymogen activation (GO:0031638);	calcium ion binding (GO:0005509);endopeptidase activity (GO:0004175);serine-type endopeptidase activity (GO:0004252);	extracellular space (GO:0005615);	Blood coagulation;Calcium;Complete proteome;Disulfide bond;Glycoprotein;Hemostasis;Hydrolase;Metal-binding;Phosphoprotein;Protease;Reference proteome;Secreted;Serine protease;Sulfation.;	9.0	6.0	P16292,P16294,Q95ND7	Coagulation factor IX	1.1488857519554398	UP
e_gw.1081.3.1	NvERTx.4.64630	Collagen triple helix repeat-containing protein 1	GO:0005581 // GO:0005737 // GO:0005615 // GO:0005578 // GO:0005109 // GO:0017147 // GO:0016477 // GO:0090103 // GO:0090177 // GO:0060122 // GO:0090090 // GO:0043932 // GO:0045669 // GO:0033690 // GO:0032092 // GO:0060071	cell migration (GO:0016477);cochlea morphogenesis (GO:0090103);establishment of planar polarity involved in neural tube closure (GO:0090177);inner ear receptor stereocilium organization (GO:0060122);negative regulation of canonical Wnt signaling pathway (GO:0090090);ossification involved in bone remodeling (GO:0043932);positive regulation of osteoblast differentiation (GO:0045669);positive regula…	frizzled binding (GO:0005109);Wnt-protein binding (GO:0017147);	collagen trimer (GO:0005581);cytoplasm (GO:0005737);extracellular space (GO:0005615);proteinaceous extracellular matrix (GO:0005578);	Alternative splicing;Collagen;Complete proteome;Direct protein sequencing;Extracellular matrix;Glycoprotein;Polymorphism;Reference proteome;Secreted;Signal.;	2.0		No_Uniprotmatch	No_Description	1.02233038688086	UP
e_gw.109.144.1		Polycystin-2	GO:0045180 // GO:0009925 // GO:0005911 // GO:0036064 // GO:0060170 // GO:0030659 // GO:0070062 // GO:0031941 // GO:0071458 // GO:0071556 // GO:0005887 // GO:0030027 // GO:0016020 // GO:0072686 // GO:0031514 // GO:0097730 // GO:0002133 // GO:0042805 // GO:0051117 // GO:0005262 // GO:0005509 // GO:0048763 // GO:0043398 // GO:0044325 // GO:0015271 // GO:0051219 // GO:0042803 // GO:0005102 // GO:0005…	aorta development (GO:0035904);branching involved in ureteric bud morphogenesis (GO:0001658);calcium ion transmembrane transport (GO:0070588);cell cycle arrest (GO:0007050);cellular response to calcium ion (GO:0071277);cellular response to cAMP (GO:0071320);cellular response to fluid shear stress (GO:0071498);cellular response to hydrostatic pressure (GO:0071464);cellular response to osmotic stre…	actinin binding (GO:0042805);ATPase binding (GO:0051117);calcium channel activity (GO:0005262);calcium ion binding (GO:0005509);calcium-induced calcium release activity (GO:0048763);HLH domain binding (GO:0043398);ion channel binding (GO:0044325);outward rectifier potassium channel activity (GO:0015271);phosphoprotein binding (GO:0051219);protein homodimerization activity (GO:0042803);receptor bi…	basal cortex (GO:0045180);basal plasma membrane (GO:0009925);cell-cell junction (GO:0005911);ciliary basal body (GO:0036064);ciliary membrane (GO:0060170);cytoplasmic vesicle membrane (GO:0030659);extracellular exosome (GO:0070062);filamentous actin (GO:0031941);integral component of cytoplasmic side of endoplasmic reticulum membrane (GO:0071458);integral component of lumenal side of endoplasmic …	Calcium;Calcium channel;Calcium transport;Cell membrane;Cell projection;Coiled coil;Complete proteome;Cytoplasmic vesicle;Disulfide bond;Endoplasmic reticulum;Glycoprotein;Ion channel;Ion transport;Membrane;Metal-binding;Methylation;Phosphoprotein;Potassium;Potassium channel;Potassium transport;Reference proteome;Transmembrane;Transmembrane helix;Transport;Voltage-gated channel.;					1.27790203095942	UP
e_gw.109.96.1		Polycystic kidney disease protein 1-like 2	GO:0016021 // GO:0016020 // GO:0005262 // GO:0005509 // GO:0030246 // GO:0050982	detection of mechanical stimulus (GO:0050982);	calcium channel activity (GO:0005262);calcium ion binding (GO:0005509);carbohydrate binding (GO:0030246);	integral component of membrane (GO:0016021);membrane (GO:0016020);	Alternative splicing;Complete proteome;Disulfide bond;Glycoprotein;Ion channel;Ion transport;Lectin;Membrane;Polymorphism;Reference proteome;Signal;Transmembrane;Transmembrane helix;Transport.;					1.30299339254444	UP
e_gw.11.259.1		Hemicentin-1	GO:0005604 // GO:0005938 // GO:0030054 // GO:0032154 // GO:0070062 // GO:0005509 // GO:0007049 // GO:0051301 // GO:0050896 // GO:0007601	cell cycle (GO:0007049);cell division (GO:0051301);response to stimulus (GO:0050896);visual perception (GO:0007601);	calcium ion binding (GO:0005509);	basement membrane (GO:0005604);cell cortex (GO:0005938);cell junction (GO:0030054);cleavage furrow (GO:0032154);extracellular exosome (GO:0070062);	Age-related macular degeneration;Alternative splicing;Basement membrane;Calcium;Cell cycle;Cell division;Cell junction;Complete proteome;Cytoplasm;Disease mutation;Disulfide bond;EGF-like domain;Extracellular matrix;Glycoprotein;Immunoglobulin domain;Polymorphism;Reference proteome;Repeat;Secreted;Sensory transduction;Signal;Vision.;					1.1896767417073602	UP
e_gw.11.79.1	NvERTx.4.139703	Solute carrier family 22 member 5	GO:0016324 // GO:0031526 // GO:0070062 // GO:0005887 // GO:0005886 // GO:0005524 // GO:0015226 // GO:0015491 // GO:0015238 // GO:0008514 // GO:0030165 // GO:0015651 // GO:0015293 // GO:0009437 // GO:1902603 // GO:0015879 // GO:0015893 // GO:0060731 // GO:0015697 // GO:0052106 // GO:0006814 // GO:0070715	carnitine metabolic process (GO:0009437);carnitine transmembrane transport (GO:1902603);carnitine transport (GO:0015879);drug transport (GO:0015893);positive regulation of intestinal epithelial structure maintenance (GO:0060731);quaternary ammonium group transport (GO:0015697);quorum sensing involved in interaction with host (GO:0052106);sodium ion transport (GO:0006814);sodium-dependent organic …	ATP binding (GO:0005524);carnitine transmembrane transporter activity (GO:0015226);cation (GO:0015491);drug transmembrane transporter activity (GO:0015238);organic anion transmembrane transporter activity (GO:0008514);PDZ domain binding (GO:0030165);quaternary ammonium group transmembrane transporter activity (GO:0015651);symporter activity (GO:0015293);	apical plasma membrane (GO:0016324);brush border membrane (GO:0031526);extracellular exosome (GO:0070062);integral component of plasma membrane (GO:0005887);plasma membrane (GO:0005886);	Alternative splicing;ATP-binding;Complete proteome;Disease mutation;Glycoprotein;Ion transport;Membrane;Nucleotide-binding;Phosphoprotein;Polymorphism;Reference proteome;Sodium;Sodium transport;Symport;Transmembrane;Transmembrane helix;Transport.;	2.0	5.0	Q9VCA2	Organic cation transporter protein	1.04874309715163	UP
e_gw.110.66.1	NvERTx.4.183632,NvERTx.4.183634,NvERTx.4.183637,NvERTx.4.183638	Semaphorin-5A	GO:0070062 // GO:0005615 // GO:0016021 // GO:0016020 // GO:0005886 // GO:0035373 // GO:0043395 // GO:0038191 // GO:0030215 // GO:0045545 // GO:0007413 // GO:0002043 // GO:0007155 // GO:0060326 // GO:0007267 // GO:0021536 // GO:0050919 // GO:0048843 // GO:0007162 // GO:2000352 // GO:0007399 // GO:0050918 // GO:0030836 // GO:0045766 // GO:0048842 // GO:0035413 // GO:2001028 // GO:0001938 // GO:0051…	axonal fasciculation (GO:0007413);blood vessel endothelial cell proliferation involved in sprouting angiogenesis (GO:0002043);cell adhesion (GO:0007155);cell chemotaxis (GO:0060326);cell-cell signaling (GO:0007267);diencephalon development (GO:0021536);negative chemotaxis (GO:0050919);negative regulation of axon extension involved in axon guidance (GO:0048843);negative regulation of cell adhesion…	chondroitin sulfate proteoglycan binding (GO:0035373);heparan sulfate proteoglycan binding (GO:0043395);neuropilin binding (GO:0038191);semaphorin receptor binding (GO:0030215);syndecan binding (GO:0045545);	extracellular exosome (GO:0070062);extracellular space (GO:0005615);integral component of membrane (GO:0016021);membrane (GO:0016020);plasma membrane (GO:0005886);	Complete proteome;Developmental protein;Differentiation;Disulfide bond;Glycoprotein;Membrane;Neurogenesis;Polymorphism;Reference proteome;Repeat;Signal;Transmembrane;Transmembrane helix.;	1.0	7.0	B3EWY9,D3YXG0,P35440	Hemicentin-1 {ECO:0000312|MGI:MGI:2685047},Mucin-like protein {ECO:0000303|PubMed:23765379},Thrombospondin-2	1.3232975472711002	UP
e_gw.114.94.1	NvERTx.4.178836,NvERTx.4.204552,NvERTx.4.204563,NvERTx.4.204564,NvERTx.4.41609	Ankyrin repeat and protein kinase domain-containing protein 1	GO:0005524 // GO:0004674	No_GOBP	ATP binding (GO:0005524);protein serine/threonine kinase activity (GO:0004674);	No_GOCC	ANK repeat;ATP-binding;Complete proteome;Kinase;Nucleotide-binding;Reference proteome;Repeat;Serine/threonine-protein kinase;Transferase.;	8.0	2.0	No_Uniprotmatch,Q01484,Q7Z020	Ankyrin-2,No_Description,Transient receptor potential cation channel subfamily A member 1	1.01652584274268	UP
e_gw.118.33.1	NvERTx.4.140162	Apextrin-like protein 2 {ECO:0000313|EMBL:AIR07877.1}	No_GOcodes	No_GOBP	No_GOMF	No_GOCC	Signal {ECO:0000256|SAM:SignalP}.;	9.0	6.0	P98063	Bone morphogenetic protein 1	1.43618368229764	UP
e_gw.118.51.1	NvERTx.4.140156	Bone morphogenetic protein 1	GO:0005615 // GO:0005794 // GO:0005578 // GO:0031982 // GO:0005509 // GO:0005125 // GO:0008083 // GO:0004222 // GO:0008233 // GO:0008270 // GO:0051216 // GO:0030154 // GO:0001503 // GO:0061036 // GO:0006508	cartilage development (GO:0051216);cell differentiation (GO:0030154);ossification (GO:0001503);positive regulation of cartilage development (GO:0061036);proteolysis (GO:0006508);	calcium ion binding (GO:0005509);cytokine activity (GO:0005125);growth factor activity (GO:0008083);metalloendopeptidase activity (GO:0004222);peptidase activity (GO:0008233);zinc ion binding (GO:0008270);	extracellular space (GO:0005615);Golgi apparatus (GO:0005794);proteinaceous extracellular matrix (GO:0005578);vesicle (GO:0031982);	Calcium;Chondrogenesis;Cleavage on pair of basic residues;Complete proteome;Cytokine;Developmental protein;Differentiation;Disulfide bond;EGF-like domain;Extracellular matrix;Glycoprotein;Golgi apparatus;Growth factor;Hydrolase;Metal-binding;Metalloprotease;Osteogenesis;Protease;Reference proteome;Repeat;Secreted;Signal;Zinc;Zymogen.;	9.0	6.0	No_Uniprotmatch	No_Description	1.8457341770376	UP
e_gw.12.302.1	NvERTx.4.220301,NvERTx.4.44504,NvERTx.4.45922	Cytosolic beta-glucosidase	GO:0005829 // GO:0004565 // GO:0008422 // GO:0017042 // GO:0102483 // GO:0005975 // GO:0046477	carbohydrate metabolic process (GO:0005975);glycosylceramide catabolic process (GO:0046477);	beta-galactosidase activity (GO:0004565);beta-glucosidase activity (GO:0008422);glycosylceramidase activity (GO:0017042);scopolin beta-glucosidase activity (GO:0102483);	cytosol (GO:0005829);	Complete proteome;Cytoplasm;Glycosidase;Hydrolase;Reference proteome.;	4.0	8.0	P97265,Q5N863,Q5RF65	Beta-glucosidase 4,Cytosolic beta-glucosidase	1.02787840470056	UP
e_gw.13.308.1	NvERTx.4.102364,NvERTx.4.102366,NvERTx.4.102367	Sushi, nidogen and EGF-like domain-containing protein 1	GO:0070062 // GO:0005509 // GO:0007160	cell-matrix adhesion (GO:0007160);	calcium ion binding (GO:0005509);	extracellular exosome (GO:0070062);	Alternative splicing;Calcium;Complete proteome;Disulfide bond;EGF-like domain;Glycoprotein;Polymorphism;Reference proteome;Repeat;Secreted;Signal;Sushi.;	9.0	7.0	Q0KHY3,Q8TER0	nidogen and EGF-like domain-containing protein 1,Protein mesh,Sushi	1.1510334528138602	UP
e_gw.13326.1.1	NvERTx.4.187122,NvERTx.4.187128,NvERTx.4.408	Putative uncharacterized protein encoded by LINC00269	No_GOcodes	No_GOBP	No_GOMF	No_GOCC	Complete proteome;Reference proteome.;	2.0	4.0	Q8N2A0,Q9Y2I6	Ninein-like protein,Putative uncharacterized protein encoded by LINC00269	1.70276865455919	UP
e_gw.13326.5.1		Putative uncharacterized protein encoded by LINC00269	No_GOcodes	No_GOBP	No_GOMF	No_GOCC	Complete proteome;Reference proteome.;					3.42844347613882	UP
e_gw.14.118.1	NvERTx.4.89494,NvERTx.4.89495,NvERTx.4.89496,NvERTx.4.89497,NvERTx.4.89498,NvERTx.4.89499,NvERTx.4.89500,NvERTx.4.89502,NvERTx.4.89503,NvERTx.4.89505	Heat shock factor protein 1 {ECO:0000250|UniProtKB:Q00613}	GO:0005813 // GO:0000777 // GO:0005737 // GO:0005829 // GO:0000791 // GO:0000792 // GO:0000776 // GO:0097431 // GO:0097165 // GO:0005654 // GO:0005634 // GO:0048471 // GO:0016605 // GO:0045120 // GO:0043234 // GO:1990904 // GO:0003682 // GO:0031490 // GO:0003677 // GO:0031072 // GO:0051879 // GO:0042802 // GO:1990841 // GO:0046982 // GO:0019901 // GO:0043621 // GO:0000978 // GO:0000979 // GO:0001…	cellular protein complex assembly (GO:0043623);cellular response to angiotensin (GO:1904385);cellular response to cadmium ion (GO:0071276);cellular response to copper ion (GO:0071280);cellular response to diamide (GO:0072738);cellular response to estradiol stimulus (GO:0071392);cellular response to gamma radiation (GO:0071480);cellular response to heat (GO:0034605);cellular response to hydrogen p…	chromatin binding (GO:0003682);chromatin DNA binding (GO:0031490);DNA binding (GO:0003677);heat shock protein binding (GO:0031072);Hsp90 protein binding (GO:0051879);identical protein binding (GO:0042802);promoter-specific chromatin binding (GO:1990841);protein heterodimerization activity (GO:0046982);protein kinase binding (GO:0019901);protein self-association (GO:0043621);RNA polymerase II core…	centrosome (GO:0005813);condensed chromosome kinetochore (GO:0000777);cytoplasm (GO:0005737);cytosol (GO:0005829);euchromatin (GO:0000791);heterochromatin (GO:0000792);kinetochore (GO:0000776);mitotic spindle pole (GO:0097431);nuclear stress granule (GO:0097165);nucleoplasm (GO:0005654);nucleus (GO:0005634);perinuclear region of cytoplasm (GO:0048471);PML body (GO:0016605);pronucleus (GO:0045120)…	Acetylation;Activator;Alternative splicing;Centromere;Chromosome;Complete proteome;Cytoplasm;Cytoskeleton;DNA damage;DNA repair;DNA-binding;Isopeptide bond;Kinetochore;mRNA processing;mRNA transport;Nucleus;Phosphoprotein;Reference proteome;Stress response;Transcription;Transcription regulation;Transport;Ubl conjugation.;	8.0	2.0	No_Uniprotmatch,P38529	Heat shock factor protein 1 {ECO:0000250|UniProtKB:Q00613},No_Description	1.57854567644813	UP
e_gw.14.226.1	NvERTx.4.132501,NvERTx.4.132502,NvERTx.4.132509,NvERTx.4.132517,NvERTx.4.132518,NvERTx.4.132543,NvERTx.4.37827	Nose resistant to fluoxetine protein 6	GO:0016021 // GO:0008289 // GO:0016747 // GO:0006869 // GO:0007275	lipid transport (GO:0006869);multicellular organism development (GO:0007275);	lipid binding (GO:0008289);transferase activity, transferring acyl groups other than amino-acyl groups (GO:0016747);	integral component of membrane (GO:0016021);	Complete proteome;Developmental protein;Glycoprotein;Lipid transport;Lipid-binding;Membrane;Reference proteome;Signal;Transmembrane;Transmembrane helix;Transport.;	9.0	1.0	B3RVQ7_TRIAD,No_Uniprotmatch,Q09225	No_Description,Nose resistant to fluoxetine protein 6,Putative uncharacterized protein {ECO:0000313|EMBL:EDV25543.1}	1.02241510557908	UP
e_gw.14.255.1		Glutathione S-transferase Mu 1	GO:0005737 // GO:0004364 // GO:0008152	metabolic process (GO:0008152);	glutathione transferase activity (GO:0004364);	cytoplasm (GO:0005737);	Complete proteome;Cytoplasm;Direct protein sequencing;Reference proteome;Transferase.;					5.2947188841358495	UP
e_gw.14.295.1	NvERTx.4.214800	Lactadherin	GO:0009897 // GO:0070062 // GO:0031012 // GO:0005615 // GO:1903561 // GO:0019897 // GO:0016020 // GO:0005178 // GO:0008429 // GO:0001786 // GO:0001525 // GO:0007155 // GO:0006911 // GO:0006910 // GO:2000427 // GO:0050766 // GO:0007338	angiogenesis (GO:0001525);cell adhesion (GO:0007155);phagocytosis, engulfment (GO:0006911);phagocytosis, recognition (GO:0006910);positive regulation of apoptotic cell clearance (GO:2000427);positive regulation of phagocytosis (GO:0050766);single fertilization (GO:0007338);	integrin binding (GO:0005178);phosphatidylethanolamine binding (GO:0008429);phosphatidylserine binding (GO:0001786);	external side of plasma membrane (GO:0009897);extracellular exosome (GO:0070062);extracellular matrix (GO:0031012);extracellular space (GO:0005615);extracellular vesicle (GO:1903561);extrinsic component of plasma membrane (GO:0019897);membrane (GO:0016020);	3D-structure;Alternative splicing;Angiogenesis;Cell adhesion;Complete proteome;Direct protein sequencing;Disulfide bond;EGF-like domain;Fertilization;Glycoprotein;Membrane;Reference proteome;Repeat;Secreted;Signal.;	9.0	4.0	Q08431	Lactadherin	1.0679576946879898	UP
e_gw.152.105.1	NvERTx.4.165115,NvERTx.4.165118,NvERTx.4.165121,NvERTx.4.165122,NvERTx.4.165126,NvERTx.4.165127,NvERTx.4.165128,NvERTx.4.165131,NvERTx.4.165132,NvERTx.4.165134,NvERTx.4.165135,NvERTx.4.190404	Hemagglutinin/amebocyte aggregation factor	GO:0005576	No_GOBP	No_GOMF	extracellular region (GO:0005576);	Direct protein sequencing;Disulfide bond;Repeat;Secreted;Signal.;	6.0	8.0	No_Uniprotmatch,P83553,Q01528	Dermatopontin,Hemagglutinin/amebocyte aggregation factor,No_Description	2.10472944458945	UP
e_gw.152.47.1		Hemagglutinin/amebocyte aggregation factor	GO:0005576	No_GOBP	No_GOMF	extracellular region (GO:0005576);	Direct protein sequencing;Disulfide bond;Repeat;Secreted;Signal.;					1.3929862799779698	UP
e_gw.153.115.1	NvERTx.4.64753	Nematocyst expressed protein 6 {ECO:0000303|PubMed:23151943}	GO:0005576 // GO:0042151 // GO:0004222 // GO:0008270	No_GOBP	metalloendopeptidase activity (GO:0004222);zinc ion binding (GO:0008270);	extracellular region (GO:0005576);nematocyst (GO:0042151);	Hydrolase;Metal-binding;Nematocyst;Protease;Secreted;Signal;Toxin;Zinc.;	9.0	6.0	K7Z9Q9	Nematocyst expressed protein 6 {ECO:0000303|PubMed:23151943}	1.22574409655193	UP
e_gw.153.125.1	NvERTx.4.76345,NvERTx.4.76346,NvERTx.4.76347,NvERTx.4.76348	Smoothelin-like protein 1	GO:0043292 // GO:0005737 // GO:0031674 // GO:0031430 // GO:0005634 // GO:0005516 // GO:0097756 // GO:0045907	negative regulation of blood vessel diameter (GO:0097756);positive regulation of vasoconstriction (GO:0045907);	calmodulin binding (GO:0005516);	contractile fiber (GO:0043292);cytoplasm (GO:0005737);I band (GO:0031674);M band (GO:0031430);nucleus (GO:0005634);	Calmodulin-binding;Coiled coil;Complete proteome;Cytoplasm;Muscle protein;Nucleus;Phosphoprotein;Reference proteome.;	8.0	3.0	A8MU46,No_Uniprotmatch	No_Description,Smoothelin-like protein 1	1.4361683148464	UP
e_gw.16.51.1	NvERTx.4.154170	Cholinesterase	GO:0005576 // GO:0003990 // GO:0004104	No_GOBP	acetylcholinesterase activity (GO:0003990);cholinesterase activity (GO:0004104);	extracellular region (GO:0005576);	Disulfide bond;Glycoprotein;Hydrolase;Phosphoprotein;Secreted;Serine esterase;Signal.;			No_Uniprotmatch	No_Description	1.25549197656253	UP
e_gw.168.59.1	NvERTx.4.202646,NvERTx.4.202654,NvERTx.4.56115	Short transient receptor potential channel 5	GO:0034704 // GO:0005886 // GO:0005262 // GO:0070679	No_GOBP	calcium channel activity (GO:0005262);inositol 1,4,5 trisphosphate binding (GO:0070679);	calcium channel complex (GO:0034704);plasma membrane (GO:0005886);	ANK repeat;Calcium;Calcium channel;Calcium transport;Cell membrane;Complete proteome;Glycoprotein;Ion channel;Ion transport;Membrane;Reference proteome;Repeat;Transmembrane;Transmembrane helix;Transport.;	6.0	3.0	No_Uniprotmatch,Q9UL62	No_Description,Short transient receptor potential channel 5	1.42222358873325	UP
e_gw.171.40.1	NvERTx.4.226808,NvERTx.4.82630	Inactive pancreatic lipase-related protein 1	GO:0005615 // GO:0005509 // GO:0016298 // GO:0004806 // GO:0006629 // GO:0031016 // GO:0051384 // GO:0043434	lipid metabolic process (GO:0006629);pancreas development (GO:0031016);response to glucocorticoid (GO:0051384);response to peptide hormone (GO:0043434);	calcium ion binding (GO:0005509);lipase activity (GO:0016298);triglyceride lipase activity (GO:0004806);	extracellular space (GO:0005615);	Calcium;Complete proteome;Disulfide bond;Glycoprotein;Metal-binding;Reference proteome;Secreted;Signal.;	4.0	8.0	P50903,P54315	Inactive pancreatic lipase-related protein 1,Pancreatic triacylglycerol lipase	1.19393100041698	UP
e_gw.176.12.1	NvERTx.4.116453,NvERTx.4.116455,NvERTx.4.116456,NvERTx.4.116457,NvERTx.4.218905	Tartrate-resistant acid phosphatase type 5	GO:0070062 // GO:0005764 // GO:0003993 // GO:0008199 // GO:0008198 // GO:0060349 // GO:0045453 // GO:0050830 // GO:0006811 // GO:0055072 // GO:0050728 // GO:0032691 // GO:0032695 // GO:0045019 // GO:0032929 // GO:0032720 // GO:0034097 // GO:0032496	bone morphogenesis (GO:0060349);bone resorption (GO:0045453);defense response to Gram-positive bacterium (GO:0050830);ion transport (GO:0006811);iron ion homeostasis (GO:0055072);negative regulation of inflammatory response (GO:0050728);negative regulation of interleukin-1 beta production (GO:0032691);negative regulation of interleukin-12 production (GO:0032695);negative regulation of nitric oxid…	acid phosphatase activity (GO:0003993);ferric iron binding (GO:0008199);ferrous iron binding (GO:0008198);	extracellular exosome (GO:0070062);lysosome (GO:0005764);	3D-structure;Complete proteome;Direct protein sequencing;Disulfide bond;Glycoprotein;Hydrolase;Ion transport;Iron;Iron transport;Metal-binding;Reference proteome;Secreted;Signal;Transport.;	9.0	6.0	No_Uniprotmatch,O97860,P09889	No_Description,Tartrate-resistant acid phosphatase type 5	1.09655827735693	UP
e_gw.18.342.1	NvERTx.4.63032,NvERTx.4.63033	HIG1 domain family member 1A, mitochondrial	GO:0016021 // GO:0016020 // GO:0005743 // GO:0005739 // GO:0005654 // GO:0005634 // GO:0043234 // GO:0070469 // GO:0042149 // GO:0071456 // GO:0043066 // GO:0090201 // GO:0055114 // GO:0071902	cellular response to glucose starvation (GO:0042149);cellular response to hypoxia (GO:0071456);negative regulation of apoptotic process (GO:0043066);negative regulation of release of cytochrome c from mitochondria (GO:0090201);oxidation-reduction process (GO:0055114);positive regulation of protein serine/threonine kinase activity (GO:0071902);	No_GOMF	integral component of membrane (GO:0016021);membrane (GO:0016020);mitochondrial inner membrane (GO:0005743);mitochondrion (GO:0005739);nucleoplasm (GO:0005654);nucleus (GO:0005634);protein complex (GO:0043234);respiratory chain (GO:0070469);	Acetylation;Complete proteome;Electron transport;Membrane;Mitochondrion;Mitochondrion inner membrane;Phosphoprotein;Reference proteome;Respiratory chain;Stress response;Transmembrane;Transmembrane helix;Transport.;	8.0	1.0	No_Uniprotmatch,Q9JLR9	mitochondrial,HIG1 domain family member 1A,No_Description	1.06060235903299	UP
e_gw.182.54.1	NvERTx.4.89610,NvERTx.4.89611,NvERTx.4.89617	Hemicentin-1 {ECO:0000312|MGI:MGI:2685047}	GO:0005604 // GO:0005938 // GO:0030054 // GO:0032154 // GO:0070062 // GO:0005576 // GO:0005509 // GO:0007049 // GO:0051301	cell cycle (GO:0007049);cell division (GO:0051301);	calcium ion binding (GO:0005509);	basement membrane (GO:0005604);cell cortex (GO:0005938);cell junction (GO:0030054);cleavage furrow (GO:0032154);extracellular exosome (GO:0070062);extracellular region (GO:0005576);	Alternative splicing;Basement membrane;Calcium;Cell cycle;Cell division;Cell junction;Complete proteome;Cytoplasm;Disulfide bond;EGF-like domain;Extracellular matrix;Glycoprotein;Reference proteome;Repeat;Secreted;Signal.;	2.0	8.0	D3YXG0,Q96RW7	Hemicentin-1,Hemicentin-1 {ECO:0000312|MGI:MGI:2685047}	1.84590871249049	UP
e_gw.1866.3.1		Neurogenic locus protein delta	GO:0005912 // GO:0009986 // GO:0031410 // GO:0030139 // GO:0005768 // GO:0016021 // GO:0005886 // GO:0035003 // GO:0005509 // GO:0005112 // GO:0005102 // GO:0007015 // GO:0048800 // GO:0007475 // GO:0008356 // GO:0007298 // GO:0007155 // GO:0001708 // GO:0008407 // GO:0042676 // GO:0048749 // GO:0046667 // GO:0007451 // GO:0007398 // GO:0042067 // GO:0001736 // GO:0030718 // GO:0008347 // GO:0007…	actin filament organization (GO:0007015);antennal morphogenesis (GO:0048800);apposition of dorsal and ventral imaginal disc-derived wing surfaces (GO:0007475);asymmetric cell division (GO:0008356);border follicle cell migration (GO:0007298);cell adhesion (GO:0007155);cell fate specification (GO:0001708);chaeta morphogenesis (GO:0008407);compound eye cone cell fate commitment (GO:0042676);compound…	calcium ion binding (GO:0005509);Notch binding (GO:0005112);receptor binding (GO:0005102);	adherens junction (GO:0005912);cell surface (GO:0009986);cytoplasmic vesicle (GO:0031410);endocytic vesicle (GO:0030139);endosome (GO:0005768);integral component of membrane (GO:0016021);plasma membrane (GO:0005886);subapical complex (GO:0035003);	3D-structure;Complete proteome;Developmental protein;Differentiation;Disulfide bond;EGF-like domain;Glycoprotein;Membrane;Neurogenesis;Notch signaling pathway;Phosphoprotein;Reference proteome;Repeat;Signal;Transmembrane;Transmembrane helix;Ubl conjugation.;					2.49543278907541	UP
e_gw.190.15.1	NvERTx.4.86338,NvERTx.4.86340,NvERTx.4.86341,NvERTx.4.86343,NvERTx.4.86344,NvERTx.4.86345	Heterogeneous nuclear ribonucleoprotein L	GO:0005737 // GO:0005829 // GO:0030529 // GO:0005654 // GO:0005634 // GO:0048471 // GO:0045120 // GO:0035770 // GO:0003730 // GO:1990715 // GO:0097157 // GO:0044212 // GO:0034198 // GO:0007623 // GO:0006397 // GO:0048025 // GO:1902416 // GO:0045727 // GO:0000381 // GO:1901652	cellular response to amino acid starvation (GO:0034198);circadian rhythm (GO:0007623);mRNA processing (GO:0006397);negative regulation of mRNA splicing, via spliceosome (GO:0048025);positive regulation of mRNA binding (GO:1902416);positive regulation of translation (GO:0045727);regulation of alternative mRNA splicing, via spliceosome (GO:0000381);response to peptide (GO:1901652);	mRNA 3'-UTR binding (GO:0003730);mRNA CDS binding (GO:1990715);pre-mRNA intronic binding (GO:0097157);transcription regulatory region DNA binding (GO:0044212);	cytoplasm (GO:0005737);cytosol (GO:0005829);intracellular ribonucleoprotein complex (GO:0030529);nucleoplasm (GO:0005654);nucleus (GO:0005634);perinuclear region of cytoplasm (GO:0048471);pronucleus (GO:0045120);ribonucleoprotein granule (GO:0035770);	3D-structure;Acetylation;Alternative splicing;Complete proteome;Cytoplasm;Isopeptide bond;Methylation;Nucleus;Phosphoprotein;Reference proteome;Repeat;Ribonucleoprotein;RNA-binding;Ubl conjugation.;	9.0	8.0	P14866,Q8R081,T2MGE7_HYDVU	Heterogeneous nuclear ribonucleoprotein L,Heterogeneous nuclear ribonucleoprotein L {ECO:0000313|EMBL:CDG71348.1}	1.5368016697957798	UP
e_gw.190.28.1	NvERTx.4.86339,NvERTx.4.86342	Heterogeneous nuclear ribonucleoprotein L	GO:0005737 // GO:0070062 // GO:0030529 // GO:0016020 // GO:0005654 // GO:0005634 // GO:0045120 // GO:0035770 // GO:0097157 // GO:0003723 // GO:0044212 // GO:0000398 // GO:0000381 // GO:0016070 // GO:0006396	mRNA splicing, via spliceosome (GO:0000398);regulation of alternative mRNA splicing, via spliceosome (GO:0000381);RNA metabolic process (GO:0016070);RNA processing (GO:0006396);	pre-mRNA intronic binding (GO:0097157);RNA binding (GO:0003723);transcription regulatory region DNA binding (GO:0044212);	cytoplasm (GO:0005737);extracellular exosome (GO:0070062);intracellular ribonucleoprotein complex (GO:0030529);membrane (GO:0016020);nucleoplasm (GO:0005654);nucleus (GO:0005634);pronucleus (GO:0045120);ribonucleoprotein granule (GO:0035770);	3D-structure;Acetylation;Alternative splicing;Complete proteome;Cytoplasm;Direct protein sequencing;Isopeptide bond;Methylation;Nucleus;Phosphoprotein;Reference proteome;Repeat;Ribonucleoprotein;RNA-binding;Ubl conjugation.;	9.0	8.0	Q8R081	Heterogeneous nuclear ribonucleoprotein L	1.7750142365997	UP
e_gw.1906.3.1	NvERTx.4.182173	Blastula protease 10	GO:0005938 // GO:0005615 // GO:0048471 // GO:0004222 // GO:0008270	No_GOBP	metalloendopeptidase activity (GO:0004222);zinc ion binding (GO:0008270);	cell cortex (GO:0005938);extracellular space (GO:0005615);perinuclear region of cytoplasm (GO:0048471);	Cleavage on pair of basic residues;Cytoplasm;Disulfide bond;EGF-like domain;Hydrolase;Metal-binding;Metalloprotease;Protease;Repeat;Secreted;Signal;Zinc;Zymogen.;	8.0	7.0	P55114	Zinc metalloproteinase nas-33	1.3378794580015	UP
e_gw.191.161.1	NvERTx.4.218927	keratin-associated protein 4-6-like {ECO:0000313|RefSeq:XP_014041978.1}	GO:0045095	No_GOBP	No_GOMF	keratin filament (GO:0045095);	Complete proteome {ECO:0000313|Proteomes:UP000087266};Reference proteome {ECO:0000313|Proteomes:UP000087266};Signal {ECO:0000256|SAM:SignalP}.;	9.0	8.0	No_Uniprotmatch	No_Description	1.11789072605465	UP
e_gw.191.72.1	NvERTx.4.62081	Carbohydrate sulfotransferase 3	GO:0000139 // GO:0016021 // GO:0008459 // GO:0001517 // GO:0008146 // GO:0005975 // GO:0030206 // GO:0006790	carbohydrate metabolic process (GO:0005975);chondroitin sulfate biosynthetic process (GO:0030206);sulfur compound metabolic process (GO:0006790);	chondroitin 6-sulfotransferase activity (GO:0008459);N-acetylglucosamine 6-O-sulfotransferase activity (GO:0001517);sulfotransferase activity (GO:0008146);	Golgi membrane (GO:0000139);integral component of membrane (GO:0016021);	Carbohydrate metabolism;Complete proteome;Disease mutation;Glycoprotein;Golgi apparatus;Membrane;Polymorphism;Reference proteome;Signal-anchor;Transferase;Transmembrane;Transmembrane helix.;	2.0	4.0	O88199	Carbohydrate sulfotransferase 3	1.40974378745563	UP
e_gw.192.74.1	NvERTx.4.166919,NvERTx.4.166920	Solute carrier family 22 member 13	GO:0016324 // GO:0070062 // GO:0005887 // GO:0005886 // GO:0005452 // GO:0090416 // GO:0015101 // GO:0015347 // GO:0034356 // GO:2001142 // GO:0015695 // GO:0043252 // GO:0015747	NAD biosynthesis via nicotinamide riboside salvage pathway (GO:0034356);nicotinate transport (GO:2001142);organic cation transport (GO:0015695);sodium-independent organic anion transport (GO:0043252);urate transport (GO:0015747);	inorganic anion exchanger activity (GO:0005452);nicotinate transporter activity (GO:0090416);organic cation transmembrane transporter activity (GO:0015101);sodium-independent organic anion transmembrane transporter activity (GO:0015347);	apical plasma membrane (GO:0016324);extracellular exosome (GO:0070062);integral component of plasma membrane (GO:0005887);plasma membrane (GO:0005886);	Alternative splicing;Complete proteome;Glycoprotein;Membrane;Polymorphism;Reference proteome;Transmembrane;Transmembrane helix.;	9.0	8.0	Q95R48	Organic cation transporter-like protein	1.04569307446006	UP
e_gw.196.46.1	NvERTx.4.198595,NvERTx.4.198596,NvERTx.4.198597,NvERTx.4.198720,NvERTx.4.198721,NvERTx.4.198722,NvERTx.4.198723,NvERTx.4.198725,NvERTx.4.198726,NvERTx.4.198727,NvERTx.4.198728,NvERTx.4.198729,NvERTx.4.52346,NvERTx.4.52347	Fucolectin	GO:0005576 // GO:0005509 // GO:0030246 // GO:0042806 // GO:0010185 // GO:0001868 // GO:0045088	regulation of cellular defense response (GO:0010185);regulation of complement activation, lectin pathway (GO:0001868);regulation of innate immune response (GO:0045088);	calcium ion binding (GO:0005509);carbohydrate binding (GO:0030246);fucose binding (GO:0042806);	extracellular region (GO:0005576);	3D-structure;Calcium;Disulfide bond;Lectin;Metal-binding;Secreted.;	4.0	7.0	No_Uniprotmatch,Q7SIC1,Q9I928,Q9I931	Fucolectin,Fucolectin-1,Fucolectin-4,No_Description	1.9473898002564496	UP
e_gw.197.32.1	NvERTx.4.212347,NvERTx.4.28011,NvERTx.4.77024	Fibrinogen C domain-containing protein 1	GO:0016021 // GO:0008061 // GO:0046872	No_GOBP	chitin binding (GO:0008061);metal ion binding (GO:0046872);	integral component of membrane (GO:0016021);	Calcium;Chitin-binding;Complete proteome;Disulfide bond;Glycoprotein;Membrane;Metal-binding;Reference proteome;Signal-anchor;Transmembrane;Transmembrane helix.;	4.0	8.0	Q29041,Q8N539,Q95LU3	Fibrinogen C domain-containing protein 1,Ficolin-2	1.08010916326083	UP
e_gw.2.342.1	NvERTx.4.131238,NvERTx.4.131239,NvERTx.4.219094	Hepatic leukemia factor	GO:0005634 // GO:0003677 // GO:0003690 // GO:0000977 // GO:0043565 // GO:0001077 // GO:0001228 // GO:0007275 // GO:0045944 // GO:0048511 // GO:0035914 // GO:0006366	multicellular organism development (GO:0007275);positive regulation of transcription from RNA polymerase II promoter (GO:0045944);rhythmic process (GO:0048511);skeletal muscle cell differentiation (GO:0035914);transcription from RNA polymerase II promoter (GO:0006366);	DNA binding (GO:0003677);double-stranded DNA binding (GO:0003690);RNA polymerase II regulatory region sequence-specific DNA binding (GO:0000977);sequence-specific DNA binding (GO:0043565);transcriptional activator activity, RNA polymerase II core promoter proximal region sequence-specific binding (GO:0001077);transcriptional activator activity, RNA polymerase II transcription regulatory region se…	nucleus (GO:0005634);	Alternative splicing;Biological rhythms;Chromosomal rearrangement;Complete proteome;DNA-binding;Nucleus;Proto-oncogene;Reference proteome;Transcription;Transcription regulation.;	4.0	1.0	No_Uniprotmatch,Q92172,Q94126	Cell death specification protein 2,No_Description,Transcription factor VBP	1.31067903159276	UP
e_gw.2.531.1	NvERTx.4.169666,NvERTx.4.169671,NvERTx.4.169672,NvERTx.4.169673,NvERTx.4.169674,NvERTx.4.169675	Protein phosphatase 1 regulatory subunit 12B	GO:0031672 // GO:0005829 // GO:0005654 // GO:0030018 // GO:0008047 // GO:0019901 // GO:0000086 // GO:0006937 // GO:0007165	G2/M transition of mitotic cell cycle (GO:0000086);regulation of muscle contraction (GO:0006937);signal transduction (GO:0007165);	enzyme activator activity (GO:0008047);protein kinase binding (GO:0019901);	A band (GO:0031672);cytosol (GO:0005829);nucleoplasm (GO:0005654);Z disc (GO:0030018);	Alternative promoter usage;Alternative splicing;ANK repeat;Complete proteome;Cytoplasm;Phosphoprotein;Polymorphism;Reference proteome;Repeat.;	3.0	3.0	C3ZHU2_BRAFL,Q3UMT1	Protein phosphatase 1 regulatory subunit 12C,Putative uncharacterized protein {ECO:0000313|EMBL:EEN47886.1}	1.302380764831	UP
e_gw.20.175.1	NvERTx.4.82227,NvERTx.4.82228,NvERTx.4.82230	High-affinity choline transporter 1	GO:0016021 // GO:0005887 // GO:0015171 // GO:0033265 // GO:0015220 // GO:0005307 // GO:0008292 // GO:0003333 // GO:0015871	acetylcholine biosynthetic process (GO:0008292);amino acid transmembrane transport (GO:0003333);choline transport (GO:0015871);	amino acid transmembrane transporter activity (GO:0015171);choline binding (GO:0033265);choline transmembrane transporter activity (GO:0015220);choline (GO:0005307);	integral component of membrane (GO:0016021);integral component of plasma membrane (GO:0005887);	Complete proteome;Glycoprotein;Ion transport;Membrane;Neurotransmitter biosynthesis;Reference proteome;Sodium;Sodium transport;Symport;Transmembrane;Transmembrane helix;Transport.;	9.0		No_Uniprotmatch,Q9VE46	High-affinity choline transporter 1,No_Description	1.15245111188811	UP
e_gw.20.213.1	NvERTx.4.1432	Fibropellin-3	GO:0005615 // GO:0005509	No_GOBP	calcium ion binding (GO:0005509);	extracellular space (GO:0005615);	Calcium;Complete proteome;Disulfide bond;EGF-like domain;Glycoprotein;Reference proteome;Repeat;Secreted;Signal.;			No_Uniprotmatch	No_Description	1.00666632094788	UP
e_gw.210.80.1	NvERTx.4.11187,NvERTx.4.8184	Inhibin beta A chain	GO:0043509 // GO:0005576 // GO:0005615 // GO:0043512 // GO:0005125 // GO:0008083 // GO:0005179 // GO:0005160 // GO:0032924 // GO:0007050 // GO:0048468 // GO:0061029 // GO:0000082 // GO:0001942 // GO:0002244 // GO:0042541 // GO:0008584 // GO:0045786 // GO:0030308 // GO:0008285 // GO:0042476 // GO:0001541 // GO:0060021 // GO:0045648 // GO:2001241 // GO:0060279 // GO:0010862 // GO:0045944 // GO:0045…	activin receptor signaling pathway (GO:0032924);cell cycle arrest (GO:0007050);cell development (GO:0048468);eyelid development in camera-type eye (GO:0061029);G1/S transition of mitotic cell cycle (GO:0000082);hair follicle development (GO:0001942);hematopoietic progenitor cell differentiation (GO:0002244);hemoglobin biosynthetic process (GO:0042541);male gonad development (GO:0008584);negative …	cytokine activity (GO:0005125);growth factor activity (GO:0008083);hormone activity (GO:0005179);transforming growth factor beta receptor binding (GO:0005160);	activin A complex (GO:0043509);extracellular region (GO:0005576);extracellular space (GO:0005615);inhibin A complex (GO:0043512);	Cleavage on pair of basic residues;Complete proteome;Disulfide bond;Glycoprotein;Growth factor;Hormone;Reference proteome;Secreted;Signal.;		7.0	No_Uniprotmatch,P17491	Inhibin beta B chain,No_Description	2.5462227841127203	UP
e_gw.211.31.1	NvERTx.4.217360,NvERTx.4.233501,NvERTx.4.92941,NvERTx.4.92942,NvERTx.4.92944,NvERTx.4.92945	Collagen alpha-2(V) chain	GO:0005588 // GO:0005788 // GO:0031012 // GO:0005576 // GO:0005615 // GO:0005201 // GO:0046872 // GO:0046332 // GO:0071230 // GO:0030574 // GO:0030199 // GO:0030198 // GO:0048592 // GO:1903225 // GO:0001503 // GO:0001501 // GO:0043588	cellular response to amino acid stimulus (GO:0071230);collagen catabolic process (GO:0030574);collagen fibril organization (GO:0030199);extracellular matrix organization (GO:0030198);eye morphogenesis (GO:0048592);negative regulation of endodermal cell differentiation (GO:1903225);ossification (GO:0001503);skeletal system development (GO:0001501);skin development (GO:0043588);	extracellular matrix structural constituent (GO:0005201);metal ion binding (GO:0046872);SMAD binding (GO:0046332);	collagen type V trimer (GO:0005588);endoplasmic reticulum lumen (GO:0005788);extracellular matrix (GO:0031012);extracellular region (GO:0005576);extracellular space (GO:0005615);	3D-structure;Calcium;Collagen;Complete proteome;Direct protein sequencing;Disease mutation;Disulfide bond;Ehlers-Danlos syndrome;Extracellular matrix;Glycoprotein;Hydroxylation;Metal-binding;Polymorphism;Reference proteome;Repeat;Secreted;Signal.;	3.0	8.0	P35799,Q17RW2,Q96CG8	Collagen alpha-1(XXIV) chain,Collagen triple helix repeat-containing protein 1,Cuticle collagen dpy-2	1.19524124098607	UP
e_gw.216.18.1	NvERTx.4.153127,NvERTx.4.153129,NvERTx.4.153130,NvERTx.4.153131,NvERTx.4.153133,NvERTx.4.153134,NvERTx.4.153135	Multiple epidermal growth factor-like domains protein 6	GO:0005576 // GO:0005509	No_GOBP	calcium ion binding (GO:0005509);	extracellular region (GO:0005576);	Complete proteome;Direct protein sequencing;Disulfide bond;EGF-like domain;Reference proteome;Repeat;Secreted;Signal.;	2.0	8.0	Q8IWY4	CUB and EGF-like domain-containing protein 1,Signal peptide	1.26144881858573	UP
e_gw.22.306.1	NvERTx.4.174649	Galectin-3-binding protein A	GO:0016020 // GO:0005578 // GO:0005044 // GO:0007155	cell adhesion (GO:0007155);	scavenger receptor activity (GO:0005044);	membrane (GO:0016020);proteinaceous extracellular matrix (GO:0005578);	Cell adhesion;Complete proteome;Disulfide bond;Extracellular matrix;Glycoprotein;Reference proteome;Secreted;Signal.;	3.0	8.0	No_Uniprotmatch	No_Description	1.89787393665072	UP
e_gw.230.47.1	NvERTx.4.158042,NvERTx.4.158043,NvERTx.4.158044,NvERTx.4.158045	Chloride channel protein D	GO:0034707 // GO:0005247 // GO:1902476 // GO:0030587	chloride transmembrane transport (GO:1902476);sorocarp development (GO:0030587);	voltage-gated chloride channel activity (GO:0005247);	chloride channel complex (GO:0034707);	CBS domain;Chloride;Chloride channel;Complete proteome;Ion channel;Ion transport;Membrane;Reference proteome;Repeat;Transmembrane;Transmembrane helix;Transport;Voltage-gated channel.;	3.0	3.0	C3YV02_BRAFL,Q1ZXJ0,Q54AX6	Chloride channel protein A,Chloride channel protein D,Putative uncharacterized protein {ECO:0000313|EMBL:EEN55865.1}	1.09470574736738	UP
e_gw.235.4.1	NvERTx.4.176196,NvERTx.4.176198,NvERTx.4.176201,NvERTx.4.208073	Sushi, von Willebrand factor type A, EGF and pentraxin domain-containing protein 1	GO:0005737 // GO:0005576 // GO:0016020 // GO:0005509 // GO:0007155	cell adhesion (GO:0007155);	calcium ion binding (GO:0005509);	cytoplasm (GO:0005737);extracellular region (GO:0005576);membrane (GO:0016020);	Calcium;Cell adhesion;Complete proteome;Cytoplasm;Disulfide bond;EGF-like domain;Glycoprotein;Membrane;Reference proteome;Repeat;Secreted;Signal.;	4.0	8.0	No_Uniprotmatch,P0C6B8,Q4LDE5	EGF and pentraxin domain-containing protein 1, von Willebrand factor type A,No_Description,Sushi	1.01086197562109	UP
e_gw.236.15.1	NvERTx.4.221177	Fibrocystin-L	GO:0005929 // GO:0016021	No_GOBP	No_GOMF	cilium (GO:0005929);integral component of membrane (GO:0016021);	Alternative splicing;Complete proteome;Glycoprotein;Membrane;Reference proteome;Repeat;Signal;Transmembrane;Transmembrane helix.;			No_Uniprotmatch	No_Description	1.1323867847958	UP
e_gw.236.58.1	NvERTx.4.104255	Cadherin-related tumor suppressor	GO:0016324 // GO:0016021 // GO:0005887 // GO:0005739 // GO:0045296 // GO:0005509 // GO:0050839 // GO:0004872 // GO:0016339 // GO:0000904 // GO:0008283 // GO:0044331 // GO:0045317 // GO:0048105 // GO:0045198 // GO:0001737 // GO:0042067 // GO:0001736 // GO:0007164 // GO:0016336 // GO:0007157 // GO:0035329 // GO:0007156 // GO:0007446 // GO:0007447 // GO:0007476 // GO:0090176 // GO:0008285 // GO:0010…	calcium-dependent cell-cell adhesion via plasma membrane cell adhesion molecules (GO:0016339);cell morphogenesis involved in differentiation (GO:0000904);cell proliferation (GO:0008283);cell-cell adhesion mediated by cadherin (GO:0044331);equator specification (GO:0045317);establishment of body hair planar orientation (GO:0048105);establishment of epithelial cell apical/basal polarity (GO:0045198…	cadherin binding (GO:0045296);calcium ion binding (GO:0005509);cell adhesion molecule binding (GO:0050839);receptor activity (GO:0004872);	apical plasma membrane (GO:0016324);integral component of membrane (GO:0016021);integral component of plasma membrane (GO:0005887);mitochondrion (GO:0005739);	Calcium;Cell adhesion;Cell membrane;Complete proteome;Disulfide bond;EGF-like domain;Glycoprotein;Membrane;Mitochondrion;Phosphoprotein;Receptor;Reference proteome;Repeat;Signal;Transmembrane;Transmembrane helix.;	9.0	8.0	Q5F3B1	Protein CBFA2T3	1.29971559734343	UP
e_gw.236.61.1		Cadherin-related tumor suppressor	GO:0016324 // GO:0016021 // GO:0005887 // GO:0005739 // GO:0045296 // GO:0005509 // GO:0050839 // GO:0004872 // GO:0016339 // GO:0000904 // GO:0008283 // GO:0044331 // GO:0045317 // GO:0048105 // GO:0045198 // GO:0001737 // GO:0042067 // GO:0001736 // GO:0007164 // GO:0016336 // GO:0007157 // GO:0035329 // GO:0007156 // GO:0007446 // GO:0007447 // GO:0007476 // GO:0090176 // GO:0008285 // GO:0010…	calcium-dependent cell-cell adhesion via plasma membrane cell adhesion molecules (GO:0016339);cell morphogenesis involved in differentiation (GO:0000904);cell proliferation (GO:0008283);cell-cell adhesion mediated by cadherin (GO:0044331);equator specification (GO:0045317);establishment of body hair planar orientation (GO:0048105);establishment of epithelial cell apical/basal polarity (GO:0045198…	cadherin binding (GO:0045296);calcium ion binding (GO:0005509);cell adhesion molecule binding (GO:0050839);receptor activity (GO:0004872);	apical plasma membrane (GO:0016324);integral component of membrane (GO:0016021);integral component of plasma membrane (GO:0005887);mitochondrion (GO:0005739);	Calcium;Cell adhesion;Cell membrane;Complete proteome;Disulfide bond;EGF-like domain;Glycoprotein;Membrane;Mitochondrion;Phosphoprotein;Receptor;Reference proteome;Repeat;Signal;Transmembrane;Transmembrane helix.;					1.13901960575973	UP
e_gw.24.49.1	NvERTx.4.190146,NvERTx.4.190147,NvERTx.4.190148,NvERTx.4.220776	Ficolin-1	GO:0005581 // GO:0005576 // GO:0031232 // GO:0030246 // GO:0046872 // GO:0008329 // GO:0002752 // GO:0007186 // GO:0045087 // GO:2000484	cell surface pattern recognition receptor signaling pathway (GO:0002752);G-protein coupled receptor signaling pathway (GO:0007186);innate immune response (GO:0045087);positive regulation of interleukin-8 secretion (GO:2000484);	carbohydrate binding (GO:0030246);metal ion binding (GO:0046872);signaling pattern recognition receptor activity (GO:0008329);	collagen trimer (GO:0005581);extracellular region (GO:0005576);extrinsic component of external side of plasma membrane (GO:0031232);	Calcium;Cell membrane;Collagen;Complete proteome;Disulfide bond;Glycoprotein;Immunity;Innate immunity;Lectin;Membrane;Metal-binding;Reference proteome;Repeat;Secreted;Signal.;	8.0	8.0	A1KZ92,A2AX52,Q8R1Q3	Angiopoietin-related protein 7,Collagen alpha-4(VI) chain,Peroxidasin-like protein	1.35206027809582	UP
e_gw.243.57.1	NvERTx.4.213091,NvERTx.4.64897,NvERTx.4.64898,NvERTx.4.64899,NvERTx.4.64900	Homeobox protein XENK-2	GO:0005634 // GO:0043565 // GO:0007275 // GO:0006355	multicellular organism development (GO:0007275);regulation of transcription, DNA-templated (GO:0006355);	sequence-specific DNA binding (GO:0043565);	nucleus (GO:0005634);	Developmental protein;DNA-binding;Homeobox;Nucleus.;	4.0	8.0	P42587	Homeobox protein XENK-2	1.36764704068517	UP
e_gw.25.104.1	NvERTx.4.117110,NvERTx.4.221089	Cystine/glutamate transporter	GO:0009986 // GO:0005856 // GO:0005887 // GO:0005791 // GO:0015327 // GO:0007420 // GO:0089711 // GO:0070306 // GO:0070527 // GO:0035094 // GO:0006979 // GO:0009636	brain development (GO:0007420);L-glutamate transmembrane transport (GO:0089711);lens fiber cell differentiation (GO:0070306);platelet aggregation (GO:0070527);response to nicotine (GO:0035094);response to oxidative stress (GO:0006979);response to toxic substance (GO:0009636);	cystine (GO:0015327);	cell surface (GO:0009986);cytoskeleton (GO:0005856);integral component of plasma membrane (GO:0005887);rough endoplasmic reticulum (GO:0005791);	Amino-acid transport;Complete proteome;Disulfide bond;Membrane;Phosphoprotein;Reference proteome;Transmembrane;Transmembrane helix;Transport.;	4.0	8.0	No_Uniprotmatch,Q5RAG7	Cystine/glutamate transporter,No_Description	1.02154797710323	UP
e_gw.28.101.1	NvERTx.4.155923,NvERTx.4.155924	Cubilin	GO:0031526 // GO:0005905 // GO:0030135 // GO:0030666 // GO:0010008 // GO:0043202 // GO:0005765 // GO:0016020 // GO:0043234 // GO:0005509 // GO:0031419 // GO:0015235 // GO:0030492 // GO:0042802 // GO:0004872 // GO:0008203 // GO:0015889 // GO:0020028 // GO:0001701 // GO:0070207 // GO:0006898 // GO:0007584 // GO:0006766	cholesterol metabolic process (GO:0008203);cobalamin transport (GO:0015889);hemoglobin import (GO:0020028);in utero embryonic development (GO:0001701);protein homotrimerization (GO:0070207);receptor-mediated endocytosis (GO:0006898);response to nutrient (GO:0007584);vitamin metabolic process (GO:0006766);	calcium ion binding (GO:0005509);cobalamin binding (GO:0031419);cobalamin transporter activity (GO:0015235);hemoglobin binding (GO:0030492);identical protein binding (GO:0042802);receptor activity (GO:0004872);	brush border membrane (GO:0031526);clathrin-coated pit (GO:0005905);coated vesicle (GO:0030135);endocytic vesicle membrane (GO:0030666);endosome membrane (GO:0010008);lysosomal lumen (GO:0043202);lysosomal membrane (GO:0005765);membrane (GO:0016020);protein complex (GO:0043234);	Calcium;Cholesterol metabolism;Cleavage on pair of basic residues;Cobalamin;Cobalt;Complete proteome;Direct protein sequencing;Disulfide bond;EGF-like domain;Endosome;Glycoprotein;Lipid metabolism;Lysosome;Membrane;Metal-binding;Phosphoprotein;Protein transport;Reference proteome;Repeat;Signal;Steroid metabolism;Sterol metabolism;Transport.;	9.0	6.0	A2AVA0,O60494	EGF and pentraxin domain-containing protein 1, von Willebrand factor type A,Cubilin,Sushi	1.53684482063541	UP
e_gw.29.11.1	NvERTx.4.148160,NvERTx.4.148161	Tyrosine-protein kinase transmembrane receptor Ror	GO:0016021 // GO:0005524 // GO:0004713 // GO:0004714 // GO:0007417 // GO:0006468 // GO:0007169	central nervous system development (GO:0007417);protein phosphorylation (GO:0006468);transmembrane receptor protein tyrosine kinase signaling pathway (GO:0007169);	ATP binding (GO:0005524);protein tyrosine kinase activity (GO:0004713);transmembrane receptor protein tyrosine kinase activity (GO:0004714);	integral component of membrane (GO:0016021);	ATP-binding;Complete proteome;Developmental protein;Disulfide bond;Glycoprotein;Kinase;Kringle;Membrane;Nucleotide-binding;Phosphoprotein;Receptor;Reference proteome;Signal;Transferase;Transmembrane;Transmembrane helix;Tyrosine-protein kinase.;	3.0	3.0	Q62838	skeletal receptor tyrosine protein kinase,Muscle	1.10362940580081	UP
e_gw.29.126.1	NvERTx.4.134419,NvERTx.4.41612	E3 ubiquitin-protein ligase RNF181	GO:0046872 // GO:0016740 // GO:0016567	protein ubiquitination (GO:0016567);	metal ion binding (GO:0046872);transferase activity (GO:0016740);	No_GOCC	Metal-binding;Transferase;Ubl conjugation;Ubl conjugation pathway;Zinc;Zinc-finger.;	8.0	1.0	Q6GPV5,Q9BV68	E3 ubiquitin-protein ligase RNF126 {ECO:0000305},E3 ubiquitin-protein ligase RNF181	1.73353456111756	UP
e_gw.29.257.1		Ankyrin-2 {ECO:0000250|UniProtKB:Q01484}	GO:0031672 // GO:0016324 // GO:0043034 // GO:0005737 // GO:0005856 // GO:0005887 // GO:0014704 // GO:0005622 // GO:0031430 // GO:0048471 // GO:0005886 // GO:0014069 // GO:0045211 // GO:0042383 // GO:0030315 // GO:0030018 // GO:0051117 // GO:0044325 // GO:0015459 // GO:0030674 // GO:0030507 // GO:0086014 // GO:0086066 // GO:0060048 // GO:0006874 // GO:0034613 // GO:1901021 // GO:0051928 // GO:2001…	atrial cardiac muscle cell action potential (GO:0086014);atrial cardiac muscle cell to AV node cell communication (GO:0086066);cardiac muscle contraction (GO:0060048);cellular calcium ion homeostasis (GO:0006874);cellular protein localization (GO:0034613);positive regulation of calcium ion transmembrane transporter activity (GO:1901021);positive regulation of calcium ion transport (GO:0051928);po…	ATPase binding (GO:0051117);ion channel binding (GO:0044325);potassium channel regulator activity (GO:0015459);protein binding, bridging (GO:0030674);spectrin binding (GO:0030507);	A band (GO:0031672);apical plasma membrane (GO:0016324);costamere (GO:0043034);cytoplasm (GO:0005737);cytoskeleton (GO:0005856);integral component of plasma membrane (GO:0005887);intercalated disc (GO:0014704);intracellular (GO:0005622);M band (GO:0031430);perinuclear region of cytoplasm (GO:0048471);plasma membrane (GO:0005886);postsynaptic density of dendrite (GO:0014069);postsynaptic membrane …	Alternative splicing;ANK repeat;Cell junction;Cell membrane;Complete proteome;Cytoplasm;Cytoskeleton;Membrane;Phosphoprotein;Postsynaptic cell membrane;Reference proteome;Repeat;Synapse.;					1.14113056804938	UP
e_gw.3.456.1	NvERTx.4.131132	Muscle M-line assembly protein unc-89	GO:0031672 // GO:0005622 // GO:0031430 // GO:0005524 // GO:0090736 // GO:0019902 // GO:0004672 // GO:0017048 // GO:0005089 // GO:0034613 // GO:0031034 // GO:1905905 // GO:0010628 // GO:0040017 // GO:1905552 // GO:0060298 // GO:0045989 // GO:0035023 // GO:0014722 // GO:0045214 // GO:0030241 // GO:0071688	cellular protein localization (GO:0034613);myosin filament assembly (GO:0031034);pharyngeal gland morphogenesis (GO:1905905);positive regulation of gene expression (GO:0010628);positive regulation of locomotion (GO:0040017);positive regulation of protein localization to endoplasmic reticulum (GO:1905552);positive regulation of sarcomere organization (GO:0060298);positive regulation of striated mu…	ATP binding (GO:0005524);MATH domain binding (GO:0090736);phosphatase binding (GO:0019902);protein kinase activity (GO:0004672);Rho GTPase binding (GO:0017048);Rho guanyl-nucleotide exchange factor activity (GO:0005089);	A band (GO:0031672);intracellular (GO:0005622);M band (GO:0031430);	3D-structure;Alternative splicing;Complete proteome;Cytoplasm;Disulfide bond;Immunoglobulin domain;Muscle protein;Reference proteome;Repeat;SH3 domain;Transferase.;	2.0	6.0	Q8WZ42	Titin	1.25903715980171	UP
e_gw.3.464.1		Muscle M-line assembly protein unc-89	GO:0031672 // GO:0005622 // GO:0031430 // GO:0005524 // GO:0090736 // GO:0019902 // GO:0004672 // GO:0017048 // GO:0005089 // GO:0034613 // GO:0031034 // GO:1905905 // GO:0010628 // GO:0040017 // GO:1905552 // GO:0060298 // GO:0045989 // GO:0035023 // GO:0014722 // GO:0045214 // GO:0030241 // GO:0071688	cellular protein localization (GO:0034613);myosin filament assembly (GO:0031034);pharyngeal gland morphogenesis (GO:1905905);positive regulation of gene expression (GO:0010628);positive regulation of locomotion (GO:0040017);positive regulation of protein localization to endoplasmic reticulum (GO:1905552);positive regulation of sarcomere organization (GO:0060298);positive regulation of striated mu…	ATP binding (GO:0005524);MATH domain binding (GO:0090736);phosphatase binding (GO:0019902);protein kinase activity (GO:0004672);Rho GTPase binding (GO:0017048);Rho guanyl-nucleotide exchange factor activity (GO:0005089);	A band (GO:0031672);intracellular (GO:0005622);M band (GO:0031430);	3D-structure;Alternative splicing;Complete proteome;Cytoplasm;Disulfide bond;Immunoglobulin domain;Muscle protein;Reference proteome;Repeat;SH3 domain;Transferase.;					1.60669697077243	UP
e_gw.3.470.1	NvERTx.4.225544	Titin	GO:0000794 // GO:0005829 // GO:0070062 // GO:0005576 // GO:0031674 // GO:0031430 // GO:0005859 // GO:0005865 // GO:0030018 // GO:0051015 // GO:0042805 // GO:0005524 // GO:0005509 // GO:0005516 // GO:0019899 // GO:0042802 // GO:0051371 // GO:0002020 // GO:0019901 // GO:0043621 // GO:0004674 // GO:0004713 // GO:0008307 // GO:0097493 // GO:0031433 // GO:0060048 // GO:0048739 // GO:0003300 // GO:0055…	cardiac muscle contraction (GO:0060048);cardiac muscle fiber development (GO:0048739);cardiac muscle hypertrophy (GO:0003300);cardiac muscle tissue morphogenesis (GO:0055008);cardiac myofibril assembly (GO:0055003);detection of muscle stretch (GO:0035995);mitotic chromosome condensation (GO:0007076);muscle contraction (GO:0006936);muscle filament sliding (GO:0030049);platelet degranulation (GO:00…	actin filament binding (GO:0051015);actinin binding (GO:0042805);ATP binding (GO:0005524);calcium ion binding (GO:0005509);calmodulin binding (GO:0005516);enzyme binding (GO:0019899);identical protein binding (GO:0042802);muscle alpha-actinin binding (GO:0051371);protease binding (GO:0002020);protein kinase binding (GO:0019901);protein self-association (GO:0043621);protein serine/threonine kinase…	condensed nuclear chromosome (GO:0000794);cytosol (GO:0005829);extracellular exosome (GO:0070062);extracellular region (GO:0005576);I band (GO:0031674);M band (GO:0031430);muscle myosin complex (GO:0005859);striated muscle thin filament (GO:0005865);Z disc (GO:0030018);	3D-structure;Alternative splicing;ATP-binding;Calcium;Calmodulin-binding;Cardiomyopathy;Coiled coil;Complete proteome;Cytoplasm;Direct protein sequencing;Disease mutation;Disulfide bond;Immunoglobulin domain;Kinase;Limb-girdle muscular dystrophy;Magnesium;Metal-binding;Nucleotide-binding;Nucleus;Phosphoprotein;Polymorphism;Reference proteome;Repeat;Serine/threonine-protein kinase;Transferase.;	2.0	6.0	Q8WZ42	Titin	1.43641312847691	UP
e_gw.3.473.1	NvERTx.4.5070,NvERTx.4.5071	Cytochrome P450 1A1	GO:0005737 // GO:0005789 // GO:0043231 // GO:0031966 // GO:0005739 // GO:0070330 // GO:0003824 // GO:0032451 // GO:0019899 // GO:0101020 // GO:0016711 // GO:0020037 // GO:0005506 // GO:0004497 // GO:0016491 // GO:0016679 // GO:0008395 // GO:0070576 // GO:0042904 // GO:0007568 // GO:0009308 // GO:0043010 // GO:0008283 // GO:0071280 // GO:0071407 // GO:0009804 // GO:0032502 // GO:0019341 // GO:0018…	9-cis-retinoic acid biosynthetic process (GO:0042904);aging (GO:0007568);amine metabolic process (GO:0009308);camera-type eye development (GO:0043010);cell proliferation (GO:0008283);cellular response to copper ion (GO:0071280);cellular response to organic cyclic compound (GO:0071407);coumarin metabolic process (GO:0009804);developmental process (GO:0032502);dibenzo-p-dioxin catabolic process (GO…	aromatase activity (GO:0070330);catalytic activity (GO:0003824);demethylase activity (GO:0032451);enzyme binding (GO:0019899);estrogen 16-alpha-hydroxylase activity (GO:0101020);flavonoid 3'-monooxygenase activity (GO:0016711);heme binding (GO:0020037);iron ion binding (GO:0005506);monooxygenase activity (GO:0004497);oxidoreductase activity (GO:0016491);oxidoreductase activity, acting on diphenol…	cytoplasm (GO:0005737);endoplasmic reticulum membrane (GO:0005789);intracellular membrane-bounded organelle (GO:0043231);mitochondrial membrane (GO:0031966);mitochondrion (GO:0005739);	Complete proteome;Cytoplasm;Direct protein sequencing;Endoplasmic reticulum;Glycoprotein;Heme;Iron;Membrane;Metal-binding;Microsome;Mitochondrion;Monooxygenase;Oxidoreductase;Reference proteome.;	2.0	8.0	P00184,Q9CX98	Cytochrome P450 1A1,Cytochrome P450 2U1	1.92037953725488	UP
e_gw.33.82.1	NvERTx.4.76641,NvERTx.4.76642,NvERTx.4.76643,NvERTx.4.76644	Aquaporin-9	GO:0016323 // GO:0016021 // GO:0005887 // GO:0043231 // GO:0005886 // GO:0005275 // GO:0046943 // GO:0015254 // GO:0015166 // GO:0015288 // GO:0005345 // GO:0005350 // GO:0015265 // GO:0015250 // GO:0005372 // GO:0015837 // GO:0015722 // GO:0046942 // GO:0071320 // GO:0007588 // GO:0015793 // GO:0006955 // GO:0008152 // GO:0015791 // GO:0006863 // GO:0015855 // GO:0046689 // GO:0010033 // GO:0006…	amine transport (GO:0015837);canalicular bile acid transport (GO:0015722);carboxylic acid transport (GO:0046942);cellular response to cAMP (GO:0071320);excretion (GO:0007588);glycerol transport (GO:0015793);immune response (GO:0006955);metabolic process (GO:0008152);polyol transport (GO:0015791);purine nucleobase transport (GO:0006863);pyrimidine nucleobase transport (GO:0015855);response to merc…	amine transmembrane transporter activity (GO:0005275);carboxylic acid transmembrane transporter activity (GO:0046943);glycerol channel activity (GO:0015254);polyol transmembrane transporter activity (GO:0015166);porin activity (GO:0015288);purine nucleobase transmembrane transporter activity (GO:0005345);pyrimidine nucleobase transmembrane transporter activity (GO:0005350);urea channel activity (…	basolateral plasma membrane (GO:0016323);integral component of membrane (GO:0016021);integral component of plasma membrane (GO:0005887);intracellular membrane-bounded organelle (GO:0043231);plasma membrane (GO:0005886);	Complete proteome;Membrane;Polymorphism;Reference proteome;Repeat;Transmembrane;Transmembrane helix;Transport.;	3.0	2.0	O43315,O54794	Aquaporin-7,Aquaporin-9	1.09145571237406	UP
e_gw.34.55.1	NvERTx.4.166095,NvERTx.4.166097,NvERTx.4.166098,NvERTx.4.166104,NvERTx.4.166108,NvERTx.4.214094	Myosin heavy chain, striated muscle	GO:0030016 // GO:0032982 // GO:0003779 // GO:0005524 // GO:0005516 // GO:0003774	No_GOBP	actin binding (GO:0003779);ATP binding (GO:0005524);calmodulin binding (GO:0005516);motor activity (GO:0003774);	myofibril (GO:0030016);myosin filament (GO:0032982);	3D-structure;Actin-binding;ATP-binding;Calmodulin-binding;Coiled coil;Cytoplasm;Motor protein;Muscle protein;Myosin;Nucleotide-binding;Thick filament.;	9.0	8.0	No_Uniprotmatch,P24733	striated muscle,Myosin heavy chain,No_Description	1.25660185199536	UP
e_gw.343.31.1	NvERTx.4.184644,NvERTx.4.184649,NvERTx.4.184651,NvERTx.4.184652,NvERTx.4.18859	Matrix metalloproteinase-9	GO:0005615 // GO:0005578 // GO:0004222 // GO:0008270 // GO:0030574 // GO:0050900 // GO:0001503 // GO:0006508	collagen catabolic process (GO:0030574);leukocyte migration (GO:0050900);ossification (GO:0001503);proteolysis (GO:0006508);	metalloendopeptidase activity (GO:0004222);zinc ion binding (GO:0008270);	extracellular space (GO:0005615);proteinaceous extracellular matrix (GO:0005578);	Calcium;Collagen degradation;Complete proteome;Disulfide bond;Extracellular matrix;Glycoprotein;Hydrolase;Metal-binding;Metalloprotease;Protease;Reference proteome;Repeat;Secreted;Signal;Zinc;Zymogen.;	2.0	3.0	No_Uniprotmatch,P41245,P52176,Q9ESM7	Matrix metalloproteinase-9,No_Description,Protein sel-1 homolog 1	1.0586772532308	UP
e_gw.347.37.1	NvERTx.4.220623,NvERTx.4.71996,NvERTx.4.71997	Maintenance of telomere capping protein 6	GO:0016021	No_GOBP	No_GOMF	integral component of membrane (GO:0016021);	Complete proteome;Glycoprotein;Membrane;Reference proteome;Signal;Transmembrane;Transmembrane helix.;	3.0	8.0	W4YTE6_STRPU	Uncharacterized protein {ECO:0000313|EnsemblMetazoa:SPU_019088-tr}	1.31791982295121	UP
e_gw.37.91.1	NvERTx.4.131720,NvERTx.4.131722,NvERTx.4.131723,NvERTx.4.131724,NvERTx.4.131725,NvERTx.4.131727,NvERTx.4.131728,NvERTx.4.131729	Cytochrome P450 1A1	GO:0005789 // GO:0031090 // GO:0070330 // GO:0020037 // GO:0005506	No_GOBP	aromatase activity (GO:0070330);heme binding (GO:0020037);iron ion binding (GO:0005506);	endoplasmic reticulum membrane (GO:0005789);organelle membrane (GO:0031090);	Endoplasmic reticulum;Heme;Iron;Membrane;Metal-binding;Microsome;Monooxygenase;Oxidoreductase.;	4.0	5.0	No_Uniprotmatch,O42457,O77810,P04798,Q00557,Q16678,Q92095	Cytochrome P450 1A1,Cytochrome P450 1A2,Cytochrome P450 1B1,No_Description	1.6062093592847198	UP
e_gw.390.11.1	NvERTx.4.197359,NvERTx.4.197360,NvERTx.4.197361,NvERTx.4.197362	Multiple epidermal growth factor-like domains protein 6	GO:0005576 // GO:0005509	No_GOBP	calcium ion binding (GO:0005509);	extracellular region (GO:0005576);	Calcium;Complete proteome;Disulfide bond;EGF-like domain;Glycoprotein;Reference proteome;Repeat;Secreted;Signal.;	9.0	3.0	O00339,O08746,O88281	Matrilin-2,Multiple epidermal growth factor-like domains protein 6	1.64901253613199	UP
e_gw.4.421.1		Tolloid-like protein 2	GO:0005576 // GO:0005509 // GO:0004222 // GO:0008270 // GO:0030154 // GO:0007275 // GO:0048632	cell differentiation (GO:0030154);multicellular organism development (GO:0007275);negative regulation of skeletal muscle tissue growth (GO:0048632);	calcium ion binding (GO:0005509);metalloendopeptidase activity (GO:0004222);zinc ion binding (GO:0008270);	extracellular region (GO:0005576);	Calcium;Cleavage on pair of basic residues;Complete proteome;Developmental protein;Differentiation;Disulfide bond;EGF-like domain;Glycoprotein;Hydrolase;Metal-binding;Metalloprotease;Methylation;Protease;Reference proteome;Repeat;Secreted;Signal;Zinc;Zymogen.;					1.58123072494851	UP
e_gw.402.29.1		Nucleotide-binding oligomerization domain-containing protein 2	GO:0016323 // GO:0009986 // GO:0005737 // GO:0005856 // GO:0005829 // GO:0005886 // GO:0043234 // GO:0031982 // GO:0005524 // GO:0050700 // GO:0019899 // GO:0032500 // GO:0042834 // GO:0019901 // GO:0071225 // GO:0002367 // GO:0042742 // GO:0016045 // GO:0032498 // GO:0045087 // GO:0035556 // GO:0070431 // GO:0043123 // GO:0050718 // GO:0032740 // GO:0051092 // GO:0045944 // GO:0042981 // GO:0032…	cellular response to muramyl dipeptide (GO:0071225);cytokine production involved in immune response (GO:0002367);defense response to bacterium (GO:0042742);detection of bacterium (GO:0016045);detection of muramyl dipeptide (GO:0032498);innate immune response (GO:0045087);intracellular signal transduction (GO:0035556);nucleotide-binding oligomerization domain containing 2 signaling pathway (GO:007…	ATP binding (GO:0005524);CARD domain binding (GO:0050700);enzyme binding (GO:0019899);muramyl dipeptide binding (GO:0032500);peptidoglycan binding (GO:0042834);protein kinase binding (GO:0019901);	basolateral plasma membrane (GO:0016323);cell surface (GO:0009986);cytoplasm (GO:0005737);cytoskeleton (GO:0005856);cytosol (GO:0005829);plasma membrane (GO:0005886);protein complex (GO:0043234);vesicle (GO:0031982);	ATP-binding;Cell membrane;Cytoplasm;Immunity;Innate immunity;Leucine-rich repeat;Membrane;Nucleotide-binding;Repeat;Ubl conjugation.;					3.805021446589529	UP
e_gw.4203.7.1		Putative senescence-associated protein {ECO:0000313|EMBL:BAB33421.1}	No_GOcodes	No_GOBP	No_GOMF	No_GOCC	No_keywords					1.4678084782542602	UP
e_gw.427.6.1	NvERTx.4.170791,NvERTx.4.170806	Anoctamin-10	GO:0016021 // GO:0005622 // GO:0016020 // GO:0005886 // GO:0005227 // GO:0005229 // GO:0006812 // GO:0006821	cation transport (GO:0006812);chloride transport (GO:0006821);	calcium activated cation channel activity (GO:0005227);intracellular calcium activated chloride channel activity (GO:0005229);	integral component of membrane (GO:0016021);intracellular (GO:0005622);membrane (GO:0016020);plasma membrane (GO:0005886);	Alternative splicing;Cell membrane;Complete proteome;Membrane;Reference proteome;Transmembrane;Transmembrane helix.;	1.0	7.0	No_Uniprotmatch	No_Description	1.29797652396283	UP
e_gw.4506.3.1	NvERTx.4.14901,NvERTx.4.14902,NvERTx.4.82631,NvERTx.4.82632,NvERTx.4.82633	Lipase member H	GO:0005576 // GO:0016020 // GO:0052689 // GO:0016042	lipid catabolic process (GO:0016042);	carboxylic ester hydrolase activity (GO:0052689);	extracellular region (GO:0005576);membrane (GO:0016020);	Complete proteome;Disulfide bond;Glycoprotein;Hydrolase;Lipid degradation;Lipid metabolism;Membrane;Reference proteome;Secreted;Signal.;	4.0	8.0	A0A0K9N7F9_9FIRM,P54316,Q8VI78	Inactive pancreatic lipase-related protein 1,Phospholipase A1 member A,Uncharacterized protein {ECO:0000313|EMBL:KMZ52704.1}	1.94344717904421	UP
e_gw.46.81.1	NvERTx.4.4564,NvERTx.4.4565	Neuropeptide SIFamide receptor {ECO:0000303|PubMed:16378592}	GO:0016021 // GO:0005887 // GO:0008528 // GO:0004930 // GO:0008188 // GO:0004983 // GO:0008340 // GO:0007186 // GO:0048047 // GO:0007218	determination of adult lifespan (GO:0008340);G-protein coupled receptor signaling pathway (GO:0007186);mating behavior, sex discrimination (GO:0048047);neuropeptide signaling pathway (GO:0007218);	G-protein coupled peptide receptor activity (GO:0008528);G-protein coupled receptor activity (GO:0004930);neuropeptide receptor activity (GO:0008188);neuropeptide Y receptor activity (GO:0004983);	integral component of membrane (GO:0016021);integral component of plasma membrane (GO:0005887);	Behavior;Cell membrane;Complete proteome;G-protein coupled receptor;Glycoprotein;Membrane;Receptor;Reference proteome;Transducer;Transmembrane;Transmembrane helix.;	4.0		Q8IN35	Neuropeptide SIFamide receptor {ECO:0000303|PubMed:16378592}	1.30418075074073	UP
e_gw.483.5.1	NvERTx.4.149495,NvERTx.4.149496,NvERTx.4.149501,NvERTx.4.177623,NvERTx.4.193537,NvERTx.4.193538,NvERTx.4.193539,NvERTx.4.193541	Multidrug resistance-associated protein 4	GO:0016323 // GO:0005887 // GO:0016020 // GO:0005886 // GO:0031088 // GO:0016404 // GO:0005524 // GO:0015662 // GO:0042626 // GO:0043225 // GO:0060271 // GO:0002576 // GO:0048661 // GO:0032310 // GO:0042493 // GO:0014070 // GO:0010243 // GO:0055085	cilium assembly (GO:0060271);platelet degranulation (GO:0002576);positive regulation of smooth muscle cell proliferation (GO:0048661);prostaglandin secretion (GO:0032310);response to drug (GO:0042493);response to organic cyclic compound (GO:0014070);response to organonitrogen compound (GO:0010243);transmembrane transport (GO:0055085);	15-hydroxyprostaglandin dehydrogenase (NAD+) activity (GO:0016404);ATP binding (GO:0005524);ATPase activity, coupled to transmembrane movement of ions, phosphorylative mechanism (GO:0015662);ATPase activity, coupled to transmembrane movement of substances (GO:0042626);ATPase-coupled anion transmembrane transporter activity (GO:0043225);	basolateral plasma membrane (GO:0016323);integral component of plasma membrane (GO:0005887);membrane (GO:0016020);plasma membrane (GO:0005886);platelet dense granule membrane (GO:0031088);	Alternative splicing;ATP-binding;Complete proteome;Glycoprotein;Membrane;Nucleotide-binding;Phosphoprotein;Polymorphism;Reference proteome;Repeat;Transmembrane;Transmembrane helix;Transport.;	9.0	4.0	No_Uniprotmatch,O15439	Multidrug resistance-associated protein 4,No_Description	1.2252561716899095	UP
e_gw.5130.2.1		Exportin-1	GO:0005642 // GO:0015030 // GO:0005737 // GO:0005829 // GO:0030529 // GO:0000776 // GO:0031965 // GO:0005730 // GO:0005634 // GO:0005049 // GO:0019904 // GO:0008536 // GO:0003723 // GO:0051028 // GO:0000122 // GO:0006611 // GO:0034504 // GO:0010824 // GO:0042176 // GO:0046825 // GO:0042493 // GO:0000055 // GO:0000056	mRNA transport (GO:0051028);negative regulation of transcription from RNA polymerase II promoter (GO:0000122);protein export from nucleus (GO:0006611);protein localization to nucleus (GO:0034504);regulation of centrosome duplication (GO:0010824);regulation of protein catabolic process (GO:0042176);regulation of protein export from nucleus (GO:0046825);response to drug (GO:0042493);ribosomal large…	nuclear export signal receptor activity (GO:0005049);protein domain specific binding (GO:0019904);Ran GTPase binding (GO:0008536);RNA binding (GO:0003723);	annulate lamellae (GO:0005642);Cajal body (GO:0015030);cytoplasm (GO:0005737);cytosol (GO:0005829);intracellular ribonucleoprotein complex (GO:0030529);kinetochore (GO:0000776);nuclear membrane (GO:0031965);nucleolus (GO:0005730);nucleus (GO:0005634);	Acetylation;Complete proteome;Cytoplasm;mRNA transport;Nucleus;Phosphoprotein;Protein transport;Reference proteome;Repeat;RNA-binding;Transport.;					1.09407952247808	UP
e_gw.52.253.1	NvERTx.4.108814,NvERTx.4.108815,NvERTx.4.108817	Monocarboxylate transporter 6	GO:0005887 // GO:0016020 // GO:0008028 // GO:0015293 // GO:0015718	monocarboxylic acid transport (GO:0015718);	monocarboxylic acid transmembrane transporter activity (GO:0008028);symporter activity (GO:0015293);	integral component of plasma membrane (GO:0005887);membrane (GO:0016020);	Alternative splicing;Cell membrane;Complete proteome;Membrane;Reference proteome;Symport;Transmembrane;Transmembrane helix;Transport.;	3.0	8.0	No_Uniprotmatch,O60669	Monocarboxylate transporter 2,No_Description	1.72543953444847	UP
e_gw.5229.3.1	NvERTx.4.212800	CUB and sushi domain-containing protein 1	GO:0016021 // GO:0042593 // GO:0001964	glucose homeostasis (GO:0042593);startle response (GO:0001964);	No_GOMF	integral component of membrane (GO:0016021);	Alternative splicing;Complete proteome;Disulfide bond;Glycoprotein;Membrane;Reference proteome;Repeat;Signal;Sushi;Transmembrane;Transmembrane helix.;	1.0	8.0	Q22328	Protein lev-9	1.19818500792792	UP
e_gw.543.15.1	NvERTx.4.154578,NvERTx.4.7662	MAGE-like protein 2	GO:0005737 // GO:0005829 // GO:0005769 // GO:0005768 // GO:0005634 // GO:0030904 // GO:0004842 // GO:0034314 // GO:0045892 // GO:0051127 // GO:0070534 // GO:0042752 // GO:0042147 // GO:0048511 // GO:0006351	Arp2/3 complex-mediated actin nucleation (GO:0034314);negative regulation of transcription, DNA-templated (GO:0045892);positive regulation of actin nucleation (GO:0051127);protein K63-linked ubiquitination (GO:0070534);regulation of circadian rhythm (GO:0042752);retrograde transport, endosome to Golgi (GO:0042147);rhythmic process (GO:0048511);transcription, DNA-templated (GO:0006351);	ubiquitin-protein transferase activity (GO:0004842);	cytoplasm (GO:0005737);cytosol (GO:0005829);early endosome (GO:0005769);endosome (GO:0005768);nucleus (GO:0005634);retromer complex (GO:0030904);	Biological rhythms;Complete proteome;Cytoplasm;Endosome;Nucleus;Reference proteome;Repressor;Transcription;Transcription regulation;Ubl conjugation pathway.;	4.0	8.0	No_Uniprotmatch	No_Description	2.0387869509911103	UP
e_gw.58.230.1	NvERTx.4.106950	H2.0-like homeobox protein	GO:0005634 // GO:0043565 // GO:0030154 // GO:0048557 // GO:0048484 // GO:0001889 // GO:0045629 // GO:0008284 // GO:0046622 // GO:0045627 // GO:0006355 // GO:0007519 // GO:0006351	cell differentiation (GO:0030154);embryonic digestive tract morphogenesis (GO:0048557);enteric nervous system development (GO:0048484);liver development (GO:0001889);negative regulation of T-helper 2 cell differentiation (GO:0045629);positive regulation of cell proliferation (GO:0008284);positive regulation of organ growth (GO:0046622);positive regulation of T-helper 1 cell differentiation (GO:00…	sequence-specific DNA binding (GO:0043565);	nucleus (GO:0005634);	Complete proteome;Differentiation;DNA-binding;Homeobox;Nucleus;Reference proteome;Transcription;Transcription regulation.;	9.0	8.0	Q61670	H2.0-like homeobox protein	1.34111668660062	UP
e_gw.5809.2.1		Hemicentin-1	GO:0005604 // GO:0005938 // GO:0030054 // GO:0032154 // GO:0070062 // GO:0005509 // GO:0007049 // GO:0051301 // GO:0050896 // GO:0007601	cell cycle (GO:0007049);cell division (GO:0051301);response to stimulus (GO:0050896);visual perception (GO:0007601);	calcium ion binding (GO:0005509);	basement membrane (GO:0005604);cell cortex (GO:0005938);cell junction (GO:0030054);cleavage furrow (GO:0032154);extracellular exosome (GO:0070062);	Age-related macular degeneration;Alternative splicing;Basement membrane;Calcium;Cell cycle;Cell division;Cell junction;Complete proteome;Cytoplasm;Disease mutation;Disulfide bond;EGF-like domain;Extracellular matrix;Glycoprotein;Immunoglobulin domain;Polymorphism;Reference proteome;Repeat;Secreted;Sensory transduction;Signal;Vision.;					1.10727638611245	UP
e_gw.597.9.1	NvERTx.4.155458	PDZ and LIM domain protein 7	GO:0015629 // GO:0005913 // GO:0005829 // GO:0005925 // GO:0005634 // GO:0001726 // GO:0001725 // GO:0046872 // GO:0030036 // GO:0007411 // GO:0001503 // GO:0045669 // GO:0006898	actin cytoskeleton organization (GO:0030036);axon guidance (GO:0007411);ossification (GO:0001503);positive regulation of osteoblast differentiation (GO:0045669);receptor-mediated endocytosis (GO:0006898);	metal ion binding (GO:0046872);	actin cytoskeleton (GO:0015629);cell-cell adherens junction (GO:0005913);cytosol (GO:0005829);focal adhesion (GO:0005925);nucleus (GO:0005634);ruffle (GO:0001726);stress fiber (GO:0001725);	3D-structure;Alternative splicing;Complete proteome;Cytoplasm;Cytoskeleton;Developmental protein;Differentiation;Direct protein sequencing;LIM domain;Metal-binding;Methylation;Osteogenesis;Phosphoprotein;Polymorphism;Reference proteome;Repeat;Zinc.;	3.0	1.0	Q9NR12	PDZ and LIM domain protein 7	1.4226335803681898	UP
e_gw.61.172.1	NvERTx.4.143076	Dickkopf-related protein 3	GO:0005615 // GO:0030325 // GO:0009653 // GO:0032348 // GO:1902613 // GO:0090090 // GO:2000065 // GO:0045892 // GO:0017015 // GO:0016055	adrenal gland development (GO:0030325);anatomical structure morphogenesis (GO:0009653);negative regulation of aldosterone biosynthetic process (GO:0032348);negative regulation of anti-Mullerian hormone signaling pathway (GO:1902613);negative regulation of canonical Wnt signaling pathway (GO:0090090);negative regulation of cortisol biosynthetic process (GO:2000065);negative regulation of transcrip…	No_GOMF	extracellular space (GO:0005615);	Coiled coil;Complete proteome;Developmental protein;Direct protein sequencing;Disulfide bond;Glycoprotein;Polymorphism;Reference proteome;Secreted;Signal;Wnt signaling pathway.;	4.0	7.0	Q9UBP4	Dickkopf-related protein 3	1.12105118078642	UP
e_gw.617.6.1	NvERTx.4.169045	Zinc finger protein 98	GO:0005634 // GO:0003677 // GO:0046872 // GO:0006355 // GO:0006351	regulation of transcription, DNA-templated (GO:0006355);transcription, DNA-templated (GO:0006351);	DNA binding (GO:0003677);metal ion binding (GO:0046872);	nucleus (GO:0005634);	Complete proteome;DNA-binding;Metal-binding;Nucleus;Reference proteome;Repeat;Transcription;Transcription regulation;Zinc;Zinc-finger.;	1.0	2.0	Q5R4X5	Zinc finger protein 22	1.11582167596794	UP
e_gw.63.53.1	NvERTx.4.190650,NvERTx.4.190651	D(1A) dopamine receptor	GO:0005789 // GO:0005887 // GO:0004952 // GO:0010579 // GO:0042311	positive regulation of adenylate cyclase activity involved in G-protein coupled receptor signaling pathway (GO:0010579);vasodilation (GO:0042311);	dopamine neurotransmitter receptor activity (GO:0004952);	endoplasmic reticulum membrane (GO:0005789);integral component of plasma membrane (GO:0005887);	Cell membrane;Disulfide bond;Endoplasmic reticulum;G-protein coupled receptor;Glycoprotein;Lipoprotein;Membrane;Palmitate;Receptor;Transducer;Transmembrane;Transmembrane helix.;	4.0	8.0	P35406	D(1) dopamine receptor	1.11476670334073	UP
e_gw.635.7.1	NvERTx.4.149978,NvERTx.4.149979,NvERTx.4.149980,NvERTx.4.149986,NvERTx.4.149994,NvERTx.4.210913	Cytochrome P450 3A24	GO:0005789 // GO:0031090 // GO:0070330 // GO:0020037 // GO:0005506 // GO:0004497	No_GOBP	aromatase activity (GO:0070330);heme binding (GO:0020037);iron ion binding (GO:0005506);monooxygenase activity (GO:0004497);	endoplasmic reticulum membrane (GO:0005789);organelle membrane (GO:0031090);	Complete proteome;Endoplasmic reticulum;Heme;Iron;Membrane;Metal-binding;Microsome;Monooxygenase;Oxidoreductase;Reference proteome.;	9.0	2.0	P11707,P79152,Q2PG45,Q8AXY5	Cytochrome P450 3A19,Cytochrome P450 3A56,Cytochrome P450 3A6,Thromboxane-A synthase	1.18542354166455	UP
e_gw.69.192.1		Glycogen-binding subunit 76A	GO:0008157	No_GOBP	protein phosphatase 1 binding (GO:0008157);	No_GOCC	Complete proteome;Phosphoprotein;Reference proteome.;					1.03336434612547	UP
e_gw.69.33.1	NvERTx.4.153956,NvERTx.4.153957,NvERTx.4.153958,NvERTx.4.153959,NvERTx.4.153960,NvERTx.4.153961,NvERTx.4.153963,NvERTx.4.153964,NvERTx.4.206883,NvERTx.4.225388	Phosphoenolpyruvate carboxykinase [GTP], mitochondrial	GO:0070062 // GO:0005739 // GO:0005525 // GO:0046872 // GO:0004613 // GO:0006094	gluconeogenesis (GO:0006094);	GTP binding (GO:0005525);metal ion binding (GO:0046872);phosphoenolpyruvate carboxykinase (GTP) activity (GO:0004613);	extracellular exosome (GO:0070062);mitochondrion (GO:0005739);	Acetylation;Complete proteome;Decarboxylase;Gluconeogenesis;GTP-binding;Lyase;Manganese;Metal-binding;Mitochondrion;Nucleotide-binding;Phosphoprotein;Reference proteome;Transit peptide.;	8.0	3.0	A0A1N1H389_9MYCO,No_Uniprotmatch,P05153,Q16822,Q8BH04	cytosolic [GTP], mitochondrial,No_Description,No_description,Phosphoenolpyruvate carboxykinase,Phosphoenolpyruvate carboxykinase [GTP]	1.35446322931283	UP
e_gw.7.7.1	NvERTx.4.76853,NvERTx.4.76854,NvERTx.4.76855	Lithostathine-2	GO:0070062 // GO:0030246 // GO:0042552 // GO:0001967	myelination (GO:0042552);suckling behavior (GO:0001967);	carbohydrate binding (GO:0030246);	extracellular exosome (GO:0070062);	Complete proteome;Disulfide bond;Lectin;Reference proteome;Secreted;Signal.;	9.0	8.0	Q60847,Q64449,Q99715	C-type mannose receptor 2,Collagen alpha-1(XII) chain	1.2046702512008505	UP
e_gw.75.192.1	NvERTx.4.163038,NvERTx.4.163040,NvERTx.4.163041,NvERTx.4.163045	Solute carrier organic anion transporter family member 4A1	GO:0005887 // GO:0008514 // GO:0015347 // GO:0015349 // GO:0015711 // GO:0043252 // GO:0070327	organic anion transport (GO:0015711);sodium-independent organic anion transport (GO:0043252);thyroid hormone transport (GO:0070327);	organic anion transmembrane transporter activity (GO:0008514);sodium-independent organic anion transmembrane transporter activity (GO:0015347);thyroid hormone transmembrane transporter activity (GO:0015349);	integral component of plasma membrane (GO:0005887);	Alternative splicing;Cell membrane;Complete proteome;Disulfide bond;Glycoprotein;Ion transport;Membrane;Phosphoprotein;Reference proteome;Transmembrane;Transmembrane helix;Transport.;	9.0	8.0	Q8K078,Q99N01	Solute carrier organic anion transporter family member 4A1	1.21898410466481	UP
e_gw.77.112.1	NvERTx.4.212048,NvERTx.4.67872	EGF-like repeat and discoidin I-like domain-containing protein 3	GO:0070062 // GO:0031012 // GO:1903561 // GO:0005509 // GO:0005178 // GO:0007155 // GO:0007275 // GO:0010811	cell adhesion (GO:0007155);multicellular organism development (GO:0007275);positive regulation of cell-substrate adhesion (GO:0010811);	calcium ion binding (GO:0005509);integrin binding (GO:0005178);	extracellular exosome (GO:0070062);extracellular matrix (GO:0031012);extracellular vesicle (GO:1903561);	3D-structure;Alternative splicing;Calcium;Cell adhesion;Complete proteome;Developmental protein;Disulfide bond;EGF-like domain;Glycoprotein;Metal-binding;Reference proteome;Repeat;Secreted;Signal.;			Q94887,Q95114	Lactadherin,Neurexin-4	1.82019990535288	UP
e_gw.81.71.1	NvERTx.4.108549,NvERTx.4.108550,NvERTx.4.108551	Achaete-scute homolog 1a	GO:0005634 // GO:0090575 // GO:0003677 // GO:0046983 // GO:0000977 // GO:0043565 // GO:0000989 // GO:0021984 // GO:0031103 // GO:0043697 // GO:0048566 // GO:0002070 // GO:0021575 // GO:0060575 // GO:0010629 // GO:0007399 // GO:0045666 // GO:0045893 // GO:0031099 // GO:0050767 // GO:0006357 // GO:0070654 // GO:0061549 // GO:0061195 // GO:0006351	adenohypophysis development (GO:0021984);axon regeneration (GO:0031103);cell dedifferentiation (GO:0043697);embryonic digestive tract development (GO:0048566);epithelial cell maturation (GO:0002070);hindbrain morphogenesis (GO:0021575);intestinal epithelial cell differentiation (GO:0060575);negative regulation of gene expression (GO:0010629);nervous system development (GO:0007399);positive regula…	DNA binding (GO:0003677);protein dimerization activity (GO:0046983);RNA polymerase II regulatory region sequence-specific DNA binding (GO:0000977);sequence-specific DNA binding (GO:0043565);transcription factor activity, transcription factor binding (GO:0000989);	nucleus (GO:0005634);RNA polymerase II transcription factor complex (GO:0090575);	Complete proteome;Developmental protein;Differentiation;DNA-binding;Neurogenesis;Nucleus;Reference proteome;Transcription;Transcription regulation.;	8.0	5.0	Q6XD76,Q7RTU5	Achaete-scute homolog 4,Achaete-scute homolog 5	1.13968647806661	UP
e_gw.8288.1.1		Myelin regulatory factor	GO:0005829 // GO:0005789 // GO:0005794 // GO:0016021 // GO:0005654 // GO:0005634 // GO:0003677 // GO:0008233 // GO:0003700 // GO:0032286 // GO:0022010 // GO:0014003 // GO:0048709 // GO:0031643 // GO:0045893 // GO:0006351	central nervous system myelin maintenance (GO:0032286);central nervous system myelination (GO:0022010);oligodendrocyte development (GO:0014003);oligodendrocyte differentiation (GO:0048709);positive regulation of myelination (GO:0031643);positive regulation of transcription, DNA-templated (GO:0045893);transcription, DNA-templated (GO:0006351);	DNA binding (GO:0003677);peptidase activity (GO:0008233);transcription factor activity, sequence-specific DNA binding (GO:0003700);	cytosol (GO:0005829);endoplasmic reticulum membrane (GO:0005789);Golgi apparatus (GO:0005794);integral component of membrane (GO:0016021);nucleoplasm (GO:0005654);nucleus (GO:0005634);	Acetylation;Activator;Alternative splicing;Autocatalytic cleavage;Coiled coil;Complete proteome;Cytoplasm;Differentiation;DNA-binding;Endoplasmic reticulum;Glycoprotein;Hydrolase;Membrane;Nucleus;Polymorphism;Protease;Reference proteome;Transcription;Transcription regulation;Transmembrane;Transmembrane helix.;					1.30585618600096	UP
e_gw.9.480.1	NvERTx.4.164903	Uncharacterized protein {ECO:0000313|EnsemblMetazoa:SPU_014137-tr}	No_GOcodes	No_GOBP	No_GOMF	No_GOCC	Complete proteome {ECO:0000313|Proteomes:UP000007110};Reference proteome {ECO:0000313|Proteomes:UP000007110}.;	4.0	6.0	No_Uniprotmatch	No_Description	1.63860855795112	UP
e_gw.92.193.1	NvERTx.4.237	Scavenger receptor cysteine-rich type 1 protein M130	GO:0009897 // GO:0005576 // GO:0016021 // GO:0005886 // GO:0005044 // GO:0006953	acute-phase response (GO:0006953);	scavenger receptor activity (GO:0005044);	external side of plasma membrane (GO:0009897);extracellular region (GO:0005576);integral component of membrane (GO:0016021);plasma membrane (GO:0005886);	Acute phase;Alternative splicing;Cell membrane;Complete proteome;Disulfide bond;Glycoprotein;Inflammatory response;Membrane;Reference proteome;Repeat;Secreted;Signal;Transmembrane;Transmembrane helix.;			Q2VLH6	Scavenger receptor cysteine-rich type 1 protein M130	1.75554411392545	UP
e_gw.92.51.1	NvERTx.4.238,NvERTx.4.74832	Down syndrome cell adhesion molecule-like protein 1 homolog	GO:0030054 // GO:0009986 // GO:0005615 // GO:0016021 // GO:0005886 // GO:0045202 // GO:0042803 // GO:0007420 // GO:0060219 // GO:0048704 // GO:0007156 // GO:0010842 // GO:0007416	brain development (GO:0007420);camera-type eye photoreceptor cell differentiation (GO:0060219);embryonic skeletal system morphogenesis (GO:0048704);homophilic cell adhesion via plasma membrane adhesion molecules (GO:0007156);retina layer formation (GO:0010842);synapse assembly (GO:0007416);	protein homodimerization activity (GO:0042803);	cell junction (GO:0030054);cell surface (GO:0009986);extracellular space (GO:0005615);integral component of membrane (GO:0016021);plasma membrane (GO:0005886);synapse (GO:0045202);	Cell adhesion;Cell junction;Cell membrane;Complete proteome;Disulfide bond;Glycoprotein;Immunoglobulin domain;Membrane;Neurogenesis;Reference proteome;Repeat;Signal;Synapse;Transmembrane;Transmembrane helix.;			B0V2N1,No_Uniprotmatch	No_Description,Receptor-type tyrosine-protein phosphatase S	1.39372911454332	UP
e_gw.98.194.1	NvERTx.4.21541	Uncharacterized protein {ECO:0000313|EMBL:EEN54825.1}	GO:0016021	No_GOBP	No_GOMF	integral component of membrane (GO:0016021);	Coiled coil {ECO:0000256|SAM:Coils};Complete proteome {ECO:0000313|Proteomes:UP000001554};Membrane {ECO:0000256|SAM:Phobius};Reference proteome {ECO:0000313|Proteomes:UP000001554};Transmembrane {ECO:0000256|SAM:Phobius};Transmembrane helix {ECO:0000256|SAM:Phobius}.;	9.0	7.0	P18503	Short-chain collagen C4	1.11136619159302	UP
estExt_GenewiseH_1.C_1240166	NvERTx.4.112889,NvERTx.4.112892,NvERTx.4.112894,NvERTx.4.120702,NvERTx.4.120703,NvERTx.4.122483,NvERTx.4.122484,NvERTx.4.124373,NvERTx.4.124384,NvERTx.4.124387,NvERTx.4.124389,NvERTx.4.124394,NvERTx.4.124395,NvERTx.4.125386,NvERTx.4.133719,NvERTx.4.133749,NvERTx.4.133750,NvERTx.4.133752,NvERTx.4.133753,NvERTx.4.133754,NvERTx.4.144697,NvERTx.4.156011,NvERTx.4.181181,NvERTx.4.181182,NvERTx.4.181190…	Amidase	GO:0004040	No_GOBP	amidase activity (GO:0004040);	No_GOCC	Direct protein sequencing;Hydrolase.;	6.0	1.0	A0A1H6XVE3_9BURK,No_Uniprotmatch,P20771,P27765,P95896	Amidase,Amidase {ECO:0000313|EMBL:SEJ33013.1},No_Description,Uncharacterized protein in nthA 5'region	1.2994631807606698	UP
estExt_GenewiseH_1.C_1350091	NvERTx.4.110142,NvERTx.4.110143,NvERTx.4.110144,NvERTx.4.110145,NvERTx.4.110146,NvERTx.4.110147,NvERTx.4.110148,NvERTx.4.110149,NvERTx.4.110150,NvERTx.4.110151,NvERTx.4.168788,NvERTx.4.168790,NvERTx.4.180018,NvERTx.4.180025,NvERTx.4.188091,NvERTx.4.203229,NvERTx.4.203231,NvERTx.4.203234,NvERTx.4.203235,NvERTx.4.205464,NvERTx.4.205468,NvERTx.4.91354	Glutathione hydrolase 1 proenzyme	GO:0016021 // GO:0005886 // GO:0036374 // GO:0102953 // GO:0006536 // GO:0006750 // GO:0006751 // GO:0031638	glutamate metabolic process (GO:0006536);glutathione biosynthetic process (GO:0006750);glutathione catabolic process (GO:0006751);zymogen activation (GO:0031638);	glutathione hydrolase activity (GO:0036374);hypoglycin A gamma-glutamyl transpeptidase activity (GO:0102953);	integral component of membrane (GO:0016021);plasma membrane (GO:0005886);	Acyltransferase;Cell membrane;Complete proteome;Disulfide bond;Glutathione biosynthesis;Glycoprotein;Hydrolase;Membrane;Protease;Reference proteome;Signal-anchor;Transferase;Transmembrane;Transmembrane helix;Zymogen.;	4.0	8.0	No_Uniprotmatch,P19440	Gamma-glutamyltranspeptidase 1 {ECO:0000303|PubMed:2904146},No_Description	1.17302397091007	UP
estExt_GenewiseH_1.C_180378	NvERTx.4.62511	Cytochrome c	GO:0005758 // GO:0070469 // GO:0009055 // GO:0020037 // GO:0046872 // GO:0055114	oxidation-reduction process (GO:0055114);	electron carrier activity (GO:0009055);heme binding (GO:0020037);metal ion binding (GO:0046872);	mitochondrial intermembrane space (GO:0005758);respiratory chain (GO:0070469);	Direct protein sequencing;Electron transport;Heme;Iron;Metal-binding;Mitochondrion;Respiratory chain;Transport.;	9.0	3.0	P00040	Cytochrome c	1.10726354873921	UP
estExt_fgenesh1_kg.C_840009	NvERTx.4.52114,NvERTx.4.95623,NvERTx.4.95624	Si:ch211-161h7.5 {ECO:0000313|Ensembl:ENSLACP00000018814}	GO:0016021	No_GOBP	No_GOMF	integral component of membrane (GO:0016021);	Complete proteome {ECO:0000313|Proteomes:UP000008672};Membrane {ECO:0000256|SAM:Phobius};Reference proteome {ECO:0000313|Proteomes:UP000008672};Transmembrane {ECO:0000256|SAM:Phobius};Transmembrane helix {ECO:0000256|SAM:Phobius}.;	4.0	2.0	H3BA93_LATCH	Uncharacterized protein {ECO:0000313|Ensembl:ENSLACP00000018814}	1.14117960679269	UP
estExt_fgenesh1_pg.C_10129	NvERTx.4.136630,NvERTx.4.136638,NvERTx.4.136641,NvERTx.4.45127,NvERTx.4.45128,NvERTx.4.45129	No_Description	No_GO	No_GOCC	No_GOBP	No_GOMF	No_keywords	4.0	6.0	No_Uniprotmatch	No_Description	1.08368328032097	UP
estExt_fgenesh1_pg.C_10138	NvERTx.4.187242,NvERTx.4.225045,NvERTx.4.233299,NvERTx.4.30559,NvERTx.4.7029,NvERTx.4.76114,NvERTx.4.76115,NvERTx.4.76118,NvERTx.4.76119,NvERTx.4.76120,NvERTx.4.76122,NvERTx.4.76123,NvERTx.4.76124,NvERTx.4.76126,NvERTx.4.76127,NvERTx.4.76128	Cell-surface adhesin, putative {ECO:0000313|EMBL:EAX93691.1}	No_GOcodes	No_GOBP	No_GOMF	No_GOCC	Complete proteome {ECO:0000313|Proteomes:UP000001542};Reference proteome {ECO:0000313|Proteomes:UP000001542}.;	4.0	3.0	No_Uniprotmatch,Q02496	Mucin-1,No_Description	1.2153655687786598	UP
estExt_fgenesh1_pg.C_110109	NvERTx.4.103806,NvERTx.4.103807,NvERTx.4.103809,NvERTx.4.12423	No_Description	No_GO	No_GOCC	No_GOBP	No_GOMF	No_keywords	9.0	6.0	No_Uniprotmatch	No_Description	1.02574456328246	UP
estExt_fgenesh1_pg.C_1150038	NvERTx.4.201043,NvERTx.4.201049	Chloride intracellular channel exl-1	GO:0016324 // GO:0034707 // GO:0005783 // GO:0005794 // GO:0000139 // GO:0005765 // GO:0005764 // GO:0036195 // GO:0005634 // GO:0055120 // GO:0005254 // GO:0005244 // GO:1902476	chloride transmembrane transport (GO:1902476);	chloride channel activity (GO:0005254);voltage-gated ion channel activity (GO:0005244);	apical plasma membrane (GO:0016324);chloride channel complex (GO:0034707);endoplasmic reticulum (GO:0005783);Golgi apparatus (GO:0005794);Golgi membrane (GO:0000139);lysosomal membrane (GO:0005765);lysosome (GO:0005764);muscle cell projection membrane (GO:0036195);nucleus (GO:0005634);striated muscle dense body (GO:0055120);	Chloride;Chloride channel;Complete proteome;Cytoplasm;Golgi apparatus;Ion channel;Ion transport;Lysosome;Membrane;Reference proteome;Transport;Voltage-gated channel.;	4.0	8.0	Q9Z1Q5	Chloride intracellular channel protein 1	1.01352590742096	UP
estExt_fgenesh1_pg.C_1270003	NvERTx.4.120255,NvERTx.4.120256,NvERTx.4.165155	Uncharacterized protein {ECO:0000313|EMBL:ELP84086.1}	No_GOcodes	No_GOBP	No_GOMF	No_GOCC	Coiled coil {ECO:0000256|SAM:Coils};Complete proteome {ECO:0000313|Proteomes:UP000014680};Reference proteome {ECO:0000313|Proteomes:UP000014680}.;	4.0	1.0	A0A091QLI8_MERNU,No_Uniprotmatch	No_Description,TNFAIP3-interacting protein 1 {ECO:0000313|EMBL:KFQ28380.1}	1.11777037915391	UP
estExt_fgenesh1_pg.C_1310048	NvERTx.4.151392,NvERTx.4.151394,NvERTx.4.151395,NvERTx.4.151396,NvERTx.4.151397,NvERTx.4.151398,NvERTx.4.151399,NvERTx.4.151400,NvERTx.4.151401,NvERTx.4.151402,NvERTx.4.151403,NvERTx.4.151404,NvERTx.4.151405,NvERTx.4.151406,NvERTx.4.151407,NvERTx.4.151408,NvERTx.4.210962,NvERTx.4.29332,NvERTx.4.36742,NvERTx.4.36743	Neuroepithelial cell-transforming gene 1 protein	GO:0005829 // GO:0005634 // GO:0005886 // GO:0017049 // GO:0005085 // GO:0005089 // GO:0070301 // GO:0071479 // GO:0035556 // GO:0051451 // GO:0043065 // GO:0043547 // GO:1900026 // GO:0001558 // GO:0035023 // GO:0051056 // GO:0007165	cellular response to hydrogen peroxide (GO:0070301);cellular response to ionizing radiation (GO:0071479);intracellular signal transduction (GO:0035556);myoblast migration (GO:0051451);positive regulation of apoptotic process (GO:0043065);positive regulation of GTPase activity (GO:0043547);positive regulation of substrate adhesion-dependent cell spreading (GO:1900026);regulation of cell growth (GO…	GTP-Rho binding (GO:0017049);guanyl-nucleotide exchange factor activity (GO:0005085);Rho guanyl-nucleotide exchange factor activity (GO:0005089);	cytosol (GO:0005829);nucleus (GO:0005634);plasma membrane (GO:0005886);	3D-structure;Acetylation;Alternative splicing;Complete proteome;Cytoplasm;Guanine-nucleotide releasing factor;Nucleus;Phosphoprotein;Polymorphism;Proto-oncogene;Reference proteome.;	6.0	1.0	No_Uniprotmatch,Q7Z628	Neuroepithelial cell-transforming gene 1 protein,No_Description	1.03306717941394	UP
estExt_fgenesh1_pg.C_1310056	NvERTx.4.161362,NvERTx.4.161372,NvERTx.4.60229,NvERTx.4.60230,NvERTx.4.60231,NvERTx.4.99256	Acid alpha-amylase	GO:0005576 // GO:0004556 // GO:0103025 // GO:0005509 // GO:0016052	carbohydrate catabolic process (GO:0016052);	alpha-amylase activity (GO:0004556);alpha-amylase activity (releasing maltohexaose) (GO:0103025);calcium ion binding (GO:0005509);	extracellular region (GO:0005576);	3D-structure;Calcium;Carbohydrate metabolism;Disulfide bond;Glycoprotein;Glycosidase;Hydrolase;Metal-binding;Secreted.;	5.0	5.0	No_Uniprotmatch,O14530,P21567,P56271	Acid alpha-amylase,Alpha-amylase,No_Description,Thioredoxin domain-containing protein 9	2.05879518381889	UP
estExt_fgenesh1_pg.C_1740017	NvERTx.4.116892,NvERTx.4.116893,NvERTx.4.116895,NvERTx.4.116896,NvERTx.4.116897,NvERTx.4.116900	Protein FAM162A	GO:0016021 // GO:0005739 // GO:0006919 // GO:0071456 // GO:0051402 // GO:0043065 // GO:0090200	activation of cysteine-type endopeptidase activity involved in apoptotic process (GO:0006919);cellular response to hypoxia (GO:0071456);neuron apoptotic process (GO:0051402);positive regulation of apoptotic process (GO:0043065);positive regulation of release of cytochrome c from mitochondria (GO:0090200);	No_GOMF	integral component of membrane (GO:0016021);mitochondrion (GO:0005739);	Apoptosis;Complete proteome;Membrane;Mitochondrion;Reference proteome;Transmembrane;Transmembrane helix.;	3.0	1.0	No_Uniprotmatch,Q4QQV3	No_Description,Protein FAM162A	1.13679388058522	UP
estExt_fgenesh1_pg.C_180103	NvERTx.4.146254,NvERTx.4.146256,NvERTx.4.209609,NvERTx.4.220085,NvERTx.4.7435,NvERTx.4.7436	Sodium/calcium exchanger 3	GO:0030054 // GO:0043197 // GO:0005789 // GO:0005887 // GO:0031226 // GO:0005874 // GO:0005741 // GO:0031594 // GO:0043204 // GO:0048471 // GO:0005886 // GO:0042383 // GO:0016528 // GO:0005432 // GO:0005516 // GO:0099580 // GO:0046872 // GO:1990034 // GO:0098703 // GO:0070588 // GO:0007154 // GO:0006874 // GO:0071320 // GO:0071456 // GO:0002244 // GO:0006811 // GO:0007612 // GO:0060291 // GO:0007…	calcium ion export from cell (GO:1990034);calcium ion import across plasma membrane (GO:0098703);calcium ion transmembrane transport (GO:0070588);cell communication (GO:0007154);cellular calcium ion homeostasis (GO:0006874);cellular response to cAMP (GO:0071320);cellular response to hypoxia (GO:0071456);hematopoietic progenitor cell differentiation (GO:0002244);ion transport (GO:0006811);learning…	calcium (GO:0005432);calmodulin binding (GO:0005516);ion antiporter activity involved in regulation of postsynaptic membrane potential (GO:0099580);metal ion binding (GO:0046872);	cell junction (GO:0030054);dendritic spine (GO:0043197);endoplasmic reticulum membrane (GO:0005789);integral component of plasma membrane (GO:0005887);intrinsic component of plasma membrane (GO:0031226);microtubule (GO:0005874);mitochondrial outer membrane (GO:0005741);neuromuscular junction (GO:0031594);perikaryon (GO:0043204);perinuclear region of cytoplasm (GO:0048471);plasma membrane (GO:0005…	Alternative splicing;Antiport;Calcium;Calcium transport;Calmodulin-binding;Cell junction;Cell membrane;Cell projection;Complete proteome;Cytoplasm;Endoplasmic reticulum;Glycoprotein;Ion transport;Membrane;Metal-binding;Mitochondrion;Mitochondrion outer membrane;Polymorphism;Reference proteome;Repeat;Signal;Sodium;Sodium transport;Transmembrane;Transmembrane helix;Transport.;	2.0	4.0	No_Uniprotmatch,P57103,Q01728,Q8K596,Q9UPR5	No_Description,Sodium/calcium exchanger 1,Sodium/calcium exchanger 2,Sodium/calcium exchanger 3	1.00156386725227	UP
estExt_fgenesh1_pg.C_19390001	NvERTx.4.92172	No_Description	No_GO	No_GOCC	No_GOBP	No_GOMF	No_keywords	1.0	5.0	No_Uniprotmatch	No_Description	1.65486325962117	UP
estExt_fgenesh1_pg.C_20930001	NvERTx.4.204555,NvERTx.4.58042,NvERTx.4.58043,NvERTx.4.58044	No_Description	No_GO	No_GOCC	No_GOBP	No_GOMF	No_keywords	8.0	8.0	No_Uniprotmatch,Q7Z020	No_Description,Transient receptor potential cation channel subfamily A member 1	1.7159356540305502	UP
estExt_fgenesh1_pg.C_2150011	NvERTx.4.229681,NvERTx.4.52884	Phospholipase A2 A2-hormotoxin-Apt1a {ECO:0000303|PubMed:22683676}	GO:0005576 // GO:0042151 // GO:0005509 // GO:0004623 // GO:0050482 // GO:0016042 // GO:0006644	arachidonic acid secretion (GO:0050482);lipid catabolic process (GO:0016042);phospholipid metabolic process (GO:0006644);	calcium ion binding (GO:0005509);phospholipase A2 activity (GO:0004623);	extracellular region (GO:0005576);nematocyst (GO:0042151);	Calcium;Cleavage on pair of basic residues;Disulfide bond;Hydrolase;Lipid degradation;Lipid metabolism;Metal-binding;Nematocyst;Secreted;Signal;Toxin.;	4.0	8.0	No_Uniprotmatch,Q8WS88	No_Description,Phospholipase A2 A2-hormotoxin-Apt1a {ECO:0000303|PubMed:22683676}	1.20463260734274	UP
estExt_fgenesh1_pg.C_220069	NvERTx.4.152389,NvERTx.4.152390,NvERTx.4.219031	uncharacterized protein LOC106163393 {ECO:0000313|RefSeq:XP_013396413.1}	No_GOcodes	No_GOBP	No_GOMF	No_GOCC	Complete proteome {ECO:0000313|Proteomes:UP000085678};Reference proteome {ECO:0000313|Proteomes:UP000085678};Signal {ECO:0000256|SAM:SignalP}.;	4.0	1.0	A0A1S3IDV0_LINUN,A0A1S3IE28_LINUN	uncharacterized protein LOC106163392 isoform X2 {ECO:0000313|RefSeq:XP_013396412.1},uncharacterized protein LOC106163393 {ECO:0000313|RefSeq:XP_013396413.1}	1.22736047675337	UP
estExt_fgenesh1_pg.C_220152	NvERTx.4.116935,NvERTx.4.116936	No_Description	No_GO	No_GOCC	No_GOBP	No_GOMF	No_keywords	3.0	8.0	No_Uniprotmatch	No_Description	1.05276969117808	UP
estExt_fgenesh1_pg.C_2340015	NvERTx.4.130371,NvERTx.4.170189,NvERTx.4.170190,NvERTx.4.170191,NvERTx.4.170192,NvERTx.4.170193,NvERTx.4.170194,NvERTx.4.170195,NvERTx.4.170196,NvERTx.4.170197,NvERTx.4.170198,NvERTx.4.181552,NvERTx.4.181553,NvERTx.4.86251	Skeletal aspartic acid-rich protein 2 {ECO:0000303|PubMed:23765379}	GO:0016021	No_GOBP	No_GOMF	integral component of membrane (GO:0016021);	Direct protein sequencing;Membrane;Signal;Transmembrane;Transmembrane helix.;	8.0	4.0	B3EWY8,K1PCN1_CRAGI,No_Uniprotmatch	No_Description,Skeletal aspartic acid-rich protein 2 {ECO:0000303|PubMed:23765379},Uncharacterized protein {ECO:0000313|EMBL:EKC21547.1}	1.16354034591456	UP
estExt_fgenesh1_pg.C_2650005	NvERTx.4.99184,NvERTx.4.99185,NvERTx.4.99187,NvERTx.4.99188,NvERTx.4.99189	No_Description	No_GO	No_GOCC	No_GOBP	No_GOMF	No_keywords	4.0	8.0	No_Uniprotmatch	No_Description	1.56688209239766	UP
estExt_fgenesh1_pg.C_2710032	NvERTx.4.104075,NvERTx.4.104076,NvERTx.4.16404,NvERTx.4.167724,NvERTx.4.167725,NvERTx.4.167726,NvERTx.4.167727,NvERTx.4.167728,NvERTx.4.167729,NvERTx.4.167730,NvERTx.4.167732,NvERTx.4.167733,NvERTx.4.167734,NvERTx.4.167735,NvERTx.4.167737,NvERTx.4.203834,NvERTx.4.203835,NvERTx.4.203840,NvERTx.4.207491,NvERTx.4.210554	Uncharacterized protein C7orf57	No_GOcodes	No_GOBP	No_GOMF	No_GOCC	Alternative splicing;Complete proteome;Phosphoprotein;Polymorphism;Reference proteome.;	3.0	6.0	No_Uniprotmatch,Q8NEG2	No_Description,Uncharacterized protein C7orf57	1.1198077223130098	UP
estExt_fgenesh1_pg.C_2720019	NvERTx.4.124710,NvERTx.4.124712,NvERTx.4.151492,NvERTx.4.151494,NvERTx.4.152322,NvERTx.4.158159,NvERTx.4.158160,NvERTx.4.158161,NvERTx.4.158162,NvERTx.4.158163,NvERTx.4.158164,NvERTx.4.158165,NvERTx.4.158166,NvERTx.4.171000,NvERTx.4.196111,NvERTx.4.197594,NvERTx.4.197597,NvERTx.4.197598,NvERTx.4.197599,NvERTx.4.197601	Conserved uncharacterized protein {ECO:0000313|EMBL:JAC85160.1}	No_GOcodes	No_GOBP	No_GOMF	No_GOCC	No_keywords	8.0	4.0	N/A,No_Uniprotmatch	N/A,No_Description	1.1164620396916398	UP
estExt_fgenesh1_pg.C_300050	NvERTx.4.117579,NvERTx.4.117580,NvERTx.4.117581,NvERTx.4.117582,NvERTx.4.131446,NvERTx.4.131447	Toxin {ECO:0000313|EMBL:BAJ78235.1}	GO:0016021	No_GOBP	No_GOMF	integral component of membrane (GO:0016021);	Membrane {ECO:0000256|SAM:Phobius};Signal {ECO:0000256|SAM:SignalP};Transmembrane {ECO:0000256|SAM:Phobius};Transmembrane helix {ECO:0000256|SAM:Phobius}.;	4.0	1.0	E9RGH6_ACTVL,No_Uniprotmatch	No_Description,Toxin {ECO:0000313|EMBL:BAJ78235.1}	1.24145294984394	UP
estExt_fgenesh1_pg.C_310032	NvERTx.4.119899,NvERTx.4.233010	No_Description	No_GO	No_GOCC	No_GOBP	No_GOMF	No_keywords	9.0	7.0	No_Uniprotmatch	No_Description	1.3583293587333602	UP
estExt_fgenesh1_pg.C_340059	NvERTx.4.175567,NvERTx.4.176326,NvERTx.4.176328,NvERTx.4.191758,NvERTx.4.191759,NvERTx.4.193463,NvERTx.4.193464,NvERTx.4.193473,NvERTx.4.193474,NvERTx.4.193476,NvERTx.4.193477,NvERTx.4.207560,NvERTx.4.216015,NvERTx.4.217548,NvERTx.4.8918,NvERTx.4.8919,NvERTx.4.92679,NvERTx.4.92680	Putative transcription activator {ECO:0000313|EMBL:ADO68875.1}	No_GOcodes	No_GOBP	No_GOMF	No_GOCC	Complete proteome {ECO:0000313|Proteomes:UP000001351};Reference proteome {ECO:0000313|Proteomes:UP000001351}.;	9.0	4.0	A0A087TKL0_9ARAC,I1E6J4_AMPQE,I1EC83_AMPQE,No_Uniprotmatch	No_Description,Uncharacterized protein {ECO:0000313|EMBL:KFM65649.1},Uncharacterized protein {ECO:0000313|EnsemblMetazoa:PAC:15699110},Uncharacterized protein {ECO:0000313|EnsemblMetazoa:PAC:15701182}	1.12303031176302	UP
estExt_fgenesh1_pg.C_420113	NvERTx.4.135297,NvERTx.4.135298,NvERTx.4.200022,NvERTx.4.96591,NvERTx.4.96592,NvERTx.4.96593	Cyclo(L-leucyl-L-leucyl) synthase	GO:0016755 // GO:0046148	pigment biosynthetic process (GO:0046148);	transferase activity, transferring amino-acyl groups (GO:0016755);	No_GOCC	3D-structure;Complete proteome;Reference proteome;Transferase.;	6.0	1.0	A0A1M7EZL3_9BACT,No_Uniprotmatch,W4YG31_STRPU	No_Description,Uncharacterized protein {ECO:0000313|EnsemblMetazoa:SPU_014716-tr},tRNA-dependent cyclodipeptide synthase {ECO:0000313|EMBL:SHL96977.1}	1.43947117610993	UP
estExt_fgenesh1_pg.C_430038	NvERTx.4.154808,NvERTx.4.76640	No_Description	No_GO	No_GOCC	No_GOBP	No_GOMF	No_keywords	4.0	1.0	No_Uniprotmatch	No_Description	1.3777215217950498	UP
estExt_fgenesh1_pg.C_4880013	NvERTx.4.196120,NvERTx.4.196121	Poly(U)-specific endoribonuclease-B	GO:0005634 // GO:0004521 // GO:0046872 // GO:0003723	No_GOBP	endoribonuclease activity (GO:0004521);metal ion binding (GO:0046872);RNA binding (GO:0003723);	nucleus (GO:0005634);	Endonuclease;Hydrolase;Manganese;Metal-binding;Nuclease;Nucleus;RNA-binding.;	4.0	8.0	B1WBB4,No_Uniprotmatch	No_Description,Poly(U)-specific endoribonuclease-B	1.18439671335628	UP
estExt_fgenesh1_pg.C_490083	NvERTx.4.27250,NvERTx.4.65682,NvERTx.4.65683	Neuropeptide FF receptor 1	GO:0005887 // GO:0004930 // GO:0008188 // GO:0042277 // GO:0032870 // GO:1901652	cellular response to hormone stimulus (GO:0032870);response to peptide (GO:1901652);	G-protein coupled receptor activity (GO:0004930);neuropeptide receptor activity (GO:0008188);peptide binding (GO:0042277);	integral component of plasma membrane (GO:0005887);	Cell membrane;Complete proteome;Direct protein sequencing;Disulfide bond;G-protein coupled receptor;Glycoprotein;Membrane;Receptor;Reference proteome;Transducer;Transmembrane;Transmembrane helix.;	3.0	2.0	Q9EP86	Neuropeptide FF receptor 1	1.24373090415819	UP
estExt_fgenesh1_pg.C_6970004	NvERTx.4.162656,NvERTx.4.162657,NvERTx.4.162659,NvERTx.4.174995,NvERTx.4.174996,NvERTx.4.174997,NvERTx.4.204436,NvERTx.4.204437,NvERTx.4.204438,NvERTx.4.204439,NvERTx.4.204440,NvERTx.4.204441,NvERTx.4.204442,NvERTx.4.204444,NvERTx.4.204446,NvERTx.4.69083,NvERTx.4.69084,NvERTx.4.69085	Uncharacterized protein {ECO:0000313|EMBL:ALI95369.1}	No_GOcodes	No_GOBP	No_GOMF	No_GOCC	No_keywords	2.0	6.0	A0A0P0C6H3_9PHYC,C1E0V3_MICCC,C1FIN8_MICCC,L1IX35_GUITH,No_Uniprotmatch	ECO:0000313|EnsemblProtists:EKX40420},No_Description,Uncharacterized protein {ECO:0000313|EMBL:ACO61621.1},Uncharacterized protein {ECO:0000313|EMBL:ACO70205.1},Uncharacterized protein {ECO:0000313|EMBL:ALI95369.1},Uncharacterized protein {ECO:0000313|EMBL:EKX40420.1	1.31054750269623	UP
estExt_fgenesh1_pg.C_70208	NvERTx.4.32243,NvERTx.4.70694,NvERTx.4.70695,NvERTx.4.70696,NvERTx.4.70697	Octopamine receptor beta-3R	GO:0016021 // GO:0005887 // GO:0008227 // GO:0004989 // GO:0007189 // GO:0007186 // GO:0010579	adenylate cyclase-activating G-protein coupled receptor signaling pathway (GO:0007189);G-protein coupled receptor signaling pathway (GO:0007186);positive regulation of adenylate cyclase activity involved in G-protein coupled receptor signaling pathway (GO:0010579);	G-protein coupled amine receptor activity (GO:0008227);octopamine receptor activity (GO:0004989);	integral component of membrane (GO:0016021);integral component of plasma membrane (GO:0005887);	Alternative splicing;Cell membrane;Complete proteome;G-protein coupled receptor;Glycoprotein;Membrane;Receptor;Reference proteome;Transducer;Transmembrane;Transmembrane helix.;	9.0	6.0	No_Uniprotmatch,P47800	D(1)-like dopamine receptor,No_Description	1.41927872961841	UP
estExt_fgenesh1_pg.C_820057	NvERTx.4.129612,NvERTx.4.193330	Amiloride-sensitive amine oxidase [copper-containing] {ECO:0000305}	GO:0005923 // GO:0005615 // GO:0005886 // GO:0005507 // GO:0052597 // GO:0008144 // GO:0008201 // GO:0052598 // GO:0052599 // GO:0008131 // GO:0052600 // GO:0032403 // GO:0048038 // GO:0004872 // GO:0008270 // GO:0009308 // GO:0097185 // GO:0071280 // GO:0035874 // GO:0071420 // GO:0055114 // GO:0046677 // GO:0042493	amine metabolic process (GO:0009308);cellular response to azide (GO:0097185);cellular response to copper ion (GO:0071280);cellular response to copper ion starvation (GO:0035874);cellular response to histamine (GO:0071420);oxidation-reduction process (GO:0055114);response to antibiotic (GO:0046677);response to drug (GO:0042493);	copper ion binding (GO:0005507);diamine oxidase activity (GO:0052597);drug binding (GO:0008144);heparin binding (GO:0008201);histamine oxidase activity (GO:0052598);methylputrescine oxidase activity (GO:0052599);primary amine oxidase activity (GO:0008131);propane-1,3-diamine oxidase activity (GO:0052600);protein complex binding (GO:0032403);quinone binding (GO:0048038);receptor activity (GO:00048…	bicellular tight junction (GO:0005923);extracellular space (GO:0005615);plasma membrane (GO:0005886);	Calcium;Complete proteome;Copper;Direct protein sequencing;Disulfide bond;Glycoprotein;Heparin-binding;Metal-binding;Oxidoreductase;Reference proteome;Secreted;Signal;TPQ.;	2.0	8.0	Q9TRC7	Amiloride-sensitive amine oxidase [copper-containing] {ECO:0000305}	1.50651441783776	UP
estExt_fgenesh1_pg.C_8360002	NvERTx.4.101190,NvERTx.4.103904,NvERTx.4.103905,NvERTx.4.121378,NvERTx.4.124033,NvERTx.4.124034,NvERTx.4.124037,NvERTx.4.124040,NvERTx.4.124043,NvERTx.4.12547,NvERTx.4.126169,NvERTx.4.126170,NvERTx.4.145078,NvERTx.4.145085,NvERTx.4.158727,NvERTx.4.164036,NvERTx.4.166577,NvERTx.4.172837,NvERTx.4.175034,NvERTx.4.176923,NvERTx.4.182263,NvERTx.4.182264,NvERTx.4.19024,NvERTx.4.196637,NvERTx.4.196639,N…	Arachidonate 5-lipoxygenase	GO:0005829 // GO:0005641 // GO:0016363 // GO:0031965 // GO:0004051 // GO:0005506 // GO:0019370	leukotriene biosynthetic process (GO:0019370);	arachidonate 5-lipoxygenase activity (GO:0004051);iron ion binding (GO:0005506);	cytosol (GO:0005829);nuclear envelope lumen (GO:0005641);nuclear matrix (GO:0016363);nuclear membrane (GO:0031965);	Calcium;Complete proteome;Cytoplasm;Dioxygenase;Iron;Leukotriene biosynthesis;Membrane;Metal-binding;Nucleus;Oxidoreductase;Phosphoprotein;Reference proteome.;	9.0	3.0	B3S5T9_TRIAD,F2Z929_ACTVL,No_Uniprotmatch	Lipoxygenase {ECO:0000313|EMBL:BAK20442.1},No_Description,Putative uncharacterized protein {ECO:0000313|EMBL:EDV21957.1}	1.3588904130482	UP
estExt_fgenesh1_pg.C_90169	NvERTx.4.196776,NvERTx.4.196778,NvERTx.4.196779,NvERTx.4.196780,NvERTx.4.196781,NvERTx.4.196782,NvERTx.4.196783,NvERTx.4.197386,NvERTx.4.197387,NvERTx.4.197389,NvERTx.4.197390,NvERTx.4.197391,NvERTx.4.197392,NvERTx.4.197393,NvERTx.4.197397	Coadhesin {ECO:0000303|PubMed:23765379}	GO:0016021	No_GOBP	No_GOMF	integral component of membrane (GO:0016021);	Direct protein sequencing;Disulfide bond;Membrane;Repeat;Transmembrane;Transmembrane helix.;	4.0	8.0	B3EWZ3,No_Uniprotmatch	Coadhesin {ECO:0000303|PubMed:23765379},No_Description	1.08765694001888	UP
estExt_fgenesh1_pm.C_880018	NvERTx.4.108917	Cytochrome P450 2U1	GO:0005789 // GO:0016021 // GO:0031090 // GO:0070330 // GO:0020037 // GO:0005506 // GO:0008395	No_GOBP	aromatase activity (GO:0070330);heme binding (GO:0020037);iron ion binding (GO:0005506);steroid hydroxylase activity (GO:0008395);	endoplasmic reticulum membrane (GO:0005789);integral component of membrane (GO:0016021);organelle membrane (GO:0031090);	Complete proteome;Endoplasmic reticulum;Heme;Iron;Membrane;Metal-binding;Microsome;Monooxygenase;NADP;Oxidoreductase;Reference proteome;Transmembrane;Transmembrane helix.;			No_Uniprotmatch	No_Description	1.06046285948949	UP
estExt_gwp.C_10706	NvERTx.4.185929,NvERTx.4.185930,NvERTx.4.185932,NvERTx.4.185933,NvERTx.4.185934,NvERTx.4.185935,NvERTx.4.209487	Bone morphogenetic protein 1	GO:0005615 // GO:0005794 // GO:0005578 // GO:0031982 // GO:0005509 // GO:0005125 // GO:0008083 // GO:0004222 // GO:0008233 // GO:0008270 // GO:0051216 // GO:0030154 // GO:0001503 // GO:0061036 // GO:0006508	cartilage development (GO:0051216);cell differentiation (GO:0030154);ossification (GO:0001503);positive regulation of cartilage development (GO:0061036);proteolysis (GO:0006508);	calcium ion binding (GO:0005509);cytokine activity (GO:0005125);growth factor activity (GO:0008083);metalloendopeptidase activity (GO:0004222);peptidase activity (GO:0008233);zinc ion binding (GO:0008270);	extracellular space (GO:0005615);Golgi apparatus (GO:0005794);proteinaceous extracellular matrix (GO:0005578);vesicle (GO:0031982);	Calcium;Chondrogenesis;Cleavage on pair of basic residues;Complete proteome;Cytokine;Developmental protein;Differentiation;Disulfide bond;EGF-like domain;Extracellular matrix;Glycoprotein;Golgi apparatus;Growth factor;Hydrolase;Metal-binding;Metalloprotease;Osteogenesis;Protease;Reference proteome;Repeat;Secreted;Signal;Zinc;Zymogen.;	8.0	6.0	O57460,O70244,Q15113,Q9WVM6	Cubilin,Dorsal-ventral patterning tolloid-like protein 1,Procollagen C-endopeptidase enhancer 1,Tolloid-like protein 2	1.07456613268304	UP
estExt_gwp.C_1560048	NvERTx.4.215322,NvERTx.4.232228,NvERTx.4.72600,NvERTx.4.72601,NvERTx.4.72602,NvERTx.4.72603,NvERTx.4.72604,NvERTx.4.72605,NvERTx.4.72606,NvERTx.4.72607,NvERTx.4.72608,NvERTx.4.72609	Gamma-butyrobetaine dioxygenase	GO:0005737 // GO:0008336 // GO:0005506 // GO:0008270 // GO:0045329	carnitine biosynthetic process (GO:0045329);	gamma-butyrobetaine dioxygenase activity (GO:0008336);iron ion binding (GO:0005506);zinc ion binding (GO:0008270);	cytoplasm (GO:0005737);	Carnitine biosynthesis;Complete proteome;Cytoplasm;Dioxygenase;Direct protein sequencing;Iron;Metal-binding;Oxidoreductase;Phosphoprotein;Reference proteome;Zinc.;	4.0	8.0	N/A,No_Uniprotmatch,O75936,Q924Y0,Q9QZU7	Gamma-butyrobetaine dioxygenase,N/A,No_Description	1.17313059645876	UP
estExt_gwp.C_210099	NvERTx.4.160794,NvERTx.4.160796,NvERTx.4.160808,NvERTx.4.181139,NvERTx.4.181140,NvERTx.4.181149,NvERTx.4.194011,NvERTx.4.194017,NvERTx.4.194027,NvERTx.4.199402,NvERTx.4.205658,NvERTx.4.207962,NvERTx.4.226075,NvERTx.4.2276,NvERTx.4.77199	Carboxypeptidase D	GO:0016021 // GO:0004181 // GO:0008270 // GO:0006508	proteolysis (GO:0006508);	metallocarboxypeptidase activity (GO:0004181);zinc ion binding (GO:0008270);	integral component of membrane (GO:0016021);	3D-structure;Carboxypeptidase;Disulfide bond;Glycoprotein;Hydrolase;Metal-binding;Metalloprotease;Protease;Zinc.;	2.0	5.0	No_Uniprotmatch,P83852,Q90240,Q96SM3	Carboxypeptidase D,No_Description,Probable carboxypeptidase X1	1.0655857327473002	UP
estExt_gwp.C_490163	NvERTx.4.195180,NvERTx.4.228563,NvERTx.4.79090,NvERTx.4.96864	Putative hydrolase YghX	GO:0016787	No_GOBP	hydrolase activity (GO:0016787);	No_GOCC	Complete proteome;Reference proteome.;	4.0	1.0	No_Uniprotmatch,Q7DFU6	No_Description,Putative uncharacterized protein YghX	1.1891841656743	UP
estExt_gwp.C_60417	NvERTx.4.90015,NvERTx.4.90016,NvERTx.4.90017,NvERTx.4.90021,NvERTx.4.90038,NvERTx.4.90039,NvERTx.4.90041	Multidrug resistance-associated protein 4	GO:0016323 // GO:0005887 // GO:0016020 // GO:0005886 // GO:0031088 // GO:0016404 // GO:0005524 // GO:0015662 // GO:0042626 // GO:0043225 // GO:0060271 // GO:0002576 // GO:0048661 // GO:0032310 // GO:0042493 // GO:0014070 // GO:0010243 // GO:0055085	cilium assembly (GO:0060271);platelet degranulation (GO:0002576);positive regulation of smooth muscle cell proliferation (GO:0048661);prostaglandin secretion (GO:0032310);response to drug (GO:0042493);response to organic cyclic compound (GO:0014070);response to organonitrogen compound (GO:0010243);transmembrane transport (GO:0055085);	15-hydroxyprostaglandin dehydrogenase (NAD+) activity (GO:0016404);ATP binding (GO:0005524);ATPase activity, coupled to transmembrane movement of ions, phosphorylative mechanism (GO:0015662);ATPase activity, coupled to transmembrane movement of substances (GO:0042626);ATPase-coupled anion transmembrane transporter activity (GO:0043225);	basolateral plasma membrane (GO:0016323);integral component of plasma membrane (GO:0005887);membrane (GO:0016020);plasma membrane (GO:0005886);platelet dense granule membrane (GO:0031088);	Alternative splicing;ATP-binding;Complete proteome;Glycoprotein;Membrane;Nucleotide-binding;Phosphoprotein;Polymorphism;Reference proteome;Repeat;Transmembrane;Transmembrane helix;Transport.;	3.0	2.0	No_Uniprotmatch,O15439,P91660	Multidrug resistance-associated protein 4,No_Description,Probable multidrug resistance-associated protein lethal(2)03659	2.7797611247645	UP
estExt_gwp.C_70225	NvERTx.4.193990,NvERTx.4.193991,NvERTx.4.193992,NvERTx.4.193994	Pyruvate carboxylase, mitochondrial	GO:0005737 // GO:0005829 // GO:0005759 // GO:0005739 // GO:0005524 // GO:0009374 // GO:0004075 // GO:0046872 // GO:0004736 // GO:0006768 // GO:0006094 // GO:0006629 // GO:0010629 // GO:0044794 // GO:0044791 // GO:0006090 // GO:0019074	biotin metabolic process (GO:0006768);gluconeogenesis (GO:0006094);lipid metabolic process (GO:0006629);negative regulation of gene expression (GO:0010629);positive regulation by host of viral process (GO:0044794);positive regulation by host of viral release from host cell (GO:0044791);pyruvate metabolic process (GO:0006090);viral RNA genome packaging (GO:0019074);	ATP binding (GO:0005524);biotin binding (GO:0009374);biotin carboxylase activity (GO:0004075);metal ion binding (GO:0046872);pyruvate carboxylase activity (GO:0004736);	cytoplasm (GO:0005737);cytosol (GO:0005829);mitochondrial matrix (GO:0005759);mitochondrion (GO:0005739);	3D-structure;Acetylation;Alternative splicing;ATP-binding;Biotin;Complete proteome;Disease mutation;Gluconeogenesis;Ligase;Lipid biosynthesis;Lipid metabolism;Manganese;Metal-binding;Mitochondrion;Multifunctional enzyme;Nucleotide-binding;Phosphoprotein;Polymorphism;Pyruvate;Reference proteome;Transit peptide.;	1.0	2.0	P11498,Q05920	mitochondrial,Pyruvate carboxylase	1.19035537081893	UP
fgenesh1_pg.scaffold_105000001	NvERTx.4.59577,NvERTx.4.59578,NvERTx.4.59579	Collagen alpha-1(XII) chain	GO:0005581 // GO:0005578 // GO:0007155	cell adhesion (GO:0007155);	No_GOMF	collagen trimer (GO:0005581);proteinaceous extracellular matrix (GO:0005578);	Alternative splicing;Cell adhesion;Collagen;Complete proteome;Direct protein sequencing;Disulfide bond;Extracellular matrix;Glycoprotein;Hydroxylation;Proteoglycan;Reference proteome;Repeat;Secreted;Signal.;	9.0	8.0	Q80X19,Q8VCS0	Collagen alpha-1(XIV) chain,N-acetylmuramoyl-L-alanine amidase	1.04943711435368	UP
fgenesh1_pg.scaffold_106000038	NvERTx.4.207439,NvERTx.4.60823,NvERTx.4.60825,NvERTx.4.60827,NvERTx.4.60828	Sodium- and chloride-dependent GABA transporter 1	GO:0030424 // GO:0009986 // GO:0016021 // GO:0005887 // GO:0016020 // GO:0043005 // GO:0005886 // GO:0005332 // GO:0046872 // GO:0005328 // GO:0007268 // GO:0051939 // GO:0015812 // GO:0007612 // GO:0032229 // GO:0014054 // GO:0051260 // GO:0051592 // GO:0042220 // GO:0032355 // GO:0010288 // GO:0014074 // GO:0009744 // GO:0009636 // GO:0006810	chemical synaptic transmission (GO:0007268);gamma-aminobutyric acid import (GO:0051939);gamma-aminobutyric acid transport (GO:0015812);learning (GO:0007612);negative regulation of synaptic transmission, GABAergic (GO:0032229);positive regulation of gamma-aminobutyric acid secretion (GO:0014054);protein homooligomerization (GO:0051260);response to calcium ion (GO:0051592);response to cocaine (GO:0…	gamma-aminobutyric acid (GO:0005332);metal ion binding (GO:0046872);neurotransmitter (GO:0005328);	axon (GO:0030424);cell surface (GO:0009986);integral component of membrane (GO:0016021);integral component of plasma membrane (GO:0005887);membrane (GO:0016020);neuron projection (GO:0043005);plasma membrane (GO:0005886);	Cell membrane;Complete proteome;Disease mutation;Disulfide bond;Epilepsy;Glycoprotein;Membrane;Metal-binding;Neurotransmitter transport;Phosphoprotein;Polymorphism;Reference proteome;Sodium;Symport;Transmembrane;Transmembrane helix;Transport.;	9.0	8.0	No_Uniprotmatch,P23978,P28570,P48057,Q91502	Creatine transporter,No_Description,Sodium- and chloride-dependent GABA transporter 1,Sodium- and chloride-dependent creatine transporter 1	1.03103363362545	UP
fgenesh1_pg.scaffold_106000047	NvERTx.4.52188,NvERTx.4.52189	Melatonin receptor type 1B-B	GO:0016021 // GO:0005886 // GO:0008502 // GO:0007623	circadian rhythm (GO:0007623);	melatonin receptor activity (GO:0008502);	integral component of membrane (GO:0016021);plasma membrane (GO:0005886);	Biological rhythms;Cell membrane;Complete proteome;Disulfide bond;G-protein coupled receptor;Glycoprotein;Membrane;Receptor;Reference proteome;Transducer;Transmembrane;Transmembrane helix.;	6.0	6.0	P51049	Melatonin receptor type 1B-B	1.62669617101191	UP
fgenesh1_pg.scaffold_106000062	NvERTx.4.230799,NvERTx.4.232297,NvERTx.4.439	Uncharacterized protein {ECO:0000313|EnsemblMetazoa:SPU_016145-tr}	GO:0003964	No_GOBP	RNA-directed DNA polymerase activity (GO:0003964);	No_GOCC	Complete proteome {ECO:0000313|Proteomes:UP000007110};Reference proteome {ECO:0000313|Proteomes:UP000007110}.;			No_Uniprotmatch,W4YK32_STRPU	No_Description,Uncharacterized protein {ECO:0000313|EnsemblMetazoa:SPU_016145-tr}	3.57888579760928	UP
fgenesh1_pg.scaffold_109000047	NvERTx.4.116982,NvERTx.4.116983,NvERTx.4.116985,NvERTx.4.116986,NvERTx.4.116987,NvERTx.4.116988,NvERTx.4.116989,NvERTx.4.116990,NvERTx.4.116991,NvERTx.4.210148	Golgi-associated plant pathogenesis-related protein 1	GO:0070062 // GO:0000139 // GO:0042803 // GO:0010634 // GO:0010718 // GO:0070374	positive regulation of epithelial cell migration (GO:0010634);positive regulation of epithelial to mesenchymal transition (GO:0010718);positive regulation of ERK1 and ERK2 cascade (GO:0070374);	protein homodimerization activity (GO:0042803);	extracellular exosome (GO:0070062);Golgi membrane (GO:0000139);	3D-structure;Coiled coil;Complete proteome;Direct protein sequencing;Golgi apparatus;Lipoprotein;Membrane;Myristate;Reference proteome.;	2.0	6.0	K1WY59_TRIAC,No_Uniprotmatch,P47032,Q9H4G4,Q9ZNS4	Golgi-associated plant pathogenesis-related protein 1,No_Description,Pathogenesis-related protein 1 {ECO:0000303|PubMed:11725949},Protein PRY1 {ECO:0000305},Uncharacterized protein {ECO:0000313|EMBL:EKD05594.1}	1.03957593799925	UP
fgenesh1_pg.scaffold_109000059	NvERTx.4.12916,NvERTx.4.66101	Nuclear receptor subfamily 2 group E member 1	GO:0005634 // GO:0043565 // GO:0003707 // GO:0003700 // GO:0008270 // GO:0007275 // GO:0006351	multicellular organism development (GO:0007275);transcription, DNA-templated (GO:0006351);	sequence-specific DNA binding (GO:0043565);steroid hormone receptor activity (GO:0003707);transcription factor activity, sequence-specific DNA binding (GO:0003700);zinc ion binding (GO:0008270);	nucleus (GO:0005634);	Developmental protein;DNA-binding;Metal-binding;Nucleus;Receptor;Transcription;Transcription regulation;Zinc;Zinc-finger.;	4.0	5.0	No_Uniprotmatch,P70052	No_Description,Nuclear receptor subfamily 2 group E member 1	1.04168690006642	UP
fgenesh1_pg.scaffold_11000015	NvERTx.4.146384,NvERTx.4.146385,NvERTx.4.146386,NvERTx.4.146387,NvERTx.4.37206	Prostate stem cell antigen {ECO:0000313|EMBL:JAR49870.1}	No_GOcodes	No_GOBP	No_GOMF	No_GOCC	Signal {ECO:0000256|SAM:SignalP}.;	2.0	6.0	A0A146Y6R3_FUNHE,No_Uniprotmatch	No_Description,Prostate stem cell antigen {ECO:0000313|EMBL:JAR49870.1}	1.20170053455708	UP
fgenesh1_pg.scaffold_1149000001		A disintegrin and metalloproteinase with thrombospondin motifs 12	GO:0031012 // GO:0005578 // GO:0004222 // GO:0008270 // GO:0016477 // GO:0007160 // GO:0071773 // GO:0071347 // GO:0071356 // GO:2001113 // GO:1902548 // GO:0032331 // GO:1902203 // GO:0030167 // GO:0051603 // GO:1901509 // GO:0050727	cell migration (GO:0016477);cell-matrix adhesion (GO:0007160);cellular response to BMP stimulus (GO:0071773);cellular response to interleukin-1 (GO:0071347);cellular response to tumor necrosis factor (GO:0071356);negative regulation of cellular response to hepatocyte growth factor stimulus (GO:2001113);negative regulation of cellular response to vascular endothelial growth factor stimulus (GO:190…	metalloendopeptidase activity (GO:0004222);zinc ion binding (GO:0008270);	extracellular matrix (GO:0031012);proteinaceous extracellular matrix (GO:0005578);	Alternative splicing;Cleavage on pair of basic residues;Complete proteome;Disulfide bond;Extracellular matrix;Glycoprotein;Hydrolase;Metal-binding;Metalloprotease;Polymorphism;Protease;Reference proteome;Repeat;Secreted;Signal;Zinc;Zymogen.;					1.15873426930937	UP
fgenesh1_pg.scaffold_115000051	NvERTx.4.142483,NvERTx.4.206287	Retroviral-like aspartic protease 1	GO:0016021 // GO:0004190 // GO:0016485 // GO:0043588	protein processing (GO:0016485);skin development (GO:0043588);	aspartic-type endopeptidase activity (GO:0004190);	integral component of membrane (GO:0016021);	Aspartyl protease;Autocatalytic cleavage;Complete proteome;Direct protein sequencing;Glycoprotein;Hydrolase;Membrane;Protease;Reference proteome;Transmembrane;Transmembrane helix.;	1.0	4.0	Q09PK2	Retroviral-like aspartic protease 1	2.3424493164435	UP
fgenesh1_pg.scaffold_119000068	NvERTx.4.143140,NvERTx.4.143142,NvERTx.4.143143,NvERTx.4.98222	Uncharacterized protein {ECO:0000313|Ensembl:ENSCINP00000020050}	No_GOcodes	No_GOBP	No_GOMF	No_GOCC	Complete proteome {ECO:0000313|Proteomes:UP000008144};Reference proteome {ECO:0000313|Proteomes:UP000008144}.;	2.0	8.0	F6R675_CIOIN,H2ZG75_CIOSA	Uncharacterized protein {ECO:0000313|Ensembl:ENSCINP00000020050},Uncharacterized protein {ECO:0000313|Ensembl:ENSCSAVP00000016591}	1.17934016891582	UP
fgenesh1_pg.scaffold_122000033	NvERTx.4.16193,NvERTx.4.219163	Histamine H2 receptor	GO:0016021 // GO:0005886 // GO:0004969 // GO:0048565 // GO:0003382 // GO:0001696 // GO:0001698 // GO:0048732 // GO:0001697 // GO:0006955 // GO:0007613 // GO:0045907 // GO:0048167 // GO:1901998 // GO:0008542	digestive tract development (GO:0048565);epithelial cell morphogenesis (GO:0003382);gastric acid secretion (GO:0001696);gastrin-induced gastric acid secretion (GO:0001698);gland development (GO:0048732);histamine-induced gastric acid secretion (GO:0001697);immune response (GO:0006955);memory (GO:0007613);positive regulation of vasoconstriction (GO:0045907);regulation of synaptic plasticity (GO:00…	histamine receptor activity (GO:0004969);	integral component of membrane (GO:0016021);plasma membrane (GO:0005886);	Cell membrane;Complete proteome;Disulfide bond;G-protein coupled receptor;Glycoprotein;Lipoprotein;Membrane;Palmitate;Receptor;Reference proteome;Transducer;Transmembrane;Transmembrane helix.;	2.0	8.0	B2RPY5,Q8CIQ6	G-protein coupled receptor 161,Melatonin receptor type 1B	2.14964936876773	UP
fgenesh1_pg.scaffold_126000054	NvERTx.4.221219,NvERTx.4.77576	Calcium/calmodulin-dependent protein kinase type II subunit gamma	GO:0005737 // GO:0043005 // GO:0033017 // GO:0005524 // GO:0005516 // GO:0004683 // GO:0030154 // GO:0035556 // GO:0007399 // GO:0018105 // GO:0018107 // GO:0046777 // GO:0048169 // GO:1903076 // GO:0001666 // GO:0006979	cell differentiation (GO:0030154);intracellular signal transduction (GO:0035556);nervous system development (GO:0007399);peptidyl-serine phosphorylation (GO:0018105);peptidyl-threonine phosphorylation (GO:0018107);protein autophosphorylation (GO:0046777);regulation of long-term neuronal synaptic plasticity (GO:0048169);regulation of protein localization to plasma membrane (GO:1903076);response to…	ATP binding (GO:0005524);calmodulin binding (GO:0005516);calmodulin-dependent protein kinase activity (GO:0004683);	cytoplasm (GO:0005737);neuron projection (GO:0043005);sarcoplasmic reticulum membrane (GO:0033017);	Alternative splicing;ATP-binding;Calmodulin-binding;Complete proteome;Developmental protein;Differentiation;Kinase;Membrane;Neurogenesis;Nucleotide-binding;Phosphoprotein;Reference proteome;Sarcoplasmic reticulum;Serine/threonine-protein kinase;Transferase.;	8.0	2.0	O62305,Q00168	Calcium/calmodulin-dependent protein kinase type II alpha chain,Calcium/calmodulin-dependent protein kinase type II {ECO:0000303|PubMed:10647014}	1.62841509263654	UP
fgenesh1_pg.scaffold_13000083	NvERTx.4.112345,NvERTx.4.112346,NvERTx.4.112347,NvERTx.4.112348,NvERTx.4.112349,NvERTx.4.207178	No_Description	No_GO	No_GOCC	No_GOBP	No_GOMF	No_keywords	3.0	2.0	No_Uniprotmatch	No_Description	1.45263524342409	UP
fgenesh1_pg.scaffold_13000149		No_Description	No_GO	No_GOCC	No_GOBP	No_GOMF	No_keywords					1.62350132835009	UP
fgenesh1_pg.scaffold_131000034	NvERTx.4.28033	Testicular haploid expressed gene protein-like	No_GOcodes	No_GOBP	No_GOMF	No_GOCC	Complete proteome;Reference proteome;Repeat.;	2.0	8.0	Q9DA15	Testicular haploid expressed gene protein-like	1.1412177891083	UP
fgenesh1_pg.scaffold_1385000001	NvERTx.4.163214,NvERTx.4.169692,NvERTx.4.169697,NvERTx.4.169705	Choline transporter-like protein 4 {ECO:0000313|EMBL:CDG69744.1}	GO:0016021	No_GOBP	No_GOMF	integral component of membrane (GO:0016021);	Membrane {ECO:0000256|SAAS:SAAS00072552, ECO:0000256|SAM:Phobius};Transmembrane {ECO:0000256|SAAS:SAAS00072552,;ECO:0000256|SAM:Phobius};Transmembrane helix {ECO:0000256|SAAS:SAAS00072552,;ECO:0000256|SAM:Phobius}.;	9.0	6.0	No_Uniprotmatch	No_Description	1.40940093428289	UP
fgenesh1_pg.scaffold_139000001	NvERTx.4.214258,NvERTx.4.98924,NvERTx.4.98925,NvERTx.4.98926,NvERTx.4.98927,NvERTx.4.98928,NvERTx.4.98929,NvERTx.4.98930,NvERTx.4.98931,NvERTx.4.98932,NvERTx.4.98933,NvERTx.4.98934,NvERTx.4.98935	Beta-2 adrenergic receptor	GO:0016324 // GO:0005769 // GO:0005887 // GO:0005634 // GO:0043235 // GO:0008179 // GO:0001540 // GO:0004941 // GO:0051380 // GO:0015459 // GO:0032403 // GO:0042803 // GO:0007190 // GO:0007189 // GO:0045453 // GO:0050873 // GO:1904646 // GO:0002032 // GO:0002024 // GO:0031649 // GO:0040015 // GO:0045986 // GO:0002025 // GO:2000969 // GO:1901098 // GO:0030501 // GO:1904504 // GO:0043410 // GO:0061…	activation of adenylate cyclase activity (GO:0007190);adenylate cyclase-activating G-protein coupled receptor signaling pathway (GO:0007189);bone resorption (GO:0045453);brown fat cell differentiation (GO:0050873);cellular response to amyloid-beta (GO:1904646);desensitization of G-protein coupled receptor protein signaling pathway by arrestin (GO:0002032);diet induced thermogenesis (GO:0002024);h…	adenylate cyclase binding (GO:0008179);amyloid-beta binding (GO:0001540);beta2-adrenergic receptor activity (GO:0004941);norepinephrine binding (GO:0051380);potassium channel regulator activity (GO:0015459);protein complex binding (GO:0032403);protein homodimerization activity (GO:0042803);	apical plasma membrane (GO:0016324);early endosome (GO:0005769);integral component of plasma membrane (GO:0005887);nucleus (GO:0005634);receptor complex (GO:0043235);	Cell membrane;Complete proteome;Disulfide bond;Endosome;G-protein coupled receptor;Glycoprotein;Hydroxylation;Lipoprotein;Membrane;Palmitate;Phosphoprotein;Receptor;Reference proteome;Transducer;Transmembrane;Transmembrane helix;Ubl conjugation.;	8.0	8.0	No_Uniprotmatch,P25962	Beta-3 adrenergic receptor,No_Description	1.8986300946100405	UP
fgenesh1_pg.scaffold_143000046	NvERTx.4.3997	Dedicator of cytokinesis protein 1	GO:0005737 // GO:0032045 // GO:0016020 // GO:0005096 // GO:0005085 // GO:0017124 // GO:0006915 // GO:0016477 // GO:0007010 // GO:0002244 // GO:0006909 // GO:0010634 // GO:1900026 // GO:0007264	apoptotic process (GO:0006915);cell migration (GO:0016477);cytoskeleton organization (GO:0007010);hematopoietic progenitor cell differentiation (GO:0002244);phagocytosis (GO:0006909);positive regulation of epithelial cell migration (GO:0010634);positive regulation of substrate adhesion-dependent cell spreading (GO:1900026);small GTPase mediated signal transduction (GO:0007264);	GTPase activator activity (GO:0005096);guanyl-nucleotide exchange factor activity (GO:0005085);SH3 domain binding (GO:0017124);	cytoplasm (GO:0005737);guanyl-nucleotide exchange factor complex (GO:0032045);membrane (GO:0016020);	3D-structure;Alternative splicing;Apoptosis;Complete proteome;Cytoplasm;Guanine-nucleotide releasing factor;Membrane;Phagocytosis;Phosphoprotein;Reference proteome;SH3 domain;SH3-binding.;			No_Uniprotmatch	No_Description	4.92020825266579	UP
fgenesh1_pg.scaffold_148000027	NvERTx.4.32636	Beta-1,4-galactosyltransferase galt-1 {ECO:0000303|PubMed:19858195}	GO:0032580 // GO:0016021 // GO:0043229 // GO:0003831 // GO:0046872 // GO:0035250 // GO:0006491 // GO:0042125	N-glycan processing (GO:0006491);protein galactosylation (GO:0042125);	beta-N-acetylglucosaminylglycopeptide beta-1,4-galactosyltransferase activity (GO:0003831);metal ion binding (GO:0046872);UDP-galactosyltransferase activity (GO:0035250);	Golgi cisterna membrane (GO:0032580);integral component of membrane (GO:0016021);intracellular organelle (GO:0043229);	Complete proteome;Glycoprotein;Glycosyltransferase;Golgi apparatus;Manganese;Membrane;Metal-binding;Reference proteome;Signal-anchor;Transferase;Transmembrane;Transmembrane helix.;	8.0	8.0	O16374	4-galactosyltransferase galt-1 {ECO:0000303|PubMed:19858195},Beta-1	1.25965917346061	UP
fgenesh1_pg.scaffold_1535000001		von Willebrand factor D and EGF domain-containing protein	GO:0005576	No_GOBP	No_GOMF	extracellular region (GO:0005576);	Alternative splicing;Complete proteome;Disulfide bond;EGF-like domain;Glycoprotein;Polymorphism;Reference proteome;Repeat;Secreted;Signal.;					1.08014033042877	UP
fgenesh1_pg.scaffold_1565000002		Protein AKTIP homolog	GO:0005737 // GO:0061630 // GO:0031625	No_GOBP	ubiquitin protein ligase activity (GO:0061630);ubiquitin protein ligase binding (GO:0031625);	cytoplasm (GO:0005737);	Complete proteome;Reference proteome.;					2.07510525402314	UP
fgenesh1_pg.scaffold_157000052	NvERTx.4.17450	5-hydroxytryptamine receptor 2A	GO:0030424 // GO:0005901 // GO:0031410 // GO:0043198 // GO:0005887 // GO:0071886 // GO:0008144 // GO:0004993 // GO:0030594 // GO:0051378 // GO:0007202 // GO:0007610 // GO:0014065 // GO:0007200 // GO:0070374 // GO:0045600 // GO:0045821 // GO:0033674 // GO:0050731 // GO:0010513 // GO:0044380 // GO:0050795 // GO:0046883 // GO:0051209 // GO:0042493 // GO:0006939	activation of phospholipase C activity (GO:0007202);behavior (GO:0007610);phosphatidylinositol 3-kinase signaling (GO:0014065);phospholipase C-activating G-protein coupled receptor signaling pathway (GO:0007200);positive regulation of ERK1 and ERK2 cascade (GO:0070374);positive regulation of fat cell differentiation (GO:0045600);positive regulation of glycolytic process (GO:0045821);positive regu…	1-(4-iodo-2,5-dimethoxyphenyl)propan-2-amine binding (GO:0071886);drug binding (GO:0008144);G-protein coupled serotonin receptor activity (GO:0004993);neurotransmitter receptor activity (GO:0030594);serotonin binding (GO:0051378);	axon (GO:0030424);caveola (GO:0005901);cytoplasmic vesicle (GO:0031410);dendritic shaft (GO:0043198);integral component of plasma membrane (GO:0005887);	Behavior;Cell membrane;Cell projection;Complete proteome;Cytoplasmic vesicle;Disulfide bond;G-protein coupled receptor;Glycoprotein;Membrane;Phosphoprotein;Receptor;Reference proteome;Transducer;Transmembrane;Transmembrane helix.;	6.0	8.0	Q75Z89	5-hydroxytryptamine receptor 2A	1.07181613707405	UP
fgenesh1_pg.scaffold_157000053	NvERTx.4.98867	Protein draper {ECO:0000312|FlyBase:FBgn0027594}	GO:0030424 // GO:0005938 // GO:0030054 // GO:0005737 // GO:0016021 // GO:0031224 // GO:0001891 // GO:0045335 // GO:0005886 // GO:0098794 // GO:0045211 // GO:0001786 // GO:0043277 // GO:0035212 // GO:0042742 // GO:0043652 // GO:0008345 // GO:0016322 // GO:0006909 // GO:0006911 // GO:0060100 // GO:1904396 // GO:0048678 // GO:0035071 // GO:0048190	apoptotic cell clearance (GO:0043277);cell competition in a multicellular organism (GO:0035212);defense response to bacterium (GO:0042742);engulfment of apoptotic cell (GO:0043652);larval locomotory behavior (GO:0008345);neuron remodeling (GO:0016322);phagocytosis (GO:0006909);phagocytosis, engulfment (GO:0006911);positive regulation of phagocytosis, engulfment (GO:0060100);regulation of neuromus…	phosphatidylserine binding (GO:0001786);	axon (GO:0030424);cell cortex (GO:0005938);cell junction (GO:0030054);cytoplasm (GO:0005737);integral component of membrane (GO:0016021);intrinsic component of membrane (GO:0031224);phagocytic cup (GO:0001891);phagocytic vesicle (GO:0045335);plasma membrane (GO:0005886);postsynapse (GO:0098794);postsynaptic membrane (GO:0045211);	Alternative splicing;Cell junction;Cell membrane;Cell projection;Complete proteome;Cytoplasm;Cytoplasmic vesicle;Disulfide bond;EGF-like domain;Glycoprotein;Membrane;Phagocytosis;Postsynaptic cell membrane;Receptor;Reference proteome;Repeat;Signal;Synapse;Transmembrane;Transmembrane helix.;	7.0	6.0	Q9W0A0	Protein draper {ECO:0000312|FlyBase:FBgn0027594}	1.60404789333313	UP
fgenesh1_pg.scaffold_16000109	NvERTx.4.213623,NvERTx.4.34610,NvERTx.4.34611	Contactin-associated protein like 5-3	GO:0016021 // GO:0005509 // GO:0007155	cell adhesion (GO:0007155);	calcium ion binding (GO:0005509);	integral component of membrane (GO:0016021);	Cell adhesion;Complete proteome;Disulfide bond;EGF-like domain;Glycoprotein;Membrane;Reference proteome;Repeat;Signal;Transmembrane;Transmembrane helix.;	5.0	5.0	No_Uniprotmatch,P70682	No_Description,Prostaglandin G/H synthase 2	1.35687508270348	UP
fgenesh1_pg.scaffold_16000126	NvERTx.4.176084,NvERTx.4.176085,NvERTx.4.176086,NvERTx.4.176088,NvERTx.4.176089	Pod-EPPT protein {ECO:0000313|EMBL:CAA52402.1}	No_GOcodes	No_GOBP	No_GOMF	No_GOCC	No_keywords	3.0	8.0	No_Uniprotmatch,Q25677_PODCA	No_Description,Pod-EPPT protein {ECO:0000313|EMBL:CAA52402.1}	1.07065969469741	UP
fgenesh1_pg.scaffold_167000042	NvERTx.4.68209,NvERTx.4.69015,NvERTx.4.69016,NvERTx.4.69017	Neuronal pentraxin-2	GO:0005576 // GO:0030246 // GO:0046872 // GO:0008306 // GO:0007268	associative learning (GO:0008306);chemical synaptic transmission (GO:0007268);	carbohydrate binding (GO:0030246);metal ion binding (GO:0046872);	extracellular region (GO:0005576);	Calcium;Complete proteome;Disulfide bond;Glycoprotein;Lectin;Metal-binding;Reference proteome;Secreted;Signal.;	3.0	8.0	No_Uniprotmatch,P97738	Neuronal pentraxin-2,No_Description	1.1218750203578	UP
fgenesh1_pg.scaffold_168000041	NvERTx.4.112122,NvERTx.4.112123,NvERTx.4.112124,NvERTx.4.112125,NvERTx.4.112126,NvERTx.4.112127	Probable N-acetyltransferase CML2	GO:0005783 // GO:0005794 // GO:0016021 // GO:0008080 // GO:0001702 // GO:0007162	gastrulation with mouth forming second (GO:0001702);negative regulation of cell adhesion (GO:0007162);	N-acetyltransferase activity (GO:0008080);	endoplasmic reticulum (GO:0005783);Golgi apparatus (GO:0005794);integral component of membrane (GO:0016021);	Acetylation;Acyltransferase;Complete proteome;Developmental protein;Gastrulation;Membrane;Reference proteome;Transferase;Transmembrane;Transmembrane helix.;	6.0	8.0	No_Uniprotmatch,Q8CHQ9	No_Description,Probable N-acetyltransferase CML2	1.1811956601047602	UP
fgenesh1_pg.scaffold_170000015	NvERTx.4.11206,NvERTx.4.166895,NvERTx.4.166896,NvERTx.4.166897,NvERTx.4.166898,NvERTx.4.166899,NvERTx.4.166900,NvERTx.4.166901,NvERTx.4.166902,NvERTx.4.166903,NvERTx.4.166904,NvERTx.4.166905,NvERTx.4.166906,NvERTx.4.208925,NvERTx.4.218744,NvERTx.4.224162,NvERTx.4.32630	Collagen alpha-4(VI) chain	GO:0005581 // GO:0005576 // GO:0043234 // GO:0005578 // GO:0007155 // GO:0070208	cell adhesion (GO:0007155);protein heterotrimerization (GO:0070208);	No_GOMF	collagen trimer (GO:0005581);extracellular region (GO:0005576);protein complex (GO:0043234);proteinaceous extracellular matrix (GO:0005578);	Cell adhesion;Collagen;Complete proteome;Extracellular matrix;Glycoprotein;Hydroxylation;Reference proteome;Repeat;Secreted;Signal.;	1.0	8.0	A2AX52,A6NMZ7,No_Uniprotmatch,O89029,P12111,P15989	Collagen alpha-3(VI) chain,Collagen alpha-4(VI) chain,Collagen alpha-6(VI) chain,Matrilin-4,No_Description	1.35989744430274	UP
fgenesh1_pg.scaffold_170000016		Uncharacterized protein {ECO:0000313|Ensembl:ENSCSAVP00000010282}	No_GOcodes	No_GOBP	No_GOMF	No_GOCC	Complete proteome {ECO:0000313|Proteomes:UP000007875};Disulfide bond {ECO:0000256|PROSITE-ProRule:PRU00302,;ECO:0000256|SAAS:SAAS00597225};Reference proteome {ECO:0000313|Proteomes:UP000007875};Sushi {ECO:0000256|PROSITE-ProRule:PRU00302}.;					1.3568734030083305	UP
fgenesh1_pg.scaffold_17000127	NvERTx.4.234065,NvERTx.4.64224,NvERTx.4.64225	No_Description	No_GO	No_GOCC	No_GOBP	No_GOMF	No_keywords	4.0	8.0	No_Uniprotmatch	No_Description	1.6152362059506802	UP
fgenesh1_pg.scaffold_1782000002	NvERTx.4.61674	von Willebrand factor A domain-containing protein 2	GO:0005604 // GO:0005615 // GO:0005509	No_GOBP	calcium ion binding (GO:0005509);	basement membrane (GO:0005604);extracellular space (GO:0005615);	Disulfide bond;EGF-like domain;Repeat;Secreted;Signal.;	9.0	8.0	Q6DCQ6	von Willebrand factor A domain-containing protein 2	1.60641186200631	UP
fgenesh1_pg.scaffold_1790000001	NvERTx.4.205346,NvERTx.4.205347,NvERTx.4.205348,NvERTx.4.205349,NvERTx.4.205350	TNF receptor-associated factor 6	GO:0035631 // GO:0005938 // GO:0009898 // GO:0005829 // GO:0005811 // GO:0005634 // GO:0048471 // GO:0043234 // GO:0042826 // GO:0042802 // GO:0031435 // GO:0043422 // GO:0047485 // GO:0031996 // GO:0005164 // GO:0031624 // GO:0061630 // GO:0031625 // GO:0004842 // GO:0008270 // GO:0007250 // GO:0019886 // GO:0045453 // GO:0048468 // GO:0006974 // GO:0071222 // GO:0007249 // GO:0070498 // GO:0043…	activation of NF-kappaB-inducing kinase activity (GO:0007250);antigen processing and presentation of exogenous peptide antigen via MHC class II (GO:0019886);bone resorption (GO:0045453);cell development (GO:0048468);cellular response to DNA damage stimulus (GO:0006974);cellular response to lipopolysaccharide (GO:0071222);I-kappaB kinase/NF-kappaB signaling (GO:0007249);interleukin-1-mediated sign…	histone deacetylase binding (GO:0042826);identical protein binding (GO:0042802);mitogen-activated protein kinase kinase kinase binding (GO:0031435);protein kinase B binding (GO:0043422);protein N-terminus binding (GO:0047485);thioesterase binding (GO:0031996);tumor necrosis factor receptor binding (GO:0005164);ubiquitin conjugating enzyme binding (GO:0031624);ubiquitin protein ligase activity (GO…	CD40 receptor complex (GO:0035631);cell cortex (GO:0005938);cytoplasmic side of plasma membrane (GO:0009898);cytosol (GO:0005829);lipid droplet (GO:0005811);nucleus (GO:0005634);perinuclear region of cytoplasm (GO:0048471);protein complex (GO:0043234);	Coiled coil;Complete proteome;Cytoplasm;DNA damage;Immunity;Isopeptide bond;Lipid droplet;Metal-binding;Nucleus;Osteopetrosis;Reference proteome;Repeat;Transferase;Ubl conjugation;Ubl conjugation pathway;Zinc;Zinc-finger.;	9.0	6.0	No_Uniprotmatch	No_Description	1.6145214375126895	UP
fgenesh1_pg.scaffold_195000006	NvERTx.4.130237,NvERTx.4.146903,NvERTx.4.146905,NvERTx.4.146906,NvERTx.4.146908,NvERTx.4.146909,NvERTx.4.198620,NvERTx.4.216421	Leucine-rich repeat and fibronectin type-III domain-containing protein 5	GO:0009986 // GO:0005615 // GO:0016021 // GO:0005578	No_GOBP	No_GOMF	cell surface (GO:0009986);extracellular space (GO:0005615);integral component of membrane (GO:0016021);proteinaceous extracellular matrix (GO:0005578);	Complete proteome;Disulfide bond;Glycoprotein;Immunoglobulin domain;Leucine-rich repeat;Membrane;Reference proteome;Repeat;Signal;Transmembrane;Transmembrane helix.;	2.0	5.0	A0A1S3JSD4_LINUN,No_Uniprotmatch	No_Description,uncharacterized protein LOC106175717 {ECO:0000313|RefSeq:XP_013413295.1}	4.91009198455659	UP
fgenesh1_pg.scaffold_200000017	NvERTx.4.149999,NvERTx.4.80663	Monocarboxylate transporter 2	GO:0005887 // GO:0015129 // GO:0050833 // GO:0015293 // GO:0035873 // GO:1901475	lactate transmembrane transport (GO:0035873);pyruvate transmembrane transport (GO:1901475);	lactate transmembrane transporter activity (GO:0015129);pyruvate transmembrane transporter activity (GO:0050833);symporter activity (GO:0015293);	integral component of plasma membrane (GO:0005887);	Cell membrane;Complete proteome;Membrane;Reference proteome;Symport;Transmembrane;Transmembrane helix;Transport.;	2.0	8.0	P04323,P53988	Monocarboxylate transporter 2,Retrovirus-related Pol polyprotein from transposon 17.6	1.57605303826381	UP
fgenesh1_pg.scaffold_2000091	NvERTx.4.53638	VWFA and cache domain-containing protein 1	GO:0016021 // GO:0006816	calcium ion transport (GO:0006816);	No_GOMF	integral component of membrane (GO:0016021);	Alternative splicing;Calcium;Calcium transport;Complete proteome;Glycoprotein;Ion transport;Membrane;Reference proteome;Repeat;Signal;Transmembrane;Transmembrane helix;Transport.;	4.0	7.0	Q6PDJ1	VWFA and cache domain-containing protein 1	1.68452283561274	UP
fgenesh1_pg.scaffold_2091000001	NvERTx.4.140077	NADP-dependent malic enzyme	GO:0005829 // GO:0005739 // GO:0043531 // GO:0009055 // GO:0004471 // GO:0004473 // GO:0004470 // GO:0030145 // GO:0051287 // GO:0050661 // GO:0008948 // GO:0005975 // GO:0006108 // GO:0006741 // GO:0051262 // GO:0006090 // GO:0019216 // GO:1902031 // GO:0009743 // GO:0009725	carbohydrate metabolic process (GO:0005975);malate metabolic process (GO:0006108);NADP biosynthetic process (GO:0006741);protein tetramerization (GO:0051262);pyruvate metabolic process (GO:0006090);regulation of lipid metabolic process (GO:0019216);regulation of NADP metabolic process (GO:1902031);response to carbohydrate (GO:0009743);response to hormone (GO:0009725);	ADP binding (GO:0043531);electron carrier activity (GO:0009055);malate dehydrogenase (decarboxylating) (NAD+) activity (GO:0004471);malate dehydrogenase (decarboxylating) (NADP+) activity (GO:0004473);malic enzyme activity (GO:0004470);manganese ion binding (GO:0030145);NAD binding (GO:0051287);NADP binding (GO:0050661);oxaloacetate decarboxylase activity (GO:0008948);	cytosol (GO:0005829);mitochondrion (GO:0005739);	3D-structure;Acetylation;Alternative splicing;Complete proteome;Cytoplasm;Metal-binding;NADP;Oxidoreductase;Phosphoprotein;Reference proteome.;	4.0	8.0	No_Uniprotmatch	No_Description	1.06323527597934	UP
fgenesh1_pg.scaffold_21000136	NvERTx.4.230040,NvERTx.4.51986,NvERTx.4.51987,NvERTx.4.51988,NvERTx.4.51989,NvERTx.4.68931,NvERTx.4.68934,NvERTx.4.8855	Beta-hexosaminidase	GO:0004563 // GO:0030246 // GO:0102148 // GO:0006032 // GO:0000272	chitin catabolic process (GO:0006032);polysaccharide catabolic process (GO:0000272);	beta-N-acetylhexosaminidase activity (GO:0004563);carbohydrate binding (GO:0030246);N-acetyl-beta-D-galactosaminidase activity (GO:0102148);	No_GOCC	Carbohydrate metabolism;Chitin degradation;Disulfide bond;Glycosidase;Hydrolase;Polysaccharide degradation.;	9.0	3.0	No_Uniprotmatch,Q04786,Q9Z1L4	Beta-hexosaminidase,No_Description,Retinoschisin	1.49216764002801	UP
fgenesh1_pg.scaffold_213000005	NvERTx.4.11212,NvERTx.4.206563,NvERTx.4.32041,NvERTx.4.32042	Failed axon connections homolog	GO:0016021	No_GOBP	No_GOMF	integral component of membrane (GO:0016021);	Complete proteome;Membrane;Reference proteome;Transmembrane;Transmembrane helix.;	9.0	8.0	F7E235,Q3UMF9	Failed axon connections homolog	1.38556116555595	UP
fgenesh1_pg.scaffold_216000043	NvERTx.4.213186,NvERTx.4.35576	Fibronectin type III domain protein {ECO:0000313|EMBL:EET59421.1}	No_GOcodes	No_GOBP	No_GOMF	No_GOCC	Complete proteome {ECO:0000313|Proteomes:UP000005561};Reference proteome {ECO:0000313|Proteomes:UP000005561}.;	9.0	6.0	B4N072,No_Uniprotmatch	Interference hedgehog {ECO:0000250|UniProtKB:Q9VM64},No_Description	1.00019451128917	UP
fgenesh1_pg.scaffold_218000008	NvERTx.4.62423,NvERTx.4.62424,NvERTx.4.62425,NvERTx.4.62426	L-threonine ammonia-lyase {ECO:0000303|PubMed:18245290}	GO:0003941 // GO:0004794 // GO:0030170 // GO:0009097 // GO:0006567	isoleucine biosynthetic process (GO:0009097);threonine catabolic process (GO:0006567);	L-serine ammonia-lyase activity (GO:0003941);L-threonine ammonia-lyase activity (GO:0004794);pyridoxal phosphate binding (GO:0030170);	No_GOCC	Amino-acid biosynthesis;Branched-chain amino acid biosynthesis;Complete proteome;Isoleucine biosynthesis;Lyase;Pyridoxal phosphate;Reference proteome.;	9.0	3.0	P55664,Q74FW6,Q7A5L8,Q7XSN8	L-threonine ammonia-lyase {ECO:0000303|PubMed:18245290},L-threonine dehydratase catabolic TdcB,Putative threonine dehydratase,Serine racemase	1.01716643937936	UP
fgenesh1_pg.scaffold_22000082	NvERTx.4.174644	Hemicentin-1 {ECO:0000312|MGI:MGI:2685047}	GO:0005604 // GO:0005938 // GO:0030054 // GO:0032154 // GO:0070062 // GO:0005576 // GO:0005509 // GO:0007049 // GO:0051301	cell cycle (GO:0007049);cell division (GO:0051301);	calcium ion binding (GO:0005509);	basement membrane (GO:0005604);cell cortex (GO:0005938);cell junction (GO:0030054);cleavage furrow (GO:0032154);extracellular exosome (GO:0070062);extracellular region (GO:0005576);	Alternative splicing;Basement membrane;Calcium;Cell cycle;Cell division;Cell junction;Complete proteome;Cytoplasm;Disulfide bond;EGF-like domain;Extracellular matrix;Glycoprotein;Reference proteome;Repeat;Secreted;Signal.;	3.0	8.0	D3YXG0	Hemicentin-1 {ECO:0000312|MGI:MGI:2685047}	2.04607324491433	UP
fgenesh1_pg.scaffold_22000109	NvERTx.4.19635,NvERTx.4.19636	No_Description	No_GO	No_GOCC	No_GOBP	No_GOMF	No_keywords	9.0		A0A084QF45_9HYPO,No_Uniprotmatch	No_Description,Uncharacterized protein {ECO:0000313|EMBL:KFA62580.1}	2.10123945765433	UP
fgenesh1_pg.scaffold_221000027	NvERTx.4.66198	Acyl-CoA synthetase family member 2, mitochondrial	GO:0005739 // GO:0005524 // GO:0016874 // GO:0006631	fatty acid metabolic process (GO:0006631);	ATP binding (GO:0005524);ligase activity (GO:0016874);	mitochondrion (GO:0005739);	Acetylation;ATP-binding;Complete proteome;Fatty acid metabolism;Ligase;Lipid metabolism;Mitochondrion;Nucleotide-binding;Reference proteome;Transit peptide.;	6.0	8.0	Q8VCW8	mitochondrial,Acyl-CoA synthetase family member 2	1.05338590124077	UP
fgenesh1_pg.scaffold_221000029	NvERTx.4.178550,NvERTx.4.178551,NvERTx.4.178552	Sulfite oxidase, mitochondrial	GO:0005829 // GO:0005758 // GO:0020037 // GO:0030151 // GO:0043546 // GO:0008482 // GO:0042128 // GO:0007584 // GO:0006790	nitrate assimilation (GO:0042128);response to nutrient (GO:0007584);sulfur compound metabolic process (GO:0006790);	heme binding (GO:0020037);molybdenum ion binding (GO:0030151);molybdopterin cofactor binding (GO:0043546);sulfite oxidase activity (GO:0008482);	cytosol (GO:0005829);mitochondrial intermembrane space (GO:0005758);	Complete proteome;Direct protein sequencing;Heme;Iron;Metal-binding;Mitochondrion;Molybdenum;Oxidoreductase;Phosphoprotein;Reference proteome;Transit peptide.;	6.0	2.0	Q07116,Q9VWP4	mitochondrial,Probable sulfite oxidase,Sulfite oxidase	1.83791007830277	UP
fgenesh1_pg.scaffold_228000023	NvERTx.4.137198,NvERTx.4.137200,NvERTx.4.137202,NvERTx.4.137204,NvERTx.4.137205,NvERTx.4.142773,NvERTx.4.142779,NvERTx.4.142790,NvERTx.4.145153,NvERTx.4.145154,NvERTx.4.145155,NvERTx.4.145159,NvERTx.4.145163,NvERTx.4.33713,NvERTx.4.6422,NvERTx.4.97833	Uncharacterized protein {ECO:0000313|EnsemblMetazoa:tetur26g02460.1}	GO:0016021 // GO:0005375	No_GOBP	copper ion transmembrane transporter activity (GO:0005375);	integral component of membrane (GO:0016021);	Complete proteome {ECO:0000313|Proteomes:UP000015104};Membrane {ECO:0000256|SAM:Phobius};Reference proteome {ECO:0000313|Proteomes:UP000015104};Transmembrane {ECO:0000256|SAM:Phobius};Transmembrane helix {ECO:0000256|SAM:Phobius}.;	9.0	6.0	A0A0P5Q710_9CRUS,A0A0V0TXA8_9BILA,No_Uniprotmatch	High affinity copper uptake protein 1 {ECO:0000313|EMBL:KRX43637.1},High affinity copper uptake protein {ECO:0000313|EMBL:JAL26921.1},No_Description	1.34074456569303	UP
fgenesh1_pg.scaffold_24000026	NvERTx.4.125310,NvERTx.4.125314,NvERTx.4.206869,NvERTx.4.229707,NvERTx.4.44845,NvERTx.4.44846,NvERTx.4.44847	Beta,beta-carotene 15,15'-dioxygenase	GO:0003834 // GO:0046872 // GO:1901810 // GO:0042574 // GO:0001523 // GO:0042572	beta-carotene metabolic process (GO:1901810);retinal metabolic process (GO:0042574);retinoid metabolic process (GO:0001523);retinol metabolic process (GO:0042572);	beta-carotene 15,15'-monooxygenase activity (GO:0003834);metal ion binding (GO:0046872);	No_GOCC	Complete proteome;Dioxygenase;Iron;Metal-binding;Oxidoreductase;Reference proteome.;	4.0	3.0	A9C3R9,No_Uniprotmatch,O70276,Q5RF16,Q9JJS6	10'-oxygenase,15'-dioxygenase,All-trans-retinyl ester 13-cis isomerohydrolase,Beta,No_Description,Retinoid isomerohydrolase,beta-carotene 15,beta-carotene 9'	1.00096975827763	UP
fgenesh1_pg.scaffold_25000101	NvERTx.4.209988,NvERTx.4.23155,NvERTx.4.75675,NvERTx.4.75676,NvERTx.4.75678,NvERTx.4.75680	Melatonin receptor type 1B	GO:0005887 // GO:0008502 // GO:0007623 // GO:0042593 // GO:0050796	circadian rhythm (GO:0007623);glucose homeostasis (GO:0042593);regulation of insulin secretion (GO:0050796);	melatonin receptor activity (GO:0008502);	integral component of plasma membrane (GO:0005887);	Cell membrane;Complete proteome;Disulfide bond;G-protein coupled receptor;Glycoprotein;Membrane;Receptor;Reference proteome;Transducer;Transmembrane;Transmembrane helix.;	9.0	8.0	No_Uniprotmatch,P26362,Q8CIQ6	Cystic fibrosis transmembrane conductance regulator,Melatonin receptor type 1B,No_Description	1.23755049312844	UP
fgenesh1_pg.scaffold_262000042	NvERTx.4.22809,NvERTx.4.22810,NvERTx.4.33753,NvERTx.4.33754	Metabotropic glutamate receptor 8	GO:0005887 // GO:0042734 // GO:0004930 // GO:0008066 // GO:0001642 // GO:0007196 // GO:0007268 // GO:0030818 // GO:0051966 // GO:0007608 // GO:0035249	adenylate cyclase-inhibiting G-protein coupled glutamate receptor signaling pathway (GO:0007196);chemical synaptic transmission (GO:0007268);negative regulation of cAMP biosynthetic process (GO:0030818);regulation of synaptic transmission, glutamatergic (GO:0051966);sensory perception of smell (GO:0007608);synaptic transmission, glutamatergic (GO:0035249);	G-protein coupled receptor activity (GO:0004930);glutamate receptor activity (GO:0008066);group III metabotropic glutamate receptor activity (GO:0001642);	integral component of plasma membrane (GO:0005887);presynaptic membrane (GO:0042734);	Cell membrane;Complete proteome;Disulfide bond;G-protein coupled receptor;Glycoprotein;Isopeptide bond;Membrane;Receptor;Reference proteome;Sensory transduction;Signal;Transducer;Transmembrane;Transmembrane helix;Ubl conjugation.;	3.0	6.0	No_Uniprotmatch,P35400,P41180,Q13255	Extracellular calcium-sensing receptor {ECO:0000305},Metabotropic glutamate receptor 1,Metabotropic glutamate receptor 7,No_Description	1.15756047535788	UP
fgenesh1_pg.scaffold_265000004	NvERTx.4.99186	No_Description	No_GO	No_GOCC	No_GOBP	No_GOMF	No_keywords	4.0	8.0	No_Uniprotmatch	No_Description	1.54865292985374	UP
fgenesh1_pg.scaffold_265000006	NvERTx.4.15949,NvERTx.4.77783,NvERTx.4.77784	Phospholipid phosphatase 1 {ECO:0000312|RGD:621832}	GO:0005887 // GO:0016020 // GO:0042577 // GO:0008195 // GO:0046839 // GO:0006644 // GO:0007165	phospholipid dephosphorylation (GO:0046839);phospholipid metabolic process (GO:0006644);signal transduction (GO:0007165);	lipid phosphatase activity (GO:0042577);phosphatidate phosphatase activity (GO:0008195);	integral component of plasma membrane (GO:0005887);membrane (GO:0016020);	Alternative splicing;Cell membrane;Complete proteome;Glycoprotein;Hydrolase;Membrane;Reference proteome;Transmembrane;Transmembrane helix.;	3.0	1.0	No_Uniprotmatch,O08564	No_Description,Phospholipid phosphatase 1 {ECO:0000312|RGD:621832}	1.07492382532522	UP
fgenesh1_pg.scaffold_267000001	NvERTx.4.11267,NvERTx.4.160050	Meiotically up-regulated gene 135 protein	GO:0005634 // GO:0051321	meiotic cell cycle (GO:0051321);	No_GOMF	nucleus (GO:0005634);	Complete proteome;Meiosis;Nucleus;Reference proteome.;	9.0	8.0	No_Uniprotmatch	No_Description	1.24268406376156	UP
fgenesh1_pg.scaffold_27000050	NvERTx.4.130234,NvERTx.4.130235,NvERTx.4.198616,NvERTx.4.198617,NvERTx.4.198619,NvERTx.4.198621,NvERTx.4.198623,NvERTx.4.29357,NvERTx.4.51286,NvERTx.4.51287,NvERTx.4.51288,NvERTx.4.51289	Reticulon-4 receptor	GO:0031362 // GO:0044295 // GO:0009986 // GO:0005737 // GO:0043198 // GO:0005783 // GO:0070062 // GO:0005887 // GO:0045121 // GO:0043005 // GO:0043025 // GO:0043204 // GO:0005886 // GO:0035374 // GO:1905573 // GO:1905576 // GO:0008201 // GO:0038131 // GO:0004860 // GO:0004872 // GO:0007409 // GO:0007166 // GO:0022038 // GO:0019221 // GO:0030517 // GO:0048681 // GO:0050771 // GO:0046426 // GO:0010…	axonogenesis (GO:0007409);cell surface receptor signaling pathway (GO:0007166);corpus callosum development (GO:0022038);cytokine-mediated signaling pathway (GO:0019221);negative regulation of axon extension (GO:0030517);negative regulation of axon regeneration (GO:0048681);negative regulation of axonogenesis (GO:0050771);negative regulation of JAK-STAT cascade (GO:0046426);negative regulation of …	chondroitin sulfate binding (GO:0035374);ganglioside GM1 binding (GO:1905573);ganglioside GT1b binding (GO:1905576);heparin binding (GO:0008201);neuregulin receptor activity (GO:0038131);protein kinase inhibitor activity (GO:0004860);receptor activity (GO:0004872);	anchored component of external side of plasma membrane (GO:0031362);axonal growth cone (GO:0044295);cell surface (GO:0009986);cytoplasm (GO:0005737);dendritic shaft (GO:0043198);endoplasmic reticulum (GO:0005783);extracellular exosome (GO:0070062);integral component of plasma membrane (GO:0005887);membrane raft (GO:0045121);neuron projection (GO:0043005);neuronal cell body (GO:0043025);perikaryon…	3D-structure;Cell membrane;Cell projection;Complete proteome;Direct protein sequencing;Disulfide bond;Glycoprotein;GPI-anchor;Leucine-rich repeat;Lipid-binding;Lipoprotein;Membrane;Receptor;Reference proteome;Repeat;Signal.;	2.0	5.0	F1MT22,No_Uniprotmatch,O75093,P0C7J6,Q52KR2,Q7KIN0	Leucine-rich repeat and fibronectin type III domain-containing protein 1,Leucine-rich repeat-containing G-protein coupled receptor 5,Leucine-rich repeats and immunoglobulin-like domains protein 2,No_Description,Slit homolog 1 protein,Toll-like receptor 7 {ECO:0000305}	1.16634361172019	UP
fgenesh1_pg.scaffold_271000030	NvERTx.4.891	Metalloproteinase inhibitor 3	GO:0005604 // GO:0070062 // GO:0005615 // GO:0005634 // GO:0005578 // GO:0008191 // GO:0002020 // GO:0008270 // GO:0071310 // GO:0043086 // GO:0070373 // GO:0051045 // GO:1904684 // GO:1903984 // GO:0010033	cellular response to organic substance (GO:0071310);negative regulation of catalytic activity (GO:0043086);negative regulation of ERK1 and ERK2 cascade (GO:0070373);negative regulation of membrane protein ectodomain proteolysis (GO:0051045);negative regulation of metalloendopeptidase activity (GO:1904684);positive regulation of TRAIL-activated apoptotic signaling pathway (GO:1903984);response to …	metalloendopeptidase inhibitor activity (GO:0008191);protease binding (GO:0002020);zinc ion binding (GO:0008270);	basement membrane (GO:0005604);extracellular exosome (GO:0070062);extracellular space (GO:0005615);nucleus (GO:0005634);proteinaceous extracellular matrix (GO:0005578);	Complete proteome;Direct protein sequencing;Disulfide bond;Extracellular matrix;Metal-binding;Metalloenzyme inhibitor;Metalloprotease inhibitor;Protease inhibitor;Reference proteome;Secreted;Signal;Zinc.;		6.0	No_Uniprotmatch	No_Description	2.07898982880031	UP
fgenesh1_pg.scaffold_278000026	NvERTx.4.119867,NvERTx.4.119868,NvERTx.4.119869,NvERTx.4.228357	Uncharacterized protein {ECO:0000313|EMBL:AAA21802.1}	No_GOcodes	No_GOBP	No_GOMF	No_GOCC	Coiled coil {ECO:0000256|SAAS:SAAS00486935, ECO:0000256|SAM:Coils}.;	2.0	8.0	No_Uniprotmatch,Q63583_RAT	No_Description,Uncharacterized protein {ECO:0000313|EMBL:AAA21802.1}	1.1398712170376102	UP
fgenesh1_pg.scaffold_30000179	NvERTx.4.213214,NvERTx.4.224939	Tachykinin-like peptides receptor 99D	GO:0016021 // GO:0005887 // GO:0005886 // GO:0008188 // GO:0004995 // GO:0050911 // GO:0007186 // GO:0050805 // GO:0007218 // GO:0042048 // GO:1904058 // GO:0007217	detection of chemical stimulus involved in sensory perception of smell (GO:0050911);G-protein coupled receptor signaling pathway (GO:0007186);negative regulation of synaptic transmission (GO:0050805);neuropeptide signaling pathway (GO:0007218);olfactory behavior (GO:0042048);positive regulation of sensory perception of pain (GO:1904058);tachykinin receptor signaling pathway (GO:0007217);	neuropeptide receptor activity (GO:0008188);tachykinin receptor activity (GO:0004995);	integral component of membrane (GO:0016021);integral component of plasma membrane (GO:0005887);plasma membrane (GO:0005886);	Cell membrane;Complete proteome;Disulfide bond;G-protein coupled receptor;Glycoprotein;Lipoprotein;Membrane;Palmitate;Receptor;Reference proteome;Transducer;Transmembrane;Transmembrane helix.;			No_Uniprotmatch	No_Description	2.77085904060242	UP
fgenesh1_pg.scaffold_3000048	NvERTx.4.220759,NvERTx.4.43369,NvERTx.4.43370,NvERTx.4.43371	Testican-2	GO:0005578 // GO:0005509 // GO:0050840 // GO:0005539 // GO:1990830 // GO:0030198 // GO:0019800 // GO:0010811 // GO:0007165	cellular response to leukemia inhibitory factor (GO:1990830);extracellular matrix organization (GO:0030198);peptide cross-linking via chondroitin 4-sulfate glycosaminoglycan (GO:0019800);positive regulation of cell-substrate adhesion (GO:0010811);signal transduction (GO:0007165);	calcium ion binding (GO:0005509);extracellular matrix binding (GO:0050840);glycosaminoglycan binding (GO:0005539);	proteinaceous extracellular matrix (GO:0005578);	Calcium;Complete proteome;Disulfide bond;Extracellular matrix;Glycoprotein;Heparan sulfate;Phosphoprotein;Proteoglycan;Reference proteome;Secreted;Signal.;	9.0		No_Uniprotmatch,O00468,P34714	Agrin,No_Description,SPARC	1.01574365000365	UP
fgenesh1_pg.scaffold_3000099	NvERTx.4.40324	Golgi-associated plant pathogenesis-related protein 1	GO:0070062 // GO:0000139 // GO:0042803 // GO:0010634 // GO:0010718 // GO:0070374	positive regulation of epithelial cell migration (GO:0010634);positive regulation of epithelial to mesenchymal transition (GO:0010718);positive regulation of ERK1 and ERK2 cascade (GO:0070374);	protein homodimerization activity (GO:0042803);	extracellular exosome (GO:0070062);Golgi membrane (GO:0000139);	Coiled coil;Complete proteome;Golgi apparatus;Lipoprotein;Membrane;Myristate;Reference proteome.;	9.0	4.0	Q9CYL5	Golgi-associated plant pathogenesis-related protein 1	1.3090582736802	UP
fgenesh1_pg.scaffold_3000142		Seminal vesicle secretory protein 2	GO:0042628	mating plug formation (GO:0042628);	No_GOMF	No_GOCC	Complete proteome;Copulatory plug;Direct protein sequencing;Pyrrolidone carboxylic acid;Reference proteome;Repeat;Signal.;					1.94631902397436	UP
fgenesh1_pg.scaffold_3000173	NvERTx.4.17373,NvERTx.4.17374	Growth/differentiation factor 8	GO:0005615 // GO:0005125 // GO:0008083 // GO:0033002 // GO:2000818 // GO:1902725 // GO:1902723	muscle cell proliferation (GO:0033002);negative regulation of myoblast proliferation (GO:2000818);negative regulation of satellite cell differentiation (GO:1902725);negative regulation of skeletal muscle satellite cell proliferation (GO:1902723);	cytokine activity (GO:0005125);growth factor activity (GO:0008083);	extracellular space (GO:0005615);	Cleavage on pair of basic residues;Cytokine;Disulfide bond;Glycoprotein;Growth factor;Secreted;Signal.;	3.0	8.0	Q5USW0,Q6J1J2	Growth/differentiation factor 8	1.95086945677654	UP
fgenesh1_pg.scaffold_3000187	NvERTx.4.39912	Uncharacterized protein PFB0145c	GO:0005737 // GO:0016020	No_GOBP	No_GOMF	cytoplasm (GO:0005737);membrane (GO:0016020);	Coiled coil;Complete proteome;Merozoite;Reference proteome.;	3.0	4.0	No_Uniprotmatch	No_Description	1.80511659506222	UP
fgenesh1_pg.scaffold_31000066	NvERTx.4.153761,NvERTx.4.153772,NvERTx.4.19357,NvERTx.4.19358,NvERTx.4.215527	Orexin receptor type 1	GO:0005887 // GO:0016499 // GO:0042277 // GO:0032870 // GO:0007631 // GO:0007218 // GO:0070374 // GO:0045187 // GO:0051480 // GO:1901652	cellular response to hormone stimulus (GO:0032870);feeding behavior (GO:0007631);neuropeptide signaling pathway (GO:0007218);positive regulation of ERK1 and ERK2 cascade (GO:0070374);regulation of circadian sleep/wake cycle, sleep (GO:0045187);regulation of cytosolic calcium ion concentration (GO:0051480);response to peptide (GO:1901652);	orexin receptor activity (GO:0016499);peptide binding (GO:0042277);	integral component of plasma membrane (GO:0005887);	Cell membrane;Complete proteome;Disulfide bond;G-protein coupled receptor;Glycoprotein;Membrane;Receptor;Reference proteome;Transducer;Transmembrane;Transmembrane helix.;	4.0	7.0	No_Uniprotmatch,P58307,P97292,Q0GBZ5,Q9UHM6	Histamine H2 receptor,Melanopsin,No_Description,Orexin receptor type 1	1.24675312738224	UP
fgenesh1_pg.scaffold_319000002	NvERTx.4.119765,NvERTx.4.119770,NvERTx.4.119771,NvERTx.4.119772,NvERTx.4.119778,NvERTx.4.119785,NvERTx.4.63299,NvERTx.4.63300,NvERTx.4.63301,NvERTx.4.63302,NvERTx.4.63303	Fukutin-related protein	GO:0005829 // GO:0016010 // GO:0005615 // GO:0005794 // GO:0000139 // GO:0016021 // GO:0005634 // GO:0005791 // GO:0042383 // GO:0016740 // GO:0035269 // GO:0016485	protein O-linked mannosylation (GO:0035269);protein processing (GO:0016485);	transferase activity (GO:0016740);	cytosol (GO:0005829);dystrophin-associated glycoprotein complex (GO:0016010);extracellular space (GO:0005615);Golgi apparatus (GO:0005794);Golgi membrane (GO:0000139);integral component of membrane (GO:0016021);nucleus (GO:0005634);rough endoplasmic reticulum (GO:0005791);sarcolemma (GO:0042383);	Cardiomyopathy;Cell membrane;Complete proteome;Congenital muscular dystrophy;Disease mutation;Disulfide bond;Dystroglycanopathy;Endoplasmic reticulum;Glycoprotein;Golgi apparatus;Limb-girdle muscular dystrophy;Lissencephaly;Membrane;Reference proteome;Secreted;Signal-anchor;Transferase;Transmembrane;Transmembrane helix.;	9.0	6.0	C3ZIW2_BRAFL,No_Uniprotmatch,Q9ZCN5	No_Description,Putative uncharacterized protein {ECO:0000313|EMBL:EEN47478.1},Uncharacterized protein RP688	1.02443769704771	UP
fgenesh1_pg.scaffold_33000071	NvERTx.4.215266	MAM and LDL-receptor class A domain-containing protein 1	GO:0005576 // GO:0016020	No_GOBP	No_GOMF	extracellular region (GO:0005576);membrane (GO:0016020);	Direct protein sequencing;Disulfide bond;Repeat;Secreted.;			No_Uniprotmatch	No_Description	1.09196924697498	UP
fgenesh1_pg.scaffold_3359000001		Transmembrane protein with metallophosphoesterase domain	GO:0016021 // GO:0016787 // GO:0046872	No_GOBP	hydrolase activity (GO:0016787);metal ion binding (GO:0046872);	integral component of membrane (GO:0016021);	Complete proteome;Hydrolase;Membrane;Metal-binding;Reference proteome;Transmembrane;Transmembrane helix.;					3.61270067562497	UP
fgenesh1_pg.scaffold_339000005	NvERTx.4.200026,NvERTx.4.200028,NvERTx.4.200029,NvERTx.4.200030,NvERTx.4.200031,NvERTx.4.200032,NvERTx.4.200033,NvERTx.4.200034,NvERTx.4.200035,NvERTx.4.200036,NvERTx.4.200037,NvERTx.4.200038	Protein mab-21-like	No_GOcodes	No_GOBP	No_GOMF	No_GOCC	Complete proteome;Reference proteome.;	5.0	4.0	I1EJL5_AMPQE,I1F3G1_AMPQE,No_Uniprotmatch	No_Description,Uncharacterized protein {ECO:0000313|EnsemblMetazoa:PAC:15703819},Uncharacterized protein {ECO:0000313|EnsemblMetazoa:PAC:15710599}	1.12853180877966	UP
fgenesh1_pg.scaffold_35000100	NvERTx.4.17424,NvERTx.4.211228,NvERTx.4.213228,NvERTx.4.43853,NvERTx.4.43854,NvERTx.4.43855	BTB and MATH domain-containing protein 38	No_GOcodes	No_GOBP	No_GOMF	No_GOCC	Complete proteome;Reference proteome.;	9.0	8.0	No_Uniprotmatch,Q20681	BTB and MATH domain-containing protein 38,No_Description	1.03848330135535	UP
fgenesh1_pg.scaffold_3542000001	NvERTx.4.216239	5-methyltetrahydropteroyltriglutamate--homocysteine methyltransferase {ECO:0000255|HAMAP-Rule:MF_00172}	GO:0003871 // GO:0008270 // GO:0009086	methionine biosynthetic process (GO:0009086);	5-methyltetrahydropteroyltriglutamate-homocysteine S-methyltransferase activity (GO:0003871);zinc ion binding (GO:0008270);	No_GOCC	Amino-acid biosynthesis;Complete proteome;Metal-binding;Methionine biosynthesis;Methyltransferase;Repeat;Transferase;Zinc.;			No_Uniprotmatch	No_Description	3.6838633244926298	UP
fgenesh1_pg.scaffold_36000076	NvERTx.4.105451,NvERTx.4.105455,NvERTx.4.223279	Endoglycoceramidase {ECO:0000312|EMBL:BAB16369.1}	GO:0005576 // GO:0042151 // GO:0047876 // GO:0030245	cellulose catabolic process (GO:0030245);	endoglycosylceramidase activity (GO:0047876);	extracellular region (GO:0005576);nematocyst (GO:0042151);	Carbohydrate metabolism;Cellulose degradation;Direct protein sequencing;Glycoprotein;Glycosidase;Hydrolase;Nematocyst;Polymorphism;Polysaccharide degradation;Secreted;Signal.;	9.0	8.0	Q9GV16	Endoglycoceramidase {ECO:0000312|EMBL:BAB16369.1}	1.05600011789211	UP
fgenesh1_pg.scaffold_37000089	NvERTx.4.216110,NvERTx.4.83977,NvERTx.4.83978	Contactin-associated protein like 5-4	GO:0016021 // GO:0007155	cell adhesion (GO:0007155);	No_GOMF	integral component of membrane (GO:0016021);	Cell adhesion;Complete proteome;Disulfide bond;EGF-like domain;Glycoprotein;Membrane;Reference proteome;Repeat;Signal;Transmembrane;Transmembrane helix.;	4.0	6.0	No_Uniprotmatch,Q0V8T3	Contactin-associated protein like 5-4,No_Description	1.22078117063211	UP
fgenesh1_pg.scaffold_3702000001		Transformation/transcription domain-associated protein	GO:0005794 // GO:0035267 // GO:0005654 // GO:0005634 // GO:0000125 // GO:0030914 // GO:0000812 // GO:0033276 // GO:0016301 // GO:0036459 // GO:0003712 // GO:1904837 // GO:0006281 // GO:0016573 // GO:0016578 // GO:0043968 // GO:0043967 // GO:0016579 // GO:0006355 // GO:0006351	beta-catenin-TCF complex assembly (GO:1904837);DNA repair (GO:0006281);histone acetylation (GO:0016573);histone deubiquitination (GO:0016578);histone H2A acetylation (GO:0043968);histone H4 acetylation (GO:0043967);protein deubiquitination (GO:0016579);regulation of transcription, DNA-templated (GO:0006355);transcription, DNA-templated (GO:0006351);	kinase activity (GO:0016301);thiol-dependent ubiquitinyl hydrolase activity (GO:0036459);transcription cofactor activity (GO:0003712);	Golgi apparatus (GO:0005794);NuA4 histone acetyltransferase complex (GO:0035267);nucleoplasm (GO:0005654);nucleus (GO:0005634);PCAF complex (GO:0000125);STAGA complex (GO:0030914);Swr1 complex (GO:0000812);transcription factor TFTC complex (GO:0033276);	Acetylation;Activator;Alternative splicing;Chromatin regulator;Complete proteome;Direct protein sequencing;Isopeptide bond;Nucleus;Phosphoprotein;Polymorphism;Reference proteome;Transcription;Transcription regulation;Ubl conjugation.;					1.56290640070189	UP
fgenesh1_pg.scaffold_376000022		No_Description	No_GO	No_GOCC	No_GOBP	No_GOMF	No_keywords					2.244123181002	UP
fgenesh1_pg.scaffold_3771000001	NvERTx.4.37060,NvERTx.4.51708,NvERTx.4.51709,NvERTx.4.51710,NvERTx.4.51712	Uncharacterized protein {ECO:0000313|EMBL:JAM41773.1}	No_GOcodes	No_GOBP	No_GOMF	No_GOCC	No_keywords	2.0	6.0	No_Uniprotmatch,Q9CYL5	Golgi-associated plant pathogenesis-related protein 1,No_Description	4.30674340507576	UP
fgenesh1_pg.scaffold_378000006	NvERTx.4.60427,NvERTx.4.60428,NvERTx.4.93954,NvERTx.4.93955,NvERTx.4.93956,NvERTx.4.93958,NvERTx.4.93959,NvERTx.4.93961,NvERTx.4.93962,NvERTx.4.93963	Galaxin {ECO:0000312|EMBL:ADI50283.1}	GO:0005576	No_GOBP	No_GOMF	extracellular region (GO:0005576);	Direct protein sequencing;Secreted;Signal.;	5.0	2.0	D9IQ17_ACRMI,No_Uniprotmatch	Galaxin-like 1 {ECO:0000313|EMBL:ADI50284.1},No_Description	2.49929820470338	UP
fgenesh1_pg.scaffold_385000014	NvERTx.4.133370,NvERTx.4.133371,NvERTx.4.133374,NvERTx.4.133375,NvERTx.4.133376,NvERTx.4.133377,NvERTx.4.208231,NvERTx.4.36129,NvERTx.4.36130,NvERTx.4.36131,NvERTx.4.36132	Calcium-responsive transcription factor	GO:0005634 // GO:0003677 // GO:0003700 // GO:0071277 // GO:0035865 // GO:0061400 // GO:0006351	cellular response to calcium ion (GO:0071277);cellular response to potassium ion (GO:0035865);positive regulation of transcription from RNA polymerase II promoter in response to calcium ion (GO:0061400);transcription, DNA-templated (GO:0006351);	DNA binding (GO:0003677);transcription factor activity, sequence-specific DNA binding (GO:0003700);	nucleus (GO:0005634);	Activator;Complete proteome;DNA-binding;Nucleus;Reference proteome;Transcription;Transcription regulation.;	9.0	6.0	A0A0B6VH82_HYDVU,A0A1S3JS76_LINUN,No_Uniprotmatch,Q58CW6	Calcium-responsive transcription factor,No_Description,Transforming growth factor 4 protein {ECO:0000313|EMBL:BAQ19178.1},uncharacterized protein LOC106175477 {ECO:0000313|RefSeq:XP_013412961.1}	1.28856151698012	UP
fgenesh1_pg.scaffold_4081000001		Elongation of very long chain fatty acids protein 4 {ECO:0000255|HAMAP-Rule:MF_03204, ECO:0000305}	GO:0005783 // GO:0030176 // GO:0102336 // GO:0102337 // GO:0102338 // GO:0009922 // GO:0008020 // GO:0006633 // GO:0034625 // GO:0034626 // GO:0019367 // GO:0030148 // GO:0042761	fatty acid biosynthetic process (GO:0006633);fatty acid elongation, monounsaturated fatty acid (GO:0034625);fatty acid elongation, polyunsaturated fatty acid (GO:0034626);fatty acid elongation, saturated fatty acid (GO:0019367);sphingolipid biosynthetic process (GO:0030148);very long-chain fatty acid biosynthetic process (GO:0042761);	3-oxo-arachidoyl-CoA synthase activity (GO:0102336);3-oxo-cerotoyl-CoA synthase activity (GO:0102337);3-oxo-lignoceronyl-CoA synthase activity (GO:0102338);fatty acid elongase activity (GO:0009922);G-protein coupled photoreceptor activity (GO:0008020);	endoplasmic reticulum (GO:0005783);integral component of endoplasmic reticulum membrane (GO:0030176);	Complete proteome;Disease mutation;Endoplasmic reticulum;Fatty acid biosynthesis;Fatty acid metabolism;Glycoprotein;Ichthyosis;Lipid biosynthesis;Lipid metabolism;Membrane;Mental retardation;Neurodegeneration;Polymorphism;Reference proteome;Spinocerebellar ataxia;Stargardt disease;Transferase;Transmembrane;Transmembrane helix.;					1.51082917840698	UP
fgenesh1_pg.scaffold_411000011	NvERTx.4.25782,NvERTx.4.36735	Beta-2 adrenergic receptor	GO:0005769 // GO:0016021 // GO:0005886 // GO:0004941 // GO:0007189 // GO:1901098 // GO:1904504 // GO:0097746 // GO:0006940	adenylate cyclase-activating G-protein coupled receptor signaling pathway (GO:0007189);positive regulation of autophagosome maturation (GO:1901098);positive regulation of lipophagy (GO:1904504);regulation of blood vessel diameter (GO:0097746);regulation of smooth muscle contraction (GO:0006940);	beta2-adrenergic receptor activity (GO:0004941);	early endosome (GO:0005769);integral component of membrane (GO:0016021);plasma membrane (GO:0005886);	Cell membrane;Disulfide bond;Endosome;G-protein coupled receptor;Glycoprotein;Hydroxylation;Lipoprotein;Membrane;Palmitate;Phosphoprotein;Receptor;Transducer;Transmembrane;Transmembrane helix;Ubl conjugation.;	4.0	6.0	No_Uniprotmatch,Q4KWL2	Beta-2 adrenergic receptor,No_Description	1.02502870477441	UP
fgenesh1_pg.scaffold_42000026	NvERTx.4.232194,NvERTx.4.94697,NvERTx.4.94698	Alpha-L-fucosidase 1	GO:0048046 // GO:0005773 // GO:0004560 // GO:0005975 // GO:0006516	carbohydrate metabolic process (GO:0005975);glycoprotein catabolic process (GO:0006516);	alpha-L-fucosidase activity (GO:0004560);	apoplast (GO:0048046);vacuole (GO:0005773);	Apoplast;Complete proteome;Glycoprotein;Glycosidase;Hydrolase;Reference proteome;Secreted;Signal.;	9.0	2.0	No_Uniprotmatch,Q8GW72	Alpha-L-fucosidase 1,No_Description	1.06848910743642	UP
fgenesh1_pg.scaffold_43000084	NvERTx.4.121509,NvERTx.4.215117,NvERTx.4.226764,NvERTx.4.9617,NvERTx.4.9618	Cysteine rich repeat-containing domain protein {ECO:0000313|EMBL:EPB79482.1}	No_GOcodes	No_GOBP	No_GOMF	No_GOCC	Signal {ECO:0000256|SAM:SignalP}.;	8.0		No_Uniprotmatch	No_Description	1.44575719236046	DOWN
fgenesh1_pg.scaffold_43000118	NvERTx.4.192430,NvERTx.4.192431,NvERTx.4.192432,NvERTx.4.41739,NvERTx.4.41740	Uncharacterized protein CXorf65 homolog	No_GOcodes	No_GOBP	No_GOMF	No_GOCC	Complete proteome;Reference proteome.;	3.0	2.0	No_Uniprotmatch,Q3V2K1,W5M2U6_LEPOC	No_Description,Uncharacterized protein CXorf65 homolog,Uncharacterized protein {ECO:0000313|Ensembl:ENSLOCP00000002704}	1.26416112327148	DOWN
fgenesh1_pg.scaffold_45000045	NvERTx.4.81690	No_description	No_GOcodes	No_GOBP	No_GOMF	No_GOCC	No_keywords	9.0	8.0	No_Uniprotmatch	No_Description	1.09827791832194	DOWN
fgenesh1_pg.scaffold_45000063	NvERTx.4.160056,NvERTx.4.160058,NvERTx.4.160059,NvERTx.4.160060	Peptidoglycan recognition protein 2 {ECO:0000313|Ensembl:ENSLACP00000013054}	GO:0008745 // GO:0008270 // GO:0009253	peptidoglycan catabolic process (GO:0009253);	N-acetylmuramoyl-L-alanine amidase activity (GO:0008745);zinc ion binding (GO:0008270);	No_GOCC	Complete proteome {ECO:0000313|Proteomes:UP000008672};Reference proteome {ECO:0000313|Proteomes:UP000008672}.;	9.0	8.0	No_Uniprotmatch,Q80X19	Collagen alpha-1(XIV) chain,No_Description	1.0505778504997398	DOWN
fgenesh1_pg.scaffold_46000129	NvERTx.4.71024,NvERTx.4.71025,NvERTx.4.71026,NvERTx.4.71027	Pod-EPPT protein {ECO:0000313|EMBL:CAA52402.1}	No_GOcodes	No_GOBP	No_GOMF	No_GOCC	No_keywords	4.0	8.0	No_Uniprotmatch,Q80T14	Extracellular matrix protein FRAS1,No_Description	1.1475024341966202	DOWN
fgenesh1_pg.scaffold_47000051	NvERTx.4.223598,NvERTx.4.224036	Acyl-CoA synthetase family member 2, mitochondrial	GO:0005739 // GO:0005524 // GO:0016874 // GO:0006631	fatty acid metabolic process (GO:0006631);	ATP binding (GO:0005524);ligase activity (GO:0016874);	mitochondrion (GO:0005739);	ATP-binding;Complete proteome;Fatty acid metabolism;Ligase;Lipid metabolism;Mitochondrion;Nucleotide-binding;Reference proteome;Transit peptide.;			No_Uniprotmatch	No_Description	1.6458858561405	DOWN
fgenesh1_pg.scaffold_48000047	NvERTx.4.210618,NvERTx.4.222798,NvERTx.4.227971,NvERTx.4.230129,NvERTx.4.64595	neurofilament medium polypeptide-like {ECO:0000313|RefSeq:XP_014062052.1}	GO:0005883 // GO:0005198 // GO:0061564	axon development (GO:0061564);	structural molecule activity (GO:0005198);	neurofilament (GO:0005883);	Coiled coil {ECO:0000256|SAM:Coils};Complete proteome {ECO:0000313|Proteomes:UP000087266};Reference proteome {ECO:0000313|Proteomes:UP000087266}.;	4.0	6.0	A0A1S3SCH9_SALSA,No_Uniprotmatch	No_Description,neurofilament medium polypeptide-like {ECO:0000313|RefSeq:XP_014062052.1}	1.09289942138105	DOWN
fgenesh1_pg.scaffold_488000001	NvERTx.4.137090,NvERTx.4.137091,NvERTx.4.137092,NvERTx.4.137093,NvERTx.4.137094,NvERTx.4.137095,NvERTx.4.137096,NvERTx.4.137097,NvERTx.4.137098,NvERTx.4.137099,NvERTx.4.137100,NvERTx.4.137101,NvERTx.4.137102	Starmaker {ECO:0000313|EMBL:SBR64250.1}	No_GOcodes	No_GOBP	No_GOMF	No_GOCC	No_keywords	9.0	6.0	A0A0P7YBP2_9TELE,No_Uniprotmatch	No_Description,Uncharacterized protein {ECO:0000313|EMBL:KPP63619.1}	1.49246579798181	DOWN
fgenesh1_pg.scaffold_51000020	NvERTx.4.36471,NvERTx.4.36472	Ras-related and estrogen-regulated growth inhibitor	GO:0005829 // GO:0016020 // GO:0005634 // GO:0030331 // GO:0019003 // GO:0005525 // GO:0003924 // GO:0030308 // GO:0008285 // GO:0009725 // GO:0007264	negative regulation of cell growth (GO:0030308);negative regulation of cell proliferation (GO:0008285);response to hormone (GO:0009725);small GTPase mediated signal transduction (GO:0007264);	estrogen receptor binding (GO:0030331);GDP binding (GO:0019003);GTP binding (GO:0005525);GTPase activity (GO:0003924);	cytosol (GO:0005829);membrane (GO:0016020);nucleus (GO:0005634);	3D-structure;Alternative splicing;Complete proteome;Cytoplasm;GTP-binding;Nucleotide-binding;Reference proteome.;	9.0	8.0	Q0VCJ7,Q96A58	Ras-related and estrogen-regulated growth inhibitor	1.13968493292457	DOWN
fgenesh1_pg.scaffold_5427000001		Rabankyrin-5 {ECO:0000303|PubMed:15328530}	GO:0005829 // GO:0005769 // GO:0005768 // GO:0010008 // GO:0070062 // GO:0043231 // GO:0005765 // GO:0044354 // GO:0016020 // GO:0046872 // GO:1901981 // GO:0017137 // GO:0006897 // GO:0034058 // GO:0032439 // GO:0090160 // GO:0048549 // GO:0042147	endocytosis (GO:0006897);endosomal vesicle fusion (GO:0034058);endosome localization (GO:0032439);Golgi to lysosome transport (GO:0090160);positive regulation of pinocytosis (GO:0048549);retrograde transport, endosome to Golgi (GO:0042147);	metal ion binding (GO:0046872);phosphatidylinositol phosphate binding (GO:1901981);Rab GTPase binding (GO:0017137);	cytosol (GO:0005829);early endosome (GO:0005769);endosome (GO:0005768);endosome membrane (GO:0010008);extracellular exosome (GO:0070062);intracellular membrane-bounded organelle (GO:0043231);lysosomal membrane (GO:0005765);macropinosome (GO:0044354);membrane (GO:0016020);	Acetylation;Alternative splicing;ANK repeat;Complete proteome;Cytoplasm;Direct protein sequencing;Endocytosis;Endosome;Membrane;Metal-binding;Phosphoprotein;Reference proteome;Repeat;Zinc;Zinc-finger.;					1.31641188537814	DOWN
fgenesh1_pg.scaffold_543000007		Hemerythrin-like protein	GO:0005506 // GO:0005344	No_GOBP	iron ion binding (GO:0005506);oxygen transporter activity (GO:0005344);	No_GOCC	Complete proteome;Iron;Metal-binding;Oxygen transport;Reference proteome;Transport.;					1.27312190457601	DOWN
fgenesh1_pg.scaffold_60000047	NvERTx.4.158829,NvERTx.4.158830,NvERTx.4.209036,NvERTx.4.209231,NvERTx.4.219913	Synaptotagmin-7 {ECO:0000305}	GO:0030054 // GO:0005829 // GO:0030425 // GO:0031045 // GO:0032009 // GO:0070062 // GO:0016021 // GO:0005765 // GO:0005764 // GO:0043025 // GO:0005778 // GO:0005777 // GO:0030670 // GO:0005886 // GO:0042734 // GO:0008021 // GO:0030672 // GO:0043195 // GO:0005509 // GO:0005544 // GO:0005516 // GO:0030276 // GO:0005546 // GO:0001786 // GO:0019905 // GO:1990927 // GO:0048791 // GO:0006909 // GO:0090…	calcium ion regulated lysosome exocytosis (GO:1990927);calcium ion-regulated exocytosis of neurotransmitter (GO:0048791);phagocytosis (GO:0006909);phagosome-lysosome fusion (GO:0090385);plasma membrane repair (GO:0001778);positive regulation of calcium ion-dependent exocytosis (GO:0045956);regulation of bone remodeling (GO:0046850);regulation of calcium ion-dependent exocytosis (GO:0017158);regul…	calcium ion binding (GO:0005509);calcium-dependent phospholipid binding (GO:0005544);calmodulin binding (GO:0005516);clathrin binding (GO:0030276);phosphatidylinositol-4,5-bisphosphate binding (GO:0005546);phosphatidylserine binding (GO:0001786);syntaxin binding (GO:0019905);	cell junction (GO:0030054);cytosol (GO:0005829);dendrite (GO:0030425);dense core granule (GO:0031045);early phagosome (GO:0032009);extracellular exosome (GO:0070062);integral component of membrane (GO:0016021);lysosomal membrane (GO:0005765);lysosome (GO:0005764);neuronal cell body (GO:0043025);peroxisomal membrane (GO:0005778);peroxisome (GO:0005777);phagocytic vesicle membrane (GO:0030670);plas…	3D-structure;Alternative splicing;Calcium;Calmodulin-binding;Cell junction;Cell membrane;Complete proteome;Cytoplasmic vesicle;Exocytosis;Lipoprotein;Lysosome;Membrane;Metal-binding;Palmitate;Peroxisome;Phosphoprotein;Polymorphism;Reference proteome;Repeat;Synapse;Transmembrane;Transmembrane helix.;	4.0	7.0	No_Uniprotmatch,O43581,Q9BSW7	No_Description,Synaptotagmin-17,Synaptotagmin-7 {ECO:0000305}	1.07382971243924	DOWN
fgenesh1_pg.scaffold_617000002	NvERTx.4.78670,NvERTx.4.78672	Serine/threonine-protein phosphatase 6 catalytic subunit	GO:0005737 // GO:0046872 // GO:0004722 // GO:0007049 // GO:0006470	cell cycle (GO:0007049);protein dephosphorylation (GO:0006470);	metal ion binding (GO:0046872);protein serine/threonine phosphatase activity (GO:0004722);	cytoplasm (GO:0005737);	Acetylation;Cell cycle;Complete proteome;Cytoplasm;Hydrolase;Manganese;Metal-binding;Protein phosphatase;Reference proteome.;	7.0	5.0	O00743	Serine/threonine-protein phosphatase 6 catalytic subunit	1.25729610522382	DOWN
fgenesh1_pg.scaffold_63000068	NvERTx.4.46706,NvERTx.4.46707,NvERTx.4.63945,NvERTx.4.63946,NvERTx.4.63947,NvERTx.4.63949	Acetylcholine receptor subunit alpha-like 2	GO:0005892 // GO:0030054 // GO:0045211 // GO:0022848 // GO:0098655 // GO:0007271	cation transmembrane transport (GO:0098655);synaptic transmission, cholinergic (GO:0007271);	acetylcholine-gated cation-selective channel activity (GO:0022848);	acetylcholine-gated channel complex (GO:0005892);cell junction (GO:0030054);postsynaptic membrane (GO:0045211);	Cell junction;Cell membrane;Complete proteome;Disulfide bond;Glycoprotein;Ion channel;Ion transport;Ligand-gated ion channel;Membrane;Postsynaptic cell membrane;Receptor;Reference proteome;Signal;Synapse;Transmembrane;Transmembrane helix;Transport.;	9.0	8.0	No_Uniprotmatch,P04755,P36544	Acetylcholine receptor subunit beta-like 1,Neuronal acetylcholine receptor subunit alpha-7,No_Description	1.36647588769957	DOWN
fgenesh1_pg.scaffold_6799000001		Galaxin-like 1 {ECO:0000313|EMBL:ADI50284.1}	No_GOcodes	No_GOBP	No_GOMF	No_GOCC	Coiled coil {ECO:0000256|SAM:Coils};Signal {ECO:0000256|SAM:SignalP}.;					2.6510271586747	DOWN
fgenesh1_pg.scaffold_70000056	NvERTx.4.42702,NvERTx.4.93953,NvERTx.4.93957	Galaxin {ECO:0000312|EMBL:ADI50283.1}	GO:0005576	No_GOBP	No_GOMF	extracellular region (GO:0005576);	Direct protein sequencing;Secreted;Signal.;	5.0	2.0	D9IQ16,D9IQ17_ACRMI	Galaxin {ECO:0000312|EMBL:ADI50283.1},Galaxin-like 1 {ECO:0000313|EMBL:ADI50284.1}	2.36210283912198	DOWN
fgenesh1_pg.scaffold_70000057	NvERTx.4.93960	Zinc finger protein 112	GO:0005634 // GO:0003677 // GO:0046872 // GO:0003700 // GO:0006355 // GO:0006351	regulation of transcription, DNA-templated (GO:0006355);transcription, DNA-templated (GO:0006351);	DNA binding (GO:0003677);metal ion binding (GO:0046872);transcription factor activity, sequence-specific DNA binding (GO:0003700);	nucleus (GO:0005634);	Alternative splicing;Complete proteome;DNA-binding;Isopeptide bond;Metal-binding;Nucleus;Polymorphism;Reference proteome;Repeat;Transcription;Transcription regulation;Ubl conjugation;Zinc;Zinc-finger.;		2.0	D9IQ17_ACRMI	Galaxin-like 1 {ECO:0000313|EMBL:ADI50284.1}	2.84435302411456	DOWN
fgenesh1_pg.scaffold_7000038	NvERTx.4.175895,NvERTx.4.175896,NvERTx.4.220039,NvERTx.4.8849	Collagen alpha-1(XII) chain	GO:0005581 // GO:0005578 // GO:0007155	cell adhesion (GO:0007155);	No_GOMF	collagen trimer (GO:0005581);proteinaceous extracellular matrix (GO:0005578);	Alternative splicing;Cell adhesion;Collagen;Complete proteome;Direct protein sequencing;Disulfide bond;Extracellular matrix;Glycoprotein;Hydroxylation;Proteoglycan;Reference proteome;Repeat;Secreted;Signal.;	9.0	5.0	No_Uniprotmatch,P13944	Collagen alpha-1(XII) chain,No_Description	1.76283981438368	DOWN
fgenesh1_pg.scaffold_709000006		Hemicentin-1 {ECO:0000312|MGI:MGI:2685047}	GO:0005604 // GO:0005938 // GO:0030054 // GO:0032154 // GO:0070062 // GO:0005576 // GO:0005509 // GO:0007049 // GO:0051301	cell cycle (GO:0007049);cell division (GO:0051301);	calcium ion binding (GO:0005509);	basement membrane (GO:0005604);cell cortex (GO:0005938);cell junction (GO:0030054);cleavage furrow (GO:0032154);extracellular exosome (GO:0070062);extracellular region (GO:0005576);	Alternative splicing;Basement membrane;Calcium;Cell cycle;Cell division;Cell junction;Complete proteome;Cytoplasm;Disulfide bond;EGF-like domain;Extracellular matrix;Glycoprotein;Reference proteome;Repeat;Secreted;Signal.;					2.62175648609348	DOWN
fgenesh1_pg.scaffold_7247000001		Collagen triple helix repeat-containing protein 1	GO:0005581 // GO:0005737 // GO:0005615 // GO:0005578 // GO:0005109 // GO:0017147 // GO:0016477 // GO:0090103 // GO:0090177 // GO:0060122 // GO:0090090 // GO:0043932 // GO:0045669 // GO:0033690 // GO:0032092 // GO:0060071	cell migration (GO:0016477);cochlea morphogenesis (GO:0090103);establishment of planar polarity involved in neural tube closure (GO:0090177);inner ear receptor stereocilium organization (GO:0060122);negative regulation of canonical Wnt signaling pathway (GO:0090090);ossification involved in bone remodeling (GO:0043932);positive regulation of osteoblast differentiation (GO:0045669);positive regula…	frizzled binding (GO:0005109);Wnt-protein binding (GO:0017147);	collagen trimer (GO:0005581);cytoplasm (GO:0005737);extracellular space (GO:0005615);proteinaceous extracellular matrix (GO:0005578);	Collagen;Complete proteome;Extracellular matrix;Glycoprotein;Reference proteome;Secreted;Signal.;					1.4999315961668995	DOWN
fgenesh1_pg.scaffold_746000001	NvERTx.4.145345,NvERTx.4.145346,NvERTx.4.186902,NvERTx.4.186903,NvERTx.4.186905,NvERTx.4.186906,NvERTx.4.203090,NvERTx.4.203391,NvERTx.4.83640	Angiotensin-converting enzyme 2	GO:0009986 // GO:0005737 // GO:0070062 // GO:0016021 // GO:0005886 // GO:0004175 // GO:0046872 // GO:0004181 // GO:0008241 // GO:0001618 // GO:0002003 // GO:0003051 // GO:0060452 // GO:1903598 // GO:0032800 // GO:0046813 // GO:1903779 // GO:0015827	angiotensin maturation (GO:0002003);angiotensin-mediated drinking behavior (GO:0003051);positive regulation of cardiac muscle contraction (GO:0060452);positive regulation of gap junction assembly (GO:1903598);receptor biosynthetic process (GO:0032800);receptor-mediated virion attachment to host cell (GO:0046813);regulation of cardiac conduction (GO:1903779);tryptophan transport (GO:0015827);	endopeptidase activity (GO:0004175);metal ion binding (GO:0046872);metallocarboxypeptidase activity (GO:0004181);peptidyl-dipeptidase activity (GO:0008241);virus receptor activity (GO:0001618);	cell surface (GO:0009986);cytoplasm (GO:0005737);extracellular exosome (GO:0070062);integral component of membrane (GO:0016021);plasma membrane (GO:0005886);	Carboxypeptidase;Cell membrane;Chloride;Complete proteome;Cytoplasm;Disulfide bond;Glycoprotein;Hydrolase;Membrane;Metal-binding;Metalloprotease;Protease;Reference proteome;Secreted;Signal;Transmembrane;Transmembrane helix;Zinc.;	9.0	7.0	No_Uniprotmatch,Q58DD0	Angiotensin-converting enzyme 2,No_Description	1.13579421659966	DOWN
fgenesh1_pg.scaffold_771000004	NvERTx.4.45936,NvERTx.4.45937,NvERTx.4.76715,NvERTx.4.76717,NvERTx.4.76718,NvERTx.4.76719	Ryncolin-4	GO:0005576	No_GOBP	No_GOMF	extracellular region (GO:0005576);	Complement system impairing toxin;Disulfide bond;Hemostasis impairing toxin;Hydroxylation;Secreted;Signal;Toxin.;	8.0	8.0	A2VDD2,No_Uniprotmatch	No_Description,Tctex1 domain-containing protein 1-B	1.41573309866864	DOWN
fgenesh1_pg.scaffold_79000021	NvERTx.4.145080,NvERTx.4.145086,NvERTx.4.145087	Collagen alpha-6(VI) chain	GO:0005581 // GO:0005576 // GO:0005578 // GO:0007155	cell adhesion (GO:0007155);	No_GOMF	collagen trimer (GO:0005581);extracellular region (GO:0005576);proteinaceous extracellular matrix (GO:0005578);	Alternative splicing;Cell adhesion;Collagen;Complete proteome;Extracellular matrix;Glycoprotein;Hydroxylation;Reference proteome;Repeat;Secreted;Signal.;	4.0	8.0	No_Uniprotmatch,P05099	Cartilage matrix protein,No_Description	1.02413463099618	DOWN
fgenesh1_pg.scaffold_80000038	NvERTx.4.211360,NvERTx.4.64631	Collagen triple helix repeat-containing protein 1	GO:0005581 // GO:0005737 // GO:0005615 // GO:0005578 // GO:0005109 // GO:0017147 // GO:0016477 // GO:0090103 // GO:0090177 // GO:0060122 // GO:0090090 // GO:0043932 // GO:0045669 // GO:0033690 // GO:0032092 // GO:0060071	cell migration (GO:0016477);cochlea morphogenesis (GO:0090103);establishment of planar polarity involved in neural tube closure (GO:0090177);inner ear receptor stereocilium organization (GO:0060122);negative regulation of canonical Wnt signaling pathway (GO:0090090);ossification involved in bone remodeling (GO:0043932);positive regulation of osteoblast differentiation (GO:0045669);positive regula…	frizzled binding (GO:0005109);Wnt-protein binding (GO:0017147);	collagen trimer (GO:0005581);cytoplasm (GO:0005737);extracellular space (GO:0005615);proteinaceous extracellular matrix (GO:0005578);	Alternative splicing;Collagen;Complete proteome;Direct protein sequencing;Extracellular matrix;Glycoprotein;Polymorphism;Reference proteome;Secreted;Signal.;	9.0	4.0	P08121,Q8CG08	Collagen alpha-1(III) chain,Collagen triple helix repeat-containing protein 1	1.96109535708602	DOWN
fgenesh1_pg.scaffold_8000037	NvERTx.4.195861,NvERTx.4.195864,NvERTx.4.195870,NvERTx.4.195873,NvERTx.4.195875,NvERTx.4.220287,NvERTx.4.34077,NvERTx.4.51715,NvERTx.4.59924,NvERTx.4.66516,NvERTx.4.66517,NvERTx.4.66518,NvERTx.4.66519,NvERTx.4.66520,NvERTx.4.66521,NvERTx.4.66522,NvERTx.4.66523	Leucine-rich repeat-containing protein egg-6	GO:0016324 // GO:0016021 // GO:0007411	axon guidance (GO:0007411);	No_GOMF	apical plasma membrane (GO:0016324);integral component of membrane (GO:0016021);	Cell membrane;Complete proteome;Leucine-rich repeat;Membrane;Reference proteome;Repeat;Signal;Transmembrane;Transmembrane helix.;	2.0	7.0	A0A0L0DQ77_THETB,A0A0P7BW85_9HYPO,A1L1V4,C5M4Y9_CANTT,No_Uniprotmatch,P12024	Chaoptin,Lysyl oxidase homolog 2B,No_Description,Uncharacterized protein {ECO:0000313|EMBL:EER35105.1},Uncharacterized protein {ECO:0000313|EMBL:KNC54457.1},Uncharacterized protein {ECO:0000313|EMBL:KPM44725.1}	1.40724074263996	DOWN
fgenesh1_pg.scaffold_8000183	NvERTx.4.103752	Glycogen-binding subunit 76A	GO:0008157	No_GOBP	protein phosphatase 1 binding (GO:0008157);	No_GOCC	Complete proteome;Phosphoprotein;Reference proteome.;	6.0	8.0	Q9VVY3	Glycogen-binding subunit 76A	1.8165897083103504	DOWN
fgenesh1_pg.scaffold_8000186		Glycogen-binding subunit 76A	GO:0008157	No_GOBP	protein phosphatase 1 binding (GO:0008157);	No_GOCC	Complete proteome;Phosphoprotein;Reference proteome.;					1.41295531750206	DOWN
fgenesh1_pg.scaffold_8000192	NvERTx.4.136544,NvERTx.4.136545,NvERTx.4.136546,NvERTx.4.228525,NvERTx.4.94136	Glycine betaine/proline betaine transporter BetS {ECO:0000303|PubMed:11976294}	GO:0016021 // GO:0005886 // GO:0005215 // GO:0006865 // GO:0006814	amino acid transport (GO:0006865);sodium ion transport (GO:0006814);	transporter activity (GO:0005215);	integral component of membrane (GO:0016021);plasma membrane (GO:0005886);	Amino-acid transport;Cell inner membrane;Cell membrane;Ion transport;Membrane;Plasmid;Sodium;Sodium transport;Stress response;Transmembrane;Transmembrane helix;Transport.;	5.0	3.0	P0ABC9,P45335,P63696	High-affinity choline transport protein,Uncharacterized transporter HI_1706,Uncharacterized transporter Mb0941	1.11917527183162	DOWN
fgenesh1_pg.scaffold_81000038	NvERTx.4.232219,NvERTx.4.25025,NvERTx.4.43863,NvERTx.4.43864	Uncharacterized protein {ECO:0000313|WBParaSite:maker-uti_cns_0006803-snap-gene-0.4-mRNA-1}	GO:0016021 // GO:0005634 // GO:0043565 // GO:0003700 // GO:0006351	transcription, DNA-templated (GO:0006351);	sequence-specific DNA binding (GO:0043565);transcription factor activity, sequence-specific DNA binding (GO:0003700);	integral component of membrane (GO:0016021);nucleus (GO:0005634);	Complete proteome {ECO:0000313|Proteomes:UP000095280};DNA-binding {ECO:0000256|PROSITE-ProRule:PRU00089,;ECO:0000256|SAAS:SAAS00582228};Membrane {ECO:0000256|SAM:Phobius};Nucleus {ECO:0000256|PROSITE-ProRule:PRU00089,;ECO:0000256|SAAS:SAAS00582208};Reference proteome {ECO:0000313|Proteomes:UP000095280};Transcription {ECO:0000256|SAAS:SAAS00582216};Transmembrane {ECO:0000256|SAM:Phobius};Transmemb…	2.0	8.0	No_Uniprotmatch	No_Description	1.29394711073871	DOWN
fgenesh1_pg.scaffold_8176000001		No_Description	No_GO	No_GOCC	No_GOBP	No_GOMF	No_keywords					2.28543397318034	DOWN
fgenesh1_pg.scaffold_86000049	NvERTx.4.205857,NvERTx.4.81779,NvERTx.4.81780,NvERTx.4.81781,NvERTx.4.81786,NvERTx.4.81788,NvERTx.4.83386,NvERTx.4.83387,NvERTx.4.83389,NvERTx.4.83390,NvERTx.4.83391,NvERTx.4.83392,NvERTx.4.83393,NvERTx.4.91867,NvERTx.4.91871	Astacin	GO:0060473 // GO:0005737 // GO:0005886 // GO:0070001 // GO:0070002 // GO:0004222 // GO:0008233 // GO:0008270 // GO:0007155 // GO:0009566 // GO:2000360 // GO:0010954 // GO:0060468	cell adhesion (GO:0007155);fertilization (GO:0009566);negative regulation of binding of sperm to zona pellucida (GO:2000360);positive regulation of protein processing (GO:0010954);prevention of polyspermy (GO:0060468);	aspartic-type peptidase activity (GO:0070001);glutamic-type peptidase activity (GO:0070002);metalloendopeptidase activity (GO:0004222);peptidase activity (GO:0008233);zinc ion binding (GO:0008270);	cortical granule (GO:0060473);cytoplasm (GO:0005737);plasma membrane (GO:0005886);	3D-structure;Direct protein sequencing;Disulfide bond;Hydrolase;Metal-binding;Metalloprotease;Protease;Signal;Zinc;Zymogen.;	6.0	4.0	No_Uniprotmatch,P31579	Low choriolytic enzyme,No_Description	1.28067298190623	DOWN
fgenesh1_pg.scaffold_90000049	NvERTx.4.11051,NvERTx.4.45829,NvERTx.4.68058,NvERTx.4.68059,NvERTx.4.68060,NvERTx.4.68061,NvERTx.4.68062,NvERTx.4.68063,NvERTx.4.68064	Steroid 17-alpha-hydroxylase/17,20 lyase	GO:0016020 // GO:0047442 // GO:0020037 // GO:0005506 // GO:0004508 // GO:0007548 // GO:0006694	sex differentiation (GO:0007548);steroid biosynthetic process (GO:0006694);	17-alpha-hydroxyprogesterone aldolase activity (GO:0047442);heme binding (GO:0020037);iron ion binding (GO:0005506);steroid 17-alpha-monooxygenase activity (GO:0004508);	membrane (GO:0016020);	Alternative splicing;Complete proteome;Heme;Iron;Lyase;Membrane;Metal-binding;Monooxygenase;Oxidoreductase;Reference proteome;Steroidogenesis.;	9.0	6.0	No_Uniprotmatch,O73853,P10610,P70085	20 lyase,Cytochrome P450 2G1,No_Description,Steroid 17-alpha-hydroxylase/17	1.27492597423413	DOWN
fgenesh1_pg.scaffold_9000005	NvERTx.4.55432	Matrilin-2	GO:0005604 // GO:0031012 // GO:0005615 // GO:0005578 // GO:0005509 // GO:0007411 // GO:0031104 // GO:0008347 // GO:0001764 // GO:0048678	axon guidance (GO:0007411);dendrite regeneration (GO:0031104);glial cell migration (GO:0008347);neuron migration (GO:0001764);response to axon injury (GO:0048678);	calcium ion binding (GO:0005509);	basement membrane (GO:0005604);extracellular matrix (GO:0031012);extracellular space (GO:0005615);proteinaceous extracellular matrix (GO:0005578);	Alternative splicing;Coiled coil;Complete proteome;Disulfide bond;EGF-like domain;Glycoprotein;Polymorphism;Reference proteome;Repeat;Secreted;Signal.;		1.0	O00339	Matrilin-2	1.46271272037819	DOWN
fgenesh1_pg.scaffold_9000061	NvERTx.4.102927,NvERTx.4.102931,NvERTx.4.102932,NvERTx.4.102938,NvERTx.4.210229,NvERTx.4.228169,NvERTx.4.232279	Tripartite motif-containing protein 2	GO:0005737 // GO:0017022 // GO:0061630 // GO:0004842 // GO:0008270 // GO:1990830 // GO:0043523	cellular response to leukemia inhibitory factor (GO:1990830);regulation of neuron apoptotic process (GO:0043523);	myosin binding (GO:0017022);ubiquitin protein ligase activity (GO:0061630);ubiquitin-protein transferase activity (GO:0004842);zinc ion binding (GO:0008270);	cytoplasm (GO:0005737);	Complete proteome;Cytoplasm;Metal-binding;Phosphoprotein;Reference proteome;Repeat;Transferase;Ubl conjugation;Ubl conjugation pathway;Zinc;Zinc-finger.;	2.0	8.0	A4IF63,No_Uniprotmatch	No_Description,Tripartite motif-containing protein 2	1.0984269203894	DOWN
fgenesh1_pg.scaffold_97000060		Uncharacterized 51.9 kDa protein in rps4-rps11 intergenic region	GO:0009536	No_GOBP	No_GOMF	plastid (GO:0009536);	Plastid.;					1.11849473294917	DOWN
fgsh_est.C_scaffold_74000004	NvERTx.4.89374,NvERTx.4.89375,NvERTx.4.89376,NvERTx.4.89377,NvERTx.4.89378,NvERTx.4.89379	Transforming protein v-Fos/v-Fox	GO:0042025 // GO:0003677 // GO:0003700 // GO:0006357	regulation of transcription from RNA polymerase II promoter (GO:0006357);	DNA binding (GO:0003677);transcription factor activity, sequence-specific DNA binding (GO:0003700);	host cell nucleus (GO:0042025);	DNA-binding;Host nucleus;Oncogene.;	4.0	7.0	No_Uniprotmatch,P29176	No_Description,Transforming protein v-Fos/v-Fox	1.79139269408337	DOWN
fgsh_est.C_scaffold_99000002	NvERTx.4.14489,NvERTx.4.14490	No_Description	No_GO	No_GOCC	No_GOBP	No_GOMF	No_keywords		6.0	No_Uniprotmatch	No_Description	1.01562620385127	DOWN
gw.1.282.1	NvERTx.4.138363,NvERTx.4.185939	Bone morphogenetic protein 1	GO:0005615 // GO:0005794 // GO:0005578 // GO:0031982 // GO:0005509 // GO:0005125 // GO:0008083 // GO:0004222 // GO:0008233 // GO:0008270 // GO:0051216 // GO:0030154 // GO:0001503 // GO:0061036 // GO:0006508	cartilage development (GO:0051216);cell differentiation (GO:0030154);ossification (GO:0001503);positive regulation of cartilage development (GO:0061036);proteolysis (GO:0006508);	calcium ion binding (GO:0005509);cytokine activity (GO:0005125);growth factor activity (GO:0008083);metalloendopeptidase activity (GO:0004222);peptidase activity (GO:0008233);zinc ion binding (GO:0008270);	extracellular space (GO:0005615);Golgi apparatus (GO:0005794);proteinaceous extracellular matrix (GO:0005578);vesicle (GO:0031982);	Calcium;Chondrogenesis;Cleavage on pair of basic residues;Complete proteome;Cytokine;Developmental protein;Differentiation;Disulfide bond;EGF-like domain;Extracellular matrix;Glycoprotein;Golgi apparatus;Growth factor;Hydrolase;Metal-binding;Metalloprotease;Osteogenesis;Protease;Reference proteome;Repeat;Secreted;Signal;Zinc;Zymogen.;		6.0	No_Uniprotmatch	No_Description	2.08055765906734	DOWN
gw.10.149.1	NvERTx.4.52896	Tenascin-R	GO:0009986 // GO:0045121 // GO:0072534 // GO:0005578 // GO:0046625 // GO:0008306 // GO:0030198 // GO:0035641 // GO:0060291 // GO:0050804 // GO:0030517 // GO:0048692 // GO:0022408 // GO:0010977 // GO:0050805 // GO:0050885 // GO:0007158 // GO:0051968 // GO:0051971 // GO:0050808 // GO:0022029	associative learning (GO:0008306);extracellular matrix organization (GO:0030198);locomotory exploration behavior (GO:0035641);long-term synaptic potentiation (GO:0060291);modulation of chemical synaptic transmission (GO:0050804);negative regulation of axon extension (GO:0030517);negative regulation of axon extension involved in regeneration (GO:0048692);negative regulation of cell-cell adhesion (…	sphingolipid binding (GO:0046625);	cell surface (GO:0009986);membrane raft (GO:0045121);perineuronal net (GO:0072534);proteinaceous extracellular matrix (GO:0005578);	Alternative splicing;Cell adhesion;Coiled coil;Complete proteome;Disulfide bond;EGF-like domain;Extracellular matrix;Glycoprotein;Phosphoprotein;Proteoglycan;Reference proteome;Repeat;Secreted;Sialic acid;Signal.;	3.0	2.0	Q6AX44	Fibrinogen C domain-containing protein 1-A	1.4382208660871003	DOWN
gw.109.132.1	NvERTx.4.143843,NvERTx.4.143844,NvERTx.4.143845,NvERTx.4.143846,NvERTx.4.143847,NvERTx.4.143848,NvERTx.4.215221	Neuronal acetylcholine receptor subunit alpha-7	GO:0005892 // GO:0016324 // GO:0030673 // GO:0030054 // GO:0009897 // GO:0016021 // GO:0005886 // GO:0044853 // GO:0098794 // GO:0045211 // GO:0042166 // GO:0015464 // GO:0022848 // GO:0001540 // GO:0005262 // GO:0017081 // GO:0005216 // GO:0015276 // GO:0042803 // GO:0015643 // GO:0095500 // GO:0000187 // GO:0008306 // GO:0042113 // GO:0048149 // GO:0035095 // GO:0006816 // GO:0006874 // GO:0050…	acetylcholine receptor signaling pathway (GO:0095500);activation of MAPK activity (GO:0000187);associative learning (GO:0008306);B cell activation (GO:0042113);behavioral response to ethanol (GO:0048149);behavioral response to nicotine (GO:0035095);calcium ion transport (GO:0006816);cellular calcium ion homeostasis (GO:0006874);cognition (GO:0050890);dendrite morphogenesis (GO:0048813);dendritic …	acetylcholine binding (GO:0042166);acetylcholine receptor activity (GO:0015464);acetylcholine-gated cation-selective channel activity (GO:0022848);amyloid-beta binding (GO:0001540);calcium channel activity (GO:0005262);chloride channel regulator activity (GO:0017081);ion channel activity (GO:0005216);ligand-gated ion channel activity (GO:0015276);protein homodimerization activity (GO:0042803);tox…	acetylcholine-gated channel complex (GO:0005892);apical plasma membrane (GO:0016324);axolemma (GO:0030673);cell junction (GO:0030054);external side of plasma membrane (GO:0009897);integral component of membrane (GO:0016021);plasma membrane (GO:0005886);plasma membrane raft (GO:0044853);postsynapse (GO:0098794);postsynaptic membrane (GO:0045211);	3D-structure;Alternative splicing;Cell junction;Cell membrane;Complete proteome;Disulfide bond;Glycoprotein;Ion channel;Ion transport;Ligand-gated ion channel;Membrane;Postsynaptic cell membrane;Receptor;Reference proteome;Signal;Synapse;Transmembrane;Transmembrane helix;Transport.;	2.0	1.0	No_Uniprotmatch,P22770,Q05941	Neuronal acetylcholine receptor subunit alpha-7,No_Description	1.2320078676309298	DOWN
gw.11.185.1		Cubilin homolog {ECO:0000312|FlyBase:FBgn0052702}	GO:0005886 // GO:0005509 // GO:0097206 // GO:0015031 // GO:0097017	nephrocyte filtration (GO:0097206);protein transport (GO:0015031);renal protein absorption (GO:0097017);	calcium ion binding (GO:0005509);	plasma membrane (GO:0005886);	Calcium;Cell membrane;Complete proteome;Disulfide bond;EGF-like domain;Glycoprotein;Membrane;Metal-binding;Protein transport;Reference proteome;Repeat;Signal;Transport.;					1.10679546801098	DOWN
gw.11.402.1	NvERTx.4.183547	Zinc metalloproteinase nas-6	GO:0005576 // GO:0004222 // GO:0008270 // GO:0043050 // GO:0060465	pharyngeal pumping (GO:0043050);pharynx development (GO:0060465);	metalloendopeptidase activity (GO:0004222);zinc ion binding (GO:0008270);	extracellular region (GO:0005576);	Complete proteome;Disulfide bond;Hydrolase;Metal-binding;Metalloprotease;Protease;Reference proteome;Secreted;Signal;Zinc.;	9.0	6.0	Q9U3S9	Zinc metalloproteinase nas-6	1.1558382285604	DOWN
gw.113.66.1	NvERTx.4.111563,NvERTx.4.111565,NvERTx.4.111567	PR domain zinc finger protein 12	GO:0005634 // GO:0003677 // GO:1990226 // GO:0046872 // GO:0008168 // GO:0050965 // GO:0031175 // GO:1900111 // GO:0051574 // GO:0006355 // GO:0019233 // GO:0006351	detection of temperature stimulus involved in sensory perception of pain (GO:0050965);neuron projection development (GO:0031175);positive regulation of histone H3-K9 dimethylation (GO:1900111);positive regulation of histone H3-K9 methylation (GO:0051574);regulation of transcription, DNA-templated (GO:0006355);sensory perception of pain (GO:0019233);transcription, DNA-templated (GO:0006351);	DNA binding (GO:0003677);histone methyltransferase binding (GO:1990226);metal ion binding (GO:0046872);methyltransferase activity (GO:0008168);	nucleus (GO:0005634);	3D-structure;Complete proteome;Disease mutation;DNA-binding;Metal-binding;Methyltransferase;Neurodegeneration;Neuropathy;Nucleus;Reference proteome;Repeat;S-adenosyl-L-methionine;Transcription;Transcription regulation;Transferase;Triplet repeat expansion;Zinc;Zinc-finger.;	6.0	1.0	Q96EQ9,Q9NQX0	Histone-lysine N-methyltransferase PRDM9,Putative histone-lysine N-methyltransferase PRDM6	1.05797402757113	DOWN
gw.119.138.1	NvERTx.4.118994	Forkhead box protein D3	GO:0005634 // GO:0003677 // GO:0003690 // GO:0000981 // GO:0043565 // GO:0003700 // GO:0009653 // GO:0030154 // GO:0001701 // GO:0000122 // GO:0045944 // GO:0006355 // GO:0006351	anatomical structure morphogenesis (GO:0009653);cell differentiation (GO:0030154);in utero embryonic development (GO:0001701);negative regulation of transcription from RNA polymerase II promoter (GO:0000122);positive regulation of transcription from RNA polymerase II promoter (GO:0045944);regulation of transcription, DNA-templated (GO:0006355);transcription, DNA-templated (GO:0006351);	DNA binding (GO:0003677);double-stranded DNA binding (GO:0003690);RNA polymerase II transcription factor activity, sequence-specific DNA binding (GO:0000981);sequence-specific DNA binding (GO:0043565);transcription factor activity, sequence-specific DNA binding (GO:0003700);	nucleus (GO:0005634);	3D-structure;Activator;Complete proteome;Developmental protein;DNA-binding;Nucleus;Reference proteome;Repressor;Transcription;Transcription regulation.;	4.0	6.0	Q99853	Forkhead box protein B1	1.2692624741836	DOWN
gw.124.110.1	NvERTx.4.121280,NvERTx.4.121281,NvERTx.4.121282,NvERTx.4.121283,NvERTx.4.121285	Gamma-aminobutyric acid receptor subunit rho-2	GO:0030054 // GO:0034707 // GO:1902711 // GO:0045211 // GO:0005254 // GO:0005230 // GO:0004890	No_GOBP	chloride channel activity (GO:0005254);extracellular ligand-gated ion channel activity (GO:0005230);GABA-A receptor activity (GO:0004890);	cell junction (GO:0030054);chloride channel complex (GO:0034707);GABA-A receptor complex (GO:1902711);postsynaptic membrane (GO:0045211);	Alternative initiation;Cell junction;Cell membrane;Chloride;Chloride channel;Complete proteome;Disulfide bond;Glycoprotein;Ion channel;Ion transport;Membrane;Postsynaptic cell membrane;Reference proteome;Signal;Synapse;Transmembrane;Transmembrane helix;Transport.;	9.0	8.0	P26714,Q0II76	Gamma-aminobutyric acid receptor subunit beta,Gamma-aminobutyric acid receptor subunit rho-2	2.06390390363401	DOWN
gw.127.63.1	NvERTx.4.51834,NvERTx.4.51835	Respiratory burst oxidase homolog protein D	GO:0016021 // GO:0005509 // GO:0050664 // GO:0004601	No_GOBP	calcium ion binding (GO:0005509);oxidoreductase activity, acting on NAD(P)H, oxygen as acceptor (GO:0050664);peroxidase activity (GO:0004601);	integral component of membrane (GO:0016021);	Calcium;Complete proteome;FAD;Flavoprotein;Membrane;Metal-binding;NADP;Oxidoreductase;Peroxidase;Phosphoprotein;Reference proteome;Repeat;Transmembrane;Transmembrane helix.;	9.0	4.0	O46522,Q9XYS3	Cytochrome b-245 heavy chain,Superoxide-generating NADPH oxidase heavy chain subunit A	1.03362136733044	DOWN
gw.1283.2.1	NvERTx.4.167933	Basement membrane-specific heparan sulfate proteoglycan core protein	GO:0005604 // GO:0070062 // GO:0031012 // GO:0005576 // GO:0005615 // GO:0005925 // GO:0005796 // GO:0043202 // GO:0005886 // GO:0098797 // GO:0005509 // GO:0050750 // GO:0008022 // GO:0001525 // GO:0044267 // GO:0022617 // GO:0030198 // GO:0006024 // GO:0006027 // GO:0030203 // GO:0006629 // GO:0006898 // GO:0001523	angiogenesis (GO:0001525);cellular protein metabolic process (GO:0044267);extracellular matrix disassembly (GO:0022617);extracellular matrix organization (GO:0030198);glycosaminoglycan biosynthetic process (GO:0006024);glycosaminoglycan catabolic process (GO:0006027);glycosaminoglycan metabolic process (GO:0030203);lipid metabolic process (GO:0006629);receptor-mediated endocytosis (GO:0006898);re…	calcium ion binding (GO:0005509);low-density lipoprotein particle receptor binding (GO:0050750);protein C-terminus binding (GO:0008022);	basement membrane (GO:0005604);extracellular exosome (GO:0070062);extracellular matrix (GO:0031012);extracellular region (GO:0005576);extracellular space (GO:0005615);focal adhesion (GO:0005925);Golgi lumen (GO:0005796);lysosomal lumen (GO:0043202);plasma membrane (GO:0005886);plasma membrane protein complex (GO:0098797);	3D-structure;Angiogenesis;Basement membrane;Calcium;Complete proteome;Direct protein sequencing;Disease mutation;Disulfide bond;EGF-like domain;Extracellular matrix;Glycoprotein;Heparan sulfate;Immunoglobulin domain;Laminin EGF-like domain;Metal-binding;Polymorphism;Proteoglycan;Reference proteome;Repeat;Secreted;Signal.;	9.0	8.0	Q07954	Prolow-density lipoprotein receptor-related protein 1	4.16372274520953	DOWN
gw.13417.5.1	NvERTx.4.59834,NvERTx.4.95218	LINE-1 retrotransposable element ORF2 protein	GO:0046872 // GO:0003964 // GO:0009036 // GO:0006310 // GO:0090305 // GO:0032199 // GO:0032197	DNA recombination (GO:0006310);nucleic acid phosphodiester bond hydrolysis (GO:0090305);reverse transcription involved in RNA-mediated transposition (GO:0032199);transposition, RNA-mediated (GO:0032197);	metal ion binding (GO:0046872);RNA-directed DNA polymerase activity (GO:0003964);Type II site-specific deoxyribonuclease activity (GO:0009036);	No_GOCC	3D-structure;Complete proteome;DNA recombination;Endonuclease;Hydrolase;Magnesium;Metal-binding;Multifunctional enzyme;Nuclease;Nucleotidyltransferase;Reference proteome;RNA-directed DNA polymerase;Transferase.;	6.0	6.0	A0A146TJF2_FUNHE,O00370	LINE-1 retrotransposable element ORF2 protein,Uncharacterized protein {ECO:0000313|EMBL:JAQ93042.1}	1.6670606669517902	DOWN
gw.14.2.1		Chymotrypsinogen B2	GO:0005576 // GO:0005615 // GO:0004252 // GO:0008236 // GO:0009235 // GO:0007586 // GO:0022617	cobalamin metabolic process (GO:0009235);digestion (GO:0007586);extracellular matrix disassembly (GO:0022617);	serine-type endopeptidase activity (GO:0004252);serine-type peptidase activity (GO:0008236);	extracellular region (GO:0005576);extracellular space (GO:0005615);	Complete proteome;Digestion;Disulfide bond;Hydrolase;Polymorphism;Protease;Reference proteome;Secreted;Serine protease;Signal;Zymogen.;					1.46640578871671	DOWN
gw.1413.12.1	NvERTx.4.127646,NvERTx.4.127647,NvERTx.4.127648	Zinc finger protein 626	GO:0005634 // GO:0003677 // GO:0046872 // GO:0006355 // GO:0006351	regulation of transcription, DNA-templated (GO:0006355);transcription, DNA-templated (GO:0006351);	DNA binding (GO:0003677);metal ion binding (GO:0046872);	nucleus (GO:0005634);	Alternative splicing;Complete proteome;DNA-binding;Metal-binding;Nucleus;Polymorphism;Reference proteome;Repeat;Transcription;Transcription regulation;Zinc;Zinc-finger.;		6.0	G3II94_CRIGR,No_Uniprotmatch	No_Description,Putative beta-lactamase hcpD {ECO:0000313|EMBL:EGW06545.1}	1.45537833875301	DOWN
gw.14562.3.1		UPF0764 protein C16orf89	GO:0005829 // GO:0070062 // GO:0016020 // GO:0042803	No_GOBP	protein homodimerization activity (GO:0042803);	cytosol (GO:0005829);extracellular exosome (GO:0070062);membrane (GO:0016020);	Alternative splicing;Complete proteome;Glycoprotein;Polymorphism;Reference proteome;Secreted;Signal.;					1.85674729335476	DOWN
gw.155.41.1		Ficolin-2	GO:0005581 // GO:0005576 // GO:0030246 // GO:0046872 // GO:0001867	complement activation, lectin pathway (GO:0001867);	carbohydrate binding (GO:0030246);metal ion binding (GO:0046872);	collagen trimer (GO:0005581);extracellular region (GO:0005576);	Calcium;Collagen;Complement activation lectin pathway;Complete proteome;Disulfide bond;Glycoprotein;Immunity;Innate immunity;Lectin;Metal-binding;Reference proteome;Repeat;Secreted;Signal.;					3.65640923953696	DOWN
gw.16.264.1	NvERTx.4.150054,NvERTx.4.150055	Putative vacuolar protein sorting-associated protein TDA6	GO:0016021 // GO:0015031	protein transport (GO:0015031);	No_GOMF	integral component of membrane (GO:0016021);	Complete proteome;Glycoprotein;Membrane;Protein transport;Reference proteome;Transmembrane;Transmembrane helix;Transport.;	8.0	3.0	Q06466	Putative vacuolar protein sorting-associated protein TDA6	1.3738957562786498	DOWN
gw.1866.1.1		Pancreatic secretory granule membrane major glycoprotein GP2	GO:0031225 // GO:0005576 // GO:0005886	No_GOBP	No_GOMF	anchored component of membrane (GO:0031225);extracellular region (GO:0005576);plasma membrane (GO:0005886);	Cell membrane;Complete proteome;Direct protein sequencing;Disulfide bond;EGF-like domain;Glycoprotein;GPI-anchor;Lipoprotein;Membrane;Reference proteome;Secreted;Signal.;					2.1682010847741	DOWN
gw.2.216.1		Putative uncharacterized protein ENSP00000383309	No_GOcodes	No_GOBP	No_GOMF	No_GOCC	Complete proteome;Reference proteome.;					2.4929468468371803	DOWN
gw.2210.2.1		Major vault protein {ECO:0000312|EMBL:DAA05661.1}	GO:0005737 // GO:0030529 // GO:0005634 // GO:0023051	regulation of signaling (GO:0023051);	No_GOMF	cytoplasm (GO:0005737);intracellular ribonucleoprotein complex (GO:0030529);nucleus (GO:0005634);	Complete proteome;Cytoplasm;Nucleus;Reference proteome;Repeat;Ribonucleoprotein.;					3.66369316528214	DOWN
gw.236.62.1		Cadherin EGF LAG seven-pass G-type receptor 2	GO:0005737 // GO:0016021 // GO:0005886 // GO:0005509 // GO:0004930 // GO:0033326 // GO:0060271 // GO:0003341 // GO:0007156 // GO:0021999 // GO:0001764 // GO:0032880 // GO:0006355 // GO:0021591 // GO:0016055	cerebrospinal fluid secretion (GO:0033326);cilium assembly (GO:0060271);cilium movement (GO:0003341);homophilic cell adhesion via plasma membrane adhesion molecules (GO:0007156);neural plate anterior/posterior regionalization (GO:0021999);neuron migration (GO:0001764);regulation of protein localization (GO:0032880);regulation of transcription, DNA-templated (GO:0006355);ventricular system develop…	calcium ion binding (GO:0005509);G-protein coupled receptor activity (GO:0004930);	cytoplasm (GO:0005737);integral component of membrane (GO:0016021);plasma membrane (GO:0005886);	Alternative splicing;Calcium;Cell membrane;Complete proteome;Developmental protein;Direct protein sequencing;Disulfide bond;EGF-like domain;G-protein coupled receptor;Glycoprotein;Hydroxylation;Laminin EGF-like domain;Membrane;Receptor;Reference proteome;Repeat;Signal;Transducer;Transmembrane;Transmembrane helix.;					1.13339609689247	DOWN
gw.243.78.1	NvERTx.4.230861,NvERTx.4.45285	Homeobox protein XENK-2	GO:0005634 // GO:0043565 // GO:0007275 // GO:0006355	multicellular organism development (GO:0007275);regulation of transcription, DNA-templated (GO:0006355);	sequence-specific DNA binding (GO:0043565);	nucleus (GO:0005634);	Developmental protein;DNA-binding;Homeobox;Nucleus.;	9.0	6.0	No_Uniprotmatch,O70584	Homeobox protein Nkx-2.8,No_Description	1.01340694823678	DOWN
gw.254.25.1		Angiotensin-converting enzyme	GO:0009925 // GO:0031526 // GO:0005737 // GO:0005615 // GO:0016021 // GO:0005886 // GO:0097225 // GO:0031982 // GO:0004180 // GO:0008144 // GO:0046872 // GO:0008237 // GO:0008241 // GO:0007568 // GO:0060978 // GO:0031100 // GO:0010815 // GO:0007420 // GO:1904045 // GO:0071333 // GO:0042755 // GO:0009792 // GO:0007565 // GO:0001822 // GO:0048286 // GO:0030324 // GO:0008584 // GO:0097756 // GO:0090…	aging (GO:0007568);angiogenesis involved in coronary vascular morphogenesis (GO:0060978);animal organ regeneration (GO:0031100);bradykinin catabolic process (GO:0010815);brain development (GO:0007420);cellular response to aldosterone (GO:1904045);cellular response to glucose stimulus (GO:0071333);eating behavior (GO:0042755);embryo development ending in birth or egg hatching (GO:0009792);female p…	carboxypeptidase activity (GO:0004180);drug binding (GO:0008144);metal ion binding (GO:0046872);metallopeptidase activity (GO:0008237);peptidyl-dipeptidase activity (GO:0008241);	basal plasma membrane (GO:0009925);brush border membrane (GO:0031526);cytoplasm (GO:0005737);extracellular space (GO:0005615);integral component of membrane (GO:0016021);plasma membrane (GO:0005886);sperm midpiece (GO:0097225);vesicle (GO:0031982);	Alternative splicing;Carboxypeptidase;Cell membrane;Complete proteome;Cytoplasm;Glycoprotein;Hydrolase;Membrane;Metal-binding;Metalloprotease;Phosphoprotein;Polymorphism;Protease;Reference proteome;Repeat;Secreted;Signal;Transmembrane;Transmembrane helix;Zinc.;					1.73459205203266	DOWN
gw.2549.1.1		tRNA (guanine(26)-N(2))-dimethyltransferase	GO:0005739 // GO:0005654 // GO:0005634 // GO:0046872 // GO:0003723 // GO:0004809 // GO:0000049 // GO:0006400 // GO:0002940	tRNA modification (GO:0006400);tRNA N2-guanine methylation (GO:0002940);	metal ion binding (GO:0046872);RNA binding (GO:0003723);tRNA (guanine-N2-)-methyltransferase activity (GO:0004809);tRNA binding (GO:0000049);	mitochondrion (GO:0005739);nucleoplasm (GO:0005654);nucleus (GO:0005634);	Alternative splicing;Complete proteome;Metal-binding;Methyltransferase;Phosphoprotein;Reference proteome;RNA-binding;S-adenosyl-L-methionine;Transferase;tRNA processing;tRNA-binding;Zinc;Zinc-finger.;					4.07888093776777	DOWN
gw.260.39.1	NvERTx.4.54431	Elongator complex protein 3 {ECO:0000256|PIRNR:PIRNR005669}	GO:0004402 // GO:0051536 // GO:0046872 // GO:0006355 // GO:0006351	regulation of transcription, DNA-templated (GO:0006355);transcription, DNA-templated (GO:0006351);	histone acetyltransferase activity (GO:0004402);iron-sulfur cluster binding (GO:0051536);metal ion binding (GO:0046872);	No_GOCC	Acyltransferase {ECO:0000256|PIRNR:PIRNR005669};Complete proteome {ECO:0000313|Proteomes:UP000076420};Iron {ECO:0000256|PIRNR:PIRNR005669};Iron-sulfur {ECO:0000256|PIRNR:PIRNR005669};Metal-binding {ECO:0000256|PIRNR:PIRNR005669};Reference proteome {ECO:0000313|Proteomes:UP000076420};S-adenosyl-L-methionine {ECO:0000256|PIRNR:PIRNR005669};Transcription {ECO:0000256|PIRNR:PIRNR005669};Transcription…		8.0	I1ECW5_AMPQE	Uncharacterized protein {ECO:0000313|EnsemblMetazoa:PAC:15701425}	1.89444348429858	DOWN
gw.266.81.1	NvERTx.4.207513,NvERTx.4.68402,NvERTx.4.68403,NvERTx.4.68404,NvERTx.4.68405,NvERTx.4.68406	Metabotropic glutamate receptor 4	GO:0043198 // GO:0005887 // GO:0048787 // GO:0043195 // GO:0048306 // GO:0005516 // GO:0004930 // GO:0008066 // GO:0007196 // GO:0014051 // GO:0043066 // GO:0008285 // GO:0050805 // GO:0031175 // GO:0043523 // GO:0051966 // GO:0051932 // GO:0035249	adenylate cyclase-inhibiting G-protein coupled glutamate receptor signaling pathway (GO:0007196);gamma-aminobutyric acid secretion (GO:0014051);negative regulation of apoptotic process (GO:0043066);negative regulation of cell proliferation (GO:0008285);negative regulation of synaptic transmission (GO:0050805);neuron projection development (GO:0031175);regulation of neuron apoptotic process (GO:00…	calcium-dependent protein binding (GO:0048306);calmodulin binding (GO:0005516);G-protein coupled receptor activity (GO:0004930);glutamate receptor activity (GO:0008066);	dendritic shaft (GO:0043198);integral component of plasma membrane (GO:0005887);presynaptic active zone membrane (GO:0048787);terminal bouton (GO:0043195);	Cell membrane;Complete proteome;Direct protein sequencing;Disulfide bond;G-protein coupled receptor;Glycoprotein;Membrane;Receptor;Reference proteome;Signal;Transducer;Transmembrane;Transmembrane helix.;	2.0	7.0	No_Uniprotmatch,Q68EF4	Metabotropic glutamate receptor 4,No_Description	1.22491925432975	DOWN
gw.2780.2.1		Glutathione hydrolase 1 proenzyme	GO:0070062 // GO:0005615 // GO:0016021 // GO:0005886 // GO:0036374 // GO:0102953 // GO:0002951 // GO:0006520 // GO:0019344 // GO:0006536 // GO:0006750 // GO:0006751 // GO:1901750 // GO:0006691 // GO:0006508 // GO:0002682 // GO:0050727 // GO:0007283 // GO:0006805 // GO:0031638	cellular amino acid metabolic process (GO:0006520);cysteine biosynthetic process (GO:0019344);glutamate metabolic process (GO:0006536);glutathione biosynthetic process (GO:0006750);glutathione catabolic process (GO:0006751);leukotriene D4 biosynthetic process (GO:1901750);leukotriene metabolic process (GO:0006691);proteolysis (GO:0006508);regulation of immune system process (GO:0002682);regulatio…	glutathione hydrolase activity (GO:0036374);hypoglycin A gamma-glutamyl transpeptidase activity (GO:0102953);leukotriene-C(4) hydrolase (GO:0002951);	extracellular exosome (GO:0070062);extracellular space (GO:0005615);integral component of membrane (GO:0016021);plasma membrane (GO:0005886);	3D-structure;Acyltransferase;Alternative promoter usage;Alternative splicing;Cell membrane;Complete proteome;Direct protein sequencing;Disulfide bond;Glutathione biosynthesis;Glycoprotein;Hydrolase;Membrane;Polymorphism;Protease;Reference proteome;Sialic acid;Signal-anchor;Transferase;Transmembrane;Transmembrane helix;Zymogen.;					1.6760090034268105	DOWN
gw.290.23.1		E3 ubiquitin-protein ligase TRIM33	GO:0005634 // GO:0070410 // GO:0003677 // GO:0070412 // GO:0016740 // GO:0008270 // GO:0030514 // GO:0016567 // GO:0017015 // GO:0006351	negative regulation of BMP signaling pathway (GO:0030514);protein ubiquitination (GO:0016567);regulation of transforming growth factor beta receptor signaling pathway (GO:0017015);transcription, DNA-templated (GO:0006351);	co-SMAD binding (GO:0070410);DNA binding (GO:0003677);R-SMAD binding (GO:0070412);transferase activity (GO:0016740);zinc ion binding (GO:0008270);	nucleus (GO:0005634);	Acetylation;Alternative splicing;Bromodomain;Coiled coil;Complete proteome;DNA-binding;Isopeptide bond;Metal-binding;Methylation;Nucleus;Phosphoprotein;Reference proteome;Repeat;Repressor;Transcription;Transcription regulation;Transferase;Ubl conjugation;Ubl conjugation pathway;Zinc;Zinc-finger.;					1.20341726657042	DOWN
gw.2917.1.1		Putative membrane protein {ECO:0000313|EMBL:EJC34704.1}	GO:0016021	No_GOBP	No_GOMF	integral component of membrane (GO:0016021);	Complete proteome {ECO:0000313|Proteomes:UP000004064};Membrane {ECO:0000256|SAM:Phobius};Transmembrane {ECO:0000256|SAM:Phobius};Transmembrane helix {ECO:0000256|SAM:Phobius}.;					3.84055340577039	DOWN
gw.310.41.1		Uncharacterized protein {ECO:0000313|EMBL:EKX35643.1, ECO:0000313|EnsemblProtists:EKX35643}	No_GOcodes	No_GOBP	No_GOMF	No_GOCC	Complete proteome {ECO:0000313|Proteomes:UP000011087};Reference proteome {ECO:0000313|Proteomes:UP000011087}.;					1.96593984831348	DOWN
gw.34.3.1	NvERTx.4.210364	Myosin-7	GO:0030016 // GO:0032982 // GO:0030017 // GO:0003779 // GO:0005524 // GO:0005516 // GO:0003774	No_GOBP	actin binding (GO:0003779);ATP binding (GO:0005524);calmodulin binding (GO:0005516);motor activity (GO:0003774);	myofibril (GO:0030016);myosin filament (GO:0032982);sarcomere (GO:0030017);	Actin-binding;ATP-binding;Calmodulin-binding;Coiled coil;Complete proteome;Cytoplasm;Direct protein sequencing;Motor protein;Muscle protein;Myosin;Nucleotide-binding;Phosphoprotein;Reference proteome;Thick filament.;	9.0	8.0	P13541	Myosin-3	1.12157414403759	DOWN
gw.3410.1.1	NvERTx.4.186769	Sialin	GO:0016021 // GO:0005765 // GO:0015293	No_GOBP	symporter activity (GO:0015293);	integral component of membrane (GO:0016021);lysosomal membrane (GO:0005765);	Complete proteome;Lysosome;Membrane;Phosphoprotein;Receptor;Reference proteome;Symport;Transmembrane;Transmembrane helix;Transport.;			No_Uniprotmatch	No_Description	1.97022176425812	DOWN
gw.362.54.1		Cysteine-rich, acidic integral membrane protein	GO:0020016 // GO:0016021 // GO:0005886 // GO:0006897	endocytosis (GO:0006897);	No_GOMF	ciliary pocket (GO:0020016);integral component of membrane (GO:0016021);plasma membrane (GO:0005886);	Cell membrane;Endocytosis;Glycoprotein;Membrane;Repeat;Signal;Transmembrane;Transmembrane helix.;					3.78603588965816	DOWN
gw.4.310.1	NvERTx.4.122056,NvERTx.4.122057,NvERTx.4.122058	Signal peptide, CUB and EGF-like domain-containing protein 2	GO:0009986 // GO:0009897 // GO:0005576 // GO:0005615 // GO:0030141 // GO:0005509 // GO:0008015 // GO:0042694 // GO:0048747 // GO:0007517 // GO:0007224 // GO:0001756 // GO:0051146	blood circulation (GO:0008015);muscle cell fate specification (GO:0042694);muscle fiber development (GO:0048747);muscle organ development (GO:0007517);smoothened signaling pathway (GO:0007224);somitogenesis (GO:0001756);striated muscle cell differentiation (GO:0051146);	calcium ion binding (GO:0005509);	cell surface (GO:0009986);external side of plasma membrane (GO:0009897);extracellular region (GO:0005576);extracellular space (GO:0005615);secretory granule (GO:0030141);	Calcium;Complete proteome;Disulfide bond;EGF-like domain;Glycoprotein;Reference proteome;Repeat;Secreted;Signal.;	4.0	5.0	No_Uniprotmatch,Q9JJS0	CUB and EGF-like domain-containing protein 2,No_Description,Signal peptide	1.26839581054868	DOWN
gw.43.143.1	NvERTx.4.52257	Deoxyribonuclease-1	GO:0070062 // GO:0005635 // GO:0005634 // GO:0003779 // GO:0004536 // GO:0004530 // GO:0006915 // GO:0006308	apoptotic process (GO:0006915);DNA catabolic process (GO:0006308);	actin binding (GO:0003779);deoxyribonuclease activity (GO:0004536);deoxyribonuclease I activity (GO:0004530);	extracellular exosome (GO:0070062);nuclear envelope (GO:0005635);nucleus (GO:0005634);	Actin-binding;Apoptosis;Calcium;Complete proteome;Disulfide bond;Endonuclease;Glycoprotein;Hydrolase;Nuclease;Nucleus;Reference proteome;Secreted;Signal.;	9.0	6.0	O55070	Deoxyribonuclease gamma	1.42752369076141	DOWN
gw.472.36.1	NvERTx.4.109679	Signaling mucin HKR1	GO:0009986 // GO:0005576 // GO:0016021 // GO:0005886 // GO:0030427 // GO:0005034 // GO:0006075 // GO:0000282 // GO:0031505 // GO:0006972 // GO:0007232 // GO:0001402	(1->3)-beta-D-glucan biosynthetic process (GO:0006075);cellular bud site selection (GO:0000282);fungal-type cell wall organization (GO:0031505);hyperosmotic response (GO:0006972);osmosensory signaling pathway via Sho1 osmosensor (GO:0007232);signal transduction involved in filamentous growth (GO:0001402);	osmosensor activity (GO:0005034);	cell surface (GO:0009986);extracellular region (GO:0005576);integral component of membrane (GO:0016021);plasma membrane (GO:0005886);site of polarized growth (GO:0030427);	Cell membrane;Complete proteome;Glycoprotein;Membrane;Reference proteome;Repeat;Signal;Transmembrane;Transmembrane helix.;		6.0	No_Uniprotmatch	No_Description	2.54082329019094	DOWN
gw.483.6.1	NvERTx.4.147444,NvERTx.4.147445,NvERTx.4.149494,NvERTx.4.149497,NvERTx.4.149500,NvERTx.4.149514	Multidrug resistance-associated protein 4	GO:0016323 // GO:0005887 // GO:0016020 // GO:0005886 // GO:0031088 // GO:0016404 // GO:0005524 // GO:0015662 // GO:0042626 // GO:0043225 // GO:0060271 // GO:0002576 // GO:0048661 // GO:0032310 // GO:0042493 // GO:0014070 // GO:0010243 // GO:0055085	cilium assembly (GO:0060271);platelet degranulation (GO:0002576);positive regulation of smooth muscle cell proliferation (GO:0048661);prostaglandin secretion (GO:0032310);response to drug (GO:0042493);response to organic cyclic compound (GO:0014070);response to organonitrogen compound (GO:0010243);transmembrane transport (GO:0055085);	15-hydroxyprostaglandin dehydrogenase (NAD+) activity (GO:0016404);ATP binding (GO:0005524);ATPase activity, coupled to transmembrane movement of ions, phosphorylative mechanism (GO:0015662);ATPase activity, coupled to transmembrane movement of substances (GO:0042626);ATPase-coupled anion transmembrane transporter activity (GO:0043225);	basolateral plasma membrane (GO:0016323);integral component of plasma membrane (GO:0005887);membrane (GO:0016020);plasma membrane (GO:0005886);platelet dense granule membrane (GO:0031088);	Alternative splicing;ATP-binding;Complete proteome;Glycoprotein;Membrane;Nucleotide-binding;Phosphoprotein;Polymorphism;Reference proteome;Repeat;Transmembrane;Transmembrane helix;Transport.;	9.0	6.0	No_Uniprotmatch,O15439,P26361,P91660	Cystic fibrosis transmembrane conductance regulator,Multidrug resistance-associated protein 4,No_Description,Probable multidrug resistance-associated protein lethal(2)03659	1.02435601341336	DOWN
gw.50.23.1	NvERTx.4.176334,NvERTx.4.176337,NvERTx.4.176338,NvERTx.4.176340	Myelin regulatory factor	GO:0005829 // GO:0005789 // GO:0005794 // GO:0016021 // GO:0005654 // GO:0005634 // GO:0003677 // GO:0008233 // GO:0003700 // GO:0032286 // GO:0022010 // GO:0014003 // GO:0048709 // GO:0031643 // GO:0045893 // GO:0006351	central nervous system myelin maintenance (GO:0032286);central nervous system myelination (GO:0022010);oligodendrocyte development (GO:0014003);oligodendrocyte differentiation (GO:0048709);positive regulation of myelination (GO:0031643);positive regulation of transcription, DNA-templated (GO:0045893);transcription, DNA-templated (GO:0006351);	DNA binding (GO:0003677);peptidase activity (GO:0008233);transcription factor activity, sequence-specific DNA binding (GO:0003700);	cytosol (GO:0005829);endoplasmic reticulum membrane (GO:0005789);Golgi apparatus (GO:0005794);integral component of membrane (GO:0016021);nucleoplasm (GO:0005654);nucleus (GO:0005634);	Acetylation;Activator;Alternative splicing;Autocatalytic cleavage;Coiled coil;Complete proteome;Cytoplasm;Differentiation;DNA-binding;Endoplasmic reticulum;Glycoprotein;Hydrolase;Membrane;Nucleus;Polymorphism;Protease;Reference proteome;Transcription;Transcription regulation;Transmembrane;Transmembrane helix.;	9.0	6.0	No_Uniprotmatch,Q3UR85,Q9Y2G1	Myelin regulatory factor,No_Description	1.23632781240207	DOWN
gw.51.1.1	NvERTx.4.137143,NvERTx.4.137144,NvERTx.4.137145,NvERTx.4.137146,NvERTx.4.137147,NvERTx.4.137148	D(1)-like dopamine receptor	GO:0005887 // GO:0004952	No_GOBP	dopamine neurotransmitter receptor activity (GO:0004952);	integral component of plasma membrane (GO:0005887);	Cell membrane;Disulfide bond;G-protein coupled receptor;Glycoprotein;Membrane;Receptor;Transducer;Transmembrane;Transmembrane helix.;	3.0	2.0	P47800	D(1)-like dopamine receptor	1.04698361475856	DOWN
gw.569.6.1		Uncharacterized protein {ECO:0000313|EMBL:CDW75723.1}	No_GOcodes	No_GOBP	No_GOMF	No_GOCC	Complete proteome {ECO:0000313|Proteomes:UP000039865};Reference proteome {ECO:0000313|Proteomes:UP000039865}.;					1.67071909999739	DOWN
gw.61.1.1	NvERTx.4.128923,NvERTx.4.128924,NvERTx.4.216791	DELTA-thalatoxin-Avl2a {ECO:0000303|PubMed:22683676}	GO:0005576 // GO:0042151 // GO:0044179	hemolysis in other organism (GO:0044179);	No_GOMF	extracellular region (GO:0005576);nematocyst (GO:0042151);	Coiled coil;Cytolysis;Direct protein sequencing;Disulfide bond;EGF-like domain;Hemolysis;Nematocyst;Secreted;Signal;Toxin.;	9.0	6.0	No_Uniprotmatch,P58912	DELTA-alicitoxin-Pse2b {ECO:0000303|PubMed:22683676},No_Description	1.13482727865119	DOWN
gw.61.247.1	NvERTx.4.111308,NvERTx.4.111309,NvERTx.4.111321,NvERTx.4.111324,NvERTx.4.111326,NvERTx.4.15019	Protein white	GO:0016021 // GO:0005524 // GO:0016887 // GO:0031409 // GO:0006810	transport (GO:0006810);	ATP binding (GO:0005524);ATPase activity (GO:0016887);pigment binding (GO:0031409);	integral component of membrane (GO:0016021);	ATP-binding;Glycoprotein;Membrane;Nucleotide-binding;Pigment;Transmembrane;Transmembrane helix;Transport.;	2.0	1.0	No_Uniprotmatch,P10090,Q05360,Q11180,Q27256	ABC transporter ATP-binding protein/permease wht-1,No_Description,Protein white	1.08445458967614	DOWN
gw.64.87.1	NvERTx.4.67592	Iroquois-class homeodomain protein IRX-4	GO:0005634 // GO:0043565 // GO:0048561 // GO:0007507 // GO:0006355	establishment of animal organ orientation (GO:0048561);heart development (GO:0007507);regulation of transcription, DNA-templated (GO:0006355);	sequence-specific DNA binding (GO:0043565);	nucleus (GO:0005634);	Alternative splicing;Complete proteome;DNA-binding;Homeobox;Nucleus;Polymorphism;Reference proteome.;	4.0	2.0	Q9QY61	Iroquois-class homeodomain protein IRX-4	1.09188031528703	DOWN
gw.6928.1.1	NvERTx.4.34339,NvERTx.4.81863	Venom prothrombin activator oscutarin-C non-catalytic subunit	GO:0005576 // GO:0005507 // GO:0016504 // GO:0044469 // GO:0035807 // GO:0006508	envenomation resulting in positive regulation of blood coagulation in other organism (GO:0044469);positive regulation of blood coagulation in other organism (GO:0035807);proteolysis (GO:0006508);	copper ion binding (GO:0005507);peptidase activator activity (GO:0016504);	extracellular region (GO:0005576);	Blood coagulation cascade activating toxin;Calcium;Direct protein sequencing;Disulfide bond;Glycoprotein;Hemostasis impairing toxin;Metal-binding;Phosphoprotein;Prothrombin activator;Repeat;Secreted;Signal;Toxin.;	9.0	6.0	No_Uniprotmatch	No_Description	1.18054428408916	DOWN
gw.71.15.1	NvERTx.4.129974,NvERTx.4.219474,NvERTx.4.24339,NvERTx.4.32171,NvERTx.4.32172,NvERTx.4.40339,NvERTx.4.40340,NvERTx.4.40341,NvERTx.4.40342,NvERTx.4.40343,NvERTx.4.66244	Multiple epidermal growth factor-like domains protein 10	GO:0016021 // GO:0005886 // GO:0007155 // GO:0030239 // GO:0006909 // GO:0014719 // GO:0014816 // GO:0014841	cell adhesion (GO:0007155);myofibril assembly (GO:0030239);phagocytosis (GO:0006909);skeletal muscle satellite cell activation (GO:0014719);skeletal muscle satellite cell differentiation (GO:0014816);skeletal muscle satellite cell proliferation (GO:0014841);	No_GOMF	integral component of membrane (GO:0016021);plasma membrane (GO:0005886);	Cell adhesion;Cell membrane;Complete proteome;Disulfide bond;EGF-like domain;Membrane;Myogenesis;Phagocytosis;Reference proteome;Repeat;Signal;Transmembrane;Transmembrane helix.;	9.0	8.0	No_Uniprotmatch,Q96KG7	Multiple epidermal growth factor-like domains protein 10,No_Description	1.05247363543152	DOWN
gw.71.159.1	NvERTx.4.218878	Multiple epidermal growth factor-like domains protein 10	GO:0016021 // GO:0005886 // GO:0007155 // GO:0030239 // GO:0006909 // GO:0014719 // GO:0014816 // GO:0014841	cell adhesion (GO:0007155);myofibril assembly (GO:0030239);phagocytosis (GO:0006909);skeletal muscle satellite cell activation (GO:0014719);skeletal muscle satellite cell differentiation (GO:0014816);skeletal muscle satellite cell proliferation (GO:0014841);	No_GOMF	integral component of membrane (GO:0016021);plasma membrane (GO:0005886);	Cell adhesion;Cell membrane;Complete proteome;Disulfide bond;EGF-like domain;Membrane;Myogenesis;Phagocytosis;Reference proteome;Repeat;Signal;Transmembrane;Transmembrane helix.;			No_Uniprotmatch	No_Description	1.07310310131696	DOWN
gw.757.7.1	NvERTx.4.225676,NvERTx.4.68274,NvERTx.4.68275	Persulfide dioxygenase ETHE1, mitochondrial	GO:0005759 // GO:0005654 // GO:0005506 // GO:0050313 // GO:0006749 // GO:0070813	glutathione metabolic process (GO:0006749);hydrogen sulfide metabolic process (GO:0070813);	iron ion binding (GO:0005506);sulfur dioxygenase activity (GO:0050313);	mitochondrial matrix (GO:0005759);nucleoplasm (GO:0005654);	Acetylation;Complete proteome;Cytoplasm;Dioxygenase;Metal-binding;Mitochondrion;Nucleus;Oxidoreductase;Phosphoprotein;Reference proteome;Transit peptide.;	9.0	8.0	No_Uniprotmatch,O95571,Q3T094	mitochondrial,No_Description,Persulfide dioxygenase ETHE1	1.6023372821342798	DOWN
gw.87.162.1	NvERTx.4.84769	Probable L-tyrosine/L-aspartate decarboxylase {ECO:0000255|HAMAP-Rule:MF_01610}	GO:0004068 // GO:0030170 // GO:0004837 // GO:0019752 // GO:0015937	carboxylic acid metabolic process (GO:0019752);coenzyme A biosynthetic process (GO:0015937);	aspartate 1-decarboxylase activity (GO:0004068);pyridoxal phosphate binding (GO:0030170);tyrosine decarboxylase activity (GO:0004837);	No_GOCC	Complete proteome;Decarboxylase;Lyase;Pyridoxal phosphate;Reference proteome.;		1.0	No_Uniprotmatch	No_Description	1.2070658820638702	DOWN
e_gw.10.256.1	NvERTx.4.164603	Alpha-L-fucosidase	GO:0005576 // GO:0004560 // GO:0006004	fucose metabolic process (GO:0006004);	alpha-L-fucosidase activity (GO:0004560);	extracellular region (GO:0005576);	Complete proteome;Glycoprotein;Glycosidase;Hydrolase;Reference proteome;Secreted;Signal.;	5.0	7.0	C3YWU0	Alpha-L-fucosidase	-1.30852776562446	DOWN
e_gw.10031.3.1	NvERTx.4.213432	TNF receptor-associated factor 4	GO:0005923 // GO:0005737 // GO:0005856 // GO:0005634 // GO:0048471 // GO:0005886 // GO:0003677 // GO:0042802 // GO:0019901 // GO:0031996 // GO:0005164 // GO:0031625 // GO:0050699 // GO:0008270 // GO:0007250 // GO:0006915 // GO:0046330 // GO:0090073 // GO:0045860 // GO:0042981 // GO:0007585 // GO:0030323 // GO:0007165	activation of NF-kappaB-inducing kinase activity (GO:0007250);apoptotic process (GO:0006915);positive regulation of JNK cascade (GO:0046330);positive regulation of protein homodimerization activity (GO:0090073);positive regulation of protein kinase activity (GO:0045860);regulation of apoptotic process (GO:0042981);respiratory gaseous exchange (GO:0007585);respiratory tube development (GO:0030323)…	DNA binding (GO:0003677);identical protein binding (GO:0042802);protein kinase binding (GO:0019901);thioesterase binding (GO:0031996);tumor necrosis factor receptor binding (GO:0005164);ubiquitin protein ligase binding (GO:0031625);WW domain binding (GO:0050699);zinc ion binding (GO:0008270);	bicellular tight junction (GO:0005923);cytoplasm (GO:0005737);cytoskeleton (GO:0005856);nucleus (GO:0005634);perinuclear region of cytoplasm (GO:0048471);plasma membrane (GO:0005886);	3D-structure;Alternative splicing;Apoptosis;Cell junction;Cell membrane;Coiled coil;Complete proteome;Cytoplasm;Cytoskeleton;Developmental protein;Membrane;Metal-binding;Nucleus;Phosphoprotein;Polymorphism;Reference proteome;Repeat;Tight junction;Ubl conjugation;Zinc;Zinc-finger.;	5.0	7.0	No_Uniprotmatch	No_Description	-2.13151178234577	DOWN
e_gw.101.180.1	NvERTx.4.62834,NvERTx.4.62835	Short-chain collagen C4	GO:0005581 // GO:0005578	No_GOBP	No_GOMF	collagen trimer (GO:0005581);proteinaceous extracellular matrix (GO:0005578);	Collagen;Extracellular matrix;Hydroxylation;Repeat;Secreted.;	2.0	3.0	C3ZM53_BRAFL,P18503	Putative uncharacterized protein {ECO:0000313|EMBL:EEN46309.1},Short-chain collagen C4	-1.22505036307601	DOWN
e_gw.126.118.1	NvERTx.4.113082,NvERTx.4.113093,NvERTx.4.113094	Retrovirus-related Pol polyprotein from transposon 17.6	GO:0004190 // GO:0004519 // GO:0003676 // GO:0003964 // GO:0015074	DNA integration (GO:0015074);	aspartic-type endopeptidase activity (GO:0004190);endonuclease activity (GO:0004519);nucleic acid binding (GO:0003676);RNA-directed DNA polymerase activity (GO:0003964);	No_GOCC	Aspartyl protease;Endonuclease;Hydrolase;Nuclease;Nucleotidyltransferase;Protease;RNA-directed DNA polymerase;Transferase;Transposable element.;	2.0	6.0	No_Uniprotmatch,P04323,W4YB60_STRPU	No_Description,Retrovirus-related Pol polyprotein from transposon 17.6,Uncharacterized protein {ECO:0000313|EnsemblMetazoa:SPU_012984-tr}	-1.22100429715236	DOWN
e_gw.13.128.1	NvERTx.4.210340	Salivary glue protein Sgs-4	GO:0005576	No_GOBP	No_GOMF	extracellular region (GO:0005576);	Complete proteome;Polymorphism;Reference proteome;Repeat;Secreted;Signal.;			No_Uniprotmatch	No_Description	-3.93012130570005	DOWN
e_gw.130.45.1	NvERTx.4.196151,NvERTx.4.196152,NvERTx.4.232337	Ammonium transporter Rh type B	GO:0016323 // GO:0030659 // GO:0005887 // GO:0008519 // GO:0097272 // GO:0072488 // GO:0015696 // GO:0015695	ammonia homeostasis (GO:0097272);ammonium transmembrane transport (GO:0072488);ammonium transport (GO:0015696);organic cation transport (GO:0015695);	ammonium transmembrane transporter activity (GO:0008519);	basolateral plasma membrane (GO:0016323);cytoplasmic vesicle membrane (GO:0030659);integral component of plasma membrane (GO:0005887);	Ammonia transport;Cell membrane;Complete proteome;Cytoplasmic vesicle;Glycoprotein;Membrane;Reference proteome;Transmembrane;Transmembrane helix;Transport.;	9.0	8.0	No_Uniprotmatch,Q6DCG4	Ammonium transporter Rh type B-B,No_Description	-1.29101814626509	DOWN
e_gw.130.46.1	NvERTx.4.196150,NvERTx.4.8234	Ammonium transporter Rh type B	GO:0016323 // GO:0030659 // GO:0005887 // GO:0008519 // GO:0097272 // GO:0072488 // GO:0015696 // GO:0015695	ammonia homeostasis (GO:0097272);ammonium transmembrane transport (GO:0072488);ammonium transport (GO:0015696);organic cation transport (GO:0015695);	ammonium transmembrane transporter activity (GO:0008519);	basolateral plasma membrane (GO:0016323);cytoplasmic vesicle membrane (GO:0030659);integral component of plasma membrane (GO:0005887);	Ammonia transport;Cell membrane;Complete proteome;Cytoplasmic vesicle;Glycoprotein;Membrane;Reference proteome;Transmembrane;Transmembrane helix;Transport.;	9.0	8.0	No_Uniprotmatch,Q69D47	Ammonium transporter Rh type B,No_Description	-1.37313848399084	DOWN
e_gw.134.98.1	NvERTx.4.106196,NvERTx.4.106197,NvERTx.4.106198,NvERTx.4.106199,NvERTx.4.180854,NvERTx.4.180855,NvERTx.4.180867,NvERTx.4.214763	Matrix metalloproteinase-14	GO:0031410 // GO:0005829 // GO:0031012 // GO:0005615 // GO:0005925 // GO:0005796 // GO:0005887 // GO:0045111 // GO:0044354 // GO:0042470 // GO:0005634 // GO:0005886 // GO:0005178 // GO:0070006 // GO:0004222 // GO:0016504 // GO:0004252 // GO:0008270 // GO:0001525 // GO:0043615 // GO:0048754 // GO:0048870 // GO:0035988 // GO:0030574 // GO:0097094 // GO:0048701 // GO:0001958 // GO:0035987 // GO:0001…	angiogenesis (GO:0001525);astrocyte cell migration (GO:0043615);branching morphogenesis of an epithelial tube (GO:0048754);cell motility (GO:0048870);chondrocyte proliferation (GO:0035988);collagen catabolic process (GO:0030574);craniofacial suture morphogenesis (GO:0097094);embryonic cranial skeleton morphogenesis (GO:0048701);endochondral ossification (GO:0001958);endodermal cell differentiatio…	integrin binding (GO:0005178);metalloaminopeptidase activity (GO:0070006);metalloendopeptidase activity (GO:0004222);peptidase activator activity (GO:0016504);serine-type endopeptidase activity (GO:0004252);zinc ion binding (GO:0008270);	cytoplasmic vesicle (GO:0031410);cytosol (GO:0005829);extracellular matrix (GO:0031012);extracellular space (GO:0005615);focal adhesion (GO:0005925);Golgi lumen (GO:0005796);integral component of plasma membrane (GO:0005887);intermediate filament cytoskeleton (GO:0045111);macropinosome (GO:0044354);melanosome (GO:0042470);nucleus (GO:0005634);plasma membrane (GO:0005886);	3D-structure;Calcium;Cleavage on pair of basic residues;Complete proteome;Cytoplasm;Direct protein sequencing;Disease mutation;Disulfide bond;Hydrolase;Membrane;Metal-binding;Metalloprotease;Phosphoprotein;Polymorphism;Protease;Reference proteome;Repeat;Signal;Transmembrane;Transmembrane helix;Zinc;Zymogen.;	6.0	4.0	No_Uniprotmatch,O77656,P50281	Collagenase 3,Matrix metalloproteinase-14,No_Description	-1.31605026056871	DOWN
e_gw.140.6.1	NvERTx.4.190841,NvERTx.4.190844,NvERTx.4.190845,NvERTx.4.190846,NvERTx.4.190848,NvERTx.4.190849,NvERTx.4.22582,NvERTx.4.22583,NvERTx.4.96721,NvERTx.4.96724	Multidrug resistance-associated protein 4	GO:0016323 // GO:0005887 // GO:0016020 // GO:0005886 // GO:0031088 // GO:0016404 // GO:0005524 // GO:0015662 // GO:0042626 // GO:0043225 // GO:0060271 // GO:0002576 // GO:0048661 // GO:0032310 // GO:0042493 // GO:0014070 // GO:0010243 // GO:0055085	cilium assembly (GO:0060271);platelet degranulation (GO:0002576);positive regulation of smooth muscle cell proliferation (GO:0048661);prostaglandin secretion (GO:0032310);response to drug (GO:0042493);response to organic cyclic compound (GO:0014070);response to organonitrogen compound (GO:0010243);transmembrane transport (GO:0055085);	15-hydroxyprostaglandin dehydrogenase (NAD+) activity (GO:0016404);ATP binding (GO:0005524);ATPase activity, coupled to transmembrane movement of ions, phosphorylative mechanism (GO:0015662);ATPase activity, coupled to transmembrane movement of substances (GO:0042626);ATPase-coupled anion transmembrane transporter activity (GO:0043225);	basolateral plasma membrane (GO:0016323);integral component of plasma membrane (GO:0005887);membrane (GO:0016020);plasma membrane (GO:0005886);platelet dense granule membrane (GO:0031088);	Alternative splicing;ATP-binding;Complete proteome;Glycoprotein;Membrane;Nucleotide-binding;Phosphoprotein;Polymorphism;Reference proteome;Repeat;Transmembrane;Transmembrane helix;Transport.;	3.0	2.0	O15439,P26362,Q7DM58,Q9NSE7,U4UD07_DENPD	ABC transporter C family member 4,Cystic fibrosis transmembrane conductance regulator,Multidrug resistance-associated protein 4,Putative ATP-binding cassette sub-family C member 13,Uncharacterized protein {ECO:0000313|EMBL:ERL90208.1}	-1.23372670628449	DOWN
e_gw.1415.1.1	NvERTx.4.156863,NvERTx.4.156869,NvERTx.4.156870,NvERTx.4.156871,NvERTx.4.179867	26S proteasome non-ATPase regulatory subunit 12	GO:0005737 // GO:0070062 // GO:0016020 // GO:0031595 // GO:0022624 // GO:0000502 // GO:0005838 // GO:0008541 // GO:0043161	proteasome-mediated ubiquitin-dependent protein catabolic process (GO:0043161);	No_GOMF	cytoplasm (GO:0005737);extracellular exosome (GO:0070062);membrane (GO:0016020);nuclear proteasome complex (GO:0031595);proteasome accessory complex (GO:0022624);proteasome complex (GO:0000502);proteasome regulatory particle (GO:0005838);proteasome regulatory particle, lid subcomplex (GO:0008541);	Acetylation;Complete proteome;Isopeptide bond;Proteasome;Reference proteome;Ubl conjugation.;	8.0	5.0	No_Uniprotmatch	No_Description	-1.04389887753757	DOWN
e_gw.159.76.1		Segmentation protein paired	GO:0005634 // GO:0003677 // GO:0000977 // GO:0003705 // GO:0007366 // GO:0045944 // GO:0006355 // GO:0006366	periodic partitioning by pair rule gene (GO:0007366);positive regulation of transcription from RNA polymerase II promoter (GO:0045944);regulation of transcription, DNA-templated (GO:0006355);transcription from RNA polymerase II promoter (GO:0006366);	DNA binding (GO:0003677);RNA polymerase II regulatory region sequence-specific DNA binding (GO:0000977);transcription factor activity, RNA polymerase II distal enhancer sequence-specific binding (GO:0003705);	nucleus (GO:0005634);	3D-structure;Alternative splicing;Complete proteome;Developmental protein;DNA-binding;Homeobox;Nucleus;Pair-rule protein;Paired box;Reference proteome;Repeat;Transcription;Transcription regulation.;					-1.30826088623635	DOWN
e_gw.16.284.1	NvERTx.4.154774,NvERTx.4.154776,NvERTx.4.154778,NvERTx.4.154779	NACHT and WD repeat domain-containing protein 2	No_GOcodes	No_GOBP	No_GOMF	No_GOCC	Complete proteome;Leucine-rich repeat;Reference proteome;Repeat;WD repeat.;	3.0	1.0	A6H603,Q149M9	NACHT domain- and WD repeat-containing protein 1	-1.08238753749825	DOWN
e_gw.164.35.1	NvERTx.4.223242,NvERTx.4.67906	Neurexin-3b	GO:0016021 // GO:0098793 // GO:0046872 // GO:0001525 // GO:0007155 // GO:0007269 // GO:0051965 // GO:0090129 // GO:0007416	angiogenesis (GO:0001525);cell adhesion (GO:0007155);neurotransmitter secretion (GO:0007269);positive regulation of synapse assembly (GO:0051965);positive regulation of synapse maturation (GO:0090129);synapse assembly (GO:0007416);	metal ion binding (GO:0046872);	integral component of membrane (GO:0016021);presynapse (GO:0098793);	Alternative promoter usage;Alternative splicing;Angiogenesis;Calcium;Cell adhesion;Complete proteome;Disulfide bond;EGF-like domain;Membrane;Metal-binding;Reference proteome;Repeat;Signal;Transmembrane;Transmembrane helix.;	7.0	8.0	A1XQY1,No_Uniprotmatch	Neurexin-3b,No_Description	-1.47372256851681	DOWN
e_gw.17.273.1	NvERTx.4.107793	Carboxypeptidase B	GO:0005576 // GO:0004181 // GO:0008270	No_GOBP	metallocarboxypeptidase activity (GO:0004181);zinc ion binding (GO:0008270);	extracellular region (GO:0005576);	Carboxypeptidase;Direct protein sequencing;Hydrolase;Metal-binding;Metalloprotease;Protease;Secreted;Zinc.;	6.0	6.0	Q9UI42	Carboxypeptidase A4	-1.1405229819891298	DOWN
e_gw.17.396.1	NvERTx.4.48926	Uncharacterized protein {ECO:0000313|Ensembl:ENSPSIP00000000680}	No_GOcodes	No_GOBP	No_GOMF	No_GOCC	Complete proteome {ECO:0000313|Proteomes:UP000007267};Reference proteome {ECO:0000313|Proteomes:UP000007267}.;		4.0	No_Uniprotmatch	No_Description	-3.49584260125318	DOWN
e_gw.171.16.1	NvERTx.4.148995	Kelch-like protein 20	GO:0030424 // GO:0031463 // GO:0005737 // GO:0005829 // GO:0030425 // GO:0048471 // GO:0016605 // GO:0005802 // GO:0003779 // GO:0019964 // GO:0004842 // GO:0006895 // GO:0043066 // GO:0043161 // GO:1990390 // GO:0015031 // GO:0016567	Golgi to endosome transport (GO:0006895);negative regulation of apoptotic process (GO:0043066);proteasome-mediated ubiquitin-dependent protein catabolic process (GO:0043161);protein K33-linked ubiquitination (GO:1990390);protein transport (GO:0015031);protein ubiquitination (GO:0016567);	actin binding (GO:0003779);interferon-gamma binding (GO:0019964);ubiquitin-protein transferase activity (GO:0004842);	axon (GO:0030424);Cul3-RING ubiquitin ligase complex (GO:0031463);cytoplasm (GO:0005737);cytosol (GO:0005829);dendrite (GO:0030425);perinuclear region of cytoplasm (GO:0048471);PML body (GO:0016605);trans-Golgi network (GO:0005802);	Actin-binding;Cell projection;Complete proteome;Cytoplasm;Golgi apparatus;Kelch repeat;Nucleus;Protein transport;Reference proteome;Repeat;Transport;Ubl conjugation pathway.;	1.0	7.0	Q8VCK5	Kelch-like protein 20	-1.48904697429203	DOWN
e_gw.177.42.1	NvERTx.4.62650,NvERTx.4.62651	Zinc finger protein ZIC 5 {ECO:0000303|PubMed:11091076, ECO:0000312|EMBL:BAA95699.1}	GO:0005634 // GO:0003677 // GO:0046872 // GO:0007399 // GO:0014029	nervous system development (GO:0007399);neural crest formation (GO:0014029);	DNA binding (GO:0003677);metal ion binding (GO:0046872);	nucleus (GO:0005634);	Developmental protein;Differentiation;DNA-binding;Metal-binding;Neurogenesis;Nucleus;Repeat;Zinc;Zinc-finger.;	5.0	8.0	Q6DJQ6	Zinc finger protein ZIC 3 {ECO:0000250|UniProtKB:O57311}	-2.96206316122234	DOWN
e_gw.177.55.1	NvERTx.4.233953,NvERTx.4.62646,NvERTx.4.62647,NvERTx.4.62648,NvERTx.4.62653	Zinc finger protein ZIC 4	GO:0005634 // GO:0003677 // GO:0046872	No_GOBP	DNA binding (GO:0003677);metal ion binding (GO:0046872);	nucleus (GO:0005634);	Alternative splicing;Complete proteome;DNA-binding;Metal-binding;Nucleus;Reference proteome;Repeat;Zinc;Zinc-finger.;	2.0	8.0	No_Uniprotmatch,Q8JJC0	No_Description,Zinc finger protein ZIC 1	-3.5406969669184	DOWN
e_gw.1807.2.1		Nidogen-2	GO:0005604 // GO:0070062 // GO:0031012 // GO:0005576 // GO:0005615 // GO:0005886 // GO:0005578 // GO:0005509 // GO:0007160 // GO:0030198	cell-matrix adhesion (GO:0007160);extracellular matrix organization (GO:0030198);	calcium ion binding (GO:0005509);	basement membrane (GO:0005604);extracellular exosome (GO:0070062);extracellular matrix (GO:0031012);extracellular region (GO:0005576);extracellular space (GO:0005615);plasma membrane (GO:0005886);proteinaceous extracellular matrix (GO:0005578);	Basement membrane;Calcium;Cell adhesion;Complete proteome;Disulfide bond;EGF-like domain;Extracellular matrix;Glycoprotein;Methylation;Reference proteome;Repeat;Secreted;Signal.;					-1.52678642204021	DOWN
e_gw.183.51.1	NvERTx.4.122455,NvERTx.4.122459,NvERTx.4.122461,NvERTx.4.122463,NvERTx.4.122464,NvERTx.4.122465,NvERTx.4.122466,NvERTx.4.122468,NvERTx.4.122469,NvERTx.4.122470	Homeobox protein OTX1	GO:0005634 // GO:0043565 // GO:0003700 // GO:0007275	multicellular organism development (GO:0007275);	sequence-specific DNA binding (GO:0043565);transcription factor activity, sequence-specific DNA binding (GO:0003700);	nucleus (GO:0005634);	Complete proteome;Developmental protein;DNA-binding;Homeobox;Isopeptide bond;Nucleus;Reference proteome;Ubl conjugation.;	1.0	4.0	A0A0A8K7M8_ACRDI,No_Uniprotmatch,Q91994,Q9PVM0	Homeobox protein OTX1 B,Homeobox protein otx5-A,No_Description,Orthodenticle homeobox C protein {ECO:0000313|EMBL:BAQ19102.1}	-1.1140016661733705	DOWN
e_gw.19.31.1	NvERTx.4.124773,NvERTx.4.124774,NvERTx.4.124775,NvERTx.4.124776,NvERTx.4.189397,NvERTx.4.189398,NvERTx.4.209338	Palmitoleoyl-protein carboxylesterase NOTUM {ECO:0000305}	GO:0005788 // GO:0005576 // GO:1990699 // GO:0004629 // GO:0044267 // GO:0090090 // GO:0030178 // GO:0043687 // GO:1990697 // GO:0016055	cellular protein metabolic process (GO:0044267);negative regulation of canonical Wnt signaling pathway (GO:0090090);negative regulation of Wnt signaling pathway (GO:0030178);post-translational protein modification (GO:0043687);protein depalmitoleylation (GO:1990697);Wnt signaling pathway (GO:0016055);	palmitoleyl hydrolase activity (GO:1990699);phospholipase C activity (GO:0004629);	endoplasmic reticulum lumen (GO:0005788);extracellular region (GO:0005576);	3D-structure;Complete proteome;Glycoprotein;Hydrolase;Phosphoprotein;Reference proteome;Secreted;Serine esterase;Signal;Wnt signaling pathway.;	6.0	7.0	No_Uniprotmatch,Q6P988,Q9VUX3	No_Description,Palmitoleoyl-protein carboxylesterase NOTUM {ECO:0000305}	-1.83207844763271	DOWN
e_gw.19.61.1	NvERTx.4.229217	T-box transcription factor TBX18	GO:0005634 // GO:0046982 // GO:0042803 // GO:0000978 // GO:0001106 // GO:0001085 // GO:0000976 // GO:0001078 // GO:0048646 // GO:0009948 // GO:0030154 // GO:0090103 // GO:0016331 // GO:0060829 // GO:0000122 // GO:0022409 // GO:0050679 // GO:0002053 // GO:2000729 // GO:0072001 // GO:0007605 // GO:0003163 // GO:0051145 // GO:0001756 // GO:0006351 // GO:0072189	anatomical structure formation involved in morphogenesis (GO:0048646);anterior/posterior axis specification (GO:0009948);cell differentiation (GO:0030154);cochlea morphogenesis (GO:0090103);morphogenesis of embryonic epithelium (GO:0016331);negative regulation of canonical Wnt signaling pathway involved in neural plate anterior/posterior pattern formation (GO:0060829);negative regulation of trans…	protein heterodimerization activity (GO:0046982);protein homodimerization activity (GO:0042803);RNA polymerase II core promoter proximal region sequence-specific DNA binding (GO:0000978);RNA polymerase II transcription corepressor activity (GO:0001106);RNA polymerase II transcription factor binding (GO:0001085);transcription regulatory region sequence-specific DNA binding (GO:0000976);transcripti…	nucleus (GO:0005634);	Complete proteome;Developmental protein;DNA-binding;Nucleus;Reference proteome;Repressor;Transcription;Transcription regulation.;	7.0	8.0	Q9EPZ6	T-box transcription factor TBX18	-1.4960758716676998	DOWN
e_gw.2.120.1	NvERTx.4.167220,NvERTx.4.167221,NvERTx.4.167222,NvERTx.4.167223,NvERTx.4.167224,NvERTx.4.167225,NvERTx.4.167226,NvERTx.4.233367	Major facilitator superfamily domain-containing protein 12	GO:0016021 // GO:0005765 // GO:0006810	transport (GO:0006810);	No_GOMF	integral component of membrane (GO:0016021);lysosomal membrane (GO:0005765);	Acetylation;Alternative splicing;Complete proteome;Membrane;Polymorphism;Reference proteome;Transmembrane;Transmembrane helix;Transport.;	5.0	8.0	No_Uniprotmatch,Q6NUT3	Major facilitator superfamily domain-containing protein 12,No_Description	-1.79682800045569	DOWN
e_gw.2.410.1	NvERTx.4.107115,NvERTx.4.202099,NvERTx.4.37495,NvERTx.4.37496	Transposon Tf2-6 polyprotein	GO:0004190 // GO:0003677 // GO:0003887 // GO:0004519 // GO:0046872 // GO:0003723 // GO:0003964 // GO:0015074 // GO:0006310	DNA integration (GO:0015074);DNA recombination (GO:0006310);	aspartic-type endopeptidase activity (GO:0004190);DNA binding (GO:0003677);DNA-directed DNA polymerase activity (GO:0003887);endonuclease activity (GO:0004519);metal ion binding (GO:0046872);RNA binding (GO:0003723);RNA-directed DNA polymerase activity (GO:0003964);	No_GOCC	Aspartyl protease;Complete proteome;DNA integration;DNA recombination;DNA-binding;DNA-directed DNA polymerase;Endonuclease;Hydrolase;Magnesium;Metal-binding;Multifunctional enzyme;Nuclease;Nucleotidyltransferase;Protease;Reference proteome;RNA-binding;RNA-directed DNA polymerase;Transferase;Transposable element.;	6.0	6.0	A0A1A7ZKL5_NOTFU,No_Uniprotmatch,P0CT39	No_Description,Transposon Tf2-6 polyprotein,Uncharacterized protein {ECO:0000313|EMBL:SBP42841.1}	-4.5583968810619	DOWN
e_gw.2.564.1	NvERTx.4.156593,NvERTx.4.156594,NvERTx.4.156595,NvERTx.4.216767	Diencephalon/mesencephalon homeobox protein 1	GO:0005634 // GO:0005667 // GO:0003677 // GO:0046982 // GO:0042803 // GO:0000977 // GO:0043565 // GO:0003700 // GO:0001227 // GO:0008343 // GO:0008344 // GO:0007420 // GO:0007417 // GO:0048589 // GO:0045892 // GO:0006351	adult feeding behavior (GO:0008343);adult locomotory behavior (GO:0008344);brain development (GO:0007420);central nervous system development (GO:0007417);developmental growth (GO:0048589);negative regulation of transcription, DNA-templated (GO:0045892);transcription, DNA-templated (GO:0006351);	DNA binding (GO:0003677);protein heterodimerization activity (GO:0046982);protein homodimerization activity (GO:0042803);RNA polymerase II regulatory region sequence-specific DNA binding (GO:0000977);sequence-specific DNA binding (GO:0043565);transcription factor activity, sequence-specific DNA binding (GO:0003700);transcriptional repressor activity, RNA polymerase II transcription regulatory reg…	nucleus (GO:0005634);transcription factor complex (GO:0005667);	Alternative splicing;Complete proteome;Developmental protein;DNA-binding;Homeobox;Nucleus;Polymorphism;Reference proteome;Repressor;Transcription;Transcription regulation.;	1.0	4.0	No_Uniprotmatch,Q566X8	Diencephalon/mesencephalon homeobox protein 1-B,No_Description	-2.2049779327224304	DOWN
e_gw.205.1.1	NvERTx.4.216743,NvERTx.4.6665	Forkhead box protein L1	GO:0005634 // GO:0003677 // GO:0000981 // GO:0043565 // GO:0003700 // GO:0030154 // GO:0007507 // GO:0061146 // GO:0030166 // GO:0006355 // GO:0030111 // GO:0006351 // GO:0007495	cell differentiation (GO:0030154);heart development (GO:0007507);Peyer's patch morphogenesis (GO:0061146);proteoglycan biosynthetic process (GO:0030166);regulation of transcription, DNA-templated (GO:0006355);regulation of Wnt signaling pathway (GO:0030111);transcription, DNA-templated (GO:0006351);visceral mesoderm-endoderm interaction involved in midgut development (GO:0007495);	DNA binding (GO:0003677);RNA polymerase II transcription factor activity, sequence-specific DNA binding (GO:0000981);sequence-specific DNA binding (GO:0043565);transcription factor activity, sequence-specific DNA binding (GO:0003700);	nucleus (GO:0005634);	Complete proteome;DNA-binding;Nucleus;Reference proteome;Transcription;Transcription regulation.;	1.0	8.0	Q64731	Forkhead box protein L1	-3.2476891951514704	DOWN
e_gw.2053.3.1		Zinc finger protein 140	GO:0005634 // GO:0046872 // GO:0043565 // GO:0003700 // GO:0001227 // GO:0000122 // GO:0006351	negative regulation of transcription from RNA polymerase II promoter (GO:0000122);transcription, DNA-templated (GO:0006351);	metal ion binding (GO:0046872);sequence-specific DNA binding (GO:0043565);transcription factor activity, sequence-specific DNA binding (GO:0003700);transcriptional repressor activity, RNA polymerase II transcription regulatory region sequence-specific binding (GO:0001227);	nucleus (GO:0005634);	Alternative splicing;Complete proteome;DNA-binding;Metal-binding;Nucleus;Polymorphism;Reference proteome;Repeat;Repressor;Transcription;Transcription regulation;Zinc;Zinc-finger.;					-4.4621234438135	DOWN
e_gw.2071.5.1		ABC transporter C family member 10	GO:0016021 // GO:0016020 // GO:0005524 // GO:0042626 // GO:0005215 // GO:0055085 // GO:0006810	transmembrane transport (GO:0055085);transport (GO:0006810);	ATP binding (GO:0005524);ATPase activity, coupled to transmembrane movement of substances (GO:0042626);transporter activity (GO:0005215);	integral component of membrane (GO:0016021);membrane (GO:0016020);	ATP-binding;Complete proteome;Membrane;Nucleotide-binding;Reference proteome;Repeat;Transmembrane;Transmembrane helix;Transport.;					-1.57615790009507	DOWN
e_gw.21.305.1	NvERTx.4.36798	Delta-like protein 1 {ECO:0000305}	GO:0005912 // GO:0016324 // GO:0031410 // GO:0016021 // GO:0045121 // GO:0005634 // GO:0005886 // GO:0005509 // GO:0005112 // GO:0097110 // GO:0030957 // GO:0009887 // GO:0014002 // GO:0042491 // GO:0009912 // GO:0007267 // GO:0021688 // GO:0021693 // GO:0072583 // GO:0007386 // GO:0007368 // GO:0097102 // GO:0001947 // GO:0001701 // GO:0048839 // GO:0042472 // GO:0046331 // GO:0070986 // GO:0072…	animal organ morphogenesis (GO:0009887);astrocyte development (GO:0014002);auditory receptor cell differentiation (GO:0042491);auditory receptor cell fate commitment (GO:0009912);cell-cell signaling (GO:0007267);cerebellar molecular layer formation (GO:0021688);cerebellar Purkinje cell layer structural organization (GO:0021693);clathrin-dependent endocytosis (GO:0072583);compartment pattern speci…	calcium ion binding (GO:0005509);Notch binding (GO:0005112);scaffold protein binding (GO:0097110);Tat protein binding (GO:0030957);	adherens junction (GO:0005912);apical plasma membrane (GO:0016324);cytoplasmic vesicle (GO:0031410);integral component of membrane (GO:0016021);membrane raft (GO:0045121);nucleus (GO:0005634);plasma membrane (GO:0005886);	Cell junction;Cell membrane;Complete proteome;Developmental protein;Differentiation;Direct protein sequencing;Disulfide bond;EGF-like domain;Glycoprotein;Isopeptide bond;Membrane;Notch signaling pathway;Nucleus;Phosphoprotein;Reference proteome;Repeat;Signal;Transmembrane;Transmembrane helix;Ubl conjugation.;			Q90Y54	Protein jagged-1b	-1.78589857619944	DOWN
e_gw.214.124.1	NvERTx.4.120685	Ubiquitin carboxyl-terminal hydrolase 1	GO:0005654 // GO:0005634 // GO:0004197 // GO:0004843 // GO:0036459 // GO:0006281 // GO:0035520 // GO:0016579 // GO:0006282 // GO:0009411 // GO:0001501 // GO:0006511	DNA repair (GO:0006281);monoubiquitinated protein deubiquitination (GO:0035520);protein deubiquitination (GO:0016579);regulation of DNA repair (GO:0006282);response to UV (GO:0009411);skeletal system development (GO:0001501);ubiquitin-dependent protein catabolic process (GO:0006511);	cysteine-type endopeptidase activity (GO:0004197);thiol-dependent ubiquitin-specific protease activity (GO:0004843);thiol-dependent ubiquitinyl hydrolase activity (GO:0036459);	nucleoplasm (GO:0005654);nucleus (GO:0005634);	Autocatalytic cleavage;Complete proteome;DNA damage;DNA repair;Hydrolase;Nucleus;Phosphoprotein;Protease;Reference proteome;Thiol protease;Ubl conjugation;Ubl conjugation pathway.;	5.0	1.0	Q569C3	Ubiquitin carboxyl-terminal hydrolase 1	-1.54556258209349	DOWN
e_gw.216.90.1	NvERTx.4.64387,NvERTx.4.64388,NvERTx.4.64389	UDP-GlcNAc:betaGal beta-1,3-N-acetylglucosaminyltransferase 7	GO:0000139 // GO:0016021 // GO:0008378 // GO:0006486	protein glycosylation (GO:0006486);	galactosyltransferase activity (GO:0008378);	Golgi membrane (GO:0000139);integral component of membrane (GO:0016021);	Complete proteome;Glycoprotein;Glycosyltransferase;Golgi apparatus;Membrane;Reference proteome;Signal-anchor;Transferase;Transmembrane;Transmembrane helix.;	1.0	1.0	Q8NFL0	3-N-acetylglucosaminyltransferase 7,UDP-GlcNAc:betaGal beta-1	-1.11047059509816	DOWN
e_gw.220.3.1	NvERTx.4.173013,NvERTx.4.173014,NvERTx.4.189317,NvERTx.4.76286	Serine protease hepsin	GO:0016324 // GO:0009986 // GO:0005911 // GO:0005737 // GO:0005789 // GO:0070062 // GO:0016021 // GO:0005887 // GO:0043025 // GO:0005886 // GO:0015269 // GO:0008233 // GO:0004252 // GO:0070008 // GO:0008236 // GO:0034769 // GO:0042632 // GO:0090103 // GO:0050910 // GO:0060429 // GO:0010693 // GO:0043066 // GO:0050680 // GO:0010719 // GO:0097195 // GO:0043923 // GO:0030307 // GO:0010628 // GO:2000…	basement membrane disassembly (GO:0034769);cholesterol homeostasis (GO:0042632);cochlea morphogenesis (GO:0090103);detection of mechanical stimulus involved in sensory perception of sound (GO:0050910);epithelium development (GO:0060429);negative regulation of alkaline phosphatase activity (GO:0010693);negative regulation of apoptotic process (GO:0043066);negative regulation of epithelial cell pro…	calcium-activated potassium channel activity (GO:0015269);peptidase activity (GO:0008233);serine-type endopeptidase activity (GO:0004252);serine-type exopeptidase activity (GO:0070008);serine-type peptidase activity (GO:0008236);	apical plasma membrane (GO:0016324);cell surface (GO:0009986);cell-cell junction (GO:0005911);cytoplasm (GO:0005737);endoplasmic reticulum membrane (GO:0005789);extracellular exosome (GO:0070062);integral component of membrane (GO:0016021);integral component of plasma membrane (GO:0005887);neuronal cell body (GO:0043025);plasma membrane (GO:0005886);	Alternative splicing;Cell membrane;Complete proteome;Disulfide bond;Glycoprotein;Hydrolase;Membrane;Protease;Reference proteome;Secreted;Serine protease;Signal-anchor;Transmembrane;Transmembrane helix.;	2.0	6.0	No_Uniprotmatch,O46644	Chymotrypsin-like elastase family member 1,No_Description	-1.76110265937482	DOWN
e_gw.2464.1.1		Mitotic checkpoint serine/threonine-protein kinase BUB1 beta	GO:0000777 // GO:0000940 // GO:0000778 // GO:0005737 // GO:0005829 // GO:0000776 // GO:0048471 // GO:0005524 // GO:0004672 // GO:0004674 // GO:0006915 // GO:0051301 // GO:0051754 // GO:0007091 // GO:0007094 // GO:0071459 // GO:0034501	apoptotic process (GO:0006915);cell division (GO:0051301);meiotic sister chromatid cohesion, centromeric (GO:0051754);metaphase/anaphase transition of mitotic cell cycle (GO:0007091);mitotic spindle assembly checkpoint (GO:0007094);protein localization to chromosome, centromeric region (GO:0071459);protein localization to kinetochore (GO:0034501);	ATP binding (GO:0005524);protein kinase activity (GO:0004672);protein serine/threonine kinase activity (GO:0004674);	condensed chromosome kinetochore (GO:0000777);condensed chromosome outer kinetochore (GO:0000940);condensed nuclear chromosome kinetochore (GO:0000778);cytoplasm (GO:0005737);cytosol (GO:0005829);kinetochore (GO:0000776);perinuclear region of cytoplasm (GO:0048471);	Acetylation;Apoptosis;ATP-binding;Cell cycle;Cell division;Centromere;Chromosome;Complete proteome;Cytoplasm;Kinase;Kinetochore;Mitosis;Nucleotide-binding;Nucleus;Phosphoprotein;Reference proteome;Serine/threonine-protein kinase;Transferase;Tumor suppressor;Ubl conjugation.;					-3.21546330350784	DOWN
e_gw.247.16.1	NvERTx.4.215441,NvERTx.4.95519,NvERTx.4.95522,NvERTx.4.95526,NvERTx.4.95527	Zinc finger MYND domain-containing protein 11	GO:0005694 // GO:0005654 // GO:0005634 // GO:0003682 // GO:0003690 // GO:0042393 // GO:0035064 // GO:0000977 // GO:0003714 // GO:0008270 // GO:0016569 // GO:2001237 // GO:0043124 // GO:0046329 // GO:0000122 // GO:0034243 // GO:0006351	covalent chromatin modification (GO:0016569);negative regulation of extrinsic apoptotic signaling pathway (GO:2001237);negative regulation of I-kappaB kinase/NF-kappaB signaling (GO:0043124);negative regulation of JNK cascade (GO:0046329);negative regulation of transcription from RNA polymerase II promoter (GO:0000122);regulation of transcription elongation from RNA polymerase II promoter (GO:003…	chromatin binding (GO:0003682);double-stranded DNA binding (GO:0003690);histone binding (GO:0042393);methylated histone binding (GO:0035064);RNA polymerase II regulatory region sequence-specific DNA binding (GO:0000977);transcription corepressor activity (GO:0003714);zinc ion binding (GO:0008270);	chromosome (GO:0005694);nucleoplasm (GO:0005654);nucleus (GO:0005634);	3D-structure;Bromodomain;Chromatin regulator;Chromosome;Complete proteome;DNA-binding;Isopeptide bond;Metal-binding;Nucleus;Phosphoprotein;Reference proteome;Repressor;Transcription;Transcription regulation;Tumor suppressor;Ubl conjugation;Zinc;Zinc-finger.;	6.0	5.0	No_Uniprotmatch,Q8R5C8,Q9ULU4	No_Description,Protein kinase C-binding protein 1,Zinc finger MYND domain-containing protein 11	-1.01450108693348	DOWN
e_gw.247.42.1	NvERTx.4.61500,NvERTx.4.61501,NvERTx.4.61502	Glutaredoxin	GO:0005737 // GO:0009055 // GO:0015035 // GO:0045454	cell redox homeostasis (GO:0045454);	electron carrier activity (GO:0009055);protein disulfide oxidoreductase activity (GO:0015035);	cytoplasm (GO:0005737);	Complete proteome;Cytoplasm;Disulfide bond;Electron transport;Redox-active center;Reference proteome;Transport.;	7.0	1.0	No_Uniprotmatch,Q9HU55	Glutaredoxin,No_Description	-1.1825230430500702	DOWN
e_gw.248.4.1	NvERTx.4.77035,NvERTx.4.77037,NvERTx.4.77038,NvERTx.4.77040,NvERTx.4.77044	Homeobox protein MOX-2	GO:0005737 // GO:0016607 // GO:0005634 // GO:0000978 // GO:0000980 // GO:0043565 // GO:0003700 // GO:0001077 // GO:0001205 // GO:0001525 // GO:0008015 // GO:0060173 // GO:0007275 // GO:0090051 // GO:0070997 // GO:0060021 // GO:0045944 // GO:0007519 // GO:0061053 // GO:0001757	angiogenesis (GO:0001525);blood circulation (GO:0008015);limb development (GO:0060173);multicellular organism development (GO:0007275);negative regulation of cell migration involved in sprouting angiogenesis (GO:0090051);neuron death (GO:0070997);palate development (GO:0060021);positive regulation of transcription from RNA polymerase II promoter (GO:0045944);skeletal muscle tissue development (GO…	RNA polymerase II core promoter proximal region sequence-specific DNA binding (GO:0000978);RNA polymerase II distal enhancer sequence-specific DNA binding (GO:0000980);sequence-specific DNA binding (GO:0043565);transcription factor activity, sequence-specific DNA binding (GO:0003700);transcriptional activator activity, RNA polymerase II core promoter proximal region sequence-specific binding (GO:…	cytoplasm (GO:0005737);nuclear speck (GO:0016607);nucleus (GO:0005634);	Activator;Complete proteome;Developmental protein;DNA-binding;Homeobox;Nucleus;Polymorphism;Reference proteome;Transcription;Transcription regulation.;	1.0	7.0	F1Q4R9,No_Uniprotmatch	Homeobox protein MOX-1 {ECO:0000250|UniProtKB:P50221},No_Description	-3.66261001030094	DOWN
e_gw.248.49.1	NvERTx.4.103780	Homeobox protein MOX-1	GO:0005737 // GO:0005634 // GO:0001046 // GO:0043565 // GO:0003700 // GO:0001077 // GO:0060218 // GO:0045944 // GO:0061056 // GO:0061053	hematopoietic stem cell differentiation (GO:0060218);positive regulation of transcription from RNA polymerase II promoter (GO:0045944);sclerotome development (GO:0061056);somite development (GO:0061053);	core promoter sequence-specific DNA binding (GO:0001046);sequence-specific DNA binding (GO:0043565);transcription factor activity, sequence-specific DNA binding (GO:0003700);transcriptional activator activity, RNA polymerase II core promoter proximal region sequence-specific binding (GO:0001077);	cytoplasm (GO:0005737);nucleus (GO:0005634);	Activator;Complete proteome;Cytoplasm;Developmental protein;DNA-binding;Homeobox;Nucleus;Reference proteome;Repressor;Transcription;Transcription regulation.;	1.0	8.0	A1YGA4	Homeobox protein MOX-1	-5.16490017168052	DOWN
e_gw.248.6.1	NvERTx.4.77036	Homeobox protein MOX-1 {ECO:0000250|UniProtKB:P50221}	GO:0005737 // GO:0005634 // GO:0003682 // GO:0001046 // GO:0043565 // GO:0003700 // GO:0001077 // GO:0048066 // GO:0060218 // GO:0030097 // GO:0055001 // GO:0045944 // GO:0061056 // GO:0061053	developmental pigmentation (GO:0048066);hematopoietic stem cell differentiation (GO:0060218);hemopoiesis (GO:0030097);muscle cell development (GO:0055001);positive regulation of transcription from RNA polymerase II promoter (GO:0045944);sclerotome development (GO:0061056);somite development (GO:0061053);	chromatin binding (GO:0003682);core promoter sequence-specific DNA binding (GO:0001046);sequence-specific DNA binding (GO:0043565);transcription factor activity, sequence-specific DNA binding (GO:0003700);transcriptional activator activity, RNA polymerase II core promoter proximal region sequence-specific binding (GO:0001077);	cytoplasm (GO:0005737);nucleus (GO:0005634);	Activator;Alternative splicing;Complete proteome;Cytoplasm;Developmental protein;DNA-binding;Homeobox;Nucleus;Reference proteome;Repressor;Transcription;Transcription regulation.;	5.0	8.0	F1Q4R9	Homeobox protein MOX-1 {ECO:0000250|UniProtKB:P50221}	-1.46402186732133	DOWN
e_gw.248.7.1	NvERTx.4.77032,NvERTx.4.77033,NvERTx.4.77039,NvERTx.4.77043	Homeobox protein MOX-1 {ECO:0000250|UniProtKB:P50221}	GO:0005737 // GO:0005634 // GO:0003682 // GO:0001046 // GO:0043565 // GO:0003700 // GO:0001077 // GO:0048066 // GO:0060218 // GO:0030097 // GO:0055001 // GO:0045944 // GO:0061056 // GO:0061053	developmental pigmentation (GO:0048066);hematopoietic stem cell differentiation (GO:0060218);hemopoiesis (GO:0030097);muscle cell development (GO:0055001);positive regulation of transcription from RNA polymerase II promoter (GO:0045944);sclerotome development (GO:0061056);somite development (GO:0061053);	chromatin binding (GO:0003682);core promoter sequence-specific DNA binding (GO:0001046);sequence-specific DNA binding (GO:0043565);transcription factor activity, sequence-specific DNA binding (GO:0003700);transcriptional activator activity, RNA polymerase II core promoter proximal region sequence-specific binding (GO:0001077);	cytoplasm (GO:0005737);nucleus (GO:0005634);	Activator;Alternative splicing;Complete proteome;Cytoplasm;Developmental protein;DNA-binding;Homeobox;Nucleus;Reference proteome;Repressor;Transcription;Transcription regulation.;	5.0	7.0	F1Q4R9,No_Uniprotmatch,P50222	Homeobox protein MOX-1 {ECO:0000250|UniProtKB:P50221},Homeobox protein MOX-2,No_Description	-2.7575898437774504	DOWN
e_gw.27.82.1	NvERTx.4.16199,NvERTx.4.229319,NvERTx.4.233009,NvERTx.4.67607	Acetylserotonin O-methyltransferase	GO:0017096 // GO:0030187	melatonin biosynthetic process (GO:0030187);	acetylserotonin O-methyltransferase activity (GO:0017096);	No_GOCC	Complete proteome;Melatonin biosynthesis;Methyltransferase;Reference proteome;S-adenosyl-L-methionine;Transferase.;	7.0	4.0	Q92056	Acetylserotonin O-methyltransferase	-1.17034134793363	DOWN
e_gw.270.94.1	NvERTx.4.220399	Homeobox protein ceh-9	GO:0005634 // GO:0043565 // GO:0007275 // GO:0006355	multicellular organism development (GO:0007275);regulation of transcription, DNA-templated (GO:0006355);	sequence-specific DNA binding (GO:0043565);	nucleus (GO:0005634);	Complete proteome;Developmental protein;DNA-binding;Homeobox;Nucleus;Reference proteome.;	5.0		No_Uniprotmatch	No_Description	-3.8592336709902297	DOWN
e_gw.28.3.1	NvERTx.4.132141,NvERTx.4.233401	Protein Wnt-7b	GO:0009986 // GO:0005788 // GO:0005615 // GO:0005578 // GO:1902379 // GO:0005109 // GO:0048018 // GO:0060033 // GO:0001525 // GO:1902262 // GO:0060070 // GO:0045165 // GO:0021846 // GO:0044237 // GO:0022009 // GO:0036516 // GO:0060710 // GO:0060560 // GO:0048568 // GO:0060669 // GO:0016332 // GO:0021871 // GO:0042592 // GO:0001701 // GO:0072061 // GO:0060482 // GO:0030324 // GO:0060428 // GO:0060…	anatomical structure regression (GO:0060033);angiogenesis (GO:0001525);apoptotic process involved in blood vessel morphogenesis (GO:1902262);canonical Wnt signaling pathway (GO:0060070);cell fate commitment (GO:0045165);cell proliferation in forebrain (GO:0021846);cellular metabolic process (GO:0044237);central nervous system vasculogenesis (GO:0022009);chemoattraction of dopaminergic neuron axon…	chemoattractant activity involved in axon guidance (GO:1902379);frizzled binding (GO:0005109);receptor agonist activity (GO:0048018);	cell surface (GO:0009986);endoplasmic reticulum lumen (GO:0005788);extracellular space (GO:0005615);proteinaceous extracellular matrix (GO:0005578);	Complete proteome;Developmental protein;Disulfide bond;Extracellular matrix;Glycoprotein;Lipoprotein;Reference proteome;Secreted;Signal;Wnt signaling pathway.;	1.0	4.0	P28047,P31283	Protein Wnt-2b-B,Protein Wnt-7b	-2.45189313635694	DOWN
e_gw.29.155.1	NvERTx.4.117835	Interferon regulatory factor 1	GO:0005737 // GO:0000790 // GO:0000978 // GO:0001077 // GO:0006915 // GO:0043374 // GO:0007050 // GO:0035458 // GO:0071260 // GO:0051607 // GO:0060333 // GO:0008285 // GO:0045590 // GO:0045892 // GO:0032728 // GO:0045084 // GO:2000564 // GO:0034124	apoptotic process (GO:0006915);CD8-positive, alpha-beta T cell differentiation (GO:0043374);cell cycle arrest (GO:0007050);cellular response to interferon-beta (GO:0035458);cellular response to mechanical stimulus (GO:0071260);defense response to virus (GO:0051607);interferon-gamma-mediated signaling pathway (GO:0060333);negative regulation of cell proliferation (GO:0008285);negative regulation o…	RNA polymerase II core promoter proximal region sequence-specific DNA binding (GO:0000978);transcriptional activator activity, RNA polymerase II core promoter proximal region sequence-specific binding (GO:0001077);	cytoplasm (GO:0005737);nuclear chromatin (GO:0000790);	Activator;Complete proteome;DNA-binding;Isopeptide bond;Nucleus;Reference proteome;Transcription;Transcription regulation;Ubl conjugation.;	9.0	7.0	P14316	Interferon regulatory factor 2	-1.04953203414297	DOWN
e_gw.3.695.1	NvERTx.4.206556,NvERTx.4.31311	Homeobox protein MSH-B	GO:0005634 // GO:0043565 // GO:0009953 // GO:0048703 // GO:0031101 // GO:0043049 // GO:0043523 // GO:0006355	dorsal/ventral pattern formation (GO:0009953);embryonic viscerocranium morphogenesis (GO:0048703);fin regeneration (GO:0031101);otic placode formation (GO:0043049);regulation of neuron apoptotic process (GO:0043523);regulation of transcription, DNA-templated (GO:0006355);	sequence-specific DNA binding (GO:0043565);	nucleus (GO:0005634);	Complete proteome;Developmental protein;DNA-binding;Homeobox;Nucleus;Reference proteome.;	5.0	8.0	P15857,Q2VL80	Homeobox protein H17,Homeobox protein MSX-1	-1.66123840832187	DOWN
e_gw.308.28.1	NvERTx.4.100038,NvERTx.4.100039,NvERTx.4.100046,NvERTx.4.100047,NvERTx.4.100048,NvERTx.4.100049,NvERTx.4.100051	Lymphoid enhancer-binding factor 1	GO:1990907 // GO:0005737 // GO:0005654 // GO:0005634 // GO:0032993 // GO:0005667 // GO:0070016 // GO:0008013 // GO:0070742 // GO:0003682 // GO:0043027 // GO:0003677 // GO:0008301 // GO:0035326 // GO:0030284 // GO:0030331 // GO:0045295 // GO:0042393 // GO:0042826 // GO:0000978 // GO:0000977 // GO:0043565 // GO:0003705 // GO:0003700 // GO:0008134 // GO:0044212 // GO:0001077 // GO:0001228 // GO:0046…	alpha-beta T cell differentiation (GO:0046632);anatomical structure regression (GO:0060033);apoptotic process involved in blood vessel morphogenesis (GO:1902262);apoptotic process involved in morphogenesis (GO:0060561);B cell proliferation (GO:0042100);beta-catenin-TCF complex assembly (GO:1904837);BMP signaling pathway (GO:0030509);branching involved in blood vessel morphogenesis (GO:0001569);ca…	armadillo repeat domain binding (GO:0070016);beta-catenin binding (GO:0008013);C2H2 zinc finger domain binding (GO:0070742);chromatin binding (GO:0003682);cysteine-type endopeptidase inhibitor activity involved in apoptotic process (GO:0043027);DNA binding (GO:0003677);DNA binding, bending (GO:0008301);enhancer binding (GO:0035326);estrogen receptor activity (GO:0030284);estrogen receptor binding…	beta-catenin-TCF complex (GO:1990907);cytoplasm (GO:0005737);nucleoplasm (GO:0005654);nucleus (GO:0005634);protein-DNA complex (GO:0032993);transcription factor complex (GO:0005667);	Activator;Alternative promoter usage;Alternative splicing;Complete proteome;Direct protein sequencing;DNA-binding;Isopeptide bond;Nucleus;Phosphoprotein;Polymorphism;Reference proteome;Transcription;Transcription regulation;Ubl conjugation;Wnt signaling pathway.;	6.0	1.0	No_Uniprotmatch,P91943,Q8IMA8	isoform J, isoforms A/H/I/S,No_Description,Protein pangolin	-1.3789439590903705	DOWN
e_gw.319.6.1	NvERTx.4.157893	Exportin-4	GO:0005737 // GO:0005829 // GO:0005643 // GO:0005654 // GO:0005049 // GO:0008536 // GO:0046827 // GO:0006611	positive regulation of protein export from nucleus (GO:0046827);protein export from nucleus (GO:0006611);	nuclear export signal receptor activity (GO:0005049);Ran GTPase binding (GO:0008536);	cytoplasm (GO:0005737);cytosol (GO:0005829);nuclear pore (GO:0005643);nucleoplasm (GO:0005654);	3D-structure;Complete proteome;Cytoplasm;Nucleus;Phosphoprotein;Protein transport;Reference proteome;Transport.;			No_Uniprotmatch	No_Description	-1.22520974043091	DOWN
e_gw.32.58.1	NvERTx.4.165999,NvERTx.4.166000,NvERTx.4.166001,NvERTx.4.166002,NvERTx.4.166004,NvERTx.4.166005,NvERTx.4.166006,NvERTx.4.22265,NvERTx.4.22266	Histone-arginine methyltransferase CARM1	GO:0005737 // GO:0005829 // GO:0005654 // GO:0005634 // GO:0090575 // GO:0008013 // GO:0042054 // GO:0035642 // GO:0008469 // GO:0030374 // GO:0070577 // GO:0042803 // GO:0008276 // GO:0016274 // GO:0035242 // GO:0001105 // GO:0003713 // GO:0044212 // GO:0007568 // GO:0006977 // GO:0060350 // GO:0034971 // GO:0034970 // GO:0016571 // GO:0030520 // GO:2000171 // GO:0032091 // GO:0008284 // GO:0045…	aging (GO:0007568);DNA damage response, signal transduction by p53 class mediator resulting in cell cycle arrest (GO:0006977);endochondral bone morphogenesis (GO:0060350);histone H3-R17 methylation (GO:0034971);histone H3-R2 methylation (GO:0034970);histone methylation (GO:0016571);intracellular estrogen receptor signaling pathway (GO:0030520);negative regulation of dendrite development (GO:20001…	beta-catenin binding (GO:0008013);histone methyltransferase activity (GO:0042054);histone methyltransferase activity (H3-R17 specific) (GO:0035642);histone-arginine N-methyltransferase activity (GO:0008469);ligand-dependent nuclear receptor transcription coactivator activity (GO:0030374);lysine-acetylated histone binding (GO:0070577);protein homodimerization activity (GO:0042803);protein methyltr…	cytoplasm (GO:0005737);cytosol (GO:0005829);nucleoplasm (GO:0005654);nucleus (GO:0005634);RNA polymerase II transcription factor complex (GO:0090575);	3D-structure;Acetylation;Alternative splicing;Chromatin regulator;Complete proteome;Cytoplasm;Host-virus interaction;Methylation;Methyltransferase;Nucleus;Phosphoprotein;Reference proteome;S-adenosyl-L-methionine;Transcription;Transcription regulation;Transferase.;	6.0	7.0	B0W3L6,No_Uniprotmatch,Q4AE70,Q5XK84,Q9WVG6	Histone-arginine methyltransferase CARM1,Histone-arginine methyltransferase CARMER {ECO:0000250|UniProtKB:Q7Q2B7},No_Description	-1.47568914377761	DOWN
e_gw.330.9.1		Solute carrier family 28 member 3	GO:0005789 // GO:0005887 // GO:0005886 // GO:0005415 // GO:0015390 // GO:0015389 // GO:0015864	pyrimidine nucleoside transport (GO:0015864);	nucleoside (GO:0005415);purine-specific nucleoside (GO:0015390);pyrimidine- and adenine-specific (GO:0015389);	endoplasmic reticulum membrane (GO:0005789);integral component of plasma membrane (GO:0005887);plasma membrane (GO:0005886);	Alternative splicing;Cell membrane;Complete proteome;Endoplasmic reticulum;Membrane;Polymorphism;Reference proteome;Transmembrane;Transmembrane helix.;					-1.65457763870161	DOWN
e_gw.34.103.1	NvERTx.4.165517,NvERTx.4.165520	Lactadherin	GO:0002080 // GO:0005576 // GO:0001525 // GO:0007155 // GO:0007338	angiogenesis (GO:0001525);cell adhesion (GO:0007155);single fertilization (GO:0007338);	No_GOMF	acrosomal membrane (GO:0002080);extracellular region (GO:0005576);	Angiogenesis;Cell adhesion;Complete proteome;Cytoplasmic vesicle;Direct protein sequencing;Disulfide bond;EGF-like domain;Fertilization;Glycoprotein;Membrane;Reference proteome;Repeat;Secreted.;	7.0	6.0	P79385	Lactadherin	-1.16480988278735	DOWN
e_gw.34.106.1	NvERTx.4.64644	Suppressor of cytokine signaling 2	GO:0005737 // GO:0005829 // GO:0005131 // GO:0005159 // GO:0008269 // GO:0004860 // GO:0005070 // GO:0032870 // GO:0019221 // GO:0060396 // GO:0007259 // GO:0007595 // GO:0060749 // GO:0043066 // GO:0046627 // GO:0046426 // GO:0040015 // GO:0006469 // GO:0045666 // GO:0043687 // GO:0016567 // GO:0001558 // GO:0009966 // GO:0032355	cellular response to hormone stimulus (GO:0032870);cytokine-mediated signaling pathway (GO:0019221);growth hormone receptor signaling pathway (GO:0060396);JAK-STAT cascade (GO:0007259);lactation (GO:0007595);mammary gland alveolus development (GO:0060749);negative regulation of apoptotic process (GO:0043066);negative regulation of insulin receptor signaling pathway (GO:0046627);negative regulatio…	growth hormone receptor binding (GO:0005131);insulin-like growth factor receptor binding (GO:0005159);JAK pathway signal transduction adaptor activity (GO:0008269);protein kinase inhibitor activity (GO:0004860);SH3/SH2 adaptor activity (GO:0005070);	cytoplasm (GO:0005737);cytosol (GO:0005829);	3D-structure;Complete proteome;Growth regulation;Phosphoprotein;Polymorphism;Reference proteome;SH2 domain;Signal transduction inhibitor;Ubl conjugation pathway.;	9.0	2.0	O14508	Suppressor of cytokine signaling 2	-1.2741559672282	DOWN
e_gw.342.16.1		No_Description	No_GO	No_GOCC	No_GOBP	No_GOMF	No_keywords					-1.83737929215234	DOWN
e_gw.35.278.1	NvERTx.4.145920,NvERTx.4.145923,NvERTx.4.25072	Peroxinectin A	GO:0005576 // GO:0020037 // GO:0004601 // GO:0042744 // GO:0006955 // GO:0006979	hydrogen peroxide catabolic process (GO:0042744);immune response (GO:0006955);response to oxidative stress (GO:0006979);	heme binding (GO:0020037);peroxidase activity (GO:0004601);	extracellular region (GO:0005576);	Complete proteome;Glycoprotein;Hydrogen peroxide;Oxidoreductase;Peroxidase;Reference proteome;Secreted;Signal.;	7.0	3.0	No_Uniprotmatch,P23219,Q6TMK4	No_Description,Peroxinectin A,Prostaglandin G/H synthase 1	-2.23912631558842	DOWN
e_gw.35.98.1	NvERTx.4.19899,NvERTx.4.19900,NvERTx.4.19901,NvERTx.4.227944	Protein FAM124A	No_GOcodes	No_GOBP	No_GOMF	No_GOCC	Alternative splicing;Complete proteome;Polymorphism;Reference proteome.;	1.0	6.0	No_Uniprotmatch,Q5RA50	No_Description,Protein FAM124A	-2.19695838981413	DOWN
e_gw.37.231.1	NvERTx.4.190901	Microfibril-associated glycoprotein 4	GO:0071953 // GO:0070062 // GO:0031012 // GO:0005576 // GO:0001527 // GO:0005578 // GO:0007155 // GO:0071493 // GO:0048251 // GO:0010712 // GO:0097435 // GO:0009650	cell adhesion (GO:0007155);cellular response to UV-B (GO:0071493);elastic fiber assembly (GO:0048251);regulation of collagen metabolic process (GO:0010712);supramolecular fiber organization (GO:0097435);UV protection (GO:0009650);	No_GOMF	elastic fiber (GO:0071953);extracellular exosome (GO:0070062);extracellular matrix (GO:0031012);extracellular region (GO:0005576);microfibril (GO:0001527);proteinaceous extracellular matrix (GO:0005578);	Alternative splicing;Calcium;Cell adhesion;Complete proteome;Direct protein sequencing;Extracellular matrix;Glycoprotein;Polymorphism;Reference proteome;Secreted;Signal.;	7.0	4.0	P55083	Microfibril-associated glycoprotein 4	-2.6181174140064702	DOWN
[truncated: 220 more rows]
