# Supplementary material for: Whole body regeneration deploys a rewired embryonic gene regulatory network logic
Source: Nat Commun. 2025 Dec 11;17:503. doi: 10.1038/s41467-025-67196-4 (PMC12804838; doi:10.1038/s41467-025-67196-4)
Supplement: Supplementary file 3 — Supplementary Data 1-26 [file 41467_2025_67196_MOESM3_ESM.zip › Supplemental Data/Supplementary Data 18 - Down regulated DEGs 3 pathways.xlsx]

## Sheet: Feuille 1
JGI	Common	overlap_U0126_ZVAD	overlap_U0126_ICRT14	overlap_ZVAD_ICRT14	unique_U0126	unique_ZVAD	unique_ICRT14	NvERTx_ID	Mfuzz_R_Clust	Mfuzz_E_Clust	Uniprot_ID	Uniprot_Description
e_gw.130.45.1	1.0	0.0	0.0	0.0	0.0	0.0	0.0	NvERTx.4.196151,NvERTx.4.196152,NvERTx.4.232337	9.0	8.0	No_Uniprotmatch,Q6DCG4	Ammonium transporter Rh type B-B,No_Description
e_gw.140.6.1	1.0	0.0	0.0	0.0	0.0	0.0	0.0	NvERTx.4.190841,NvERTx.4.190844,NvERTx.4.190845,NvERTx.4.190846,NvERTx.4.190848,NvERTx.4.190849,NvERTx.4.22582,NvERTx.4.22583,NvERTx.4.96721,NvERTx.4.96724	3.0	2.0	O15439,P26362,Q7DM58,Q9NSE7,U4UD07_DENPD	ABC transporter C family member 4,Cystic fibrosis transmembrane conductance regulator,Multidrug resistance-associated protein 4,Putative ATP-binding cassette sub-family C member 13,Uncharacterized protein {ECO:0000313|EMBL:ERL90208.1}
e_gw.7.279.1	1.0	0.0	0.0	0.0	0.0	0.0	0.0	NvERTx.4.193271,NvERTx.4.193272	7.0	6.0	A0A0L8GJJ2_OCTBM,Q7TN88	Polycystic kidney disease protein 1-like 2,Uncharacterized protein {ECO:0000313|EMBL:KOF76695.1}
estExt_fgenesh1_pg.C_420045	1.0	0.0	0.0	0.0	0.0	0.0	0.0	NvERTx.4.126030,NvERTx.4.126033,NvERTx.4.126034,NvERTx.4.195475,NvERTx.4.195476,NvERTx.4.195479,NvERTx.4.213100	5.0	7.0	A0A015JTR6_9GLOM,No_Uniprotmatch,Q9NSU2,T2M7S4_HYDVU	No_Description,Three-prime repair exonuclease 1,Uncharacterized protein C20orf152 {ECO:0000313|EMBL:CDG67980.1},Uncharacterized protein {ECO:0000313|EMBL:EXX58459.1}
fgsh_est.C_scaffold_58000012	1.0	0.0	0.0	0.0	0.0	0.0	0.0	NvERTx.4.150789,NvERTx.4.150790,NvERTx.4.150791	4.0	1.0	Q80UA9,Q9Y5U4	Insulin-induced gene 2 protein
e_gw.1415.1.1	0.0	1.0	0.0	0.0	0.0	0.0	0.0	NvERTx.4.156863,NvERTx.4.156869,NvERTx.4.156870,NvERTx.4.156871,NvERTx.4.179867	8.0	5.0	No_Uniprotmatch	No_Description
e_gw.505.1.1	0.0	1.0	0.0	0.0	0.0	0.0	0.0	NvERTx.4.161726,NvERTx.4.161727,NvERTx.4.91727	9.0	3.0	Q8N2E2,Q90953	Versican core protein,von Willebrand factor D and EGF domain-containing protein
e_gw.54.159.1	0.0	1.0	0.0	0.0	0.0	0.0	0.0
fgenesh1_pg.scaffold_154000027	0.0	1.0	0.0	0.0	0.0	0.0	0.0	NvERTx.4.70187,NvERTx.4.70188	9.0	8.0	No_Uniprotmatch,O57422	Melanopsin-B,No_Description
fgenesh1_pg.scaffold_1557000001	0.0	1.0	0.0	0.0	0.0	0.0	0.0
fgenesh1_pg.scaffold_585000004	0.0	1.0	0.0	0.0	0.0	0.0	0.0	NvERTx.4.194936,NvERTx.4.223352	9.0	1.0	No_Uniprotmatch,Q86XT4	E3 ubiquitin-protein ligase TRIM50,No_Description
fgenesh1_pg.scaffold_73000005	0.0	1.0	0.0	0.0	0.0	0.0	0.0	NvERTx.4.105634	4.0	4.0	Q6PF45	Vesicular inhibitory amino acid transporter
fgenesh1_pg.scaffold_9000007	0.0	1.0	0.0	0.0	0.0	0.0	0.0	NvERTx.4.156624,NvERTx.4.156625,NvERTx.4.156642	2.0	6.0	O00339	Matrilin-2
e_gw.130.46.1	0.0	0.0	1.0	0.0	0.0	0.0	0.0	NvERTx.4.196150,NvERTx.4.8234	9.0	8.0	No_Uniprotmatch,Q69D47	Ammonium transporter Rh type B,No_Description
e_gw.177.42.1	0.0	0.0	1.0	0.0	0.0	0.0	0.0	NvERTx.4.62650,NvERTx.4.62651	5.0	8.0	Q6DJQ6	Zinc finger protein ZIC 3 {ECO:0000250|UniProtKB:O57311}
e_gw.1807.2.1	0.0	0.0	1.0	0.0	0.0	0.0	0.0
e_gw.270.94.1	0.0	0.0	1.0	0.0	0.0	0.0	0.0	NvERTx.4.220399	5.0		No_Uniprotmatch	No_Description
e_gw.29.155.1	0.0	0.0	1.0	0.0	0.0	0.0	0.0	NvERTx.4.117835	9.0	7.0	P14316	Interferon regulatory factor 2
e_gw.34.106.1	0.0	0.0	1.0	0.0	0.0	0.0	0.0	NvERTx.4.64644	9.0	2.0	O14508	Suppressor of cytokine signaling 2
e_gw.45.83.1	0.0	0.0	1.0	0.0	0.0	0.0	0.0	NvERTx.4.222965,NvERTx.4.63820	1.0	8.0	P35713,P40646	Transcription factor SOX-18,Transcription factor SOX-7
e_gw.9.75.1	0.0	0.0	1.0	0.0	0.0	0.0	0.0	NvERTx.4.4927,NvERTx.4.73849	2.0	6.0	No_Uniprotmatch,Q8BG58	No_Description,Transmembrane prolyl 4-hydroxylase
estExt_GenewiseH_1.C_140352	0.0	0.0	1.0	0.0	0.0	0.0	0.0	NvERTx.4.207331,NvERTx.4.222481,NvERTx.4.75072,NvERTx.4.75073	5.0	5.0	A5PJK1,No_Uniprotmatch,Q08BG1,Q6ZT21	No_Description,Transmembrane protein with metallophosphoesterase domain
estExt_fgenesh1_pg.C_1340051	0.0	0.0	1.0	0.0	0.0	0.0	0.0	NvERTx.4.107986,NvERTx.4.107988,NvERTx.4.107994,NvERTx.4.201358,NvERTx.4.201360,NvERTx.4.201361	9.0	1.0	C3YWA3_BRAFL,No_Uniprotmatch	No_Description,Putative uncharacterized protein {ECO:0000313|EMBL:EEN55432.1}
estExt_fgenesh1_pg.C_2180011	0.0	0.0	1.0	0.0	0.0	0.0	0.0	NvERTx.4.60358,NvERTx.4.60359	3.0	3.0	No_Uniprotmatch,P27921	No_Description,Transcription factor jun-D
estExt_fgenesh1_pg.C_400086	0.0	0.0	1.0	0.0	0.0	0.0	0.0	NvERTx.4.52538,NvERTx.4.52539,NvERTx.4.52540,NvERTx.4.52541,NvERTx.4.52542,NvERTx.4.52543,NvERTx.4.52544,NvERTx.4.52546	9.0	3.0	No_Uniprotmatch	No_Description
estExt_gwp.C_10237	0.0	0.0	1.0	0.0	0.0	0.0	0.0	NvERTx.4.153525,NvERTx.4.153526,NvERTx.4.198889,NvERTx.4.198891,NvERTx.4.198893,NvERTx.4.198894,NvERTx.4.198897,NvERTx.4.198901,NvERTx.4.198907	6.0	5.0	B5DFC9,No_Uniprotmatch,P01133,P14543,Q61554,Q9JJZ5	Epidermal growth factor-like protein 6,Fibrillin-1,Nidogen-1,Nidogen-2,No_Description,Pro-epidermal growth factor
fgenesh1_pg.scaffold_119000033	0.0	0.0	1.0	0.0	0.0	0.0	0.0	NvERTx.4.91637,NvERTx.4.91638,NvERTx.4.91639	5.0	6.0	P00374	Dihydrofolate reductase
fgenesh1_pg.scaffold_119000075	0.0	0.0	1.0	0.0	0.0	0.0	0.0	NvERTx.4.57432,NvERTx.4.57433,NvERTx.4.65864,NvERTx.4.65865	8.0	7.0	No_Uniprotmatch,Q0AKB3	Chaperone protein DnaJ {ECO:0000255|HAMAP-Rule:MF_01152},No_Description
fgenesh1_pg.scaffold_224000012	0.0	0.0	1.0	0.0	0.0	0.0	0.0	NvERTx.4.180360,NvERTx.4.213276	5.0	6.0	No_Uniprotmatch,Q5BL44	No_Description,Sodium-dependent phosphate transporter 1
fgenesh1_pg.scaffold_30000069	0.0	0.0	1.0	0.0	0.0	0.0	0.0	NvERTx.4.13442,NvERTx.4.22090,NvERTx.4.45259			No_Uniprotmatch	No_Description
fgenesh1_pg.scaffold_75000090	0.0	0.0	1.0	0.0	0.0	0.0	0.0	NvERTx.4.230216,NvERTx.4.38717,NvERTx.4.94587,NvERTx.4.94589	9.0	6.0	A8C9L8_MONCP,No_Uniprotmatch	Beta gamma crystallin isoform 8 {ECO:0000313|EMBL:ABV24983.1},No_Description
gw.1.495.1	0.0	0.0	1.0	0.0	0.0	0.0	0.0	NvERTx.4.198895,NvERTx.4.66950	4.0	5.0	No_Uniprotmatch,P35555	Fibrillin-1,No_Description
gw.648.5.1	0.0	0.0	1.0	0.0	0.0	0.0	0.0	NvERTx.4.198906	9.0	5.0	P01133	Pro-epidermal growth factor
e_gw.125.6.1	0.0	0.0	0.0	1.0	0.0	0.0	0.0	NvERTx.4.104064,NvERTx.4.104065,NvERTx.4.104067,NvERTx.4.218844,NvERTx.4.54632,NvERTx.4.54633	3.0	1.0	No_Uniprotmatch,Q8WXI4,Q9DBK0	Acyl-coenzyme A thioesterase 11,Acyl-coenzyme A thioesterase 12,No_Description
e_gw.271.57.1	0.0	0.0	0.0	1.0	0.0	0.0	0.0	NvERTx.4.200699			No_Uniprotmatch	No_Description
e_gw.3335.2.1	0.0	0.0	0.0	1.0	0.0	0.0	0.0	NvERTx.4.178981,NvERTx.4.95610,NvERTx.4.95611	9.0	3.0	No_Uniprotmatch,O93295	Ectonucleoside triphosphate diphosphohydrolase 8,No_Description
e_gw.57.159.1	0.0	0.0	0.0	1.0	0.0	0.0	0.0	NvERTx.4.140792	2.0	1.0	Q58A42	Protein DD3-3
e_gw.645.15.1	0.0	0.0	0.0	1.0	0.0	0.0	0.0
e_gw.74.63.1	0.0	0.0	0.0	1.0	0.0	0.0	0.0	NvERTx.4.211853,NvERTx.4.66172	5.0	2.0	No_Uniprotmatch,Q0IH72	mitochondrial,No_Description,Nuclease EXOG
estExt_GenewiseH_1.C_4980012	0.0	0.0	0.0	1.0	0.0	0.0	0.0	NvERTx.4.54771,NvERTx.4.54772,NvERTx.4.54773,NvERTx.4.54774,NvERTx.4.67589,NvERTx.4.67591	2.0	8.0	No_Uniprotmatch,Q24799	Myophilin,No_Description
estExt_fgenesh1_pg.C_1640051	0.0	0.0	0.0	1.0	0.0	0.0	0.0	NvERTx.4.83299,NvERTx.4.83303		5.0	No_Uniprotmatch	No_Description
estExt_fgenesh1_pg.C_170044	0.0	0.0	0.0	1.0	0.0	0.0	0.0	NvERTx.4.168571,NvERTx.4.168572,NvERTx.4.168573,NvERTx.4.168574,NvERTx.4.72534,NvERTx.4.72548	2.0	1.0	No_Uniprotmatch,Q98902	Neural cell adhesion molecule L1,No_Description
estExt_fgenesh1_pg.C_3190009	0.0	0.0	0.0	1.0	0.0	0.0	0.0	NvERTx.4.200700,NvERTx.4.200702,NvERTx.4.200703,NvERTx.4.213797,NvERTx.4.216910,NvERTx.4.30068,NvERTx.4.36523,NvERTx.4.36524,NvERTx.4.42118,NvERTx.4.42119	2.0	1.0	No_Uniprotmatch,O43854,P70490,Q593B6,Q62935	Coagulation factor V,EGF-like repeat and discoidin I-like domain-containing protein 3,Lactadherin,No_Description,von Willebrand factor
estExt_fgenesh1_pg.C_370081	0.0	0.0	0.0	1.0	0.0	0.0	0.0	NvERTx.4.168436,NvERTx.4.168437,NvERTx.4.168441,NvERTx.4.168443	4.0	8.0	No_Uniprotmatch,O34355	No_Description,Putative amidohydrolase YtcJ
estExt_fgenesh1_pg.C_40172	0.0	0.0	0.0	1.0	0.0	0.0	0.0	NvERTx.4.12188,NvERTx.4.80788,NvERTx.4.80789	5.0	3.0	A0A0M3IIJ8_ASCLU,No_Uniprotmatch	No_Description,Uncharacterized protein {ECO:0000313|WBParaSite:ALUE_0001837901-mRNA-1}
estExt_fgenesh1_pg.C_440008	0.0	0.0	0.0	1.0	0.0	0.0	0.0	NvERTx.4.233647,NvERTx.4.55602,NvERTx.4.79013	3.0	7.0	No_Uniprotmatch,Q8CBH5	Major facilitator superfamily domain-containing protein 6,No_Description
estExt_fgenesh1_pg.C_5360001	0.0	0.0	0.0	1.0	0.0	0.0	0.0
estExt_gwp.C_40200	0.0	0.0	0.0	1.0	0.0	0.0	0.0	NvERTx.4.129506,NvERTx.4.129507,NvERTx.4.129508,NvERTx.4.129509,NvERTx.4.129510,NvERTx.4.129520,NvERTx.4.129523,NvERTx.4.129524,NvERTx.4.129525,NvERTx.4.129526,NvERTx.4.129527,NvERTx.4.129529,NvERTx.4.129530,NvERTx.4.129531	5.0	3.0	No_Uniprotmatch,P54145	No_Description,Putative ammonium transporter 1
fgenesh1_pg.scaffold_15017000001	0.0	0.0	0.0	1.0	0.0	0.0	0.0	NvERTx.4.197711	3.0	2.0	No_Uniprotmatch	No_Description
fgenesh1_pg.scaffold_19000026	0.0	0.0	0.0	1.0	0.0	0.0	0.0	NvERTx.4.41228		5.0	P25291	Pancreatic secretory granule membrane major glycoprotein GP2
fgenesh1_pg.scaffold_29000119	0.0	0.0	0.0	1.0	0.0	0.0	0.0	NvERTx.4.173763,NvERTx.4.173764,NvERTx.4.194939	1.0	3.0	No_Uniprotmatch	No_Description
fgenesh1_pg.scaffold_31000130	0.0	0.0	0.0	1.0	0.0	0.0	0.0	NvERTx.4.61793,NvERTx.4.61794,NvERTx.4.61795,NvERTx.4.61796,NvERTx.4.61797		1.0	A0A0T0MNF0_9CELL,No_Uniprotmatch	No_Description,Uncharacterized protein {ECO:0000313|EMBL:KQT02500.1}
fgenesh1_pg.scaffold_331000005	0.0	0.0	0.0	1.0	0.0	0.0	0.0	NvERTx.4.173080,NvERTx.4.173081,NvERTx.4.173082,NvERTx.4.173083	9.0	6.0	No_Uniprotmatch	No_Description
fgenesh1_pg.scaffold_338000021	0.0	0.0	0.0	1.0	0.0	0.0	0.0	NvERTx.4.155323,NvERTx.4.155324,NvERTx.4.155340,NvERTx.4.172501,NvERTx.4.172502,NvERTx.4.172503,NvERTx.4.172505,NvERTx.4.172506,NvERTx.4.172507,NvERTx.4.172508,NvERTx.4.172510,NvERTx.4.172511,NvERTx.4.172513,NvERTx.4.172514,NvERTx.4.220037,NvERTx.4.230711,NvERTx.4.64383,NvERTx.4.91849	9.0	2.0	A0A0F5YCB1_9CYAN,No_Uniprotmatch,Q6NVD0,Q80T14,Q86XX4	Extracellular matrix protein FRAS1,FRAS1-related extracellular matrix protein 2,No_Description,Uncharacterized protein {ECO:0000313|EMBL:KKD35875.1}
fgenesh1_pg.scaffold_358000009	0.0	0.0	0.0	1.0	0.0	0.0	0.0	NvERTx.4.170814	5.0	8.0	No_Uniprotmatch	No_Description
fgenesh1_pg.scaffold_52000066	0.0	0.0	0.0	1.0	0.0	0.0	0.0	NvERTx.4.150340,NvERTx.4.150341,NvERTx.4.150342	3.0	5.0	Q9CZR2	N-acetylated-alpha-linked acidic dipeptidase 2
fgenesh1_pg.scaffold_9000005	0.0	0.0	0.0	1.0	0.0	0.0	0.0	NvERTx.4.55432		1.0	O00339	Matrilin-2
fgsh_est.C_scaffold_194000001	0.0	0.0	0.0	1.0	0.0	0.0	0.0	NvERTx.4.188451,NvERTx.4.188454,NvERTx.4.190166,NvERTx.4.190167,NvERTx.4.190168,NvERTx.4.190169,NvERTx.4.190172,NvERTx.4.190173,NvERTx.4.190175	2.0	8.0	C0HK24,No_Uniprotmatch	L-rhamnose-binding lectin ELEL-1 {ECO:0000303|PubMed:25881955},No_Description
gw.1166.2.1	0.0	0.0	0.0	1.0	0.0	0.0	0.0	NvERTx.4.60551,NvERTx.4.60552,NvERTx.4.67682,NvERTx.4.67688,NvERTx.4.67693,NvERTx.4.67694,NvERTx.4.67700,NvERTx.4.67702,NvERTx.4.67703,NvERTx.4.67705,NvERTx.4.67706,NvERTx.4.67708	2.0	5.0	A0A0P6AKB0_9CRUS,A0A1J4MAW8_ACIBA,E9DK74_COCPS	No_description,Putative uncharacterized protein {ECO:0000313|EMBL:EFW13179.1},Uncharacterized protein {ECO:0000313|EMBL:JAM62088.1}
gw.3056.1.1	0.0	0.0	0.0	1.0	0.0	0.0	0.0
gw.891.3.1	0.0	0.0	0.0	1.0	0.0	0.0	0.0	NvERTx.4.143104,NvERTx.4.143114,NvERTx.4.143115,NvERTx.4.143117,NvERTx.4.143118,NvERTx.4.143119,NvERTx.4.143120,NvERTx.4.143121,NvERTx.4.143122,NvERTx.4.26785,NvERTx.4.80559,NvERTx.4.80560	3.0	7.0	K7H1L8_CAEJA,No_Uniprotmatch	No_Description,Uncharacterized protein {ECO:0000313|EnsemblMetazoa:CJA09144c}
e_gw.10.256.1	0.0	0.0	0.0	0.0	1.0	0.0	0.0	NvERTx.4.164603	5.0	7.0	C3YWU0	Alpha-L-fucosidase
e_gw.10031.3.1	0.0	0.0	0.0	0.0	1.0	0.0	0.0	NvERTx.4.213432	5.0	7.0	No_Uniprotmatch	No_Description
e_gw.101.180.1	0.0	0.0	0.0	0.0	1.0	0.0	0.0	NvERTx.4.62834,NvERTx.4.62835	2.0	3.0	C3ZM53_BRAFL,P18503	Putative uncharacterized protein {ECO:0000313|EMBL:EEN46309.1},Short-chain collagen C4
e_gw.126.118.1	0.0	0.0	0.0	0.0	1.0	0.0	0.0	NvERTx.4.113082,NvERTx.4.113093,NvERTx.4.113094	2.0	6.0	No_Uniprotmatch,P04323,W4YB60_STRPU	No_Description,Retrovirus-related Pol polyprotein from transposon 17.6,Uncharacterized protein {ECO:0000313|EnsemblMetazoa:SPU_012984-tr}
e_gw.13.128.1	0.0	0.0	0.0	0.0	1.0	0.0	0.0	NvERTx.4.210340			No_Uniprotmatch	No_Description
e_gw.134.98.1	0.0	0.0	0.0	0.0	1.0	0.0	0.0	NvERTx.4.106196,NvERTx.4.106197,NvERTx.4.106198,NvERTx.4.106199,NvERTx.4.180854,NvERTx.4.180855,NvERTx.4.180867,NvERTx.4.214763	6.0	4.0	No_Uniprotmatch,O77656,P50281	Collagenase 3,Matrix metalloproteinase-14,No_Description
e_gw.159.76.1	0.0	0.0	0.0	0.0	1.0	0.0	0.0
e_gw.16.284.1	0.0	0.0	0.0	0.0	1.0	0.0	0.0	NvERTx.4.154774,NvERTx.4.154776,NvERTx.4.154778,NvERTx.4.154779	3.0	1.0	A6H603,Q149M9	NACHT domain- and WD repeat-containing protein 1
e_gw.164.35.1	0.0	0.0	0.0	0.0	1.0	0.0	0.0	NvERTx.4.223242,NvERTx.4.67906	7.0	8.0	A1XQY1,No_Uniprotmatch	Neurexin-3b,No_Description
e_gw.17.273.1	0.0	0.0	0.0	0.0	1.0	0.0	0.0	NvERTx.4.107793	6.0	6.0	Q9UI42	Carboxypeptidase A4
e_gw.17.396.1	0.0	0.0	0.0	0.0	1.0	0.0	0.0	NvERTx.4.48926		4.0	No_Uniprotmatch	No_Description
e_gw.171.16.1	0.0	0.0	0.0	0.0	1.0	0.0	0.0	NvERTx.4.148995	1.0	7.0	Q8VCK5	Kelch-like protein 20
e_gw.177.55.1	0.0	0.0	0.0	0.0	1.0	0.0	0.0	NvERTx.4.233953,NvERTx.4.62646,NvERTx.4.62647,NvERTx.4.62648,NvERTx.4.62653	2.0	8.0	No_Uniprotmatch,Q8JJC0	No_Description,Zinc finger protein ZIC 1
e_gw.183.51.1	0.0	0.0	0.0	0.0	1.0	0.0	0.0	NvERTx.4.122455,NvERTx.4.122459,NvERTx.4.122461,NvERTx.4.122463,NvERTx.4.122464,NvERTx.4.122465,NvERTx.4.122466,NvERTx.4.122468,NvERTx.4.122469,NvERTx.4.122470	1.0	4.0	A0A0A8K7M8_ACRDI,No_Uniprotmatch,Q91994,Q9PVM0	Homeobox protein OTX1 B,Homeobox protein otx5-A,No_Description,Orthodenticle homeobox C protein {ECO:0000313|EMBL:BAQ19102.1}
e_gw.19.31.1	0.0	0.0	0.0	0.0	1.0	0.0	0.0	NvERTx.4.124773,NvERTx.4.124774,NvERTx.4.124775,NvERTx.4.124776,NvERTx.4.189397,NvERTx.4.189398,NvERTx.4.209338	6.0	7.0	No_Uniprotmatch,Q6P988,Q9VUX3	No_Description,Palmitoleoyl-protein carboxylesterase NOTUM {ECO:0000305}
e_gw.19.61.1	0.0	0.0	0.0	0.0	1.0	0.0	0.0	NvERTx.4.229217	7.0	8.0	Q9EPZ6	T-box transcription factor TBX18
e_gw.2.120.1	0.0	0.0	0.0	0.0	1.0	0.0	0.0	NvERTx.4.167220,NvERTx.4.167221,NvERTx.4.167222,NvERTx.4.167223,NvERTx.4.167224,NvERTx.4.167225,NvERTx.4.167226,NvERTx.4.233367	5.0	8.0	No_Uniprotmatch,Q6NUT3	Major facilitator superfamily domain-containing protein 12,No_Description
e_gw.2.410.1	0.0	0.0	0.0	0.0	1.0	0.0	0.0	NvERTx.4.107115,NvERTx.4.202099,NvERTx.4.37495,NvERTx.4.37496	6.0	6.0	A0A1A7ZKL5_NOTFU,No_Uniprotmatch,P0CT39	No_Description,Transposon Tf2-6 polyprotein,Uncharacterized protein {ECO:0000313|EMBL:SBP42841.1}
e_gw.2.564.1	0.0	0.0	0.0	0.0	1.0	0.0	0.0	NvERTx.4.156593,NvERTx.4.156594,NvERTx.4.156595,NvERTx.4.216767	1.0	4.0	No_Uniprotmatch,Q566X8	Diencephalon/mesencephalon homeobox protein 1-B,No_Description
e_gw.205.1.1	0.0	0.0	0.0	0.0	1.0	0.0	0.0	NvERTx.4.216743,NvERTx.4.6665	1.0	8.0	Q64731	Forkhead box protein L1
e_gw.2053.3.1	0.0	0.0	0.0	0.0	1.0	0.0	0.0
e_gw.2071.5.1	0.0	0.0	0.0	0.0	1.0	0.0	0.0
e_gw.21.305.1	0.0	0.0	0.0	0.0	1.0	0.0	0.0	NvERTx.4.36798			Q90Y54	Protein jagged-1b
e_gw.214.124.1	0.0	0.0	0.0	0.0	1.0	0.0	0.0	NvERTx.4.120685	5.0	1.0	Q569C3	Ubiquitin carboxyl-terminal hydrolase 1
e_gw.216.90.1	0.0	0.0	0.0	0.0	1.0	0.0	0.0	NvERTx.4.64387,NvERTx.4.64388,NvERTx.4.64389	1.0	1.0	Q8NFL0	3-N-acetylglucosaminyltransferase 7,UDP-GlcNAc:betaGal beta-1
e_gw.220.3.1	0.0	0.0	0.0	0.0	1.0	0.0	0.0	NvERTx.4.173013,NvERTx.4.173014,NvERTx.4.189317,NvERTx.4.76286	2.0	6.0	No_Uniprotmatch,O46644	Chymotrypsin-like elastase family member 1,No_Description
e_gw.2464.1.1	0.0	0.0	0.0	0.0	1.0	0.0	0.0
e_gw.247.16.1	0.0	0.0	0.0	0.0	1.0	0.0	0.0	NvERTx.4.215441,NvERTx.4.95519,NvERTx.4.95522,NvERTx.4.95526,NvERTx.4.95527	6.0	5.0	No_Uniprotmatch,Q8R5C8,Q9ULU4	No_Description,Protein kinase C-binding protein 1,Zinc finger MYND domain-containing protein 11
e_gw.247.42.1	0.0	0.0	0.0	0.0	1.0	0.0	0.0	NvERTx.4.61500,NvERTx.4.61501,NvERTx.4.61502	7.0	1.0	No_Uniprotmatch,Q9HU55	Glutaredoxin,No_Description
e_gw.248.4.1	0.0	0.0	0.0	0.0	1.0	0.0	0.0	NvERTx.4.77035,NvERTx.4.77037,NvERTx.4.77038,NvERTx.4.77040,NvERTx.4.77044	1.0	7.0	F1Q4R9,No_Uniprotmatch	Homeobox protein MOX-1 {ECO:0000250|UniProtKB:P50221},No_Description
e_gw.248.49.1	0.0	0.0	0.0	0.0	1.0	0.0	0.0	NvERTx.4.103780	1.0	8.0	A1YGA4	Homeobox protein MOX-1
e_gw.248.6.1	0.0	0.0	0.0	0.0	1.0	0.0	0.0	NvERTx.4.77036	5.0	8.0	F1Q4R9	Homeobox protein MOX-1 {ECO:0000250|UniProtKB:P50221}
e_gw.248.7.1	0.0	0.0	0.0	0.0	1.0	0.0	0.0	NvERTx.4.77032,NvERTx.4.77033,NvERTx.4.77039,NvERTx.4.77043	5.0	7.0	F1Q4R9,No_Uniprotmatch,P50222	Homeobox protein MOX-1 {ECO:0000250|UniProtKB:P50221},Homeobox protein MOX-2,No_Description
e_gw.27.82.1	0.0	0.0	0.0	0.0	1.0	0.0	0.0	NvERTx.4.16199,NvERTx.4.229319,NvERTx.4.233009,NvERTx.4.67607	7.0	4.0	Q92056	Acetylserotonin O-methyltransferase
e_gw.28.3.1	0.0	0.0	0.0	0.0	1.0	0.0	0.0	NvERTx.4.132141,NvERTx.4.233401	1.0	4.0	P28047,P31283	Protein Wnt-2b-B,Protein Wnt-7b
e_gw.3.695.1	0.0	0.0	0.0	0.0	1.0	0.0	0.0	NvERTx.4.206556,NvERTx.4.31311	5.0	8.0	P15857,Q2VL80	Homeobox protein H17,Homeobox protein MSX-1
e_gw.308.28.1	0.0	0.0	0.0	0.0	1.0	0.0	0.0	NvERTx.4.100038,NvERTx.4.100039,NvERTx.4.100046,NvERTx.4.100047,NvERTx.4.100048,NvERTx.4.100049,NvERTx.4.100051	6.0	1.0	No_Uniprotmatch,P91943,Q8IMA8	isoform J, isoforms A/H/I/S,No_Description,Protein pangolin
e_gw.319.6.1	0.0	0.0	0.0	0.0	1.0	0.0	0.0	NvERTx.4.157893			No_Uniprotmatch	No_Description
e_gw.32.58.1	0.0	0.0	0.0	0.0	1.0	0.0	0.0	NvERTx.4.165999,NvERTx.4.166000,NvERTx.4.166001,NvERTx.4.166002,NvERTx.4.166004,NvERTx.4.166005,NvERTx.4.166006,NvERTx.4.22265,NvERTx.4.22266	6.0	7.0	B0W3L6,No_Uniprotmatch,Q4AE70,Q5XK84,Q9WVG6	Histone-arginine methyltransferase CARM1,Histone-arginine methyltransferase CARMER {ECO:0000250|UniProtKB:Q7Q2B7},No_Description
e_gw.330.9.1	0.0	0.0	0.0	0.0	1.0	0.0	0.0
e_gw.34.103.1	0.0	0.0	0.0	0.0	1.0	0.0	0.0	NvERTx.4.165517,NvERTx.4.165520	7.0	6.0	P79385	Lactadherin
e_gw.342.16.1	0.0	0.0	0.0	0.0	1.0	0.0	0.0
e_gw.35.278.1	0.0	0.0	0.0	0.0	1.0	0.0	0.0	NvERTx.4.145920,NvERTx.4.145923,NvERTx.4.25072	7.0	3.0	No_Uniprotmatch,P23219,Q6TMK4	No_Description,Peroxinectin A,Prostaglandin G/H synthase 1
e_gw.35.98.1	0.0	0.0	0.0	0.0	1.0	0.0	0.0	NvERTx.4.19899,NvERTx.4.19900,NvERTx.4.19901,NvERTx.4.227944	1.0	6.0	No_Uniprotmatch,Q5RA50	No_Description,Protein FAM124A
e_gw.37.231.1	0.0	0.0	0.0	0.0	1.0	0.0	0.0	NvERTx.4.190901	7.0	4.0	P55083	Microfibril-associated glycoprotein 4
e_gw.40.112.1	0.0	0.0	0.0	0.0	1.0	0.0	0.0	NvERTx.4.173015,NvERTx.4.76285	4.0	6.0	No_Uniprotmatch	No_Description
e_gw.414.17.1	0.0	0.0	0.0	0.0	1.0	0.0	0.0	NvERTx.4.36087		7.0	No_Uniprotmatch	No_Description
e_gw.4190.1.1	0.0	0.0	0.0	0.0	1.0	0.0	0.0	NvERTx.4.153749,NvERTx.4.153750	1.0	5.0	No_Uniprotmatch,Q4V8C8	No_Description,Parafibromin
e_gw.51.152.1	0.0	0.0	0.0	0.0	1.0	0.0	0.0	NvERTx.4.166958,NvERTx.4.166959	9.0	6.0	M4AQR6_XIPMA	Uncharacterized protein {ECO:0000313|Ensembl:ENSXMAP00000016811}
e_gw.52.22.1	0.0	0.0	0.0	0.0	1.0	0.0	0.0	NvERTx.4.173446,NvERTx.4.173447,NvERTx.4.173449,NvERTx.4.173450,NvERTx.4.211002,NvERTx.4.217580,NvERTx.4.224797,NvERTx.4.227186	1.0	6.0	No_Uniprotmatch,O95428,Q868Z9,Q8TE59,Q9P2N4	A disintegrin and metalloproteinase with thrombospondin motifs 19,A disintegrin and metalloproteinase with thrombospondin motifs 9,No_Description,Papilin
e_gw.524.1.1	0.0	0.0	0.0	0.0	1.0	0.0	0.0	NvERTx.4.10665,NvERTx.4.193195,NvERTx.4.193196,NvERTx.4.193199,NvERTx.4.193201,NvERTx.4.193202,NvERTx.4.193203,NvERTx.4.193204,NvERTx.4.193205,NvERTx.4.193206,NvERTx.4.79441	6.0	8.0	A0A131Y4N2_IXORI,A0A146QU71_FUNHE,A0A146T8P4_FUNHE,A0A146TBB2_FUNHE,A0A146TPH2_FUNHE,A0A1S3K189_LINUN	ECO:0000313|RefSeq:XP_013416154.1},Gag-pol fusion polyprotein {ECO:0000313|EMBL:JAQ59802.1},Gag-pol fusion polyprotein {ECO:0000313|EMBL:JAQ89229.1},Gag-pol fusion polyprotein {ECO:0000313|EMBL:JAQ94710.1},Pao retrotransposon peptidase domain-containing protein {ECO:0000313|EMBL:JAQ90155.1},Putative tick transposon {ECO:0000313|EMBL:JAP73340.1},uncharacterized protein LOC106177802 {ECO:0000313|Re…
e_gw.526.3.1	0.0	0.0	0.0	0.0	1.0	0.0	0.0	NvERTx.4.210388,NvERTx.4.55381	9.0	6.0	No_Uniprotmatch,Q2YDN1	G protein-coupled receptor 161,No_Description
e_gw.57.73.1	0.0	0.0	0.0	0.0	1.0	0.0	0.0	NvERTx.4.12745,NvERTx.4.217190,NvERTx.4.91760	7.0	8.0	Q8IN35,Q9EQD2	Neuropeptide FF receptor 2,Neuropeptide SIFamide receptor {ECO:0000303|PubMed:16378592}
e_gw.597.6.1	0.0	0.0	0.0	0.0	1.0	0.0	0.0	NvERTx.4.201362,NvERTx.4.201364,NvERTx.4.201366	9.0	6.0	No_Uniprotmatch,Q460N5	No_Description,Poly [ADP-ribose] polymerase 14
e_gw.6.245.1	0.0	0.0	0.0	0.0	1.0	0.0	0.0	NvERTx.4.225303,NvERTx.4.225829	5.0	3.0	P28362,P35993	Homeobox protein MSX-2,Homeobox protein XHOX-7.1'
e_gw.60.108.1	0.0	0.0	0.0	0.0	1.0	0.0	0.0
e_gw.60.18.1	0.0	0.0	0.0	0.0	1.0	0.0	0.0	NvERTx.4.14466,NvERTx.4.161562,NvERTx.4.161569,NvERTx.4.161572,NvERTx.4.161575,NvERTx.4.161579,NvERTx.4.217241,NvERTx.4.224108,NvERTx.4.229571	6.0	1.0	No_Uniprotmatch,P58397,Q8TE59	A disintegrin and metalloproteinase with thrombospondin motifs 12,A disintegrin and metalloproteinase with thrombospondin motifs 19,No_Description
e_gw.60.83.1	0.0	0.0	0.0	0.0	1.0	0.0	0.0	NvERTx.4.161561,NvERTx.4.161571,NvERTx.4.161577,NvERTx.4.220920	6.0	2.0	P59509,Q8N6G6	A disintegrin and metalloproteinase with thrombospondin motifs 19,ADAMTS-like protein 1
e_gw.62.167.1	0.0	0.0	0.0	0.0	1.0	0.0	0.0	NvERTx.4.132295	7.0	5.0	Q58DM4	DNA oxidative demethylase ALKBH2
e_gw.63.34.1	0.0	0.0	0.0	0.0	1.0	0.0	0.0	NvERTx.4.204501,NvERTx.4.204503,NvERTx.4.97288,NvERTx.4.97289,NvERTx.4.97290	7.0	4.0	Q3UQ28,Q9VZZ4,Q9WVM6	Peroxidasin,Peroxidasin homolog,Tolloid-like protein 2
e_gw.63.57.1	0.0	0.0	0.0	0.0	1.0	0.0	0.0	NvERTx.4.143016,NvERTx.4.143017,NvERTx.4.143018,NvERTx.4.143019,NvERTx.4.143020	2.0	8.0	Q96K75	Zinc finger protein 514
e_gw.65.130.1	0.0	0.0	0.0	0.0	1.0	0.0	0.0	NvERTx.4.216435,NvERTx.4.227053,NvERTx.4.65753,NvERTx.4.65755	5.0	5.0	No_Uniprotmatch,Q6UB98,Q9BQI6	Ankyrin repeat domain-containing protein 12,No_Description,SMC5-SMC6 complex localization factor protein 1 {ECO:0000312|HGNC:HGNC:25408}
e_gw.685.8.1	0.0	0.0	0.0	0.0	1.0	0.0	0.0	NvERTx.4.206143,NvERTx.4.51571	4.0	3.0	No_Uniprotmatch,O60462	Neuropilin-2,No_Description
e_gw.69.96.1	0.0	0.0	0.0	0.0	1.0	0.0	0.0	NvERTx.4.136226,NvERTx.4.136227,NvERTx.4.136228	9.0	7.0	No_Uniprotmatch,R0LR97_ANAPL	No_Description,RNA-binding protein 43 {ECO:0000313|EMBL:EOB08249.1}
e_gw.7432.2.1	0.0	0.0	0.0	0.0	1.0	0.0	0.0
e_gw.7681.1.1	0.0	0.0	0.0	0.0	1.0	0.0	0.0	NvERTx.4.222729	3.0	8.0	Q17RW2	Collagen alpha-1(XXIV) chain
e_gw.8.108.1	0.0	0.0	0.0	0.0	1.0	0.0	0.0	NvERTx.4.210164,NvERTx.4.75039,NvERTx.4.75040	4.0	8.0	Q98982,Q9EQD2,Q9GZQ6	Neuropeptide FF receptor 1,Neuropeptide FF receptor 2,Substance-P receptor
e_gw.83.175.1	0.0	0.0	0.0	0.0	1.0	0.0	0.0
e_gw.85.18.1	0.0	0.0	0.0	0.0	1.0	0.0	0.0	NvERTx.4.15060,NvERTx.4.208540,NvERTx.4.210134,NvERTx.4.213625,NvERTx.4.215267,NvERTx.4.217148,NvERTx.4.219708,NvERTx.4.220656,NvERTx.4.233156,NvERTx.4.78703,NvERTx.4.78708	5.0	6.0	No_Uniprotmatch,Q5SZK8,Q6NVD0,Q9GV77	Extracellular matrix protein 3,FRAS1-related extracellular matrix protein 2,No_Description
e_gw.90.166.1	0.0	0.0	0.0	0.0	1.0	0.0	0.0
estExt_GenewiseH_1.C_1440015	0.0	0.0	0.0	0.0	1.0	0.0	0.0	NvERTx.4.223327,NvERTx.4.75135	8.0	5.0	No_Uniprotmatch,P63018	Heat shock cognate 71 kDa protein,No_Description
estExt_GenewiseH_1.C_1670082	0.0	0.0	0.0	0.0	1.0	0.0	0.0	NvERTx.4.146606,NvERTx.4.146623,NvERTx.4.146624,NvERTx.4.146625,NvERTx.4.146626,NvERTx.4.146627,NvERTx.4.146628,NvERTx.4.146629,NvERTx.4.146630,NvERTx.4.146631,NvERTx.4.146632,NvERTx.4.146633,NvERTx.4.173831,NvERTx.4.28769	6.0	7.0	N/A,No_Uniprotmatch,Q5R9Z5,Q66H39,Q8K268,Q9NUQ8,R7VA76_CAPTE	ECO:0000313|EnsemblMetazoa:CapteP185569},ATP-binding cassette sub-family F member 3,N/A,No_Description,Uncharacterized protein {ECO:0000313|EMBL:ELU12625.1
estExt_GenewiseH_1.C_230398	0.0	0.0	0.0	0.0	1.0	0.0	0.0	NvERTx.4.103880,NvERTx.4.143296,NvERTx.4.143297,NvERTx.4.149474	7.0	1.0	No_Uniprotmatch,Q5F3J5	No_Description,Proteasome activator complex subunit 3
estExt_GenewiseH_1.C_340142	0.0	0.0	0.0	0.0	1.0	0.0	0.0	NvERTx.4.116634,NvERTx.4.116635,NvERTx.4.116636,NvERTx.4.116637,NvERTx.4.116638,NvERTx.4.116639,NvERTx.4.116640,NvERTx.4.116641,NvERTx.4.116642,NvERTx.4.116643,NvERTx.4.116645,NvERTx.4.228527,NvERTx.4.93777	1.0	5.0	No_Uniprotmatch,O35625,O70240,Q9PTP2	Axin-1,Axin-2,Axin-related protein,No_Description
estExt_GenewiseH_1.C_4370010	0.0	0.0	0.0	0.0	1.0	0.0	0.0	NvERTx.4.70060,NvERTx.4.70061	6.0	7.0	No_Uniprotmatch,P43028	Growth/differentiation factor 6,No_Description
estExt_GenewiseH_1.C_4440001	0.0	0.0	0.0	0.0	1.0	0.0	0.0	NvERTx.4.48248,NvERTx.4.48249,NvERTx.4.48250	1.0	4.0	P49338	Protein Wnt-4
estExt_GenewiseH_1.C_650059	0.0	0.0	0.0	0.0	1.0	0.0	0.0	NvERTx.4.78838,NvERTx.4.78839,NvERTx.4.78840,NvERTx.4.78841	7.0	5.0	No_Uniprotmatch,P43487	No_Description,Ran-specific GTPase-activating protein
estExt_GenewiseH_1.C_990063	0.0	0.0	0.0	0.0	1.0	0.0	0.0	NvERTx.4.228252,NvERTx.4.35039	7.0	7.0	Q99853	Forkhead box protein B1
estExt_fgenesh1_kg.C_1180003	0.0	0.0	0.0	0.0	1.0	0.0	0.0	NvERTx.4.183957,NvERTx.4.183959,NvERTx.4.183960,NvERTx.4.183961,NvERTx.4.183962,NvERTx.4.183963	6.0	1.0	No_Uniprotmatch,Q5ZKP7,Q6DG32	No_Description,Solute carrier family 25 member 36,Solute carrier family 25 member 36-A
estExt_fgenesh1_kg.C_3170004	0.0	0.0	0.0	0.0	1.0	0.0	0.0	NvERTx.4.222532,NvERTx.4.68556,NvERTx.4.68557,NvERTx.4.68558,NvERTx.4.68559,NvERTx.4.68560,NvERTx.4.68561	6.0	4.0	No_Uniprotmatch,Q13951	Core-binding factor subunit beta,No_Description
estExt_fgenesh1_kg.C_35160001	0.0	0.0	0.0	0.0	1.0	0.0	0.0	NvERTx.4.95296,NvERTx.4.95297	5.0	5.0	P35061	Histone H2A
estExt_fgenesh1_pg.C_10285	0.0	0.0	0.0	0.0	1.0	0.0	0.0	NvERTx.4.120236,NvERTx.4.120237,NvERTx.4.120238,NvERTx.4.185925,NvERTx.4.185927,NvERTx.4.219556	2.0	7.0	A0A147AT59_FUNHE,No_Uniprotmatch	putative {ECO:0000313|EMBL:JAR81611.1},No_Description,Plectin
estExt_fgenesh1_pg.C_1070058	0.0	0.0	0.0	0.0	1.0	0.0	0.0	NvERTx.4.83508,NvERTx.4.83509	8.0	4.0	No_Uniprotmatch	No_Description
estExt_fgenesh1_pg.C_1200026	0.0	0.0	0.0	0.0	1.0	0.0	0.0	NvERTx.4.11610,NvERTx.4.77571,NvERTx.4.77572,NvERTx.4.77573,NvERTx.4.77574	7.0	5.0	A0LJ16,B2T4N1,No_Uniprotmatch,Q13YI8	No_Description,Phosphonoacetaldehyde hydrolase {ECO:0000255|HAMAP-Rule:MF_01375},Phosphonoacetaldehyde hydrolase-like protein
estExt_fgenesh1_pg.C_120042	0.0	0.0	0.0	0.0	1.0	0.0	0.0	NvERTx.4.135314,NvERTx.4.51309	6.0	4.0	No_Uniprotmatch	No_Description
estExt_fgenesh1_pg.C_120107	0.0	0.0	0.0	0.0	1.0	0.0	0.0	NvERTx.4.44955,NvERTx.4.94370,NvERTx.4.94371,NvERTx.4.94372,NvERTx.4.94373,NvERTx.4.94374,NvERTx.4.94375,NvERTx.4.94376,NvERTx.4.94377,NvERTx.4.94378	3.0	3.0	No_Uniprotmatch	No_Description
estExt_fgenesh1_pg.C_1380012	0.0	0.0	0.0	0.0	1.0	0.0	0.0	NvERTx.4.5784,NvERTx.4.92049	8.0	1.0	No_Uniprotmatch,Q99LE6	ATP-binding cassette sub-family F member 2,No_Description
estExt_fgenesh1_pg.C_1480041	0.0	0.0	0.0	0.0	1.0	0.0	0.0	NvERTx.4.87071,NvERTx.4.87072	8.0	2.0	Q9UBJ2	ATP-binding cassette sub-family D member 2
estExt_fgenesh1_pg.C_160051	0.0	0.0	0.0	0.0	1.0	0.0	0.0	NvERTx.4.215640,NvERTx.4.65107,NvERTx.4.65108	8.0	3.0	No_Uniprotmatch,O73682	No_Description,Vascular endothelial growth factor A-A
estExt_fgenesh1_pg.C_170035	0.0	0.0	0.0	0.0	1.0	0.0	0.0	NvERTx.4.116697,NvERTx.4.116698,NvERTx.4.116699,NvERTx.4.116700,NvERTx.4.136428,NvERTx.4.136431,NvERTx.4.162794,NvERTx.4.162796,NvERTx.4.162799,NvERTx.4.202094,NvERTx.4.202096,NvERTx.4.202097,NvERTx.4.202098,NvERTx.4.202101,NvERTx.4.202102,NvERTx.4.202103,NvERTx.4.76529,NvERTx.4.76530,NvERTx.4.76531,NvERTx.4.76532,NvERTx.4.76533,NvERTx.4.76534	7.0	4.0	No_Uniprotmatch	No_Description
estExt_fgenesh1_pg.C_170075	0.0	0.0	0.0	0.0	1.0	0.0	0.0	NvERTx.4.158434,NvERTx.4.158436,NvERTx.4.158437,NvERTx.4.158438,NvERTx.4.158439,NvERTx.4.158440,NvERTx.4.158441,NvERTx.4.158442,NvERTx.4.158450	6.0	8.0	No_Uniprotmatch,O88783,Q0V8S9,Q28107	Coagulation factor V,Contactin-associated protein-like 5,No_Description
estExt_fgenesh1_pg.C_1900015	0.0	0.0	0.0	0.0	1.0	0.0	0.0	NvERTx.4.130137,NvERTx.4.130138,NvERTx.4.130139,NvERTx.4.130140,NvERTx.4.130141,NvERTx.4.130152,NvERTx.4.130153,NvERTx.4.130156,NvERTx.4.21746,NvERTx.4.232909	8.0	7.0	N/A,No_Uniprotmatch,Q92667	mitochondrial,A-kinase anchor protein 1,N/A,No_Description
estExt_fgenesh1_pg.C_190079	0.0	0.0	0.0	0.0	1.0	0.0	0.0	NvERTx.4.156839,NvERTx.4.156840,NvERTx.4.156841,NvERTx.4.156842,NvERTx.4.156843,NvERTx.4.156844,NvERTx.4.172412,NvERTx.4.224672,NvERTx.4.3403	6.0	1.0	N/A,No_Uniprotmatch,Q6PEI7	CTP synthase 1 {ECO:0000305},N/A,No_Description
estExt_fgenesh1_pg.C_1950029	0.0	0.0	0.0	0.0	1.0	0.0	0.0	NvERTx.4.169581,NvERTx.4.169582,NvERTx.4.68490	8.0	7.0	C3ZBW7_BRAFL,No_Uniprotmatch	No_Description,Putative uncharacterized protein {ECO:0000313|EMBL:EEN50354.1}
estExt_fgenesh1_pg.C_200150	0.0	0.0	0.0	0.0	1.0	0.0	0.0	NvERTx.4.141750,NvERTx.4.141751,NvERTx.4.203400,NvERTx.4.204831,NvERTx.4.204836	4.0	4.0	A0A1S3IVF6_LINUN,No_Uniprotmatch,Q8IV36	No_Description,P2X purinoceptor 7-like {ECO:0000313|RefSeq:XP_013401529.1},Protein HID1
estExt_fgenesh1_pg.C_2180012	0.0	0.0	0.0	0.0	1.0	0.0	0.0	NvERTx.4.155242	8.0	2.0	No_Uniprotmatch	No_Description
estExt_fgenesh1_pg.C_2180013	0.0	0.0	0.0	0.0	1.0	0.0	0.0	NvERTx.4.155241,NvERTx.4.155243,NvERTx.4.155244,NvERTx.4.155245,NvERTx.4.155246,NvERTx.4.155247,NvERTx.4.155248,NvERTx.4.18013	5.0	2.0	No_Uniprotmatch,Q3U481,Q6NUT3	Major facilitator superfamily domain-containing protein 12,No_Description
estExt_fgenesh1_pg.C_230054	0.0	0.0	0.0	0.0	1.0	0.0	0.0	NvERTx.4.72500,NvERTx.4.72501,NvERTx.4.72502,NvERTx.4.72503	6.0	4.0	C3ZVW4_BRAFL	Putative uncharacterized protein {ECO:0000313|EMBL:EEN43325.1}
estExt_fgenesh1_pg.C_2360021	0.0	0.0	0.0	0.0	1.0	0.0	0.0	NvERTx.4.191263	7.0	7.0	No_Uniprotmatch	No_Description
estExt_fgenesh1_pg.C_240067	0.0	0.0	0.0	0.0	1.0	0.0	0.0	NvERTx.4.149621,NvERTx.4.149625,NvERTx.4.149626,NvERTx.4.59159,NvERTx.4.59164,NvERTx.4.83505	8.0	4.0	No_Uniprotmatch	No_Description
estExt_fgenesh1_pg.C_250068	0.0	0.0	0.0	0.0	1.0	0.0	0.0	NvERTx.4.131176,NvERTx.4.131177	2.0	8.0	A0A0P7BH29_9HYPO	Uncharacterized protein {ECO:0000313|EMBL:KPM39519.1}
estExt_fgenesh1_pg.C_2540021	0.0	0.0	0.0	0.0	1.0	0.0	0.0	NvERTx.4.103635,NvERTx.4.103636,NvERTx.4.103637,NvERTx.4.103638,NvERTx.4.103639,NvERTx.4.103640,NvERTx.4.103641,NvERTx.4.103642,NvERTx.4.103644	3.0	8.0	No_Uniprotmatch	No_Description
estExt_fgenesh1_pg.C_300017	0.0	0.0	0.0	0.0	1.0	0.0	0.0	NvERTx.4.36733,NvERTx.4.36734	5.0	7.0	No_Uniprotmatch	No_Description
estExt_fgenesh1_pg.C_3190005	0.0	0.0	0.0	0.0	1.0	0.0	0.0	NvERTx.4.74419,NvERTx.4.74420	2.0	6.0	Q90839	Dickkopf-related protein 3
estExt_fgenesh1_pg.C_40102	0.0	0.0	0.0	0.0	1.0	0.0	0.0	NvERTx.4.223042,NvERTx.4.22654,NvERTx.4.69056,NvERTx.4.69057,NvERTx.4.69058,NvERTx.4.69059,NvERTx.4.69060,NvERTx.4.69061	7.0	4.0	No_Uniprotmatch,Q9DAA6	Exosome complex component CSL4,No_Description
estExt_fgenesh1_pg.C_40109	0.0	0.0	0.0	0.0	1.0	0.0	0.0	NvERTx.4.173782,NvERTx.4.173783,NvERTx.4.173788,NvERTx.4.180200	1.0	3.0	No_Uniprotmatch,Q5R4C9	No_Description,Nuclear receptor-binding factor 2
estExt_fgenesh1_pg.C_40840001	0.0	0.0	0.0	0.0	1.0	0.0	0.0
estExt_fgenesh1_pg.C_4660003	0.0	0.0	0.0	0.0	1.0	0.0	0.0	NvERTx.4.122181,NvERTx.4.178902,NvERTx.4.191801,NvERTx.4.196206,NvERTx.4.196207,NvERTx.4.196208,NvERTx.4.196209,NvERTx.4.204999,NvERTx.4.205000,NvERTx.4.205002,NvERTx.4.205004,NvERTx.4.225579	8.0	4.0	No_Uniprotmatch	No_Description
estExt_fgenesh1_pg.C_4670002	0.0	0.0	0.0	0.0	1.0	0.0	0.0	NvERTx.4.56266,NvERTx.4.58675,NvERTx.4.58676	3.0	3.0	B3RTL6_TRIAD,No_Uniprotmatch	No_Description,Predicted protein {ECO:0000313|EMBL:EDV26150.1}
estExt_fgenesh1_pg.C_470106	0.0	0.0	0.0	0.0	1.0	0.0	0.0	NvERTx.4.142356,NvERTx.4.155808,NvERTx.4.155816,NvERTx.4.155817,NvERTx.4.180518,NvERTx.4.185795,NvERTx.4.185797,NvERTx.4.206600,NvERTx.4.40136,NvERTx.4.40137,NvERTx.4.99125	3.0	2.0	No_Uniprotmatch,O66506,Q2RFW1	No_Description,Release factor glutamine methyltransferase {ECO:0000255|HAMAP-Rule:MF_02126}
estExt_fgenesh1_pg.C_610108	0.0	0.0	0.0	0.0	1.0	0.0	0.0	NvERTx.4.140290,NvERTx.4.140291,NvERTx.4.140296,NvERTx.4.140312,NvERTx.4.222207,NvERTx.4.225268,NvERTx.4.2263	8.0	7.0	No_Uniprotmatch,Q9JHA8,Q9Y334	No_Description,von Willebrand factor A domain-containing protein 7
estExt_fgenesh1_pg.C_650034	0.0	0.0	0.0	0.0	1.0	0.0	0.0	NvERTx.4.227470,NvERTx.4.68225,NvERTx.4.68226	7.0	6.0	A0A087UDA0_9ARAC,A0A0R8I9V5_CARBN	Papilin {ECO:0000313|EMBL:KFM75339.1},TX-I {ECO:0000313|EMBL:AKU77028.1}
estExt_fgenesh1_pg.C_660024	0.0	0.0	0.0	0.0	1.0	0.0	0.0	NvERTx.4.146798,NvERTx.4.146799,NvERTx.4.5952	7.0	6.0	B3S004_TRIAD,W4XGB8_STRPU	Putative uncharacterized protein {ECO:0000313|EMBL:EDV23922.1},Uncharacterized protein {ECO:0000313|EnsemblMetazoa:SPU_002432-tr}
estExt_fgenesh1_pg.C_660046	0.0	0.0	0.0	0.0	1.0	0.0	0.0	NvERTx.4.175970	9.0	3.0	P0DN66	Tereporin-Ca1 {ECO:0000305}
estExt_fgenesh1_pg.C_6700001	0.0	0.0	0.0	0.0	1.0	0.0	0.0	NvERTx.4.147655,NvERTx.4.147662,NvERTx.4.148861,NvERTx.4.148865,NvERTx.4.148867,NvERTx.4.148870	6.0	7.0	No_Uniprotmatch,Q28ZX3	No_Description,Polyadenylate-binding protein 2
estExt_fgenesh1_pg.C_670032	0.0	0.0	0.0	0.0	1.0	0.0	0.0	NvERTx.4.114430,NvERTx.4.114431,NvERTx.4.114441,NvERTx.4.114442,NvERTx.4.114443,NvERTx.4.114444,NvERTx.4.215655,NvERTx.4.7	6.0	7.0	No_Uniprotmatch,O70283,P87387,Q93097,Q98SN7	No_Description,Protein Wnt-2b,Protein Wnt-2b-A
estExt_fgenesh1_pg.C_70092	0.0	0.0	0.0	0.0	1.0	0.0	0.0	NvERTx.4.120701,NvERTx.4.120704,NvERTx.4.120705,NvERTx.4.80863	6.0	8.0	A0A1G1KZY5_9BACT,No_Uniprotmatch,X1MNW3_9ZZZZ	No_Description,Uncharacterized protein {ECO:0000313|EMBL:GAI19731.1},Uncharacterized protein {ECO:0000313|EMBL:OGW98431.1}
estExt_fgenesh1_pg.C_710083	0.0	0.0	0.0	0.0	1.0	0.0	0.0	NvERTx.4.19605,NvERTx.4.196178,NvERTx.4.196179	1.0	4.0	No_Uniprotmatch,Q0IH10	E3 ubiquitin-protein ligase MARCH3,No_Description
estExt_fgenesh1_pg.C_740099	0.0	0.0	0.0	0.0	1.0	0.0	0.0	NvERTx.4.206727,NvERTx.4.206742,NvERTx.4.215325,NvERTx.4.83407,NvERTx.4.83408,NvERTx.4.83409,NvERTx.4.83410,NvERTx.4.83411,NvERTx.4.83412,NvERTx.4.83413,NvERTx.4.83414,NvERTx.4.83415,NvERTx.4.83416,NvERTx.4.83417,NvERTx.4.83418,NvERTx.4.83419	1.0	8.0	B2RNN3,No_Uniprotmatch	Complement C1q and tumor necrosis factor-related protein 9B,No_Description
estExt_fgenesh1_pg.C_80004	0.0	0.0	0.0	0.0	1.0	0.0	0.0	NvERTx.4.154728,NvERTx.4.154730	4.0	1.0	No_Uniprotmatch	No_Description
estExt_fgenesh1_pg.C_910028	0.0	0.0	0.0	0.0	1.0	0.0	0.0	NvERTx.4.181105,NvERTx.4.181106,NvERTx.4.181107	6.0	5.0	No_Uniprotmatch	No_Description
estExt_fgenesh1_pm.C_1290009	0.0	0.0	0.0	0.0	1.0	0.0	0.0	NvERTx.4.107056,NvERTx.4.107057,NvERTx.4.107058,NvERTx.4.107059	6.0	2.0	No_Uniprotmatch,Q04887	No_Description,Transcription factor SOX-9
estExt_fgenesh1_pm.C_20015	0.0	0.0	0.0	0.0	1.0	0.0	0.0	NvERTx.4.172426,NvERTx.4.172427,NvERTx.4.223700,NvERTx.4.6581	6.0	4.0	No_Uniprotmatch,Q5R606,Q94738	97 kDa heat shock protein,Heat shock protein 105 kDa,No_Description
estExt_fgenesh1_pm.C_220004	0.0	0.0	0.0	0.0	1.0	0.0	0.0	NvERTx.4.17153,NvERTx.4.215395,NvERTx.4.229833,NvERTx.4.50198,NvERTx.4.50835,NvERTx.4.50836,NvERTx.4.86446,NvERTx.4.86451	8.0	7.0	No_Uniprotmatch,Q28HF8,Q5PT53,Q9DBU0	No_Description,Sodium/bile acid cotransporter 7,Transmembrane 9 superfamily member 1
estExt_fgenesh1_pm.C_2300006	0.0	0.0	0.0	0.0	1.0	0.0	0.0	NvERTx.4.95066,NvERTx.4.95067	2.0	2.0	Q8R885,Q9SZ30	chloroplastic,Imidazole glycerol phosphate synthase hisHF,Imidazole glycerol phosphate synthase subunit HisF {ECO:0000255|HAMAP-Rule:MF_01013}
estExt_fgenesh1_pm.C_530001	0.0	0.0	0.0	0.0	1.0	0.0	0.0	NvERTx.4.219905,NvERTx.4.225433,NvERTx.4.59627	1.0	8.0	No_Uniprotmatch,P13903	No_Description,Twist-related protein
estExt_fgenesh1_pm.C_90016	0.0	0.0	0.0	0.0	1.0	0.0	0.0	NvERTx.4.215983,NvERTx.4.74622,NvERTx.4.74623	1.0	3.0	No_Uniprotmatch,Q92113	20 lyase,No_Description,Steroid 17-alpha-hydroxylase/17
estExt_gwp.C_10650	0.0	0.0	0.0	0.0	1.0	0.0	0.0	NvERTx.4.10567,NvERTx.4.62210,NvERTx.4.62211,NvERTx.4.62212,NvERTx.4.62213,NvERTx.4.62214	5.0	1.0	No_Uniprotmatch,Q6INX4	Mitochondrial enolase superfamily member 1,No_Description
estExt_gwp.C_1170009	0.0	0.0	0.0	0.0	1.0	0.0	0.0	NvERTx.4.224586,NvERTx.4.228082,NvERTx.4.80873	1.0	7.0	No_Uniprotmatch,Q8BKG4,Q9DEB5	Frizzled-10,Frizzled-10-A,No_Description
estExt_gwp.C_1570016	0.0	0.0	0.0	0.0	1.0	0.0	0.0	NvERTx.4.108909,NvERTx.4.108910,NvERTx.4.108911,NvERTx.4.44892	6.0	6.0	Q9HAY6,Q9I993,Q9JJS6	15'-dioxygenase,Beta,beta-carotene 15
estExt_gwp.C_30479	0.0	0.0	0.0	0.0	1.0	0.0	0.0	NvERTx.4.56071,NvERTx.4.56072,NvERTx.4.56073	5.0	4.0	P24257,P28094	Protein Wnt-1
estExt_gwp.C_3900053	0.0	0.0	0.0	0.0	1.0	0.0	0.0	NvERTx.4.113467,NvERTx.4.113468,NvERTx.4.113469,NvERTx.4.113470,NvERTx.4.121382,NvERTx.4.121383,NvERTx.4.121384,NvERTx.4.121386	4.0	3.0	A3KGZ2,P25931,Q28C22,Q9VQQ9	2-oxoglutarate and iron-dependent oxygenase domain-containing protein 2,Exocyst complex component 2,RYamide receptor {ECO:0000303|PubMed:21704020}
estExt_gwp.C_3920001	0.0	0.0	0.0	0.0	1.0	0.0	0.0	NvERTx.4.181582,NvERTx.4.181583,NvERTx.4.181584,NvERTx.4.181586,NvERTx.4.181587,NvERTx.4.181588,NvERTx.4.181589,NvERTx.4.181590,NvERTx.4.181591,NvERTx.4.181592,NvERTx.4.181593,NvERTx.4.181594,NvERTx.4.181595,NvERTx.4.181596	3.0	2.0	A0A139HIR8_9PEZI,No_Uniprotmatch,P82808,Q06210,Q4KMC4,Q9Z2Z9	Glutamine--fructose-6-phosphate aminotransferase [isomerizing] 1,Glutamine--fructose-6-phosphate aminotransferase [isomerizing] 2,No_Description,Uncharacterized protein {ECO:0000313|EMBL:KXT02277.1}
estExt_gwp.C_4100044	0.0	0.0	0.0	0.0	1.0	0.0	0.0	NvERTx.4.148988,NvERTx.4.148989,NvERTx.4.148990,NvERTx.4.148991,NvERTx.4.148992,NvERTx.4.148993,NvERTx.4.148994	6.0	5.0	Q5R7B8,Q6DFF6,Q9NXS3	Kelch-like protein 20,Kelch-like protein 28
estExt_gwp.C_5670004	0.0	0.0	0.0	0.0	1.0	0.0	0.0	NvERTx.4.164686,NvERTx.4.164687	6.0	1.0	Q13825	mitochondrial,Methylglutaconyl-CoA hydratase
estExt_gwp.C_6970009	0.0	0.0	0.0	0.0	1.0	0.0	0.0	NvERTx.4.163119,NvERTx.4.81632	7.0	5.0	No_Uniprotmatch,Q17G75	Adenylosuccinate synthetase {ECO:0000255|HAMAP-Rule:MF_03125},No_Description
estExt_gwp.C_750035	0.0	0.0	0.0	0.0	1.0	0.0	0.0	NvERTx.4.215418,NvERTx.4.219535,NvERTx.4.61085,NvERTx.4.87797	7.0	4.0	No_Uniprotmatch,P53690,Q499S5	Matrix metalloproteinase-14,No_Description,Stromelysin-3
estExt_gwp.C_840164	0.0	0.0	0.0	0.0	1.0	0.0	0.0	NvERTx.4.109733,NvERTx.4.109734,NvERTx.4.130429,NvERTx.4.137368,NvERTx.4.137369,NvERTx.4.149774,NvERTx.4.170147,NvERTx.4.170148,NvERTx.4.170149,NvERTx.4.170150,NvERTx.4.170159,NvERTx.4.170173,NvERTx.4.170174,NvERTx.4.205447,NvERTx.4.205448,NvERTx.4.212358,NvERTx.4.225033,NvERTx.4.83656	5.0	4.0	N/A,No_Uniprotmatch,P82251,Q8MH63,Q9N1R6,Q9UM01	#ERROR!
fgenesh1_pg.scaffold_111000021	0.0	0.0	0.0	0.0	1.0	0.0	0.0	NvERTx.4.158087,NvERTx.4.158088,NvERTx.4.158089,NvERTx.4.158090,NvERTx.4.158091,NvERTx.4.158092,NvERTx.4.158093,NvERTx.4.158094,NvERTx.4.158095,NvERTx.4.158096,NvERTx.4.158097,NvERTx.4.4828	1.0	6.0	A0A069DLV7_9CNID,A0A0D3QS97,A0A0D3QS98,No_Uniprotmatch,Q6P988	No_Description,NotumA protein {ECO:0000313|EMBL:JAC84933.1},Palmitoleoyl-protein carboxylesterase NOTUM {ECO:0000305},Palmitoleoyl-protein carboxylesterase notum1' {ECO:0000250|UniProtKB:Q6P988},Palmitoleoyl-protein carboxylesterase notum2 {ECO:0000250|UniProtKB:Q6P988}
fgenesh1_pg.scaffold_114000048	0.0	0.0	0.0	0.0	1.0	0.0	0.0	NvERTx.4.153712,NvERTx.4.230717,NvERTx.4.3867	7.0	8.0	A0A1F2QLT4_9BACT,No_Uniprotmatch	No_Description,Uncharacterized protein {ECO:0000313|EMBL:OFV82894.1}
fgenesh1_pg.scaffold_123000017	0.0	0.0	0.0	0.0	1.0	0.0	0.0	NvERTx.4.182177,NvERTx.4.182178,NvERTx.4.187808,NvERTx.4.194780,NvERTx.4.194783,NvERTx.4.194789,NvERTx.4.197291,NvERTx.4.197292,NvERTx.4.197293,NvERTx.4.197294,NvERTx.4.197295,NvERTx.4.197300,NvERTx.4.197979,NvERTx.4.96666	8.0	7.0	No_Uniprotmatch	No_Description
fgenesh1_pg.scaffold_127000048	0.0	0.0	0.0	0.0	1.0	0.0	0.0	NvERTx.4.221240,NvERTx.4.51384	6.0	8.0	No_Uniprotmatch	No_Description
fgenesh1_pg.scaffold_128000033	0.0	0.0	0.0	0.0	1.0	0.0	0.0	NvERTx.4.107089,NvERTx.4.107090	8.0	7.0	No_Uniprotmatch,Q6GQT0	Dual specificity protein phosphatase CDC14A,No_Description
fgenesh1_pg.scaffold_136000021	0.0	0.0	0.0	0.0	1.0	0.0	0.0	NvERTx.4.24664			No_Uniprotmatch	No_Description
fgenesh1_pg.scaffold_14000001	0.0	0.0	0.0	0.0	1.0	0.0	0.0	NvERTx.4.110524,NvERTx.4.110525	2.0	6.0	Q8BG58,Q9NXG6	Transmembrane prolyl 4-hydroxylase
fgenesh1_pg.scaffold_14000153	0.0	0.0	0.0	0.0	1.0	0.0	0.0	NvERTx.4.113758,NvERTx.4.209913,NvERTx.4.225186	1.0	8.0	A0A1R0HDT6_9BURK,Q68AP4	ECO:0000312|EMBL:BAD37143.1},N-substituted formamide deformylase {ECO:0000303|PubMed:15358859,Uncharacterized protein {ECO:0000313|EMBL:OLY96655.1}
fgenesh1_pg.scaffold_1416000003	0.0	0.0	0.0	0.0	1.0	0.0	0.0
fgenesh1_pg.scaffold_144000033	0.0	0.0	0.0	0.0	1.0	0.0	0.0	NvERTx.4.222671,NvERTx.4.62508	6.0	8.0	No_Uniprotmatch,P58912	DELTA-alicitoxin-Pse2b {ECO:0000303|PubMed:22683676},No_Description
fgenesh1_pg.scaffold_145000033	0.0	0.0	0.0	0.0	1.0	0.0	0.0	NvERTx.4.45142	8.0	8.0	Q8R100	Protein FAM26E
fgenesh1_pg.scaffold_150000046	0.0	0.0	0.0	0.0	1.0	0.0	0.0	NvERTx.4.49328,NvERTx.4.49329,NvERTx.4.49330	5.0	8.0	N/A,No_Uniprotmatch,Q9NP95	Fibroblast growth factor 20,N/A,No_Description
fgenesh1_pg.scaffold_156000010	0.0	0.0	0.0	0.0	1.0	0.0	0.0	NvERTx.4.59146	2.0	6.0	No_Uniprotmatch	No_Description
fgenesh1_pg.scaffold_169000004	0.0	0.0	0.0	0.0	1.0	0.0	0.0	NvERTx.4.98446,NvERTx.4.98447	5.0	6.0	A0A118K320_CYNCS,No_Uniprotmatch	No_Description,Uncharacterized protein {ECO:0000313|EMBL:KVI05250.1}
fgenesh1_pg.scaffold_1748000001	0.0	0.0	0.0	0.0	1.0	0.0	0.0	NvERTx.4.154731,NvERTx.4.154732	4.0		No_Uniprotmatch	No_Description
fgenesh1_pg.scaffold_19000032	0.0	0.0	0.0	0.0	1.0	0.0	0.0	NvERTx.4.118211,NvERTx.4.118212,NvERTx.4.184981,NvERTx.4.184983,NvERTx.4.184984,NvERTx.4.184985,NvERTx.4.184986,NvERTx.4.184987	6.0	8.0	No_Uniprotmatch,P54422	Gamma-glutamyltranspeptidase,No_Description
fgenesh1_pg.scaffold_19000073	0.0	0.0	0.0	0.0	1.0	0.0	0.0	NvERTx.4.73613,NvERTx.4.73614,NvERTx.4.73615	1.0	8.0	No_Uniprotmatch,O70306,Q96SF7	No_Description,T-box transcription factor TBX15
fgenesh1_pg.scaffold_1902000003	0.0	0.0	0.0	0.0	1.0	0.0	0.0
fgenesh1_pg.scaffold_197000032	0.0	0.0	0.0	0.0	1.0	0.0	0.0	NvERTx.4.214303,NvERTx.4.232293,NvERTx.4.99947,NvERTx.4.99948,NvERTx.4.99949	1.0	8.0	No_Uniprotmatch,O42574	Beta-1 adrenergic receptor,No_Description
fgenesh1_pg.scaffold_1996000002	0.0	0.0	0.0	0.0	1.0	0.0	0.0	NvERTx.4.145808,NvERTx.4.145809	3.0	3.0	No_Uniprotmatch	No_Description
fgenesh1_pg.scaffold_20000017	0.0	0.0	0.0	0.0	1.0	0.0	0.0	NvERTx.4.162374,NvERTx.4.162375	8.0	7.0	No_Uniprotmatch	No_Description
fgenesh1_pg.scaffold_206000001	0.0	0.0	0.0	0.0	1.0	0.0	0.0	NvERTx.4.70106,NvERTx.4.70107,NvERTx.4.70108	5.0	8.0	No_Uniprotmatch,O77564,Q9HBA9	Glutamate carboxypeptidase 2,No_Description,Putative N-acetylated-alpha-linked acidic dipeptidase
fgenesh1_pg.scaffold_212000021	0.0	0.0	0.0	0.0	1.0	0.0	0.0	NvERTx.4.75055,NvERTx.4.75056,NvERTx.4.75057	3.0	6.0	A0A1C3RBU8_9RHIZ	Uncharacterized protein {ECO:0000313|EMBL:SCA54756.1}
fgenesh1_pg.scaffold_2240000001	0.0	0.0	0.0	0.0	1.0	0.0	0.0
fgenesh1_pg.scaffold_2257000001	0.0	0.0	0.0	0.0	1.0	0.0	0.0	NvERTx.4.183527,NvERTx.4.183528	6.0	4.0	No_Uniprotmatch	No_Description
fgenesh1_pg.scaffold_227000026	0.0	0.0	0.0	0.0	1.0	0.0	0.0	NvERTx.4.105692,NvERTx.4.105702,NvERTx.4.208113,NvERTx.4.222642,NvERTx.4.233347,NvERTx.4.92259,NvERTx.4.92260,NvERTx.4.92261,NvERTx.4.92263,NvERTx.4.92264	3.0	6.0	A0A146NRU9_FUNHE,C3YJ01_BRAFL,I1EP56_AMPQE,No_Uniprotmatch,R7UVL8_CAPTE,W4YZW9_STRPU	ECO:0000313|EnsemblMetazoa:CapteP216620},No_Description,Putative uncharacterized protein {ECO:0000313|EMBL:EEN59663.1},Tesmin/TSO1 CXC domain {ECO:0000313|EMBL:JAQ34493.1},Uncharacterized protein {ECO:0000313|EMBL:ELU07992.1,Uncharacterized protein {ECO:0000313|EnsemblMetazoa:PAC:15705505},Uncharacterized protein {ECO:0000313|EnsemblMetazoa:SPU_021402-tr}
fgenesh1_pg.scaffold_237000023	0.0	0.0	0.0	0.0	1.0	0.0	0.0	NvERTx.4.34330	6.0	6.0	P25291	Pancreatic secretory granule membrane major glycoprotein GP2
fgenesh1_pg.scaffold_29000065	0.0	0.0	0.0	0.0	1.0	0.0	0.0	NvERTx.4.143243,NvERTx.4.143244	7.0	3.0	No_Uniprotmatch,O88495	Melatonin-related receptor,No_Description
fgenesh1_pg.scaffold_30000172	0.0	0.0	0.0	0.0	1.0	0.0	0.0	NvERTx.4.32411	8.0	1.0	Q06AU5	Ras-related protein Rab-32
fgenesh1_pg.scaffold_318000002	0.0	0.0	0.0	0.0	1.0	0.0	0.0	NvERTx.4.194911,NvERTx.4.194912,NvERTx.4.194913,NvERTx.4.20783,NvERTx.4.26592,NvERTx.4.26593	7.0	7.0	No_Uniprotmatch,Q5ZJ08,Q6TGS6	cytoplasmic,No_Description,Tyrosine--tRNA ligase
fgenesh1_pg.scaffold_328000009	0.0	0.0	0.0	0.0	1.0	0.0	0.0	NvERTx.4.193197,NvERTx.4.193198,NvERTx.4.193200,NvERTx.4.66757	6.0	6.0	No_Uniprotmatch	No_Description
fgenesh1_pg.scaffold_37000102	0.0	0.0	0.0	0.0	1.0	0.0	0.0	NvERTx.4.119414,NvERTx.4.119427,NvERTx.4.119428,NvERTx.4.119429,NvERTx.4.119430,NvERTx.4.119431,NvERTx.4.119432	6.0	1.0	A0A131Z3D4_RHIAP,No_Uniprotmatch,P81069	beta {ECO:0000313|EMBL:JAP85923.1},GA-binding protein subunit beta-2,GA-binding protein transcription factor,No_Description
fgenesh1_pg.scaffold_3768000001	0.0	0.0	0.0	0.0	1.0	0.0	0.0	NvERTx.4.195777,NvERTx.4.195780,NvERTx.4.212350	2.0	6.0	K1PWB2_CRAGI,No_Uniprotmatch	No_Description,Uncharacterized protein {ECO:0000313|EMBL:EKC28627.1}
fgenesh1_pg.scaffold_4000234	0.0	0.0	0.0	0.0	1.0	0.0	0.0	NvERTx.4.182683,NvERTx.4.182684,NvERTx.4.182685,NvERTx.4.182688,NvERTx.4.182689	6.0	4.0	No_Uniprotmatch,Q9P2Z0	No_Description,THAP domain-containing protein 10
fgenesh1_pg.scaffold_4000248	0.0	0.0	0.0	0.0	1.0	0.0	0.0	NvERTx.4.229766,NvERTx.4.68252,NvERTx.4.68253	8.0	4.0	No_Uniprotmatch,Q8N4L1	No_Description,Transmembrane protein 151A
fgenesh1_pg.scaffold_498000005	0.0	0.0	0.0	0.0	1.0	0.0	0.0
fgenesh1_pg.scaffold_5219000001	0.0	0.0	0.0	0.0	1.0	0.0	0.0	NvERTx.4.126783,NvERTx.4.126786,NvERTx.4.126787	8.0	6.0	No_Uniprotmatch	No_Description
fgenesh1_pg.scaffold_5311000001	0.0	0.0	0.0	0.0	1.0	0.0	0.0	NvERTx.4.198892,NvERTx.4.66949,NvERTx.4.66951	6.0	1.0	No_Uniprotmatch,P07522	No_Description,Pro-epidermal growth factor
fgenesh1_pg.scaffold_55000039	0.0	0.0	0.0	0.0	1.0	0.0	0.0	NvERTx.4.90474,NvERTx.4.90475,NvERTx.4.90476,NvERTx.4.90477,NvERTx.4.90478,NvERTx.4.90479,NvERTx.4.90480	1.0	7.0	No_Uniprotmatch,Q0C406	No_Description,Tryptophanase {ECO:0000255|HAMAP-Rule:MF_00544}
fgenesh1_pg.scaffold_58000086	0.0	0.0	0.0	0.0	1.0	0.0	0.0	NvERTx.4.233194,NvERTx.4.29329,NvERTx.4.40416		6.0	No_Uniprotmatch,Q9U6Y3	GFP-like fluorescent chromoprotein cFP484,No_Description
fgenesh1_pg.scaffold_64000040	0.0	0.0	0.0	0.0	1.0	0.0	0.0	NvERTx.4.119388,NvERTx.4.119389,NvERTx.4.119398,NvERTx.4.209560,NvERTx.4.219923,NvERTx.4.221884,NvERTx.4.230387	2.0	3.0	A0A1D2NFK8_ORCCI,No_Uniprotmatch	No_Description,Paternally-expressed protein {ECO:0000313|EMBL:ODN03756.1}
fgenesh1_pg.scaffold_64000065	0.0	0.0	0.0	0.0	1.0	0.0	0.0	NvERTx.4.218574,NvERTx.4.31274,NvERTx.4.31275	7.0	6.0	No_Uniprotmatch,Q16KR1_AEDAE	AAEL012909-PA {ECO:0000313|EMBL:EAT34889.1},No_Description
fgenesh1_pg.scaffold_65000066	0.0	0.0	0.0	0.0	1.0	0.0	0.0	NvERTx.4.36260	8.0	6.0	A0A0R8I9V5_CARBN	TX-I {ECO:0000313|EMBL:AKU77028.1}
fgenesh1_pg.scaffold_68000070	0.0	0.0	0.0	0.0	1.0	0.0	0.0	NvERTx.4.218018,NvERTx.4.31536,NvERTx.4.31537,NvERTx.4.9432		6.0	No_Uniprotmatch,P08012	No_Description,Repetitive proline-rich cell wall protein 1
fgenesh1_pg.scaffold_6942000001	0.0	0.0	0.0	0.0	1.0	0.0	0.0
fgenesh1_pg.scaffold_699000003	0.0	0.0	0.0	0.0	1.0	0.0	0.0	NvERTx.4.53790	6.0	6.0	Q60614	Adenosine receptor A2b
fgenesh1_pg.scaffold_7000146	0.0	0.0	0.0	0.0	1.0	0.0	0.0	NvERTx.4.106227,NvERTx.4.106229,NvERTx.4.106230,NvERTx.4.151380,NvERTx.4.23770,NvERTx.4.76611,NvERTx.4.76612,NvERTx.4.76615	8.0	4.0	A0A146SN99_FUNHE,A0A1A8L5F8_9TELE,No_Uniprotmatch,Q09575	No_Description,Polyprotein {ECO:0000313|EMBL:JAQ82069.1},Uncharacterized protein K02A2.6,Uncharacterized protein {ECO:0000313|EMBL:SBR39882.1}
fgenesh1_pg.scaffold_71000030	0.0	0.0	0.0	0.0	1.0	0.0	0.0
fgenesh1_pg.scaffold_7143000001	0.0	0.0	0.0	0.0	1.0	0.0	0.0
fgenesh1_pg.scaffold_73000001	0.0	0.0	0.0	0.0	1.0	0.0	0.0	NvERTx.4.92557		6.0	No_Uniprotmatch	No_Description
fgenesh1_pg.scaffold_73000079	0.0	0.0	0.0	0.0	1.0	0.0	0.0
fgenesh1_pg.scaffold_7437000001	0.0	0.0	0.0	0.0	1.0	0.0	0.0
fgenesh1_pg.scaffold_8483000001	0.0	0.0	0.0	0.0	1.0	0.0	0.0
fgenesh1_pg.scaffold_85000074	0.0	0.0	0.0	0.0	1.0	0.0	0.0	NvERTx.4.135681,NvERTx.4.212509,NvERTx.4.215598,NvERTx.4.224347,NvERTx.4.78704	5.0	6.0	No_Uniprotmatch,Q5SZK8,Q6NVD0,Q9GV77	Extracellular matrix protein 3,FRAS1-related extracellular matrix protein 2,No_Description
fgenesh1_pg.scaffold_8547000001	0.0	0.0	0.0	0.0	1.0	0.0	0.0
fgenesh1_pg.scaffold_86000029	0.0	0.0	0.0	0.0	1.0	0.0	0.0	NvERTx.4.125703,NvERTx.4.219821	8.0	8.0	Q5QD04,Q923Y3	Trace amine-associated receptor 8b,Trace amine-associated receptor 9
fgenesh1_pg.scaffold_8685000001	0.0	0.0	0.0	0.0	1.0	0.0	0.0	NvERTx.4.154581,NvERTx.4.154588,NvERTx.4.154589,NvERTx.4.154591,NvERTx.4.154593,NvERTx.4.154594,NvERTx.4.154597,NvERTx.4.154598,NvERTx.4.154599,NvERTx.4.154600,NvERTx.4.154601,NvERTx.4.154602,NvERTx.4.154603,NvERTx.4.154604,NvERTx.4.154605,NvERTx.4.154606,NvERTx.4.154607,NvERTx.4.169996,NvERTx.4.169997,NvERTx.4.169998,NvERTx.4.169999,NvERTx.4.170000	4.0	5.0	No_Uniprotmatch	No_Description
fgenesh1_pg.scaffold_87000008	0.0	0.0	0.0	0.0	1.0	0.0	0.0	NvERTx.4.154884,NvERTx.4.154886,NvERTx.4.154890,NvERTx.4.154891,NvERTx.4.173099,NvERTx.4.173100,NvERTx.4.173102,NvERTx.4.173103,NvERTx.4.173105,NvERTx.4.173106,NvERTx.4.173108,NvERTx.4.173109,NvERTx.4.173111,NvERTx.4.224203,NvERTx.4.78444,NvERTx.4.78446	6.0	8.0	A6H584,No_Uniprotmatch,O42163,P13944,P32018,Q8VHI5,Q99715	Cochlin,Collagen alpha-1(XII) chain,Collagen alpha-1(XIV) chain,Collagen alpha-5(VI) chain,No_Description,Vitrin
fgenesh1_pg.scaffold_900000002	0.0	0.0	0.0	0.0	1.0	0.0	0.0	NvERTx.4.81179,NvERTx.4.81180,NvERTx.4.81181	1.0	8.0	O60258	Fibroblast growth factor 17
fgenesh1_pg.scaffold_90000010	0.0	0.0	0.0	0.0	1.0	0.0	0.0	NvERTx.4.105857,NvERTx.4.105862,NvERTx.4.130000,NvERTx.4.130009,NvERTx.4.130010,NvERTx.4.130011,NvERTx.4.130013,NvERTx.4.130014,NvERTx.4.130015,NvERTx.4.130016,NvERTx.4.130017,NvERTx.4.130018,NvERTx.4.187574,NvERTx.4.187576,NvERTx.4.187577,NvERTx.4.187579,NvERTx.4.187582	4.0	5.0	C3YBD4_BRAFL,No_Uniprotmatch,Q6DFV8,Q8N2E2	No_Description,Putative uncharacterized protein {ECO:0000313|EMBL:EEN62291.1},von Willebrand factor D and EGF domain-containing protein
fgenesh1_pg.scaffold_9000153	0.0	0.0	0.0	0.0	1.0	0.0	0.0	NvERTx.4.107869,NvERTx.4.86664	3.0	6.0	P81660	skeletal muscle,Troponin C
fgenesh1_pg.scaffold_93000061	0.0	0.0	0.0	0.0	1.0	0.0	0.0	NvERTx.4.69407	1.0	5.0	A0A0R8I9V5_CARBN	TX-I {ECO:0000313|EMBL:AKU77028.1}
fgenesh1_pm.scaffold_110000004	0.0	0.0	0.0	0.0	1.0	0.0	0.0	NvERTx.4.213680,NvERTx.4.220465,NvERTx.4.52975,NvERTx.4.52976	1.0	6.0	No_Uniprotmatch,O35137,Q4LAL6,Q96QS3	Homeobox protein ARX,Homeobox protein aristaless-like 4,No_Description
fgenesh1_pm.scaffold_189000003	0.0	0.0	0.0	0.0	1.0	0.0	0.0
fgenesh1_pm.scaffold_4000005	0.0	0.0	0.0	0.0	1.0	0.0	0.0	NvERTx.4.213801,NvERTx.4.225376,NvERTx.4.7950,NvERTx.4.82731,NvERTx.4.8908	7.0	4.0	D3Z8N4,No_Uniprotmatch,O94889,Q16RL8,Q9UH77	Kelch-like protein 18,Kelch-like protein 20,Kelch-like protein 3,Kelch-like protein diablo {ECO:0000250|UniProtKB:Q9VUU5},No_Description
fgenesh1_pm.scaffold_67000004	0.0	0.0	0.0	0.0	1.0	0.0	0.0	NvERTx.4.210465,NvERTx.4.53729	5.0	6.0	Q5TW90,Q9Y106	Protein mab-21,Protein mab-21-like
fgenesh1_pm.scaffold_73000006	0.0	0.0	0.0	0.0	1.0	0.0	0.0	NvERTx.4.118856,NvERTx.4.15838,NvERTx.4.15839,NvERTx.4.203561,NvERTx.4.203562,NvERTx.4.203563,NvERTx.4.203564,NvERTx.4.203565,NvERTx.4.203566,NvERTx.4.203568,NvERTx.4.203569,NvERTx.4.203573,NvERTx.4.210156,NvERTx.4.22700,NvERTx.4.22991,NvERTx.4.22992,NvERTx.4.22993,NvERTx.4.33525,NvERTx.4.3714,NvERTx.4.3715	5.0	4.0	No_Uniprotmatch,P31421,P91685,Q09630,Q14BI2,Q68EF4,Q863I4,Q9QYS2	Metabotropic glutamate receptor,Metabotropic glutamate receptor 2,Metabotropic glutamate receptor 3,Metabotropic glutamate receptor 4,Metabotropic glutamate receptor 6,No_Description,Probable metabotropic glutamate receptor mgl-1
fgsh_est.C_scaffold_101000005	0.0	0.0	0.0	0.0	1.0	0.0	0.0	NvERTx.4.120091,NvERTx.4.219805,NvERTx.4.51310,NvERTx.4.51311,NvERTx.4.51312,NvERTx.4.51313	4.0	6.0	A0A1J1I8J3_9DIPT,No_Uniprotmatch,W8AYY1_CERCA	isoform A {ECO:0000313|EMBL:CRK96584.1},CLUMA_CG010074,No_Description,Platelet-derived growth factor subunit A {ECO:0000313|EMBL:JAB86126.1}
fgsh_est.C_scaffold_1457000001	0.0	0.0	0.0	0.0	1.0	0.0	0.0
gw.1.126.1	0.0	0.0	0.0	0.0	1.0	0.0	0.0	NvERTx.4.198899,NvERTx.4.198902	6.0	1.0	No_Uniprotmatch,Q9TV36	Fibrillin-1,No_Description
gw.1.343.1	0.0	0.0	0.0	0.0	1.0	0.0	0.0
gw.11.164.1	0.0	0.0	0.0	0.0	1.0	0.0	0.0	NvERTx.4.52657			No_Uniprotmatch	No_Description
gw.114.58.1	0.0	0.0	0.0	0.0	1.0	0.0	0.0	NvERTx.4.181911,NvERTx.4.181912,NvERTx.4.75590,NvERTx.4.75591,NvERTx.4.75592,NvERTx.4.75593,NvERTx.4.75594,NvERTx.4.75595,NvERTx.4.75596,NvERTx.4.75597,NvERTx.4.75598	1.0	3.0	No_Uniprotmatch,P97348,Q22038,Q9Z1Y0	No_Description,Ras-like GTP-binding protein rhoA,Rho-related GTP-binding protein RhoD,Rho-related GTP-binding protein RhoV
gw.1156.2.1	0.0	0.0	0.0	0.0	1.0	0.0	0.0
gw.116.69.1	0.0	0.0	0.0	0.0	1.0	0.0	0.0	NvERTx.4.168079,NvERTx.4.168080,NvERTx.4.168081,NvERTx.4.168082,NvERTx.4.168083,NvERTx.4.168084,NvERTx.4.168085,NvERTx.4.168086,NvERTx.4.51818,NvERTx.4.51820,NvERTx.4.51821	1.0	6.0	No_Uniprotmatch,Q566X8,Q91ZK4	Diencephalon/mesencephalon homeobox protein 1,Diencephalon/mesencephalon homeobox protein 1-B,No_Description
gw.117.128.1	0.0	0.0	0.0	0.0	1.0	0.0	0.0	NvERTx.4.57705	5.0	1.0	Q9D119	Protein phosphatase 1 regulatory subunit 27
gw.127.3.1	0.0	0.0	0.0	0.0	1.0	0.0	0.0	NvERTx.4.133223,NvERTx.4.133224,NvERTx.4.133225	5.0	6.0	Q8IWF2	FAD-dependent oxidoreductase domain-containing protein 2
gw.15.184.1	0.0	0.0	0.0	0.0	1.0	0.0	0.0	NvERTx.4.220026,NvERTx.4.227221	1.0	4.0	A2RU54,P53547	Homeobox protein HMX2,Homeobox protein ceh-1
gw.1633.4.1	0.0	0.0	0.0	0.0	1.0	0.0	0.0	NvERTx.4.191290,NvERTx.4.191291,NvERTx.4.191296,NvERTx.4.191299	9.0	1.0	Q01974	Tyrosine-protein kinase transmembrane receptor ROR2
gw.172.108.1	0.0	0.0	0.0	0.0	1.0	0.0	0.0	NvERTx.4.73033,NvERTx.4.73034,NvERTx.4.73035	6.0	7.0	No_Uniprotmatch,Q6PAQ4,Q757I9	No_Description,RNA exonuclease 4
gw.200.49.1	0.0	0.0	0.0	0.0	1.0	0.0	0.0	NvERTx.4.153688,NvERTx.4.153689,NvERTx.4.153690	5.0	8.0	Q7RTU0	Transcription factor 24
gw.2465.2.1	0.0	0.0	0.0	0.0	1.0	0.0	0.0
gw.294.25.1	0.0	0.0	0.0	0.0	1.0	0.0	0.0	NvERTx.4.93149,NvERTx.4.93151	1.0	8.0	No_Uniprotmatch,Q5F336	Metallo-beta-lactamase domain-containing protein 2,No_Description
gw.294.92.1	0.0	0.0	0.0	0.0	1.0	0.0	0.0	NvERTx.4.69217,NvERTx.4.69218,NvERTx.4.69220	3.0	7.0	O74549,Q6CSW8,Q9XVK5	NEDD8-conjugating enzyme UBC12,NEDD8-conjugating enzyme ubc-12,NEDD8-conjugating enzyme ubc12
gw.31.152.1	0.0	0.0	0.0	0.0	1.0	0.0	0.0	NvERTx.4.119425,NvERTx.4.119426,NvERTx.4.225680,NvERTx.4.82944,NvERTx.4.82945,NvERTx.4.82946,NvERTx.4.82948	6.0	4.0	No_Uniprotmatch,Q9Y603	No_Description,Transcription factor ETV7
gw.329.32.1	0.0	0.0	0.0	0.0	1.0	0.0	0.0	NvERTx.4.44834,NvERTx.4.44835,NvERTx.4.44836,NvERTx.4.44837	6.0	1.0	Q9Y2Y9	Krueppel-like factor 13
gw.36.42.1	0.0	0.0	0.0	0.0	1.0	0.0	0.0	NvERTx.4.159074,NvERTx.4.159076,NvERTx.4.159077,NvERTx.4.159079	8.0	7.0	No_Uniprotmatch,Q9N293	3-galactosyltransferase 5,Beta-1,No_Description
gw.3621.1.1	0.0	0.0	0.0	0.0	1.0	0.0	0.0	NvERTx.4.10540,NvERTx.4.131789,NvERTx.4.131790,NvERTx.4.153802,NvERTx.4.163484,NvERTx.4.163485,NvERTx.4.184712,NvERTx.4.188581,NvERTx.4.188586,NvERTx.4.35142,NvERTx.4.35143,NvERTx.4.78884,NvERTx.4.8652,NvERTx.4.8653	4.0	4.0	No_Uniprotmatch	No_Description
gw.48.1.1	0.0	0.0	0.0	0.0	1.0	0.0	0.0	NvERTx.4.169928,NvERTx.4.169929,NvERTx.4.169931,NvERTx.4.207952,NvERTx.4.218288,NvERTx.4.223673	8.0	4.0	D4Q9Z9_9CNID,No_Uniprotmatch,Q0ZZJ6,Q91132	A.superbus venom factor 1,Cobra venom factor,Complement component C3 {ECO:0000313|EMBL:BAJ05269.1},No_Description
gw.51.137.1	0.0	0.0	0.0	0.0	1.0	0.0	0.0	NvERTx.4.64399	6.0	7.0	O43597	Protein sprouty homolog 2
gw.51.61.1	0.0	0.0	0.0	0.0	1.0	0.0	0.0	NvERTx.4.114233,NvERTx.4.114234,NvERTx.4.114235,NvERTx.4.114236,NvERTx.4.114238,NvERTx.4.114239,NvERTx.4.114240,NvERTx.4.210200,NvERTx.4.233606	6.0	6.0	No_Uniprotmatch,O73810,P97292	D(2) dopamine receptor,Histamine H2 receptor,No_Description
gw.51.96.1	0.0	0.0	0.0	0.0	1.0	0.0	0.0	NvERTx.4.55830	7.0	8.0	Q805B2	Fibroblast growth factor 8b
gw.53.120.1	0.0	0.0	0.0	0.0	1.0	0.0	0.0	NvERTx.4.210434,NvERTx.4.227945	1.0	6.0	P79782	Transcription factor 15
gw.53.96.1	0.0	0.0	0.0	0.0	1.0	0.0	0.0	NvERTx.4.77300,NvERTx.4.77304,NvERTx.4.77308	1.0	7.0	Q62445,Q6BEB4	Transcription factor Sp4,Transcription factor Sp5
gw.56.183.1	0.0	0.0	0.0	0.0	1.0	0.0	0.0
gw.60.181.1	0.0	0.0	0.0	0.0	1.0	0.0	0.0	NvERTx.4.62952,NvERTx.4.62953,NvERTx.4.62954,NvERTx.4.62955,NvERTx.4.62956	9.0	8.0	No_Uniprotmatch,Q9NQX0	No_Description,Putative histone-lysine N-methyltransferase PRDM6
gw.600.25.1	0.0	0.0	0.0	0.0	1.0	0.0	0.0	NvERTx.4.21016,NvERTx.4.222980	6.0	7.0	No_Uniprotmatch,Q13637	No_Description,Ras-related protein Rab-32
gw.74.187.1	0.0	0.0	0.0	0.0	1.0	0.0	0.0	NvERTx.4.131560,NvERTx.4.45986	2.0	2.0	O24145,Q9LU36	4-coumarate--CoA ligase 1,4-coumarate--CoA ligase 4
gw.79.4.1	0.0	0.0	0.0	0.0	1.0	0.0	0.0	NvERTx.4.179767	1.0	5.0	Q04892	Transcription factor SOX-14
gw.81.118.1	0.0	0.0	0.0	0.0	1.0	0.0	0.0
gw.85.81.1	0.0	0.0	0.0	0.0	1.0	0.0	0.0	NvERTx.4.65970,NvERTx.4.65971,NvERTx.4.65972	6.0	8.0	P55112,P55115,Q9U3S9	Zinc metalloproteinase nas-15,Zinc metalloproteinase nas-4,Zinc metalloproteinase nas-6
gw.91.5.1	0.0	0.0	0.0	0.0	1.0	0.0	0.0	NvERTx.4.179597,NvERTx.4.179598,NvERTx.4.179599,NvERTx.4.223423	7.0	1.0	Q8HY87	Zinc phosphodiesterase ELAC protein 2
gw.980.4.1	0.0	0.0	0.0	0.0	1.0	0.0	0.0	NvERTx.4.195674			No_Uniprotmatch	No_Description
e_gw.122.46.1	0.0	0.0	0.0	0.0	0.0	1.0	0.0	NvERTx.4.88275,NvERTx.4.88276	3.0	3.0	P41180,P47743	Extracellular calcium-sensing receptor {ECO:0000305},Metabotropic glutamate receptor 8
e_gw.13.483.1	0.0	0.0	0.0	0.0	0.0	1.0	0.0	NvERTx.4.50232	2.0	6.0	Q9SR22	Pectin acetylesterase 5 {ECO:0000303|PubMed:25115560}
e_gw.1389.1.1	0.0	0.0	0.0	0.0	0.0	1.0	0.0	NvERTx.4.76438,NvERTx.4.76440	9.0		No_Uniprotmatch	No_Description
e_gw.163.95.1	0.0	0.0	0.0	0.0	0.0	1.0	0.0
e_gw.168.12.1	0.0	0.0	0.0	0.0	0.0	1.0	0.0	NvERTx.4.11829,NvERTx.4.85448,NvERTx.4.85449,NvERTx.4.85450,NvERTx.4.85451	3.0	6.0	No_Uniprotmatch,P16924,Q5RAG8	No_Description,Prolyl 4-hydroxylase subunit alpha-1
e_gw.173.22.1	0.0	0.0	0.0	0.0	0.0	1.0	0.0	NvERTx.4.114819,NvERTx.4.114820,NvERTx.4.50075	2.0	6.0	Q80XJ3,Q96AY4	Tetratricopeptide repeat protein 28
e_gw.181.81.1	0.0	0.0	0.0	0.0	0.0	1.0	0.0
e_gw.187.55.1	0.0	0.0	0.0	0.0	0.0	1.0	0.0	NvERTx.4.56486	2.0	6.0	Q9H4G4	Golgi-associated plant pathogenesis-related protein 1
e_gw.2071.7.1	0.0	0.0	0.0	0.0	0.0	1.0	0.0
e_gw.2133.2.1	0.0	0.0	0.0	0.0	0.0	1.0	0.0
e_gw.251.44.1	0.0	0.0	0.0	0.0	0.0	1.0	0.0	NvERTx.4.130693,NvERTx.4.33045	2.0	6.0	No_Uniprotmatch,Q2PZL6	No_Description,Protocadherin Fat 4
e_gw.251.9.1	0.0	0.0	0.0	0.0	0.0	1.0	0.0	NvERTx.4.130694,NvERTx.4.216387,NvERTx.4.220896,NvERTx.4.45551	2.0	6.0	P10079,Q8TDW7,Q9VW71,Q9W7R3	Fat-like cadherin-related tumor suppressor homolog,Fibropellin-1,Protocadherin Fat 3,Teneurin-4
e_gw.257.43.1	0.0	0.0	0.0	0.0	0.0	1.0	0.0	NvERTx.4.174526,NvERTx.4.174527	2.0	5.0	No_Uniprotmatch	No_Description
e_gw.271.37.1	0.0	0.0	0.0	0.0	0.0	1.0	0.0	NvERTx.4.170081,NvERTx.4.170083		8.0	No_Uniprotmatch	No_Description
e_gw.294.64.1	0.0	0.0	0.0	0.0	0.0	1.0	0.0	NvERTx.4.143101,NvERTx.4.62655,NvERTx.4.62656,NvERTx.4.62657,NvERTx.4.62659	3.0	6.0	C0HK24,No_Uniprotmatch	L-rhamnose-binding lectin ELEL-1 {ECO:0000303|PubMed:25881955},No_Description
e_gw.30.355.1	0.0	0.0	0.0	0.0	0.0	1.0	0.0	NvERTx.4.214362,NvERTx.4.59884,NvERTx.4.59885	3.0	6.0	Q9CYL5	Golgi-associated plant pathogenesis-related protein 1
e_gw.352.40.1	0.0	0.0	0.0	0.0	0.0	1.0	0.0	NvERTx.4.169807,NvERTx.4.169813,NvERTx.4.17418,NvERTx.4.231902,NvERTx.4.7880,NvERTx.4.7881	3.0	6.0	A0A1F7PKV6_9BACT,A0A1G0Y9Q3_9BACT,H3E9L4_PRIPA,W7UB61_9STRA	Amine oxidase {ECO:0000313|EMBL:OGL17274.1},Amine oxidase {ECO:0000313|EMBL:OGV42642.1},Udp-galactopyranose mutase {ECO:0000313|EMBL:EWM30229.1},Uncharacterized protein {ECO:0000313|EnsemblMetazoa:PPA06408}
e_gw.359.9.1	0.0	0.0	0.0	0.0	0.0	1.0	0.0	NvERTx.4.186089,NvERTx.4.186090,NvERTx.4.186091,NvERTx.4.186092,NvERTx.4.186093,NvERTx.4.194923,NvERTx.4.194924	1.0	8.0	No_Uniprotmatch,P70490,Q16832	Discoidin domain-containing receptor 2,Lactadherin,No_Description
e_gw.4.543.1	0.0	0.0	0.0	0.0	0.0	1.0	0.0	NvERTx.4.93566,NvERTx.4.93572	2.0	6.0	K7Z9Q9,P98069	Bone morphogenetic protein 1 homolog,Nematocyst expressed protein 6 {ECO:0000303|PubMed:23151943}
e_gw.4448.2.1	0.0	0.0	0.0	0.0	0.0	1.0	0.0
e_gw.4665.2.1	0.0	0.0	0.0	0.0	0.0	1.0	0.0
e_gw.4669.1.1	0.0	0.0	0.0	0.0	0.0	1.0	0.0
e_gw.569.29.1	0.0	0.0	0.0	0.0	0.0	1.0	0.0
e_gw.6.217.1	0.0	0.0	0.0	0.0	0.0	1.0	0.0	NvERTx.4.232380	9.0	6.0	No_Uniprotmatch	No_Description
e_gw.60.65.1	0.0	0.0	0.0	0.0	0.0	1.0	0.0	NvERTx.4.17068,NvERTx.4.18486	2.0	4.0	P24603	Rhodopsin
e_gw.64.68.1	0.0	0.0	0.0	0.0	0.0	1.0	0.0
e_gw.7.340.1	0.0	0.0	0.0	0.0	0.0	1.0	0.0	NvERTx.4.153312,NvERTx.4.153313,NvERTx.4.153314,NvERTx.4.153315,NvERTx.4.153316	2.0	6.0	P34308,Q9VT65	Calpain clp-1,Calpain-B
e_gw.7326.1.1	0.0	0.0	0.0	0.0	0.0	1.0	0.0
e_gw.7341.2.1	0.0	0.0	0.0	0.0	0.0	1.0	0.0
e_gw.8056.2.1	0.0	0.0	0.0	0.0	0.0	1.0	0.0	NvERTx.4.49958,NvERTx.4.49960	6.0	5.0	No_Uniprotmatch	No_Description
e_gw.94.47.1	0.0	0.0	0.0	0.0	0.0	1.0	0.0	NvERTx.4.68079	2.0	6.0	No_Uniprotmatch	No_Description
estExt_GenewiseH_1.C_350148	0.0	0.0	0.0	0.0	0.0	1.0	0.0	NvERTx.4.100605,NvERTx.4.100608,NvERTx.4.100609,NvERTx.4.100610,NvERTx.4.100611,NvERTx.4.100612,NvERTx.4.192199,NvERTx.4.192200,NvERTx.4.41265,NvERTx.4.41266	8.0	4.0	A0A0P7X8F2_9TELE,No_Uniprotmatch,P06603,P41383	No_Description,Tubulin alpha-1 chain,Tubulin alpha-2/alpha-4 chain,Uncharacterized protein {ECO:0000313|EMBL:KPP70715.1}
estExt_GenewiseH_1.C_3570146	0.0	0.0	0.0	0.0	0.0	1.0	0.0	NvERTx.4.66203,NvERTx.4.66205	4.0	8.0	Q91175	Alpha-1A adrenergic receptor
estExt_fgenesh1_kg.C_3600002	0.0	0.0	0.0	0.0	0.0	1.0	0.0	NvERTx.4.102125,NvERTx.4.147203,NvERTx.4.147204,NvERTx.4.147205,NvERTx.4.147206,NvERTx.4.147207,NvERTx.4.147208,NvERTx.4.147209,NvERTx.4.147210,NvERTx.4.181151,NvERTx.4.181152	5.0	1.0	C3ZED5_BRAFL,No_Uniprotmatch,Q54FE6,Q99JD3,Q9Z2B2,V4B592_LOTGI	Brain mitochondrial carrier protein 1,Mitochondrial 2-oxodicarboxylate carrier,Mitochondrial substrate carrier family protein S,No_Description,Putative uncharacterized protein {ECO:0000313|EMBL:EEN49091.1},Uncharacterized protein {ECO:0000313|EMBL:ESP05693.1}
estExt_fgenesh1_pg.C_10177	0.0	0.0	0.0	0.0	0.0	1.0	0.0	NvERTx.4.115616,NvERTx.4.129596,NvERTx.4.129597,NvERTx.4.158669,NvERTx.4.171662,NvERTx.4.171667,NvERTx.4.25865	9.0	4.0	A0A1A8AFC7_NOTFU,No_Uniprotmatch	No_Description,Uncharacterized protein {ECO:0000313|EMBL:SBP53764.1}
estExt_fgenesh1_pg.C_1070012	0.0	0.0	0.0	0.0	0.0	1.0	0.0	NvERTx.4.183526,NvERTx.4.183537,NvERTx.4.183541,NvERTx.4.183543,NvERTx.4.183545,NvERTx.4.218824,NvERTx.4.26348,NvERTx.4.54961	6.0	4.0	No_Uniprotmatch,W4XJ24_STRPU	No_Description,Uncharacterized protein {ECO:0000313|EnsemblMetazoa:SPU_003399-tr}
estExt_fgenesh1_pg.C_15980001	0.0	0.0	0.0	0.0	0.0	1.0	0.0	NvERTx.4.61070	2.0	6.0	Q54LN4	Gamma-glutamyl hydrolase A
estExt_fgenesh1_pg.C_1690028	0.0	0.0	0.0	0.0	0.0	1.0	0.0	NvERTx.4.115196,NvERTx.4.115198	3.0	6.0	D2GXS7,No_Uniprotmatch	No_Description,Tripartite motif-containing protein 2
estExt_fgenesh1_pg.C_360075	0.0	0.0	0.0	0.0	0.0	1.0	0.0	NvERTx.4.105434,NvERTx.4.105438,NvERTx.4.105453,NvERTx.4.105454,NvERTx.4.132000,NvERTx.4.132001,NvERTx.4.71577,NvERTx.4.71578,NvERTx.4.71579,NvERTx.4.71580,NvERTx.4.71581	1.0	5.0	B1NWT3,No_Uniprotmatch	No_Description,U-actitoxin-Avd1f {ECO:0000303|PubMed:22683676}
estExt_fgenesh1_pg.C_3750007	0.0	0.0	0.0	0.0	0.0	1.0	0.0	NvERTx.4.67255,NvERTx.4.67256,NvERTx.4.67257	2.0	6.0	No_Uniprotmatch	No_Description
estExt_fgenesh1_pg.C_3870003	0.0	0.0	0.0	0.0	0.0	1.0	0.0	NvERTx.4.114901,NvERTx.4.114902,NvERTx.4.114904,NvERTx.4.185793,NvERTx.4.185794,NvERTx.4.185813,NvERTx.4.212842,NvERTx.4.229951,NvERTx.4.56418,NvERTx.4.56419	2.0	4.0	D6WYN3_TRICA,No_Uniprotmatch,V3ZHS4_LOTGI	Dyslexia-associated protein KIAA0319-like protein {ECO:0000313|EMBL:EFA08418.1},No_Description,Uncharacterized protein {ECO:0000313|EMBL:ESO83767.1}
estExt_fgenesh1_pg.C_50075	0.0	0.0	0.0	0.0	0.0	1.0	0.0	NvERTx.4.234049,NvERTx.4.51131,NvERTx.4.51132	2.0	6.0	No_Uniprotmatch	No_Description
estExt_gwp.C_1110099	0.0	0.0	0.0	0.0	0.0	1.0	0.0	NvERTx.4.107302,NvERTx.4.107303,NvERTx.4.107319,NvERTx.4.122494,NvERTx.4.130119,NvERTx.4.184977,NvERTx.4.216207,NvERTx.4.883,NvERTx.4.92498,NvERTx.4.92508	2.0	7.0	No_Uniprotmatch,R7TE00_CAPTE	ECO:0000313|EnsemblMetazoa:CapteP212810},No_Description,Uncharacterized protein {ECO:0000313|EMBL:ELT89266.1
estExt_gwp.C_140369	0.0	0.0	0.0	0.0	0.0	1.0	0.0	NvERTx.4.168295,NvERTx.4.168296	9.0	2.0	T2M9R2_HYDVU	Solute carrier family 22 member 15 {ECO:0000313|EMBL:CDG68874.1}
estExt_gwp.C_30676	0.0	0.0	0.0	0.0	0.0	1.0	0.0	NvERTx.4.194234,NvERTx.4.194235,NvERTx.4.194236,NvERTx.4.194237,NvERTx.4.194238,NvERTx.4.194239,NvERTx.4.194243,NvERTx.4.194249,NvERTx.4.194251,NvERTx.4.194253,NvERTx.4.194256,NvERTx.4.194257,NvERTx.4.78050,NvERTx.4.78051	2.0	8.0	B0JZG0,No_Uniprotmatch,Q9Z2J0	No_Description,Solute carrier family 23 member 1,Solute carrier family 23 member 2 {ECO:0000250|UniProtKB:Q9UGH3}
estExt_gwp.C_430165	0.0	0.0	0.0	0.0	0.0	1.0	0.0	NvERTx.4.154638,NvERTx.4.154639,NvERTx.4.208055	2.0	6.0	Q4P235,Q94571	Tubulin beta chain,Tubulin beta-2 chain
fgenesh1_kg.scaffold_77000005	0.0	0.0	0.0	0.0	0.0	1.0	0.0
fgenesh1_pg.scaffold_119000058	0.0	0.0	0.0	0.0	0.0	1.0	0.0	NvERTx.4.74472,NvERTx.4.74473	2.0	6.0	No_Uniprotmatch,V4AJ48_LOTGI	No_Description,Uncharacterized protein {ECO:0000313|EMBL:ESO93556.1}
fgenesh1_pg.scaffold_11969000001	0.0	0.0	0.0	0.0	0.0	1.0	0.0
fgenesh1_pg.scaffold_12000020	0.0	0.0	0.0	0.0	0.0	1.0	0.0	NvERTx.4.128516,NvERTx.4.217358,NvERTx.4.230279	9.0	8.0	No_Uniprotmatch	No_Description
fgenesh1_pg.scaffold_12000067	0.0	0.0	0.0	0.0	0.0	1.0	0.0	NvERTx.4.20830,NvERTx.4.20831	2.0	6.0	A0A068X2J7_ECHGR,A0A167N4F0_9HYPO	Concanavalin A-like lectin/glucanase {ECO:0000313|EMBL:OAA55118.1},Granulins {ECO:0000313|EMBL:CDS24124.1}
fgenesh1_pg.scaffold_121000053	0.0	0.0	0.0	0.0	0.0	1.0	0.0	NvERTx.4.57409,NvERTx.4.57410	1.0	8.0	Q9V818	Probable G-protein coupled receptor Mth-like 3
fgenesh1_pg.scaffold_1289000001	0.0	0.0	0.0	0.0	0.0	1.0	0.0
fgenesh1_pg.scaffold_1555000003	0.0	0.0	0.0	0.0	0.0	1.0	0.0	NvERTx.4.151871,NvERTx.4.151874,NvERTx.4.165097	7.0	4.0	I1EJU1_AMPQE,No_Uniprotmatch	No_Description,Uncharacterized protein {ECO:0000313|EnsemblMetazoa:PAC:15703895}
fgenesh1_pg.scaffold_1560000001	0.0	0.0	0.0	0.0	0.0	1.0	0.0
fgenesh1_pg.scaffold_156000057	0.0	0.0	0.0	0.0	0.0	1.0	0.0	NvERTx.4.17085,NvERTx.4.43609,NvERTx.4.43610	9.0	6.0	No_Uniprotmatch,P47800,Q93126	D(1)-like dopamine receptor,No_Description,Probable G-protein coupled receptor No9
fgenesh1_pg.scaffold_23000016	0.0	0.0	0.0	0.0	0.0	1.0	0.0	NvERTx.4.141731,NvERTx.4.141732,NvERTx.4.141733,NvERTx.4.141734,NvERTx.4.141735,NvERTx.4.141736,NvERTx.4.31773,NvERTx.4.31774,NvERTx.4.3781	2.0	6.0	A6QPM3,No_Uniprotmatch,Q3UZD5	No_Description,Putative histone-lysine N-methyltransferase PRDM6
fgenesh1_pg.scaffold_2436000001	0.0	0.0	0.0	0.0	0.0	1.0	0.0
fgenesh1_pg.scaffold_25000085	0.0	0.0	0.0	0.0	0.0	1.0	0.0
fgenesh1_pg.scaffold_26000079	0.0	0.0	0.0	0.0	0.0	1.0	0.0	NvERTx.4.110888,NvERTx.4.110889,NvERTx.4.110899,NvERTx.4.207084,NvERTx.4.213344,NvERTx.4.215222,NvERTx.4.21949,NvERTx.4.54562,NvERTx.4.54564,NvERTx.4.837	1.0	4.0	E9Q6I0,No_Uniprotmatch,P41180,P70579,P91685,Q9PW88,Q9QY96	Extracellular calcium-sensing receptor,Extracellular calcium-sensing receptor {ECO:0000305},G-protein coupled receptor family C group 6 member A,Metabotropic glutamate receptor,Metabotropic glutamate receptor 8,No_Description,Vomeronasal type-2 receptor 116 {ECO:0000312|MGI:MGI:3646674}
fgenesh1_pg.scaffold_29000108	0.0	0.0	0.0	0.0	0.0	1.0	0.0	NvERTx.4.68907,NvERTx.4.68908,NvERTx.4.68909,NvERTx.4.68910,NvERTx.4.68912,NvERTx.4.68913,NvERTx.4.68914,NvERTx.4.68916,NvERTx.4.68917,NvERTx.4.68918,NvERTx.4.68919,NvERTx.4.83890	3.0	1.0	A6NN14,B2KFW1,G3I0U8_CRIGR,No_Uniprotmatch,P17029,P18750,Q13360,Q4V784_MOUSE,Q8BII3_MOUSE	OTTMUSG00000016571 {ECO:0000313|EMBL:AAH98094.1},No_Description,Oocyte zinc finger protein XlCOF6.1,Predicted gene,Putative uncharacterized protein {ECO:0000313|EMBL:BAC34615.1},Zinc finger and SCAN domain-containing protein 20,Zinc finger protein 177,Zinc finger protein 729,Zinc finger protein 844 {ECO:0000313|EMBL:EGW13342.1},Zinc finger protein with KRAB and SCAN domains 1
fgenesh1_pg.scaffold_35000054	0.0	0.0	0.0	0.0	0.0	1.0	0.0	NvERTx.4.100613	9.0	4.0	P41383	Tubulin alpha-2/alpha-4 chain
fgenesh1_pg.scaffold_364000007	0.0	0.0	0.0	0.0	0.0	1.0	0.0	NvERTx.4.72468	2.0	6.0	H3BCF1_LATCH	Pannexin {ECO:0000256|RuleBase:RU010713}
fgenesh1_pg.scaffold_37000039	0.0	0.0	0.0	0.0	0.0	1.0	0.0	NvERTx.4.61704,NvERTx.4.61705,NvERTx.4.61706,NvERTx.4.61707,NvERTx.4.61708,NvERTx.4.61709	3.0	4.0	B4E2M5,No_Uniprotmatch	Ankyrin repeat domain-containing protein 66,No_Description
fgenesh1_pg.scaffold_43000043	0.0	0.0	0.0	0.0	0.0	1.0	0.0	NvERTx.4.128342,NvERTx.4.128348	1.0	8.0	No_Uniprotmatch,P56450	Melanocortin receptor 4,No_Description
fgenesh1_pg.scaffold_465000009	0.0	0.0	0.0	0.0	0.0	1.0	0.0	NvERTx.4.1881,NvERTx.4.233556,NvERTx.4.76175,NvERTx.4.76176,NvERTx.4.76177	2.0	6.0	N/A,No_Uniprotmatch,Q8C0F9,Q9D6X6	Inactive serine protease 35,N/A,No_Description,Serine protease 23
fgenesh1_pg.scaffold_474000007	0.0	0.0	0.0	0.0	0.0	1.0	0.0	NvERTx.4.118263,NvERTx.4.118265,NvERTx.4.127868,NvERTx.4.127871,NvERTx.4.127872,NvERTx.4.8777,NvERTx.4.8779,NvERTx.4.8780	4.0	7.0	No_Uniprotmatch	No_Description
fgenesh1_pg.scaffold_557000003	0.0	0.0	0.0	0.0	0.0	1.0	0.0	NvERTx.4.202328		7.0	No_Uniprotmatch	No_Description
fgenesh1_pg.scaffold_60000082	0.0	0.0	0.0	0.0	0.0	1.0	0.0	NvERTx.4.39325,NvERTx.4.39326,NvERTx.4.39327,NvERTx.4.39328,NvERTx.4.39329,NvERTx.4.39330,NvERTx.4.39331	2.0	8.0	No_Uniprotmatch	No_Description
fgenesh1_pg.scaffold_710000002	0.0	0.0	0.0	0.0	0.0	1.0	0.0
fgenesh1_pg.scaffold_7160000001	0.0	0.0	0.0	0.0	0.0	1.0	0.0	NvERTx.4.158735,NvERTx.4.158738,NvERTx.4.158739,NvERTx.4.158740,NvERTx.4.158741,NvERTx.4.162322,NvERTx.4.162327,NvERTx.4.91711,NvERTx.4.91712,NvERTx.4.91715	8.0	7.0	No_Uniprotmatch,Q5G267,Q9UGM3,T2MEB0_HYDVU	Deleted in malignant brain tumors 1 protein,Forkhead box protein K1 {ECO:0000313|EMBL:CDG70444.1},Neurotrypsin,No_Description
fgenesh1_pg.scaffold_73000027	0.0	0.0	0.0	0.0	0.0	1.0	0.0	NvERTx.4.228766			No_Uniprotmatch	No_Description
fgenesh1_pg.scaffold_764000006	0.0	0.0	0.0	0.0	0.0	1.0	0.0
fgenesh1_pg.scaffold_7827000001	0.0	0.0	0.0	0.0	0.0	1.0	0.0
fgenesh1_pg.scaffold_94000057	0.0	0.0	0.0	0.0	0.0	1.0	0.0	NvERTx.4.207602,NvERTx.4.230519,NvERTx.4.59315,NvERTx.4.59316,NvERTx.4.59317	2.0	6.0	No_Uniprotmatch	No_Description
fgenesh1_pm.scaffold_373000002	0.0	0.0	0.0	0.0	0.0	1.0	0.0	NvERTx.4.14626,NvERTx.4.207127,NvERTx.4.72038,NvERTx.4.72039,NvERTx.4.72040,NvERTx.4.72041	2.0	6.0	No_Uniprotmatch,Q6INC8,Q9JI12	No_Description,Vesicular glutamate transporter 1,Vesicular glutamate transporter 2
fgenesh1_pm.scaffold_85000002	0.0	0.0	0.0	0.0	0.0	1.0	0.0	NvERTx.4.37061,NvERTx.4.51713	2.0	6.0	No_Uniprotmatch,O09037	No_Description,Regenerating islet-derived protein 3-alpha
fgsh_est.C_scaffold_188000003	0.0	0.0	0.0	0.0	0.0	1.0	0.0	NvERTx.4.114697	5.0	5.0	Q9CXI3	DBH-like monooxygenase protein 1
gw.1091.21.1	0.0	0.0	0.0	0.0	0.0	1.0	0.0
gw.124.41.1	0.0	0.0	0.0	0.0	0.0	1.0	0.0	NvERTx.4.122748,NvERTx.4.122749	5.0	8.0	Q63248,Q6P2Z3	Forkhead box protein I1,Forkhead box protein I2
gw.12771.1.1	0.0	0.0	0.0	0.0	0.0	1.0	0.0
gw.1341.2.1	0.0	0.0	0.0	0.0	0.0	1.0	0.0
gw.1344.5.1	0.0	0.0	0.0	0.0	0.0	1.0	0.0
gw.1388.1.1	0.0	0.0	0.0	0.0	0.0	1.0	0.0	NvERTx.4.93201	2.0	4.0	No_Uniprotmatch	No_Description
gw.186.44.1	0.0	0.0	0.0	0.0	0.0	1.0	0.0
gw.22.180.1	0.0	0.0	0.0	0.0	0.0	1.0	0.0
gw.22.245.1	0.0	0.0	0.0	0.0	0.0	1.0	0.0	NvERTx.4.67269	3.0	5.0	Q9GZV8	PR domain zinc finger protein 14
gw.234.19.1	0.0	0.0	0.0	0.0	0.0	1.0	0.0	NvERTx.4.232288,NvERTx.4.233942		6.0	G7H7W3_HYDVU,No_Uniprotmatch	Minicollagen 10 {ECO:0000313|EMBL:DAA34984.1},No_Description
gw.28.18.1	0.0	0.0	0.0	0.0	0.0	1.0	0.0	NvERTx.4.15153,NvERTx.4.154187,NvERTx.4.154188,NvERTx.4.154189,NvERTx.4.154190,NvERTx.4.154191,NvERTx.4.211028	9.0	3.0	No_Uniprotmatch,P97479,Q13402,Q17LW0	Myosin-VIIa,No_Description,Unconventional myosin-VIIa
gw.2828.2.1	0.0	0.0	0.0	0.0	0.0	1.0	0.0
gw.29.180.1	0.0	0.0	0.0	0.0	0.0	1.0	0.0	NvERTx.4.135833,NvERTx.4.135834,NvERTx.4.135835,NvERTx.4.135836,NvERTx.4.135837,NvERTx.4.135838	2.0	6.0	No_Uniprotmatch,P10079,P33450	Cadherin-related tumor suppressor,Fibropellin-1,No_Description
gw.316.177.1	0.0	0.0	0.0	0.0	0.0	1.0	0.0
gw.316.44.1	0.0	0.0	0.0	0.0	0.0	1.0	0.0
gw.3162.1.1	0.0	0.0	0.0	0.0	0.0	1.0	0.0	NvERTx.4.165804,NvERTx.4.165820,NvERTx.4.25238	5.0	6.0	No_Uniprotmatch	No_Description
gw.3512.1.1	0.0	0.0	0.0	0.0	0.0	1.0	0.0
gw.402.21.1	0.0	0.0	0.0	0.0	0.0	1.0	0.0
gw.4038.1.1	0.0	0.0	0.0	0.0	0.0	1.0	0.0
gw.436.7.1	0.0	0.0	0.0	0.0	0.0	1.0	0.0
gw.5029.23.1	0.0	0.0	0.0	0.0	0.0	1.0	0.0
gw.58.85.1	0.0	0.0	0.0	0.0	0.0	1.0	0.0	NvERTx.4.55301,NvERTx.4.55302,NvERTx.4.55303,NvERTx.4.55304	5.0	6.0	No_Uniprotmatch,Q9I8A3	Hairy/enhancer-of-split related with YRPW motif protein 1,No_Description
gw.6511.2.1	0.0	0.0	0.0	0.0	0.0	1.0	0.0
gw.694.47.1	0.0	0.0	0.0	0.0	0.0	1.0	0.0
gw.79.177.1	0.0	0.0	0.0	0.0	0.0	1.0	0.0	NvERTx.4.107092	3.0	2.0	Q8NEP9	Zinc finger protein 555
gw.8114.6.1	0.0	0.0	0.0	0.0	0.0	1.0	0.0
gw.849.25.1	0.0	0.0	0.0	0.0	0.0	1.0	0.0
gw.8754.3.1	0.0	0.0	0.0	0.0	0.0	1.0	0.0
gw.9113.10.1	0.0	0.0	0.0	0.0	0.0	1.0	0.0
gw.99.77.1	0.0	0.0	0.0	0.0	0.0	1.0	0.0	NvERTx.4.97064,NvERTx.4.97065	2.0	8.0	Q9UGM1	Neuronal acetylcholine receptor subunit alpha-9
e_gw.100.76.1	0.0	0.0	0.0	0.0	0.0	0.0	1.0
e_gw.108.118.1	0.0	0.0	0.0	0.0	0.0	0.0	1.0
e_gw.108.156.1	0.0	0.0	0.0	0.0	0.0	0.0	1.0	NvERTx.4.226080			M9NDE3	Protein bark beetle {ECO:0000303|PubMed:25704509}
e_gw.108.32.1	0.0	0.0	0.0	0.0	0.0	0.0	1.0
e_gw.113.70.1	0.0	0.0	0.0	0.0	0.0	0.0	1.0	NvERTx.4.6613,NvERTx.4.81954,NvERTx.4.81955	3.0	5.0	No_Uniprotmatch,Q3UZD5	No_Description,Putative histone-lysine N-methyltransferase PRDM6
e_gw.120.116.1	0.0	0.0	0.0	0.0	0.0	0.0	1.0	NvERTx.4.78668,NvERTx.4.78669,NvERTx.4.78671,NvERTx.4.78673	7.0	5.0	Q64620	Serine/threonine-protein phosphatase 6 catalytic subunit
e_gw.124.132.1	0.0	0.0	0.0	0.0	0.0	0.0	1.0	NvERTx.4.142149		5.0	Q6LAF1	Histone H4
e_gw.128.23.1	0.0	0.0	0.0	0.0	0.0	0.0	1.0	NvERTx.4.144278,NvERTx.4.144279,NvERTx.4.144280,NvERTx.4.144281,NvERTx.4.144283,NvERTx.4.144284	4.0	4.0	No_Uniprotmatch	No_Description
e_gw.132.93.1	0.0	0.0	0.0	0.0	0.0	0.0	1.0	NvERTx.4.198501,NvERTx.4.203812,NvERTx.4.203813,NvERTx.4.209059	4.0	7.0	P27980,Q09575,Q99315,W4YC66_STRPU	Gag-Pol polyprotein,Transposon Ty3-G Gag-Pol polyprotein,Uncharacterized protein K02A2.6,Uncharacterized protein {ECO:0000313|EnsemblMetazoa:SPU_013343-tr}
e_gw.135.91.1	0.0	0.0	0.0	0.0	0.0	0.0	1.0
e_gw.141.77.1	0.0	0.0	0.0	0.0	0.0	0.0	1.0	NvERTx.4.29255	2.0	8.0	P43114	Prostaglandin E2 receptor EP4 subtype
e_gw.144.34.1	0.0	0.0	0.0	0.0	0.0	0.0	1.0	NvERTx.4.146728	5.0	2.0	Q61555	Fibrillin-2
e_gw.16.306.1	0.0	0.0	0.0	0.0	0.0	0.0	1.0	NvERTx.4.30279	9.0	8.0	Q8IN35	Neuropeptide SIFamide receptor {ECO:0000303|PubMed:16378592}
e_gw.163.53.1	0.0	0.0	0.0	0.0	0.0	0.0	1.0	NvERTx.4.15262	9.0	3.0	No_Uniprotmatch	No_Description
e_gw.182.59.1	0.0	0.0	0.0	0.0	0.0	0.0	1.0	NvERTx.4.89612	2.0	8.0	B3EWY9	Mucin-like protein {ECO:0000303|PubMed:23765379}
e_gw.1856.1.1	0.0	0.0	0.0	0.0	0.0	0.0	1.0
e_gw.196.45.1	0.0	0.0	0.0	0.0	0.0	0.0	1.0	NvERTx.4.155849,NvERTx.4.163788,NvERTx.4.163789	2.0	4.0	Q94K49,Q9M2U3	Protein ALP1-like {ECO:0000305},Protein ANTAGONIST OF LIKE HETEROCHROMATIN PROTEIN 1 {ECO:0000303|PubMed:26642436}
e_gw.2.525.1	0.0	0.0	0.0	0.0	0.0	0.0	1.0	NvERTx.4.105763,NvERTx.4.105765,NvERTx.4.105767,NvERTx.4.105768	3.0	8.0	Q95JR6,Q96M20,Q9D5U8	Cyclic nucleotide-binding domain-containing protein 2
e_gw.210.80.1	0.0	0.0	0.0	0.0	0.0	0.0	1.0	NvERTx.4.11187,NvERTx.4.8184		7.0	No_Uniprotmatch,P17491	Inhibin beta B chain,No_Description
e_gw.214.83.1	0.0	0.0	0.0	0.0	0.0	0.0	1.0	NvERTx.4.199106,NvERTx.4.202929,NvERTx.4.202930,NvERTx.4.202932	9.0	2.0	No_Uniprotmatch,Q8R151,Q9P2E3	NFX1-type zinc finger-containing protein 1,No_Description
e_gw.218.8.1	0.0	0.0	0.0	0.0	0.0	0.0	1.0	NvERTx.4.163414,NvERTx.4.17990,NvERTx.4.28778,NvERTx.4.28779	4.0	8.0	No_Uniprotmatch,Q8K078,Q99N01	No_Description,Solute carrier organic anion transporter family member 4A1
e_gw.22.248.1	0.0	0.0	0.0	0.0	0.0	0.0	1.0	NvERTx.4.181380,NvERTx.4.50270	6.0	4.0	No_Uniprotmatch,Q9NBX4	No_Description,Probable RNA-directed DNA polymerase from transposon X-element
e_gw.220.79.1	0.0	0.0	0.0	0.0	0.0	0.0	1.0	NvERTx.4.154917,NvERTx.4.154918	9.0	8.0	O95714,Q9FN03	E3 ubiquitin-protein ligase HERC2,Ultraviolet-B receptor UVR8
e_gw.2224.3.1	0.0	0.0	0.0	0.0	0.0	0.0	1.0
e_gw.227.43.1	0.0	0.0	0.0	0.0	0.0	0.0	1.0
e_gw.232.66.1	0.0	0.0	0.0	0.0	0.0	0.0	1.0	NvERTx.4.82838,NvERTx.4.82839,NvERTx.4.82840,NvERTx.4.82841,NvERTx.4.82842,NvERTx.4.82843,NvERTx.4.82849	2.0	6.0	No_Uniprotmatch,P50429,P50430,Q5FYB0,Q8BM89	Arylsulfatase B,Arylsulfatase J,No_Description
e_gw.242.21.1	0.0	0.0	0.0	0.0	0.0	0.0	1.0	NvERTx.4.189646	9.0	3.0	Q8TE57	A disintegrin and metalloproteinase with thrombospondin motifs 16
e_gw.270.76.1	0.0	0.0	0.0	0.0	0.0	0.0	1.0	NvERTx.4.229342		8.0	No_Uniprotmatch	No_Description
e_gw.273.13.1	0.0	0.0	0.0	0.0	0.0	0.0	1.0	NvERTx.4.110419	2.0	3.0	O15439	Multidrug resistance-associated protein 4
e_gw.274.33.1	0.0	0.0	0.0	0.0	0.0	0.0	1.0
e_gw.297.41.1	0.0	0.0	0.0	0.0	0.0	0.0	1.0	NvERTx.4.50473		7.0	No_Uniprotmatch	No_Description
e_gw.297.64.1	0.0	0.0	0.0	0.0	0.0	0.0	1.0
e_gw.305.96.1	0.0	0.0	0.0	0.0	0.0	0.0	1.0	NvERTx.4.84474	6.0	6.0	No_Uniprotmatch	No_Description
e_gw.313.34.1	0.0	0.0	0.0	0.0	0.0	0.0	1.0	NvERTx.4.69964	2.0	6.0	P08548	LINE-1 reverse transcriptase homolog
e_gw.3202.2.1	0.0	0.0	0.0	0.0	0.0	0.0	1.0	NvERTx.4.103776	3.0	2.0	No_Uniprotmatch	No_Description
e_gw.325.22.1	0.0	0.0	0.0	0.0	0.0	0.0	1.0	NvERTx.4.180257,NvERTx.4.180258,NvERTx.4.180260,NvERTx.4.180261,NvERTx.4.180262,NvERTx.4.180263,NvERTx.4.180264,NvERTx.4.180267,NvERTx.4.180268,NvERTx.4.180270,NvERTx.4.180273,NvERTx.4.180274,NvERTx.4.180275,NvERTx.4.180278	8.0	4.0	No_Uniprotmatch,O43432,Q04637	Eukaryotic translation initiation factor 4 gamma 1,Eukaryotic translation initiation factor 4 gamma 3,No_Description
e_gw.325.55.1	0.0	0.0	0.0	0.0	0.0	0.0	1.0	NvERTx.4.82850	2.0	6.0	Q5FYB1	Arylsulfatase I
e_gw.35.156.1	0.0	0.0	0.0	0.0	0.0	0.0	1.0	NvERTx.4.193844,NvERTx.4.193845	9.0	1.0	Q149M9	NACHT domain- and WD repeat-containing protein 1
e_gw.35.282.1	0.0	0.0	0.0	0.0	0.0	0.0	1.0
e_gw.36.91.1	0.0	0.0	0.0	0.0	0.0	0.0	1.0	NvERTx.4.195651,NvERTx.4.195652,NvERTx.4.195659	9.0	3.0	A7E305,Q80TB7	Zinc finger SWIM domain-containing protein 6,Zinc finger SWIM domain-containing protein 8
e_gw.36.95.1	0.0	0.0	0.0	0.0	0.0	0.0	1.0	NvERTx.4.195657	9.0	3.0	Q3UHH1	Zinc finger SWIM domain-containing protein 8
e_gw.36.97.1	0.0	0.0	0.0	0.0	0.0	0.0	1.0	NvERTx.4.195656,NvERTx.4.195658	9.0	3.0	A7E305	Zinc finger SWIM domain-containing protein 8
e_gw.373.30.1	0.0	0.0	0.0	0.0	0.0	0.0	1.0	NvERTx.4.58848,NvERTx.4.58849	3.0	1.0	Q6GNY7,Q6PCJ9	Lysosomal thioesterase PPT2-A,Lysosomal thioesterase PPT2-B
e_gw.42.198.1	0.0	0.0	0.0	0.0	0.0	0.0	1.0	NvERTx.4.26617,NvERTx.4.32852,NvERTx.4.32853		4.0	A0A1L8GQD3_XENLA,No_Uniprotmatch	No_Description,Uncharacterized protein {ECO:0000313|EMBL:OCT85996.1}
e_gw.43.192.1	0.0	0.0	0.0	0.0	0.0	0.0	1.0	NvERTx.4.177633,NvERTx.4.177634,NvERTx.4.177635,NvERTx.4.177637,NvERTx.4.177639,NvERTx.4.228845,NvERTx.4.234003	8.0	2.0	No_Uniprotmatch,P98156,P98157,Q07954	Low-density lipoprotein receptor-related protein 1,No_Description,Prolow-density lipoprotein receptor-related protein 1,Very low-density lipoprotein receptor
e_gw.502.36.1	0.0	0.0	0.0	0.0	0.0	0.0	1.0	NvERTx.4.190996			Q0V8S9	Contactin-associated protein-like 5
e_gw.55.202.1	0.0	0.0	0.0	0.0	0.0	0.0	1.0	NvERTx.4.64743,NvERTx.4.64744,NvERTx.4.64745	3.0	1.0	A7HHM9	Urease accessory protein UreD {ECO:0000255|HAMAP-Rule:MF_01384}
e_gw.6.42.1	0.0	0.0	0.0	0.0	0.0	0.0	1.0	NvERTx.4.155796,NvERTx.4.164637,NvERTx.4.18233,NvERTx.4.18234,NvERTx.4.20483	3.0	8.0	No_Uniprotmatch,O88943,Q5RF32,Q91WS4	No_Description,Potassium voltage-gated channel subfamily KQT member 2,S-methylmethionine--homocysteine S-methyltransferase BHMT2
e_gw.6.92.1	0.0	0.0	0.0	0.0	0.0	0.0	1.0	NvERTx.4.164629,NvERTx.4.164631,NvERTx.4.164633,NvERTx.4.164635,NvERTx.4.164636,NvERTx.4.164638,NvERTx.4.164639,NvERTx.4.164640,NvERTx.4.164642,NvERTx.4.207371	9.0	6.0	B3EWY9,No_Uniprotmatch,Q96RW7	Hemicentin-1,Mucin-like protein {ECO:0000303|PubMed:23765379},No_Description
e_gw.6.96.1	0.0	0.0	0.0	0.0	0.0	0.0	1.0	NvERTx.4.74475,NvERTx.4.74477	3.0	7.0	O73853,Q92113	20 lyase,Steroid 17-alpha-hydroxylase/17
e_gw.655.7.1	0.0	0.0	0.0	0.0	0.0	0.0	1.0	NvERTx.4.164418,NvERTx.4.63969,NvERTx.4.63970	4.0	8.0	P78357	Contactin-associated protein 1
e_gw.68.118.1	0.0	0.0	0.0	0.0	0.0	0.0	1.0	NvERTx.4.139147,NvERTx.4.139148,NvERTx.4.139149,NvERTx.4.142065,NvERTx.4.142066,NvERTx.4.142067,NvERTx.4.142069	3.0	5.0	No_Uniprotmatch	No_Description
e_gw.6854.1.1	0.0	0.0	0.0	0.0	0.0	0.0	1.0
e_gw.69.73.1	0.0	0.0	0.0	0.0	0.0	0.0	1.0	NvERTx.4.208066,NvERTx.4.98021,NvERTx.4.98022	5.0	1.0	Q6DFL0	Coiled-coil domain-containing protein 102A
e_gw.72.59.1	0.0	0.0	0.0	0.0	0.0	0.0	1.0	NvERTx.4.74101	3.0	8.0	Q01721	Growth arrest-specific protein 1
e_gw.732.4.1	0.0	0.0	0.0	0.0	0.0	0.0	1.0
e_gw.750.1.1	0.0	0.0	0.0	0.0	0.0	0.0	1.0	NvERTx.4.184706	8.0	1.0	Q9Z207	Protein diaphanous homolog 3
e_gw.81.63.1	0.0	0.0	0.0	0.0	0.0	0.0	1.0	NvERTx.4.176010	9.0	2.0	Q6PFY8	Tripartite motif-containing protein 45
e_gw.82.154.1	0.0	0.0	0.0	0.0	0.0	0.0	1.0
e_gw.9.13.1	0.0	0.0	0.0	0.0	0.0	0.0	1.0	NvERTx.4.144803,NvERTx.4.144804,NvERTx.4.144805,NvERTx.4.144807,NvERTx.4.144810,NvERTx.4.144816,NvERTx.4.17371,NvERTx.4.17372	9.0	7.0	A7KVC2,No_Uniprotmatch,O15439,Q00554,Q10RX7	ABC transporter C family MRP4 {ECO:0000305},ABC transporter C family member 13 {ECO:0000303|PubMed:18299247},Cystic fibrosis transmembrane conductance regulator,Multidrug resistance-associated protein 4,No_Description
e_gw.9.264.1	0.0	0.0	0.0	0.0	0.0	0.0	1.0	NvERTx.4.116342,NvERTx.4.116343,NvERTx.4.116348,NvERTx.4.116349,NvERTx.4.120457,NvERTx.4.189706,NvERTx.4.40669	4.0	4.0	No_Uniprotmatch,Q5F226,Q6DCQ6,Q90953,Q99715	Collagen alpha-1(XII) chain,No_Description,Protocadherin Fat 2,Versican core protein,von Willebrand factor A domain-containing protein 2
e_gw.917.4.1	0.0	0.0	0.0	0.0	0.0	0.0	1.0
e_gw.92.12.1	0.0	0.0	0.0	0.0	0.0	0.0	1.0
estExt_GenewiseH_1.C_2610025	0.0	0.0	0.0	0.0	0.0	0.0	1.0	NvERTx.4.175745,NvERTx.4.175746,NvERTx.4.175747,NvERTx.4.175749,NvERTx.4.175750,NvERTx.4.175751,NvERTx.4.175752,NvERTx.4.175753,NvERTx.4.175754,NvERTx.4.175755,NvERTx.4.175756,NvERTx.4.175757,NvERTx.4.175758,NvERTx.4.175759,NvERTx.4.175760,NvERTx.4.175761,NvERTx.4.175762,NvERTx.4.175763,NvERTx.4.175764,NvERTx.4.175765,NvERTx.4.175766,NvERTx.4.175767,NvERTx.4.175768,NvERTx.4.175769	3.0	8.0	No_Uniprotmatch,Q09666	Neuroblast differentiation-associated protein AHNAK,No_Description
estExt_fgenesh1_pg.C_1340052	0.0	0.0	0.0	0.0	0.0	0.0	1.0	NvERTx.4.201355,NvERTx.4.201356,NvERTx.4.201357,NvERTx.4.201359,NvERTx.4.208310,NvERTx.4.222049	9.0	2.0	A0A0R4IBK5,No_Uniprotmatch,Q63HN8	E3 ubiquitin-protein ligase RNF213 {ECO:0000305},E3 ubiquitin-protein ligase rnf213-alpha {ECO:0000305},No_Description
estExt_fgenesh1_pg.C_17410001	0.0	0.0	0.0	0.0	0.0	0.0	1.0	NvERTx.4.186315,NvERTx.4.186319,NvERTx.4.203446,NvERTx.4.203447,NvERTx.4.203448,NvERTx.4.203449,NvERTx.4.203450,NvERTx.4.203453,NvERTx.4.203456,NvERTx.4.203457,NvERTx.4.203459,NvERTx.4.204064,NvERTx.4.204065,NvERTx.4.204066,NvERTx.4.204067,NvERTx.4.204068	6.0	6.0	A0A1I8HFL5_9PLAT,A0A1S3H5B5_LINUN,C3Y9Z1_BRAFL,No_Uniprotmatch,Q6GLA1,Q8BR93,Q91YU3	Myb/SANT-like DNA-binding domain-containing protein 4,No_Description,Putative nuclease HARBI1,Putative uncharacterized protein {ECO:0000313|EMBL:EEN62900.1},Uncharacterized protein {ECO:0000313|WBParaSite:maker-uti_cns_0005805-snap-gene-0.3-mRNA-1},putative nuclease HARBI1 {ECO:0000313|RefSeq:XP_013381198.1}
estExt_fgenesh1_pg.C_1940004	0.0	0.0	0.0	0.0	0.0	0.0	1.0	NvERTx.4.188448,NvERTx.4.188449	2.0	5.0	C0HK24	L-rhamnose-binding lectin ELEL-1 {ECO:0000303|PubMed:25881955}
estExt_fgenesh1_pg.C_19870001	0.0	0.0	0.0	0.0	0.0	0.0	1.0	NvERTx.4.150940,NvERTx.4.6309,NvERTx.4.6310,NvERTx.4.83309,NvERTx.4.83312	3.0	6.0	No_Uniprotmatch	No_Description
estExt_fgenesh1_pg.C_21610002	0.0	0.0	0.0	0.0	0.0	0.0	1.0	NvERTx.4.129448,NvERTx.4.129450,NvERTx.4.129451,NvERTx.4.129452,NvERTx.4.129453,NvERTx.4.129454,NvERTx.4.129455,NvERTx.4.129457,NvERTx.4.129459	2.0	2.0	No_Uniprotmatch	No_Description
estExt_fgenesh1_pg.C_2210004	0.0	0.0	0.0	0.0	0.0	0.0	1.0	NvERTx.4.185554,NvERTx.4.185555,NvERTx.4.185575	5.0	6.0	Q5V7F4,Q9CYL5	Cell surface glycoprotein,Golgi-associated plant pathogenesis-related protein 1
estExt_fgenesh1_pg.C_270118	0.0	0.0	0.0	0.0	0.0	0.0	1.0	NvERTx.4.90107,NvERTx.4.90108	6.0	1.0	W6ZTM8_9APIC	Uncharacterized protein {ECO:0000313|EMBL:EUD64262.1}
estExt_fgenesh1_pg.C_310086	0.0	0.0	0.0	0.0	0.0	0.0	1.0	NvERTx.4.199808,NvERTx.4.199809,NvERTx.4.199812,NvERTx.4.199825,NvERTx.4.85633,NvERTx.4.85634,NvERTx.4.85635,NvERTx.4.85636,NvERTx.4.85637	9.0	5.0	C3XXP4_BRAFL,C3XXQ2_BRAFL,No_Uniprotmatch	No_Description,Putative uncharacterized protein {ECO:0000313|EMBL:EEN67504.1},Putative uncharacterized protein {ECO:0000313|EMBL:EEN67512.1}
estExt_fgenesh1_pg.C_3110015	0.0	0.0	0.0	0.0	0.0	0.0	1.0	NvERTx.4.170295,NvERTx.4.170296,NvERTx.4.170316,NvERTx.4.170319,NvERTx.4.201413,NvERTx.4.201414,NvERTx.4.201415,NvERTx.4.201416	9.0	5.0	No_Uniprotmatch	No_Description
estExt_fgenesh1_pg.C_340073	0.0	0.0	0.0	0.0	0.0	0.0	1.0	NvERTx.4.145705,NvERTx.4.145706	3.0	2.0	P97275	peroxisomal,Alkyldihydroxyacetonephosphate synthase
estExt_fgenesh1_pg.C_3420002	0.0	0.0	0.0	0.0	0.0	0.0	1.0	NvERTx.4.142489,NvERTx.4.142490,NvERTx.4.142492,NvERTx.4.205051,NvERTx.4.205052,NvERTx.4.206288	1.0	4.0	No_Uniprotmatch	No_Description
estExt_fgenesh1_pg.C_350028	0.0	0.0	0.0	0.0	0.0	0.0	1.0	NvERTx.4.63430,NvERTx.4.63431,NvERTx.4.63432		3.0	Q05968	Pathogenesis-related protein 1
estExt_fgenesh1_pg.C_3970001	0.0	0.0	0.0	0.0	0.0	0.0	1.0	NvERTx.4.155812,NvERTx.4.155813,NvERTx.4.155814	9.0	1.0	No_Uniprotmatch,O66506	No_Description,Release factor glutamine methyltransferase {ECO:0000255|HAMAP-Rule:MF_02126}
estExt_fgenesh1_pg.C_4240013	0.0	0.0	0.0	0.0	0.0	0.0	1.0	NvERTx.4.110381,NvERTx.4.110382,NvERTx.4.110383,NvERTx.4.110384,NvERTx.4.110385,NvERTx.4.110386,NvERTx.4.110387,NvERTx.4.110388,NvERTx.4.110389,NvERTx.4.110390,NvERTx.4.110391,NvERTx.4.110392,NvERTx.4.110393,NvERTx.4.110394,NvERTx.4.110395	2.0	5.0	No_Uniprotmatch	No_Description
estExt_fgenesh1_pg.C_450021	0.0	0.0	0.0	0.0	0.0	0.0	1.0	NvERTx.4.11596,NvERTx.4.122965,NvERTx.4.122966,NvERTx.4.122967,NvERTx.4.122968,NvERTx.4.122970	9.0	7.0	No_Uniprotmatch	No_Description
estExt_fgenesh1_pg.C_480050	0.0	0.0	0.0	0.0	0.0	0.0	1.0	NvERTx.4.178402,NvERTx.4.178403,NvERTx.4.178404,NvERTx.4.178405,NvERTx.4.178406,NvERTx.4.178408	3.0	1.0	No_Uniprotmatch,Q8BYU6	No_Description,Torsin-1A-interacting protein 2
estExt_fgenesh1_pg.C_570052	0.0	0.0	0.0	0.0	0.0	0.0	1.0	NvERTx.4.45159,NvERTx.4.45160,NvERTx.4.45161,NvERTx.4.45162,NvERTx.4.45163		5.0	No_Uniprotmatch	No_Description
estExt_fgenesh1_pg.C_580024	0.0	0.0	0.0	0.0	0.0	0.0	1.0	NvERTx.4.223923,NvERTx.4.53258,NvERTx.4.53261	2.0	8.0	No_Uniprotmatch,Q87NU5	No_Description,Putative agmatine deiminase {ECO:0000255|HAMAP-Rule:MF_01841}
estExt_fgenesh1_pg.C_620067	0.0	0.0	0.0	0.0	0.0	0.0	1.0	NvERTx.4.227903,NvERTx.4.232389,NvERTx.4.50258,NvERTx.4.50259,NvERTx.4.50260,NvERTx.4.52401	9.0	8.0	A0A166A4Q0_EXIGL,N/A,No_Uniprotmatch	N/A,No_Description,Uncharacterized protein {ECO:0000313|EMBL:KZV88439.1}
estExt_fgenesh1_pg.C_670052	0.0	0.0	0.0	0.0	0.0	0.0	1.0	NvERTx.4.138847,NvERTx.4.138866	2.0	3.0	P02552,P18258	Tubulin alpha-1 chain
estExt_fgenesh1_pg.C_680028	0.0	0.0	0.0	0.0	0.0	0.0	1.0
estExt_fgenesh1_pg.C_780042	0.0	0.0	0.0	0.0	0.0	0.0	1.0	NvERTx.4.175790,NvERTx.4.175791	9.0	1.0	No_Uniprotmatch	No_Description
estExt_fgenesh1_pg.C_780043	0.0	0.0	0.0	0.0	0.0	0.0	1.0	NvERTx.4.163197,NvERTx.4.163198,NvERTx.4.163199	4.0	1.0	No_Uniprotmatch	No_Description
estExt_fgenesh1_pg.C_890044	0.0	0.0	0.0	0.0	0.0	0.0	1.0	NvERTx.4.86549,NvERTx.4.86550	8.0	2.0	P9WKB8	Putative diacyglycerol O-acyltransferase MT1809
estExt_fgenesh1_pg.C_910045	0.0	0.0	0.0	0.0	0.0	0.0	1.0	NvERTx.4.156145,NvERTx.4.156146,NvERTx.4.188999,NvERTx.4.189000,NvERTx.4.189008,NvERTx.4.189010,NvERTx.4.189011,NvERTx.4.200512,NvERTx.4.200513,NvERTx.4.205655,NvERTx.4.78321,NvERTx.4.85002	2.0	5.0	No_Uniprotmatch	No_Description
estExt_gwp.C_1130086	0.0	0.0	0.0	0.0	0.0	0.0	1.0
estExt_gwp.C_1860023	0.0	0.0	0.0	0.0	0.0	0.0	1.0	NvERTx.4.192983,NvERTx.4.192984,NvERTx.4.192988,NvERTx.4.89457,NvERTx.4.89466,NvERTx.4.89468	3.0	1.0	No_Uniprotmatch,O57525,P13107,Q16678,Q92113	20 lyase,Cytochrome P450 1B1,Cytochrome P450 2B3,No_Description,Steroid 17-alpha-hydroxylase/17
estExt_gwp.C_2210002	0.0	0.0	0.0	0.0	0.0	0.0	1.0	NvERTx.4.168860,NvERTx.4.168861,NvERTx.4.168862,NvERTx.4.168863	5.0	2.0	Q32KL4	Regulator of microtubule dynamics protein 1
estExt_gwp.C_2270050	0.0	0.0	0.0	0.0	0.0	0.0	1.0	NvERTx.4.155140,NvERTx.4.155141,NvERTx.4.155142,NvERTx.4.155143,NvERTx.4.155144,NvERTx.4.155145,NvERTx.4.155152,NvERTx.4.200390,NvERTx.4.200391,NvERTx.4.200394,NvERTx.4.200395	8.0	5.0	A0A087TPE6_9ARAC,A0A0F5CUH2_PRIPA,I1F7Y1_AMPQE,No_Uniprotmatch,Q94K49	No_Description,Protein ANTAGONIST OF LIKE HETEROCHROMATIN PROTEIN 1 {ECO:0000303|PubMed:26642436},Putative nuclease HARBI1 {ECO:0000313|EMBL:KFM66985.1},Uncharacterized protein {ECO:0000313|EMBL:KKA75752.1},Uncharacterized protein {ECO:0000313|EnsemblMetazoa:PAC:15712177}
estExt_gwp.C_3180014	0.0	0.0	0.0	0.0	0.0	0.0	1.0	NvERTx.4.77007,NvERTx.4.85023,NvERTx.4.85024	4.0	6.0	C0HK24,No_Uniprotmatch	L-rhamnose-binding lectin ELEL-1 {ECO:0000303|PubMed:25881955},No_Description
estExt_gwp.C_3320011	0.0	0.0	0.0	0.0	0.0	0.0	1.0	NvERTx.4.81430,NvERTx.4.81432,NvERTx.4.81433,NvERTx.4.81434,NvERTx.4.81435,NvERTx.4.81437,NvERTx.4.81439	3.0	2.0	No_Uniprotmatch,O15228	Dihydroxyacetone phosphate acyltransferase,No_Description
estExt_gwp.C_460298	0.0	0.0	0.0	0.0	0.0	0.0	1.0	NvERTx.4.170523,NvERTx.4.170525,NvERTx.4.170526		5.0	G5EGM1,P08254,P09237	Matrilysin,Matrix metalloproteinase-A {ECO:0000305|PubMed:9573338},Stromelysin-1
estExt_gwp.C_80106	0.0	0.0	0.0	0.0	0.0	0.0	1.0	NvERTx.4.117435,NvERTx.4.117440	5.0	5.0	No_Uniprotmatch,P84239	Histone H3,No_Description
estExt_gwp.C_850125	0.0	0.0	0.0	0.0	0.0	0.0	1.0
fgenesh1_kg.scaffold_110000001	0.0	0.0	0.0	0.0	0.0	0.0	1.0	NvERTx.4.11865,NvERTx.4.74501,NvERTx.4.74502,NvERTx.4.74503	3.0	1.0	No_Uniprotmatch,Q54XJ0,Q8IQG1,Q8VI63	MOB kinase activator 2,MOB kinase activator-like 1 homolog A,MOB kinase activator-like 2,No_Description
fgenesh1_pg.scaffold_103000002	0.0	0.0	0.0	0.0	0.0	0.0	1.0
fgenesh1_pg.scaffold_112000043	0.0	0.0	0.0	0.0	0.0	0.0	1.0	NvERTx.4.121718,NvERTx.4.121719,NvERTx.4.121724,NvERTx.4.121729,NvERTx.4.121730,NvERTx.4.142487,NvERTx.4.146283,NvERTx.4.146284,NvERTx.4.206291	1.0	4.0	A0A147BBR3_IXORI,No_Uniprotmatch	No_Description,Uncharacterized protein {ECO:0000313|EMBL:JAR87805.1}
fgenesh1_pg.scaffold_116000035	0.0	0.0	0.0	0.0	0.0	0.0	1.0	NvERTx.4.15891	5.0	1.0	A0A1S3IQF4_LINUN	sequestosome-1-like {ECO:0000313|RefSeq:XP_013400141.1}
fgenesh1_pg.scaffold_11705000001	0.0	0.0	0.0	0.0	0.0	0.0	1.0
fgenesh1_pg.scaffold_125000031	0.0	0.0	0.0	0.0	0.0	0.0	1.0	NvERTx.4.189513,NvERTx.4.189514,NvERTx.4.189515,NvERTx.4.189517,NvERTx.4.189519,NvERTx.4.189521,NvERTx.4.189523,NvERTx.4.34191,NvERTx.4.34192	9.0	6.0	A0A1S3IXZ6_LINUN,Q29RU2,Q95218	Deleted in malignant brain tumors 1 protein,Oncoprotein-induced transcript 3 protein,fibropellin-1-like {ECO:0000313|RefSeq:XP_013402903.1}
fgenesh1_pg.scaffold_13000226	0.0	0.0	0.0	0.0	0.0	0.0	1.0	NvERTx.4.49278		1.0	Q9I9A2	Retinal homeobox protein Rx2
fgenesh1_pg.scaffold_137000028	0.0	0.0	0.0	0.0	0.0	0.0	1.0	NvERTx.4.65397	9.0	3.0	A7SFB5	Cyclic GMP-AMP synthase
fgenesh1_pg.scaffold_147000052	0.0	0.0	0.0	0.0	0.0	0.0	1.0	NvERTx.4.17299,NvERTx.4.68591,NvERTx.4.68592,NvERTx.4.68593,NvERTx.4.68594	3.0	8.0	No_Uniprotmatch,Q98894,Q98895	Cannabinoid receptor type 1A,Cannabinoid receptor type 1B,No_Description
fgenesh1_pg.scaffold_158000027	0.0	0.0	0.0	0.0	0.0	0.0	1.0	NvERTx.4.137035,NvERTx.4.137036	2.0	6.0	P16390,Q09081	Potassium voltage-gated channel subfamily A member 2,Potassium voltage-gated channel subfamily A member 3
fgenesh1_pg.scaffold_161000027	0.0	0.0	0.0	0.0	0.0	0.0	1.0	NvERTx.4.111522,NvERTx.4.111525,NvERTx.4.111526,NvERTx.4.111527,NvERTx.4.111538,NvERTx.4.111539,NvERTx.4.111547,NvERTx.4.79238	2.0	2.0	C3ZJX0_BRAFL,No_Uniprotmatch,P25291,T2M7K2_HYDVU	Brevican core protein {ECO:0000313|EMBL:CDG68069.1},No_Description,Pancreatic secretory granule membrane major glycoprotein GP2,Putative uncharacterized protein {ECO:0000313|EMBL:EEN47137.1}
fgenesh1_pg.scaffold_167000037	0.0	0.0	0.0	0.0	0.0	0.0	1.0	NvERTx.4.71688,NvERTx.4.71689,NvERTx.4.71690,NvERTx.4.71691,NvERTx.4.71692,NvERTx.4.71693		3.0	A0A0C2CYF5_9DELT,No_Uniprotmatch,O00468	Agrin,No_Description,Uncharacterized protein {ECO:0000313|EMBL:KIG12877.1}
fgenesh1_pg.scaffold_172000001	0.0	0.0	0.0	0.0	0.0	0.0	1.0
fgenesh1_pg.scaffold_193000024	0.0	0.0	0.0	0.0	0.0	0.0	1.0	NvERTx.4.193233,NvERTx.4.193234,NvERTx.4.218359	9.0	7.0	No_Uniprotmatch,Q17850,Q9STK6	No_Description,Probable serine/threonine-protein kinase WNK3,Serine/threonine-protein kinase pak-1
fgenesh1_pg.scaffold_214000015	0.0	0.0	0.0	0.0	0.0	0.0	1.0	NvERTx.4.171579,NvERTx.4.171587,NvERTx.4.171588,NvERTx.4.64338	2.0	5.0	No_Uniprotmatch,Q0V8T9,Q9VW71	Contactin-associated protein like 5-1,Fat-like cadherin-related tumor suppressor homolog,No_Description
fgenesh1_pg.scaffold_2149000001	0.0	0.0	0.0	0.0	0.0	0.0	1.0	NvERTx.4.219907			No_Uniprotmatch	No_Description
fgenesh1_pg.scaffold_218000001	0.0	0.0	0.0	0.0	0.0	0.0	1.0	NvERTx.4.5893			No_Uniprotmatch	No_Description
fgenesh1_pg.scaffold_22000111	0.0	0.0	0.0	0.0	0.0	0.0	1.0	NvERTx.4.67273	3.0	1.0	P55918	Microfibril-associated glycoprotein 4
fgenesh1_pg.scaffold_228000033	0.0	0.0	0.0	0.0	0.0	0.0	1.0	NvERTx.4.78616,NvERTx.4.78617,NvERTx.4.78618	9.0	6.0	Q49LS4,Q49LS8	XK-related protein 4,XK-related protein 6
fgenesh1_pg.scaffold_279000014	0.0	0.0	0.0	0.0	0.0	0.0	1.0	NvERTx.4.195129,NvERTx.4.195131,NvERTx.4.195132,NvERTx.4.198514,NvERTx.4.198515,NvERTx.4.198516,NvERTx.4.198518,NvERTx.4.198520,NvERTx.4.198522,NvERTx.4.198523	3.0	4.0	A0A1S3H5A8_LINUN,A0A1S3KFK0_LINUN	uncharacterized protein LOC106151541 {ECO:0000313|RefSeq:XP_013380319.1},uncharacterized protein LOC106181232 {ECO:0000313|RefSeq:XP_013421011.1}
fgenesh1_pg.scaffold_280000007	0.0	0.0	0.0	0.0	0.0	0.0	1.0	NvERTx.4.38136,NvERTx.4.69989,NvERTx.4.69990	9.0	8.0	No_Uniprotmatch,O15973,Q804Q2	GQ-coupled,Melanopsin-B,No_Description,Rhodopsin
fgenesh1_pg.scaffold_284000022	0.0	0.0	0.0	0.0	0.0	0.0	1.0
fgenesh1_pg.scaffold_284000023	0.0	0.0	0.0	0.0	0.0	0.0	1.0	NvERTx.4.169844,NvERTx.4.169849,NvERTx.4.176022,NvERTx.4.194948,NvERTx.4.199301,NvERTx.4.199303,NvERTx.4.199305,NvERTx.4.199307,NvERTx.4.199311	3.0	1.0	No_Uniprotmatch,Q80VI1,Q86XT4	E3 ubiquitin-protein ligase TRIM50,E3 ubiquitin-protein ligase TRIM56,No_Description
fgenesh1_pg.scaffold_29000077	0.0	0.0	0.0	0.0	0.0	0.0	1.0	NvERTx.4.66774,NvERTx.4.66775,NvERTx.4.66776	2.0	5.0	B8CFF3_THAPS,No_Uniprotmatch	No_Description,Uncharacterized protein {ECO:0000313|EMBL:EED87619.1}
fgenesh1_pg.scaffold_29000113	0.0	0.0	0.0	0.0	0.0	0.0	1.0	NvERTx.4.194944,NvERTx.4.194947,NvERTx.4.63178,NvERTx.4.63179,NvERTx.4.63180	9.0	2.0	No_Uniprotmatch,Q6PFY8	No_Description,Tripartite motif-containing protein 45
fgenesh1_pg.scaffold_29000116	0.0	0.0	0.0	0.0	0.0	0.0	1.0	NvERTx.4.194934,NvERTx.4.194935,NvERTx.4.199309	9.0	2.0	No_Uniprotmatch	No_Description
fgenesh1_pg.scaffold_29000117	0.0	0.0	0.0	0.0	0.0	0.0	1.0	NvERTx.4.194938,NvERTx.4.194949,NvERTx.4.199302,NvERTx.4.199308,NvERTx.4.199312	9.0	2.0	No_Uniprotmatch	No_Description
fgenesh1_pg.scaffold_30000073	0.0	0.0	0.0	0.0	0.0	0.0	1.0	NvERTx.4.206504,NvERTx.4.41828,NvERTx.4.7661	3.0	6.0	No_Uniprotmatch,P35368,P97717	Alpha-1B adrenergic receptor,No_Description
fgenesh1_pg.scaffold_3000083	0.0	0.0	0.0	0.0	0.0	0.0	1.0	NvERTx.4.117469,NvERTx.4.57462		3.0	A0A0C2CYF5_9DELT,No_Uniprotmatch	No_Description,Uncharacterized protein {ECO:0000313|EMBL:KIG12877.1}
fgenesh1_pg.scaffold_303000017	0.0	0.0	0.0	0.0	0.0	0.0	1.0	NvERTx.4.182581,NvERTx.4.182582,NvERTx.4.182583,NvERTx.4.182587,NvERTx.4.188085,NvERTx.4.193422,NvERTx.4.193425,NvERTx.4.193426,NvERTx.4.193428,NvERTx.4.193429,NvERTx.4.200901,NvERTx.4.200902,NvERTx.4.200903,NvERTx.4.200904,NvERTx.4.200905,NvERTx.4.200906,NvERTx.4.200907,NvERTx.4.200908,NvERTx.4.200909,NvERTx.4.200910,NvERTx.4.200911,NvERTx.4.200912,NvERTx.4.200913,NvERTx.4.210644	9.0	6.0	No_Uniprotmatch,Q0P4F7,Q3SLF4	mitochondrial,Acetyl-coenzyme A synthetase {ECO:0000255|HAMAP-Rule:MF_01123},Acyl-CoA synthetase family member 2,No_Description
fgenesh1_pg.scaffold_3071000002	0.0	0.0	0.0	0.0	0.0	0.0	1.0
fgenesh1_pg.scaffold_33000025	0.0	0.0	0.0	0.0	0.0	0.0	1.0	NvERTx.4.209900,NvERTx.4.210013,NvERTx.4.210512,NvERTx.4.214181,NvERTx.4.3316,NvERTx.4.3317,NvERTx.4.46828	3.0	8.0	A3KN95,No_Uniprotmatch	No_Description,Transmembrane protein 151B
fgenesh1_pg.scaffold_331000004	0.0	0.0	0.0	0.0	0.0	0.0	1.0	NvERTx.4.141100,NvERTx.4.141101,NvERTx.4.141102,NvERTx.4.141103,NvERTx.4.141105,NvERTx.4.141106	9.0	8.0	No_Uniprotmatch,Q86XX4,Q8VHN7	Extracellular matrix protein FRAS1,G-protein coupled receptor 98,No_Description
fgenesh1_pg.scaffold_34000020	0.0	0.0	0.0	0.0	0.0	0.0	1.0	NvERTx.4.69348	5.0	3.0	Q5R868	Transmembrane protein 246
fgenesh1_pg.scaffold_35000100	0.0	0.0	0.0	0.0	0.0	0.0	1.0	NvERTx.4.17424,NvERTx.4.211228,NvERTx.4.213228,NvERTx.4.43853,NvERTx.4.43854,NvERTx.4.43855	9.0	8.0	No_Uniprotmatch,Q20681	BTB and MATH domain-containing protein 38,No_Description
fgenesh1_pg.scaffold_363000005	0.0	0.0	0.0	0.0	0.0	0.0	1.0
fgenesh1_pg.scaffold_3668000001	0.0	0.0	0.0	0.0	0.0	0.0	1.0
fgenesh1_pg.scaffold_3691000001	0.0	0.0	0.0	0.0	0.0	0.0	1.0	NvERTx.4.136814,NvERTx.4.136821,NvERTx.4.232883	7.0	4.0	No_Uniprotmatch	No_Description
fgenesh1_pg.scaffold_37000083	0.0	0.0	0.0	0.0	0.0	0.0	1.0
fgenesh1_pg.scaffold_371000004	0.0	0.0	0.0	0.0	0.0	0.0	1.0	NvERTx.4.179213,NvERTx.4.179217,NvERTx.4.195425,NvERTx.4.195426,NvERTx.4.195428,NvERTx.4.196697,NvERTx.4.196698,NvERTx.4.196699,NvERTx.4.196700	3.0	4.0	No_Uniprotmatch,W4Y6Z3_STRPU,W4YD52_STRPU	No_Description,Uncharacterized protein {ECO:0000313|EnsemblMetazoa:SPU_011498-tr},Uncharacterized protein {ECO:0000313|EnsemblMetazoa:SPU_013680-tr}
fgenesh1_pg.scaffold_393000005	0.0	0.0	0.0	0.0	0.0	0.0	1.0	NvERTx.4.70927,NvERTx.4.70930	2.0	6.0	Q8N2E2	von Willebrand factor D and EGF domain-containing protein
fgenesh1_pg.scaffold_40000058	0.0	0.0	0.0	0.0	0.0	0.0	1.0	NvERTx.4.177570,NvERTx.4.177572,NvERTx.4.177574	8.0	5.0	B8A4W5_DANRE,O95786	Mitochondrial antiviral-signaling protein {ECO:0000313|Ensembl:ENSDARP00000119203},Probable ATP-dependent RNA helicase DDX58
fgenesh1_pg.scaffold_48000019	0.0	0.0	0.0	0.0	0.0	0.0	1.0	NvERTx.4.41659,NvERTx.4.41660,NvERTx.4.41661		1.0	No_Uniprotmatch,Q5BJA5	Histone H2B 1/2,No_Description
fgenesh1_pg.scaffold_49000032	0.0	0.0	0.0	0.0	0.0	0.0	1.0
fgenesh1_pg.scaffold_51000001	0.0	0.0	0.0	0.0	0.0	0.0	1.0	NvERTx.4.115697	2.0	8.0	O42490	Pineal opsin
fgenesh1_pg.scaffold_5427000001	0.0	0.0	0.0	0.0	0.0	0.0	1.0
fgenesh1_pg.scaffold_55000135	0.0	0.0	0.0	0.0	0.0	0.0	1.0	NvERTx.4.134574,NvERTx.4.134575,NvERTx.4.134578	3.0	5.0	P0C6Y7,P10076,Q5MCW4	Histone-lysine N-methyltransferase PRDM9,Zinc finger protein 26,Zinc finger protein 569
fgenesh1_pg.scaffold_5591000001	0.0	0.0	0.0	0.0	0.0	0.0	1.0	NvERTx.4.230647,NvERTx.4.32761,NvERTx.4.83048,NvERTx.4.83049	4.0	8.0	No_Uniprotmatch,Q5BJS7	Copine-9 {ECO:0000305},No_Description
fgenesh1_pg.scaffold_57000081	0.0	0.0	0.0	0.0	0.0	0.0	1.0	NvERTx.4.21523,NvERTx.4.21524,NvERTx.4.45518,NvERTx.4.45519,NvERTx.4.45520		5.0	No_Uniprotmatch	No_Description
fgenesh1_pg.scaffold_57000108	0.0	0.0	0.0	0.0	0.0	0.0	1.0	NvERTx.4.195127,NvERTx.4.195133,NvERTx.4.195134,NvERTx.4.195135,NvERTx.4.198517,NvERTx.4.198519,NvERTx.4.198521	3.0	6.0	A0A1A8B939_NOTFU,A0A1S3H5A8_LINUN,No_Uniprotmatch	No_Description,Uncharacterized protein {ECO:0000313|EMBL:SBP63176.1},uncharacterized protein LOC106151541 {ECO:0000313|RefSeq:XP_013380319.1}
fgenesh1_pg.scaffold_6000145	0.0	0.0	0.0	0.0	0.0	0.0	1.0	NvERTx.4.51620,NvERTx.4.74524,NvERTx.4.74527,NvERTx.4.74528	3.0	8.0	No_Uniprotmatch,P58307	No_Description,Orexin receptor type 1
fgenesh1_pg.scaffold_6134000001	0.0	0.0	0.0	0.0	0.0	0.0	1.0
fgenesh1_pg.scaffold_6530000001	0.0	0.0	0.0	0.0	0.0	0.0	1.0	NvERTx.4.36535			No_Uniprotmatch	No_Description
fgenesh1_pg.scaffold_66000072	0.0	0.0	0.0	0.0	0.0	0.0	1.0	NvERTx.4.88129,NvERTx.4.88130,NvERTx.4.88131,NvERTx.4.88132	5.0	5.0	Q5ZJ24	LisH domain-containing protein FOPNL
fgenesh1_pg.scaffold_6890000001	0.0	0.0	0.0	0.0	0.0	0.0	1.0
fgenesh1_pg.scaffold_69000055	0.0	0.0	0.0	0.0	0.0	0.0	1.0	NvERTx.4.139578,NvERTx.4.139580,NvERTx.4.139581,NvERTx.4.139584,NvERTx.4.148707	4.0	6.0	C7ENG8_ACRMI,No_Uniprotmatch,W4Z8W8_STRPU	No_Description,Transposase {ECO:0000313|EMBL:ACT79640.1},Uncharacterized protein {ECO:0000313|EnsemblMetazoa:SPU_024592-tr}
fgenesh1_pg.scaffold_71000064	0.0	0.0	0.0	0.0	0.0	0.0	1.0	NvERTx.4.15360,NvERTx.4.31533		4.0	No_Uniprotmatch	No_Description
fgenesh1_pg.scaffold_7183000001	0.0	0.0	0.0	0.0	0.0	0.0	1.0
fgenesh1_pg.scaffold_75000007	0.0	0.0	0.0	0.0	0.0	0.0	1.0	NvERTx.4.31357,NvERTx.4.67611,NvERTx.4.67612	9.0	8.0	A8W649,P47863,Q9WTY4	Aquaporin-4,Aquaporin-5
fgenesh1_pg.scaffold_8000053	0.0	0.0	0.0	0.0	0.0	0.0	1.0
fgenesh1_pg.scaffold_81000037	0.0	0.0	0.0	0.0	0.0	0.0	1.0	NvERTx.4.136170,NvERTx.4.136187,NvERTx.4.2762,NvERTx.4.2763,NvERTx.4.48747		1.0	No_Uniprotmatch,Q8IYB1	No_Description,Protein MB21D2
fgenesh1_pg.scaffold_82000079	0.0	0.0	0.0	0.0	0.0	0.0	1.0	NvERTx.4.181357,NvERTx.4.214901,NvERTx.4.229482	3.0	8.0	No_Uniprotmatch,P28285,P51049	Melatonin receptor type 1B-B,No_Description,No_description
fgenesh1_pg.scaffold_9000133	0.0	0.0	0.0	0.0	0.0	0.0	1.0
fgenesh1_pg.scaffold_931000001	0.0	0.0	0.0	0.0	0.0	0.0	1.0	NvERTx.4.157701,NvERTx.4.157705	9.0	1.0	No_Uniprotmatch	No_Description
fgenesh1_pg.scaffold_936000001	0.0	0.0	0.0	0.0	0.0	0.0	1.0	NvERTx.4.183171,NvERTx.4.183173,NvERTx.4.183175,NvERTx.4.183176	7.0	2.0	Q6P158	Putative ATP-dependent RNA helicase DHX57
fgenesh1_pm.scaffold_32000021	0.0	0.0	0.0	0.0	0.0	0.0	1.0
fgenesh1_pm.scaffold_465000002	0.0	0.0	0.0	0.0	0.0	0.0	1.0
fgenesh1_pm.scaffold_89000002	0.0	0.0	0.0	0.0	0.0	0.0	1.0	NvERTx.4.107521,NvERTx.4.107523,NvERTx.4.107524,NvERTx.4.230848	8.0	2.0	Q6AYK3,Q7ZXY0	Inositol-3-phosphate synthase 1,Inositol-3-phosphate synthase 1-A
fgsh_est.C_scaffold_36000006	0.0	0.0	0.0	0.0	0.0	0.0	1.0	NvERTx.4.144321,NvERTx.4.144323,NvERTx.4.144324	8.0	7.0	Q9Y6K8	Adenylate kinase isoenzyme 5
gw.112.8.1	0.0	0.0	0.0	0.0	0.0	0.0	1.0	NvERTx.4.85423,NvERTx.4.85430,NvERTx.4.85433	9.0	8.0	D9IQ16	Galaxin {ECO:0000312|EMBL:ADI50283.1}
gw.117.111.1	0.0	0.0	0.0	0.0	0.0	0.0	1.0	NvERTx.4.171837,NvERTx.4.47979,NvERTx.4.47980	3.0	3.0	Q14517,Q8TDW7,Q8TER0	nidogen and EGF-like domain-containing protein 1,Protocadherin Fat 1,Protocadherin Fat 3,Sushi
gw.117.146.1	0.0	0.0	0.0	0.0	0.0	0.0	1.0
gw.12.187.1	0.0	0.0	0.0	0.0	0.0	0.0	1.0
gw.124.172.1	0.0	0.0	0.0	0.0	0.0	0.0	1.0	NvERTx.4.213756	7.0	5.0	No_Uniprotmatch	No_Description
gw.13590.1.1	0.0	0.0	0.0	0.0	0.0	0.0	1.0
gw.145.68.1	0.0	0.0	0.0	0.0	0.0	0.0	1.0	NvERTx.4.33883		5.0	P15870	Histone H1-delta
gw.17.103.1	0.0	0.0	0.0	0.0	0.0	0.0	1.0	NvERTx.4.55811	2.0	6.0	P83852	Carboxypeptidase D
gw.17.458.1	0.0	0.0	0.0	0.0	0.0	0.0	1.0	NvERTx.4.130490	3.0	8.0	Q9D5I4	Tctex1 domain-containing protein 1
gw.193.17.1	0.0	0.0	0.0	0.0	0.0	0.0	1.0
gw.1978.2.1	0.0	0.0	0.0	0.0	0.0	0.0	1.0
gw.2.461.1	0.0	0.0	0.0	0.0	0.0	0.0	1.0	NvERTx.4.156600,NvERTx.4.156603	3.0	1.0	Q00808	Vegetative incompatibility protein HET-E-1
gw.2177.1.1	0.0	0.0	0.0	0.0	0.0	0.0	1.0	NvERTx.4.1254	8.0	5.0	No_Uniprotmatch	No_Description
gw.239.58.1	0.0	0.0	0.0	0.0	0.0	0.0	1.0
gw.248.8.1	0.0	0.0	0.0	0.0	0.0	0.0	1.0
gw.284.8.1	0.0	0.0	0.0	0.0	0.0	0.0	1.0
gw.301.21.1	0.0	0.0	0.0	0.0	0.0	0.0	1.0	NvERTx.4.162132,NvERTx.4.162136,NvERTx.4.162137	3.0	7.0	No_Uniprotmatch,Q6PF45	No_Description,Vesicular inhibitory amino acid transporter
gw.35.165.1	0.0	0.0	0.0	0.0	0.0	0.0	1.0	NvERTx.4.210177,NvERTx.4.212297,NvERTx.4.227066,NvERTx.4.43364,NvERTx.4.70658,NvERTx.4.70659,NvERTx.4.7761	2.0	4.0	No_Uniprotmatch,P25100,Q17232,Q91175	Alpha-1A adrenergic receptor,Alpha-1D adrenergic receptor,No_Description,Octopamine receptor
gw.43.76.1	0.0	0.0	0.0	0.0	0.0	0.0	1.0	NvERTx.4.138451,NvERTx.4.138452,NvERTx.4.138453	1.0	6.0	Q9MYM7	3-galactosyltransferase 1,Beta-1
gw.5528.5.1	0.0	0.0	0.0	0.0	0.0	0.0	1.0
gw.587.2.1	0.0	0.0	0.0	0.0	0.0	0.0	1.0	NvERTx.4.118805	2.0	6.0	Q9NZ08	Endoplasmic reticulum aminopeptidase 1
gw.63.54.1	0.0	0.0	0.0	0.0	0.0	0.0	1.0	NvERTx.4.109269,NvERTx.4.109270,NvERTx.4.109274	9.0	6.0	P28679,P50129	5-hydroxytryptamine receptor 2A,Opsin Rh2
gw.636.5.1	0.0	0.0	0.0	0.0	0.0	0.0	1.0	NvERTx.4.52743		1.0	B3EWZ6	MAM and LDL-receptor class A domain-containing protein 2
gw.646.3.1	0.0	0.0	0.0	0.0	0.0	0.0	1.0
gw.700.1.1	0.0	0.0	0.0	0.0	0.0	0.0	1.0
gw.79.168.1	0.0	0.0	0.0	0.0	0.0	0.0	1.0	NvERTx.4.187991	4.0	8.0	R7UX73_CAPTE	ECO:0000313|EnsemblMetazoa:CapteP224259},Uncharacterized protein {ECO:0000313|EMBL:ELU11163.1
gw.79.172.1	0.0	0.0	0.0	0.0	0.0	0.0	1.0	NvERTx.4.24760,NvERTx.4.24761	9.0	6.0	No_Uniprotmatch	No_Description
gw.8.439.1	0.0	0.0	0.0	0.0	0.0	0.0	1.0
gw.805.1.1	0.0	0.0	0.0	0.0	0.0	0.0	1.0
gw.879.3.1	0.0	0.0	0.0	0.0	0.0	0.0	1.0
gw.9.579.1	0.0	0.0	0.0	0.0	0.0	0.0	1.0	NvERTx.4.196777	4.0	7.0	Q2PZL6	Protocadherin Fat 4
gw.93.56.1	0.0	0.0	0.0	0.0	0.0	0.0	1.0	NvERTx.4.66944	3.0	3.0	Q6V0I7	Protocadherin Fat 4
