# Supplementary material for: Whole body regeneration deploys a rewired embryonic gene regulatory network logic
Source: Nat Commun. 2025 Dec 11;17:503. doi: 10.1038/s41467-025-67196-4 (PMC12804838; doi:10.1038/s41467-025-67196-4)
Supplement: Supplementary file 3 — Supplementary Data 1-26 [file 41467_2025_67196_MOESM3_ESM.zip › Supplemental Data/Supplementary Data 06 - Embryonic MEK_ERK downstream targets.xlsx]

## Sheet: Feuille 1
Gene name	JGI ID	NvERTX ID	E-cluster	R-Cluster	E-domain	MoErg emb UP/DOWN	U0126 emb UP/DOWN
nfix-like	e_gw.30.149.1	NvERTx.4.104017	E-8	R-6	CD	DOWN	/
admp-related	e_gw.16.262.1	NvERTx.4.63079	E-3	R-8	CD	DOWN	/
nk-like13		/	/	/	CD	DOWN	/
fox1	e_gw.205.1.1	NvERTx.4.6665	E-8	R-1	CD	DOWN	DOWN
runt/runx	e_gw.262.50.1	NvERTx.4.92303	E-4	R-6	CD	DOWN	DOWN
mae-like	gw.31.152.1	NvERTx.4.82946	E-4	R-6	CD	DOWN	/
pou-like2	gw.44.212.1	NvERTx.4.214718	E-6	R-6	CD	DOWN	/
otxA	e_gw.183.52.1	NvERTx.4.89983	E-8	R-5	CD	DOWN	DOWN
ret-like2	gw.102.35.1	NvERTx.4.147472	E-1	R-8	CD	DOWN	UP
gli	e_gw.138.41.1	NvERTx.4.155837	E-6	R-1	CD	DOWN	DOWN
hd050	gw.15.184.1	NvERTx.4.220026	E-4	R-1	CD	DOWN	DOWN
tolloid	estExt_gwp.C_670192	NvERTx.4.87163	E-4	R-8	CD	DOWN	/
elkA-like	gw.30.231.1	NvERTx.4.53162	E-3	R-8	CD	DOWN	/
kielin-like	e_gw.2.573.1	NvERTx.4.96885	E-7	R-6	CD	DOWN	DOWN
bmp1-like	e_gw.38.33.1	NvERTx.4.130710	E-6	R-1	CD	DOWN	DOWN
gsc	estExt_gwp.C_530110	NvERTx.4.69571	E-6	R-6	CD	DOWN	DOWN
otxB	e_gw.183.51.1	NvERTx.4.122463	E-4	R-1	CD	DOWN	DOWN
tbx1	fgenesh1_pg.scaffold_203000032	NvERTx.4.137768	E-6	R-6	CD	DOWN	DOWN
perlecan-like	fgenesh1_pg.scaffold_183000001	NvERTx.4.127819	E-8	R-3	CD	DOWN	/
otxC	fgenesh1_pg.scaffold_183000021	NvERTx.4.122457	E-6	R-4	CD	DOWN	DOWN
sp8/9-like	e_gw.53.52.1	NvERTx.4.77302	E-7	R-1	CiR	/	DOWN
six4/5	e_gw.439.30.1	NvERTx.4.74962 / NvERTx.4.223217	E-4	R-1	CD	/	DOWN
sprouty	gw.51.137.1	NvERTx.4.64399	E-7	R-6	CD	/	DOWN
hrtl-like	estExt_gwp.C_40076	NvERTx.4.202662	E-4	R-6	CD	/	DOWN
gata	fgenesh1_pg.scaffold_2000231	NvERTx.4.148409	E-6	R-7	CD	/	DOWN
meis	e_gw.164.10.1	NvERTx.4.128466	E-6	R-4	CD	/	DOWN
fosB-like	fgsh_est.C_scaffold_74000004	NvERTx.4.89379	E-7	R-4	CD	/	UP
lmx	e_gw.40.28.1	NvERTx.4.163474	E-4	R-5	CR	/	DOWN
foxA	estExt_gwp.C_580130	NvERTx.4.73095	E-4	R-5	CR	/	DOWN
wntA	e_gw.28.3.1	NvERTx.4.132141	E-4	R-1	CR	/	DOWN
bmp2/4	estExt_gwp.C_1060080	NvERTx.4.68176	E-4	R-5	CR	/	DOWN
nkd1-like	estExt_fgenesh1_pg.C_1600029	NvERTx.4.161672	E-5	R-6	CD+CR	/	DOWN
erg	e_gw.92.131.1	NvERTx.4.84016	E-4	R-8	CD + AD	UP	/
fgfA2	fgenesh1_pg.scaffold_2000024	NvERTx.4.65412	E-7	R-6	AD	DOWN	DOWN
six3/6	e_gw.286.29.1	NvERTx.4.97387	E-4	R-4	AD	DOWN	DOWN
tolloid-like	e_gw.129.80.1	NvERTx.4.121775	E-6	R-4	AD	DOWN	DOWN
hd146	e_gw.34.227.1	NvERTx.4.51684	E-7	/	AD	DOWN	DOWN
foxD1	estExt_gwp.C_620176	NvERTx.4.52739	E-4	R-5	AD	DOWN	DOWN
FoxJ1	gw.34.211.1	NvERTx.4.120132	E-4	R-6		UP
K50-5	e_gw.116.148.1	NvERTx.4.136435	E-8	R-1	M	UP
Hes3	fgenesh1_pg.scaffold_49000009	NvERTx.4.51828	E-7	R-5	AG/M	UP
Musk-like	e_gw.223.23.1	NvERTx.4.54137	E-4	R-6		UP
Hd058 / Q50-4	gw.55.217.1	NvERTx.4.57017	E-4	R-6		UP
Wnt7b	fgenesh1_pg.scaffold_116000032	NvERTx.4.75546	E-8	R-1	AG	UP
MoxD	e_gw.248.4.1	NvERTx.4.77035	E-7	R-1	AG/AMT	UP
Mox1	e_gw.248.7.1	NvERTx.4.77043	E-7	R-5	M	UP
Hd010 / Emx1	e_gw.148.118.1	NvERTx.4.35183	E-8	R-3		DOWN
Hox2	e_gw.27.3.1	NvERTx.4.52057	E-8	R-2		DOWN
Hd145 / Not-likeE	estExt_fgenesh1_pg.C_120143	NvERTx.4.59503	E-6	R-3		DOWN
C-Myc-like	e_gw.6.263.1	NvERTx.4.60787	E-6	R-5		DOWN
Rx3-like	estExt_GenewiseH_1.C_620202	NvERTx.4.63085	E-4	R-4		DOWN
