# Supplementary material for: Whole body regeneration deploys a rewired embryonic gene regulatory network logic
Source: Nat Commun. 2025 Dec 11;17:503. doi: 10.1038/s41467-025-67196-4 (PMC12804838; doi:10.1038/s41467-025-67196-4)
Supplement: Supplementary file 3 — Supplementary Data 1-26 [file 41467_2025_67196_MOESM3_ESM.zip › Supplemental Data/Supplementary Data 26 - Statistic analysis.xlsx]

## Sheet: Figure 5B
pairwise_fisher_test(as.matrix(TIMEPOINT)),p.adjust.method = "BH") two-sided
2hpa
group1 <chr>	group2 <chr>	n <int>	p <dbl>	p.adj <dbl>	p.adj.signif <chr>
DMSO	ZVAD	79	0.0945	0.284	ns
DMSO	ICRT14	55	2000-01-01	1.000	ns
DMSO	U0126	86	0.0458	0.275	ns
ZVAD	ICRT14	24	2000-01-01	1.000	ns
ZVAD	U0126	55	2000-01-01	1.000	ns
ICRT14	U0126	31	2000-01-01	1.000	ns
4 hpa
DMSO	ZVAD	71	8.33e-06	1.25e-05	****
DMSO	ICRT14	72	2.03e-03	2.44e-03	**
DMSO	U0126	76	6.95e-06	1.25e-05	****
ZVAD	ICRT14	55	2.36e-01	2.36e-01	ns
ZVAD	U0126	59	8.39e-15	5.03e-14	****
ICRT14	U0126	60	2.09e-11	6.27e-11	****
6 hpa
DMSO	ZVAD	82	1.31e-01	0.196000	ns
DMSO	ICRT14	69	4.91e-01	0.491000	ns
DMSO	U0126	75	6.18e-03	0.018500	*
ZVAD	ICRT14	55	2.57e-02	0.051400	ns
ZVAD	U0126	61	9.31e-05	0.000559	***
ICRT14	U0126	48	2.24e-01	0.269000	ns
8 hpa
DMSO	ZVAD	113	0.5500	0.784	ns
DMSO	ICRT14	93	2000-01-01	1.000	ns
DMSO	U0126	110	0.1110	0.333	ns
ZVAD	ICRT14	58	0.3280	0.656	ns
ZVAD	U0126	75	0.0218	0.131	ns
ICRT14	U0126	55	0.6530	0.784	ns
10 hpa
DMSO	ZVAD	87	1.000	1	ns
DMSO	ICRT14	72	1.000	1	ns
DMSO	U0126	89	0.416	1	ns
ZVAD	ICRT14	55	1.000	1	ns
ZVAD	U0126	72	1.000	1	ns
ICRT14	U0126	57	1.000	1	ns

## Sheet: Figure 5D
Treatment.time	group1	group2	n1	n2	statistic	p	conf.low	conf.high	method	alternative	p.adj	p.adj.signif
0-24hpa	DMSO	U0126	10	10	100	1.08e-05	0.58	1.27	Wilcoxon	two.sided	1.08e-05	****
0-48hpa	DMSO	U0126	10	10	100	1.08e-05	4.34	8.33	Wilcoxon	two.sided	1.08e-05	****
24-48hpa	DMSO	U0126	10	10	100	0.000182	3.890084	6.769999	Wilcoxon	two.sided	0.000182	***
0-24hpa	DMSO	ZVAD	10	10	99	0.000241	1.120053	2.359952	Wilcoxon	two.sided	0.000241	***
0-48hpa	DMSO	ZVAD	10	10	100	0.000182	5.710011	7.849949	Wilcoxon	two.sided	0.000182	***
24-48hpa	DMSO	ZVAD	10	10	100	1.08e-05	4.19	7.66	Wilcoxon	two.sided	1.08e-05	****
0-24hpa	DMSO	ICRT	10	10	100	1.08e-05	0.93	1.97	Wilcoxon	two.sided	1.08e-05	****
0-48hpa	DMSO	ICRT	9	10	90	2.17e-05	8.47	14.56	Wilcoxon	two.sided	2.17e-05	****
24-48hpa	DMSO	ICRT	9	10	90	2.17e-05	8.47	14.56	Wilcoxon	two.sided	2.17e-05	****

## Sheet: Figure S..
Kruskal test chi-squared = 33.496, df = 4 , p-value = 9.455e-07
DUNN TEST ; methods = "BH" two-sided
group1	group2	n1	n2	statistic	p	p.adj	p.adj.signif
<chr>	<chr>	<int>	<int>	<dbl>	<dbl>	<dbl>	<chr>
AZ	AZ and ICRT	9	9	-2.96	0.00307	0.00766	**
AZ	DMSO	9	9	-3.12	0.00179	0.00598	**
AZ	ICRT	9	9	-2.06	0.039	0.0558	ns
AZ	non	9	9	-5.67	1.42E-08	1.42E-07	****
AZ and ICRT	DMSO	9	9	-0.162	0.872	0.872	ns
AZ and ICRT	ICRT	9	9	0.897	0.37	0.411	ns
AZ and ICRT	non	9	9	-2.71	0.00673	0.0135	*
DMSO	ICRT	9	9	2025-06-01	0.29	0.362	ns
DMSO	non	9	9	-2.55	0.0108	0.018	*
ICRT	non	9	9	-3.61	0.00031	0.00155	**

## Sheet: Figure S17 - tunel assay
Timepoint .y. group1 group2 n1 n2 statistic p p.adj p.adj.signif
<fct> <chr> <chr> <chr> <int> <int> <dbl> <dbl> <dbl> <chr>
1 2hpa Tunel_cells DMSO 0.1% UO126 10uM 16 20 152 8.11e-1 9.47e-1 ns
2 2hpa Tunel_cells DMSO 0.1% ZVAD 50uM 16 16 200. 7 e-3 1.8 e-2 *
3 2hpa Tunel_cells DMSO 0.1% ICRT14 20… 16 13 106 9.47e-1 9.47e-1 ns
4 24hpa Tunel_cells DMSO 0.1% UO126 10uM 19 23 366. 2.1 e-4 3.15e-4 ***
5 24hpa Tunel_cells DMSO 0.1% ZVAD 50uM 19 16 159 8.29e-1 8.29e-1 ns
6 24hpa Tunel_cells DMSO 0.1% ICRT14 20… 19 22 60 1.03e-4 2.06e-4 ***
