# Supplementary material for: Whole body regeneration deploys a rewired embryonic gene regulatory network logic
Source: Nat Commun. 2025 Dec 11;17:503. doi: 10.1038/s41467-025-67196-4 (PMC12804838; doi:10.1038/s41467-025-67196-4)
Supplement: Supplementary file 3 — Supplementary Data 1-26 [file 41467_2025_67196_MOESM3_ESM.zip › Supplemental Data/Supplementary Data 13 - Adults 20hpa treatment.xlsx]

## Sheet: Feuille 1
Condition	Drug	Treatment_time	Stage	Count	Percentage
DMSO	DMSO_0.1%	0_24hpa	Stage_NaN
DMSO	DMSO_0.1%	0_24hpa	Stage_0.5
DMSO	DMSO_0.1%	0_24hpa	Stage_1	10	100
DMSO	DMSO_0.1%	0_24hpa	Stage_2
DMSO	DMSO_0.1%	0_24hpa	Stage_3
DMSO	DMSO_0.1%	0_24hpa	Stage_4
DMSO	DMSO_0.2%	0_24hpa	Stage_NaN	1	10
DMSO	DMSO_0.2%	0_24hpa	Stage_0.5
DMSO	DMSO_0.2%	0_24hpa	Stage_1	9	90
DMSO	DMSO_0.2%	0_24hpa	Stage_2
DMSO	DMSO_0.2%	0_24hpa	Stage_3
DMSO	DMSO_0.2%	0_24hpa	Stage_4
U0126	U0126_10µM	0_24hpa	Stage_NaN
U0126	U0126_10µM	0_24hpa	Stage_0.5	10	100
U0126	U0126_10µM	0_24hpa	Stage_1
U0126	U0126_10µM	0_24hpa	Stage_2
U0126	U0126_10µM	0_24hpa	Stage_3
U0126	U0126_10µM	0_24hpa	Stage_4
U0126	U0126_20µM	0_24hpa	Stage_NaN	9	90
U0126	U0126_20µM	0_24hpa	Stage_0.5	1	10
U0126	U0126_20µM	0_24hpa	Stage_1
U0126	U0126_20µM	0_24hpa	Stage_2
U0126	U0126_20µM	0_24hpa	Stage_3
U0126	U0126_20µM	0_24hpa	Stage_4
ICRT14	ICRT14_20µM	0_24hpa	Stage_NaN	1	11
ICRT14	ICRT14_20µM	0_24hpa	Stage_0.5
ICRT14	ICRT14_20µM	0_24hpa	Stage_1	8	89
ICRT14	ICRT14_20µM	0_24hpa	Stage_2
ICRT14	ICRT14_20µM	0_24hpa	Stage_3
ICRT14	ICRT14_20µM	0_24hpa	Stage_4
ICRT14	ICRT14_30µM	0_24hpa	Stage_NaN
ICRT14	ICRT14_30µM	0_24hpa	Stage_0.5	1	11
ICRT14	ICRT14_30µM	0_24hpa	Stage_1	8	89
ICRT14	ICRT14_30µM	0_24hpa	Stage_2
ICRT14	ICRT14_30µM	0_24hpa	Stage_3
ICRT14	ICRT14_30µM	0_24hpa	Stage_4
ZVAD	ZVAD_50µM	0_24hpa	Stage_NaN
ZVAD	ZVAD_50µM	0_24hpa	Stage_0.5
ZVAD	ZVAD_50µM	0_24hpa	Stage_1	10	100
ZVAD	ZVAD_50µM	0_24hpa	Stage_2
ZVAD	ZVAD_50µM	0_24hpa	Stage_3
ZVAD	ZVAD_50µM	0_24hpa	Stage_4
ZVAD	ZVAD_100µM	0_24hpa	Stage_NaN
ZVAD	ZVAD_100µM	0_24hpa	Stage_0.5	2	20
ZVAD	ZVAD_100µM	0_24hpa	Stage_1	8	80
ZVAD	ZVAD_100µM	0_24hpa	Stage_2
ZVAD	ZVAD_100µM	0_24hpa	Stage_3
ZVAD	ZVAD_100µM	0_24hpa	Stage_4
