# Supplementary material for: Whole body regeneration deploys a rewired embryonic gene regulatory network logic
Source: Nat Commun. 2025 Dec 11;17:503. doi: 10.1038/s41467-025-67196-4 (PMC12804838; doi:10.1038/s41467-025-67196-4)
Supplement: Supplementary file 3 — Supplementary Data 1-26 [file 41467_2025_67196_MOESM3_ESM.zip › Supplemental Data/Supplementary Data 16 - 20hpa ICRT14 DEGs.xlsx]

## Sheet: Feuille 1
JGI	NvERTx_ID	Mfuzz_R_Clust	Mfuzz_E_Clust	Uniprot_ID	Uniprot_Description	log2FoldChange	20hpa_ICRT14
fgenesh1_pg.scaffold_943000004	NvERTx.4.130839,NvERTx.4.130840,NvERTx.4.130841,NvERTx.4.130842,NvERTx.4.130843,NvERTx.4.130844,NvERTx.4.145152,NvERTx.4.145157,NvERTx.4.188130	2.0	4.0	No_Uniprotmatch,Q5SVZ6	No_Description,Zinc finger MYM-type protein 1	4.70521476643007	UP
fgenesh1_pg.scaffold_106000062	NvERTx.4.230799,NvERTx.4.232297,NvERTx.4.439			No_Uniprotmatch,W4YK32_STRPU	No_Description,Uncharacterized protein {ECO:0000313|EnsemblMetazoa:SPU_016145-tr}	4.52699666902468	UP
gw.362.54.1						4.23490750870048	UP
e_gw.13326.5.1						3.70025057861286	UP
gw.2917.1.1						3.52970748324446	UP
gw.550.2.1	NvERTx.4.122709,NvERTx.4.122710,NvERTx.4.180607	9.0	8.0	No_Uniprotmatch	No_Description	3.52781197569268	UP
fgenesh1_pg.scaffold_290000004	NvERTx.4.165673,NvERTx.4.168067	6.0	4.0	No_Uniprotmatch	No_Description	3.2596030608761097	UP
e_gw.80.142.1						3.25913642821569	UP
e_gw.2324.1.1	NvERTx.4.97169	3.0	2.0	P51159	Ras-related protein Rab-27A	3.03962387070637	UP
estExt_gwp.C_60417	NvERTx.4.90015,NvERTx.4.90016,NvERTx.4.90017,NvERTx.4.90021,NvERTx.4.90038,NvERTx.4.90039,NvERTx.4.90041	3.0	2.0	No_Uniprotmatch,O15439,P91660	Multidrug resistance-associated protein 4,No_Description,Probable multidrug resistance-associated protein lethal(2)03659	2.9459912623465097	UP
e_gw.10.222.1	NvERTx.4.232489,NvERTx.4.82680,NvERTx.4.82681	4.0	6.0	O95600,Q13351	Krueppel-like factor 1,Krueppel-like factor 8	2.91290975256387	UP
e_gw.47.175.1	NvERTx.4.40694,NvERTx.4.40695,NvERTx.4.40696,NvERTx.4.40697	2.0	8.0	No_Uniprotmatch,Q6UXI7,Q8TE56,Q8VHI5	A disintegrin and metalloproteinase with thrombospondin motifs 17,No_Description,Vitrin	2.8594427214443905	UP
gw.1783.4.1						2.7871525432223905	UP
e_gw.90.142.1	NvERTx.4.167551,NvERTx.4.167552,NvERTx.4.167553,NvERTx.4.167556,NvERTx.4.167558,NvERTx.4.167560,NvERTx.4.167561,NvERTx.4.167562,NvERTx.4.167563,NvERTx.4.167564,NvERTx.4.167565,NvERTx.4.7767	1.0	4.0	A0A023G5Y2_9ACAR,A0A1A7YSF0_9TELE,A0A1A8BW73_9TELE,A0A1A8FCH6_9TELE,No_Uniprotmatch	No_Description,Putative retropepsins like ltr {ECO:0000313|EMBL:JAC29172.1},Uncharacterized protein {ECO:0000313|EMBL:SBP32870.1},Zgc:165409 {ECO:0000313|EMBL:SBP71479.1},Zgc:165409 {ECO:0000313|EMBL:SBQ56757.1}	2.6983353379490698	UP
e_gw.7931.2.1						2.41420644175918	UP
e_gw.4.364.1						2.3816808915933	UP
fgenesh1_pg.scaffold_398000008	NvERTx.4.187702,NvERTx.4.187703,NvERTx.4.187704,NvERTx.4.187705,NvERTx.4.187706,NvERTx.4.187707,NvERTx.4.187708,NvERTx.4.187709,NvERTx.4.187711,NvERTx.4.187712,NvERTx.4.6398	2.0	8.0	No_Uniprotmatch	No_Description	2.17767343782795	UP
e_gw.230.42.1	NvERTx.4.144074,NvERTx.4.144077,NvERTx.4.16099,NvERTx.4.16100,NvERTx.4.223402	8.0	6.0	No_Uniprotmatch,Q13591,Q96RW7	Hemicentin-1,No_Description,Semaphorin-5A	2.16371785963332	UP
fgenesh1_pg.scaffold_4000213	NvERTx.4.15165,NvERTx.4.31239,NvERTx.4.31240,NvERTx.4.33181,NvERTx.4.33182	7.0	4.0	No_Uniprotmatch,O66506,Q89393_PBCV1	No_Description,Release factor glutamine methyltransferase {ECO:0000255|HAMAP-Rule:MF_02126},Uncharacterized protein {ECO:0000313|EMBL:AAC96426.2}	2.15565356024714	UP
fgenesh1_pg.scaffold_16459000001						2.1536201245277	UP
estExt_fgenesh1_pg.C_3170009	NvERTx.4.190348,NvERTx.4.190349,NvERTx.4.190350,NvERTx.4.203598,NvERTx.4.203599,NvERTx.4.75571	7.0	7.0	K1R1E3_CRAGI,No_Uniprotmatch	No_Description,Uncharacterized protein {ECO:0000313|EMBL:EKC27536.1}	2.14394915060012	UP
gw.11.474.1						2.13558727171997	UP
estExt_fgenesh1_pg.C_130136	NvERTx.4.102918,NvERTx.4.102919,NvERTx.4.102920,NvERTx.4.102921,NvERTx.4.102922,NvERTx.4.1090,NvERTx.4.1091,NvERTx.4.229866	8.0	6.0	No_Uniprotmatch,Q62838,Q9UHX3	skeletal receptor tyrosine protein kinase,Adhesion G protein-coupled receptor E2 {ECO:0000303|PubMed:25713288},Muscle,No_Description	2.13433208661134	UP
e_gw.13326.1.1	NvERTx.4.187122,NvERTx.4.187128,NvERTx.4.408	2.0	4.0	Q8N2A0,Q9Y2I6	Ninein-like protein,Putative uncharacterized protein encoded by LINC00269	2.1086267461759998	UP
fgenesh1_pg.scaffold_13000007	NvERTx.4.211751,NvERTx.4.6041,NvERTx.4.72778	4.0	8.0	No_Uniprotmatch,P43141	Beta-4C adrenergic receptor,No_Description	2.02204600737385	UP
fgenesh1_pg.scaffold_6799000001						1.9752393242056798	UP
gw.4153.1.1						1.95693991523857	UP
estExt_fgenesh1_pg.C_960009	NvERTx.4.114603,NvERTx.4.114604,NvERTx.4.115109,NvERTx.4.118873,NvERTx.4.118874,NvERTx.4.172708,NvERTx.4.172710,NvERTx.4.172711,NvERTx.4.172713,NvERTx.4.189950,NvERTx.4.46136	8.0	4.0	No_Uniprotmatch	No_Description	1.95665976007595	UP
gw.1592.1.1						1.94799783529542	UP
fgsh_est.C_scaffold_74000004	NvERTx.4.89374,NvERTx.4.89375,NvERTx.4.89376,NvERTx.4.89377,NvERTx.4.89378,NvERTx.4.89379	4.0	7.0	No_Uniprotmatch,P29176	No_Description,Transforming protein v-Fos/v-Fox	1.92264215897173	UP
gw.13417.5.1	NvERTx.4.59834,NvERTx.4.95218	6.0	6.0	A0A146TJF2_FUNHE,O00370	LINE-1 retrotransposable element ORF2 protein,Uncharacterized protein {ECO:0000313|EMBL:JAQ93042.1}	1.9097954524956497	UP
estExt_fgenesh1_pg.C_280101	NvERTx.4.106748,NvERTx.4.215900,NvERTx.4.230935	6.0	1.0	A0A1A7Y491_9TELE,No_Uniprotmatch,Q9BRS8	member 6 {ECO:0000313|EMBL:SBP25267.1},La ribonucleoprotein domain family,La-related protein 6,No_Description	1.9065403684376299	UP
e_gw.258.48.1	NvERTx.4.113348	6.0	6.0	A2VDD2	Tctex1 domain-containing protein 1-B	1.90195700583431	UP
e_gw.234.47.1						1.89101548367596	UP
gw.310.41.1						1.87948862173153	UP
estExt_fgenesh1_pg.C_610108	NvERTx.4.140290,NvERTx.4.140291,NvERTx.4.140296,NvERTx.4.140312,NvERTx.4.222207,NvERTx.4.225268,NvERTx.4.2263	8.0	7.0	No_Uniprotmatch,Q9JHA8,Q9Y334	No_Description,von Willebrand factor A domain-containing protein 7	1.8500116154811999	UP
e_gw.3029.2.1	NvERTx.4.57318	2.0		Q9I8C7	Neuronal acetylcholine receptor subunit alpha-10	1.83297452929768	UP
gw.14562.3.1						1.8262330380548	UP
fgenesh1_pg.scaffold_378000006	NvERTx.4.60427,NvERTx.4.60428,NvERTx.4.93954,NvERTx.4.93955,NvERTx.4.93956,NvERTx.4.93958,NvERTx.4.93959,NvERTx.4.93961,NvERTx.4.93962,NvERTx.4.93963	5.0	2.0	D9IQ17_ACRMI,No_Uniprotmatch	Galaxin-like 1 {ECO:0000313|EMBL:ADI50284.1},No_Description	1.78690331880043	UP
e_gw.29.257.1						1.77976902971638	UP
e_gw.66.116.1						1.7497498787948502	UP
gw.2649.1.1						1.7485354709045902	UP
e_gw.159.23.1	NvERTx.4.196129,NvERTx.4.196130,NvERTx.4.196138,NvERTx.4.196145	4.0	6.0	No_Uniprotmatch	No_Description	1.74291677964352	UP
fgenesh1_pg.scaffold_187000001	NvERTx.4.173513,NvERTx.4.23164,NvERTx.4.7287,NvERTx.4.7288	9.0	6.0	No_Uniprotmatch	No_Description	1.7394880753858102	UP
fgenesh1_pg.scaffold_7188000001	NvERTx.4.145498,NvERTx.4.145504,NvERTx.4.145506,NvERTx.4.145510	6.0		No_Uniprotmatch,O73853,Q9LVD6	20 lyase,Cytochrome P450 81F2 {ECO:0000305},No_Description,Steroid 17-alpha-hydroxylase/17	1.7198406501215802	UP
fgenesh1_pg.scaffold_126000055	NvERTx.4.104393,NvERTx.4.104394,NvERTx.4.104395,NvERTx.4.104396,NvERTx.4.104397	8.0	4.0	No_Uniprotmatch,T1ENH5_HELRO	ECO:0000313|EnsemblMetazoa:HelroP159014},No_Description,Uncharacterized protein {ECO:0000313|EMBL:ESO12476.1	1.70310329500999	UP
e_gw.48.141.1	NvERTx.4.33630,NvERTx.4.33631,NvERTx.4.33632	6.0	3.0	P14173,P20711,Q05733	Aromatic-L-amino-acid decarboxylase,Histidine decarboxylase	1.68564337224177	UP
e_gw.168.59.1	NvERTx.4.202646,NvERTx.4.202654,NvERTx.4.56115	6.0	3.0	No_Uniprotmatch,Q9UL62	No_Description,Short transient receptor potential channel 5	1.6844351210498798	UP
fgenesh1_pg.scaffold_2445000001	NvERTx.4.147867,NvERTx.4.147868,NvERTx.4.147869,NvERTx.4.147870,NvERTx.4.147871,NvERTx.4.147873,NvERTx.4.147874,NvERTx.4.147875,NvERTx.4.147876,NvERTx.4.147877,NvERTx.4.147879,NvERTx.4.147880,NvERTx.4.147881	6.0	7.0	No_Uniprotmatch,P59722,Q9H6Z9	Egl nine homolog 1,Egl nine homolog 3,No_Description	1.6783929215305302	UP
e_gw.217.124.1	NvERTx.4.58740,NvERTx.4.58741,NvERTx.4.77200	1.0	5.0	Q07120	Zinc finger protein Gfi-1	1.66227996913091	UP
estExt_GenewiseH_1.C_110085	NvERTx.4.233941,NvERTx.4.28293,NvERTx.4.28294,NvERTx.4.28295,NvERTx.4.28296	9.0	6.0	P02742,P0C6B8,Q62443	EGF and pentraxin domain-containing protein 1, von Willebrand factor type A,C-reactive protein,Neuronal pentraxin-1,Sushi	1.63058031759368	UP
e_gw.1736.6.1						1.62958153702887	UP
fgenesh1_pg.scaffold_6000122	NvERTx.4.125437,NvERTx.4.125438,NvERTx.4.2729	8.0	8.0	No_Uniprotmatch,O77408,P11617	Adenosine receptor A2a,No_Description,Octopamine receptor 1	1.61042457223938	UP
fgenesh1_pg.scaffold_70000056	NvERTx.4.42702,NvERTx.4.93953,NvERTx.4.93957	5.0	2.0	D9IQ16,D9IQ17_ACRMI	Galaxin {ECO:0000312|EMBL:ADI50283.1},Galaxin-like 1 {ECO:0000313|EMBL:ADI50284.1}	1.6081593824863702	UP
e_gw.30.85.1						1.5686451848818899	UP
gw.1.588.1	NvERTx.4.109680,NvERTx.4.109686,NvERTx.4.109687,NvERTx.4.109688,NvERTx.4.109689	4.0	6.0	A0A022PPE8_ERYGU,A2VD00,No_Uniprotmatch	Eukaryotic translation initiation factor 3 subunit A {ECO:0000255|HAMAP-Rule:MF_03000},No_Description,Uncharacterized protein {ECO:0000313|EMBL:EYU17571.1}	1.56263141525039	UP
estExt_fgenesh1_pg.C_1160011	NvERTx.4.183513,NvERTx.4.232867,NvERTx.4.6424,NvERTx.4.93078,NvERTx.4.93085,NvERTx.4.93086,NvERTx.4.93087,NvERTx.4.93088,NvERTx.4.93089,NvERTx.4.93090	8.0	6.0	M1RYL7_STYPI,No_Uniprotmatch,P04275,Q92832,Q9IBG7	Kielin-like protein {ECO:0000313|EMBL:AGG36353.1},Kielin/chordin-like protein,No_Description,Protein kinase C-binding protein NELL1,von Willebrand factor	1.54073188243542	UP
estExt_fgenesh1_pg.C_80193	NvERTx.4.136534,NvERTx.4.136542,NvERTx.4.136543,NvERTx.4.16057,NvERTx.4.16058,NvERTx.4.201040,NvERTx.4.201041,NvERTx.4.201042,NvERTx.4.201053,NvERTx.4.201056,NvERTx.4.60912,NvERTx.4.60913,NvERTx.4.60914,NvERTx.4.73258,NvERTx.4.73259,NvERTx.4.85515	8.0	6.0	L1JKE7_GUITH,No_Uniprotmatch,P45335,P63696,Q9X4A5	ECO:0000313|EnsemblProtists:EKX48971},Glycine betaine transporter BetL,No_Description,Uncharacterized protein {ECO:0000313|EMBL:EKX48971.1,Uncharacterized transporter HI_1706,Uncharacterized transporter Mb0941	1.5365834470851698	UP
e_gw.101.180.1	NvERTx.4.62834,NvERTx.4.62835	2.0	3.0	C3ZM53_BRAFL,P18503	Putative uncharacterized protein {ECO:0000313|EMBL:EEN46309.1},Short-chain collagen C4	1.5344738339637198	UP
estExt_fgenesh1_pg.C_6650004	NvERTx.4.114893,NvERTx.4.114899,NvERTx.4.114900,NvERTx.4.114903,NvERTx.4.114906	9.0	7.0	No_Uniprotmatch,Q8HZ64,Q923X8	No_Description,Trace amine-associated receptor 1,Trace amine-associated receptor 7b	1.5293167519569701	UP
estExt_fgenesh1_pg.C_2320003	NvERTx.4.118906,NvERTx.4.118907,NvERTx.4.118908,NvERTx.4.118909,NvERTx.4.118910,NvERTx.4.118911,NvERTx.4.118912,NvERTx.4.118913,NvERTx.4.118914,NvERTx.4.214637	7.0	4.0	No_Uniprotmatch	No_Description	1.52103223342819	UP
estExt_fgenesh1_pg.C_740075	NvERTx.4.21107,NvERTx.4.21108	2.0	6.0	Q7LGC8,Q9GZX3	Carbohydrate sulfotransferase 3,Carbohydrate sulfotransferase 6	1.5153654963865	UP
fgenesh1_pm.scaffold_135000001	NvERTx.4.145496,NvERTx.4.145497,NvERTx.4.145499,NvERTx.4.145501,NvERTx.4.145505,NvERTx.4.145507	6.0	1.0	P30437	20 lyase,Steroid 17-alpha-hydroxylase/17	1.4908569016834599	UP
fgenesh1_pg.scaffold_228000023	NvERTx.4.137198,NvERTx.4.137200,NvERTx.4.137202,NvERTx.4.137204,NvERTx.4.137205,NvERTx.4.142773,NvERTx.4.142779,NvERTx.4.142790,NvERTx.4.145153,NvERTx.4.145154,NvERTx.4.145155,NvERTx.4.145159,NvERTx.4.145163,NvERTx.4.33713,NvERTx.4.6422,NvERTx.4.97833	9.0	6.0	A0A0P5Q710_9CRUS,A0A0V0TXA8_9BILA,No_Uniprotmatch	High affinity copper uptake protein 1 {ECO:0000313|EMBL:KRX43637.1},High affinity copper uptake protein {ECO:0000313|EMBL:JAL26921.1},No_Description	1.4806708120176202	UP
fgenesh1_pg.scaffold_93000017	NvERTx.4.224083,NvERTx.4.230177,NvERTx.4.230868	6.0		No_Uniprotmatch,Q96DX5	Ankyrin repeat and SOCS box protein 9,No_Description	1.4778036024278998	UP
estExt_fgenesh1_pg.C_110046	NvERTx.4.102810,NvERTx.4.102811,NvERTx.4.102813,NvERTx.4.102814,NvERTx.4.102819,NvERTx.4.102820,NvERTx.4.226094	6.0	8.0	No_Uniprotmatch,O57460	Dorsal-ventral patterning tolloid-like protein 1,No_Description	1.47435654618278	UP
estExt_fgenesh1_pg.C_20930001	NvERTx.4.204555,NvERTx.4.58042,NvERTx.4.58043,NvERTx.4.58044	8.0	8.0	No_Uniprotmatch,Q7Z020	No_Description,Transient receptor potential cation channel subfamily A member 1	1.4592907012459901	UP
fgenesh1_pg.scaffold_3702000001						1.4573046255542998	UP
estExt_fgenesh1_pg.C_2720018	NvERTx.4.151593,NvERTx.4.152311,NvERTx.4.152316,NvERTx.4.152320,NvERTx.4.152323,NvERTx.4.156380,NvERTx.4.156381,NvERTx.4.48869,NvERTx.4.48870,NvERTx.4.48871,NvERTx.4.54486	9.0	4.0	No_Uniprotmatch	No_Description	1.43945489826496	UP
e_gw.433.8.1	NvERTx.4.44752	8.0	7.0	O16850	Forkhead box protein O {ECO:0000305}	1.43361979914736	UP
fgenesh1_pg.scaffold_278000026	NvERTx.4.119867,NvERTx.4.119868,NvERTx.4.119869,NvERTx.4.228357	2.0	8.0	No_Uniprotmatch,Q63583_RAT	No_Description,Uncharacterized protein {ECO:0000313|EMBL:AAA21802.1}	1.4317314429029	UP
gw.116.69.1	NvERTx.4.168079,NvERTx.4.168080,NvERTx.4.168081,NvERTx.4.168082,NvERTx.4.168083,NvERTx.4.168084,NvERTx.4.168085,NvERTx.4.168086,NvERTx.4.51818,NvERTx.4.51820,NvERTx.4.51821	1.0	6.0	No_Uniprotmatch,Q566X8,Q91ZK4	Diencephalon/mesencephalon homeobox protein 1,Diencephalon/mesencephalon homeobox protein 1-B,No_Description	1.42462007180487	UP
estExt_fgenesh1_pg.C_110054	NvERTx.4.204974,NvERTx.4.204976,NvERTx.4.204977,NvERTx.4.204978,NvERTx.4.204979,NvERTx.4.45249,NvERTx.4.50271,NvERTx.4.79242,NvERTx.4.79243,NvERTx.4.95175,NvERTx.4.95176,NvERTx.4.95182,NvERTx.4.95183,NvERTx.4.95184,NvERTx.4.95185	6.0	6.0	A0A0B7A872_9EUPU,A0A0B7A919_9EUPU,A0A182YTP9_BIOGL,A0A182YTX5_BIOGL,No_Uniprotmatch,Q06305	Aerolysin-3,No_Description,Uncharacterized protein {ECO:0000313|EMBL:CEK77182.1},Uncharacterized protein {ECO:0000313|EMBL:CEK77184.1},Uncharacterized protein {ECO:0000313|VectorBase:BGLB000044-PA},Uncharacterized protein {ECO:0000313|VectorBase:BGLB000119-PA}	1.41735874497635	UP
estExt_fgenesh1_pg.C_80174	NvERTx.4.172849,NvERTx.4.172850,NvERTx.4.172854	9.0	1.0	No_Uniprotmatch	No_Description	1.41716296064016	UP
e_gw.40.112.1	NvERTx.4.173015,NvERTx.4.76285	4.0	6.0	No_Uniprotmatch	No_Description	1.4156825618680802	UP
fgenesh1_pg.scaffold_3000099	NvERTx.4.40324	9.0	4.0	Q9CYL5	Golgi-associated plant pathogenesis-related protein 1	1.41513173423284	UP
fgenesh1_pg.scaffold_174000047	NvERTx.4.213898,NvERTx.4.61366	6.0	7.0	No_Uniprotmatch,Q9VCZ3	No_Description,Octopamine receptor beta-1R	1.40083592812247	UP
fgenesh1_pg.scaffold_11000112	NvERTx.4.16842,NvERTx.4.210475,NvERTx.4.5534	5.0	6.0	A2AX52,No_Uniprotmatch,Q6UXI7	Collagen alpha-4(VI) chain,No_Description,Vitrin	1.3923708760604099	UP
gw.269.66.1	NvERTx.4.143556,NvERTx.4.143559,NvERTx.4.143561,NvERTx.4.143562,NvERTx.4.143566,NvERTx.4.143569,NvERTx.4.143573,NvERTx.4.143574,NvERTx.4.143579,NvERTx.4.143581	6.0	6.0	B3EWZ5,B3EWZ6,P46023	G-protein coupled receptor GRL101,MAM and LDL-receptor class A domain-containing protein 1,MAM and LDL-receptor class A domain-containing protein 2	1.3870695517274698	UP
e_gw.27.82.1	NvERTx.4.16199,NvERTx.4.229319,NvERTx.4.233009,NvERTx.4.67607	7.0	4.0	Q92056	Acetylserotonin O-methyltransferase	1.38548087291017	UP
fgenesh1_pg.scaffold_200000016	NvERTx.4.218479,NvERTx.4.219374,NvERTx.4.222670,NvERTx.4.41842,NvERTx.4.57206	6.0	4.0	No_Uniprotmatch,P28685,Q7Z3B1	Contactin-2,Neuronal growth regulator 1,No_Description	1.37971601056972	UP
fgenesh1_pg.scaffold_93000061	NvERTx.4.69407	1.0	5.0	A0A0R8I9V5_CARBN	TX-I {ECO:0000313|EMBL:AKU77028.1}	1.3788615255450902	UP
gw.124.110.1	NvERTx.4.121280,NvERTx.4.121281,NvERTx.4.121282,NvERTx.4.121283,NvERTx.4.121285	9.0	8.0	P26714,Q0II76	Gamma-aminobutyric acid receptor subunit beta,Gamma-aminobutyric acid receptor subunit rho-2	1.37759805714615	UP
estExt_fgenesh1_pg.C_650034	NvERTx.4.227470,NvERTx.4.68225,NvERTx.4.68226	7.0	6.0	A0A087UDA0_9ARAC,A0A0R8I9V5_CARBN	Papilin {ECO:0000313|EMBL:KFM75339.1},TX-I {ECO:0000313|EMBL:AKU77028.1}	1.37511664150344	UP
fgenesh1_pg.scaffold_32000011	NvERTx.4.142192,NvERTx.4.79176,NvERTx.4.79177	4.0	8.0	No_Uniprotmatch,Q5PPM0	Intelectin-1,No_Description	1.36680240486339	UP
e_gw.16.222.1	NvERTx.4.58726,NvERTx.4.58727,NvERTx.4.58728	4.0	7.0	No_Uniprotmatch,W5MK68_LEPOC	No_Description,Uncharacterized protein {ECO:0000313|Ensembl:ENSLOCP00000008777}	1.3657332046713	UP
fgenesh1_pm.scaffold_118000003						1.36320973841555	UP
fgenesh1_pg.scaffold_148000027	NvERTx.4.32636	8.0	8.0	O16374	4-galactosyltransferase galt-1 {ECO:0000303|PubMed:19858195},Beta-1	1.36142261070409	UP
fgenesh1_pg.scaffold_7000038	NvERTx.4.175895,NvERTx.4.175896,NvERTx.4.220039,NvERTx.4.8849	9.0	5.0	No_Uniprotmatch,P13944	Collagen alpha-1(XII) chain,No_Description	1.3589805412404499	UP
fgenesh1_pg.scaffold_75000045	NvERTx.4.129439,NvERTx.4.129440,NvERTx.4.203347		1.0	No_Uniprotmatch	No_Description	1.3552050101470101	UP
e_gw.27.255.1	NvERTx.4.52489,NvERTx.4.52490,NvERTx.4.52491	2.0	8.0	P22770	Neuronal acetylcholine receptor subunit alpha-7	1.3542474329368501	UP
fgenesh1_pg.scaffold_5873000001	NvERTx.4.122443			No_Uniprotmatch	No_Description	1.3534738079801798	UP
gw.517.4.1						1.34964013448813	UP
fgenesh1_pg.scaffold_156000040	NvERTx.4.59713,NvERTx.4.59714,NvERTx.4.59715	5.0	8.0	D3Z5L6,No_Uniprotmatch	MFS-type transporter SLC18B1,No_Description	1.34957446940291	UP
fgenesh1_pg.scaffold_45000036	NvERTx.4.134778,NvERTx.4.137215,NvERTx.4.137216,NvERTx.4.137217,NvERTx.4.137219,NvERTx.4.137220,NvERTx.4.137221,NvERTx.4.167503,NvERTx.4.173805,NvERTx.4.173806	9.0	4.0	A0A147AJ39_FUNHE,No_Uniprotmatch,O88854,W4Z8W8_STRPU	Galanin receptor type 2,No_Description,Uncharacterized protein {ECO:0000313|EMBL:JAR78427.1},Uncharacterized protein {ECO:0000313|EnsemblMetazoa:SPU_024592-tr}	1.34435924289375	UP
estExt_fgenesh1_pg.C_1870006	NvERTx.4.100116,NvERTx.4.100129,NvERTx.4.106585,NvERTx.4.22648,NvERTx.4.22649	2.0	5.0	A0A1I8I8C9_9PLAT,No_Uniprotmatch,P07207	Neurogenic locus Notch protein,No_Description,Uncharacterized protein {ECO:0000313|WBParaSite:maker-uti_cns_0010402-snap-gene-0.2-mRNA-1}	1.3335101989304599	UP
fgenesh1_pg.scaffold_16000010	NvERTx.4.104343,NvERTx.4.104344,NvERTx.4.104345,NvERTx.4.18194	4.0	8.0	P70585,Q8IN35	Neuropeptide SIFamide receptor {ECO:0000303|PubMed:16378592},Probable G-protein coupled receptor 19	1.32889799145466	UP
fgenesh1_pg.scaffold_11000015	NvERTx.4.146384,NvERTx.4.146385,NvERTx.4.146386,NvERTx.4.146387,NvERTx.4.37206	2.0	6.0	A0A146Y6R3_FUNHE,No_Uniprotmatch	No_Description,Prostate stem cell antigen {ECO:0000313|EMBL:JAR49870.1}	1.3196129638410399	UP
estExt_fgenesh1_pg.C_560084	NvERTx.4.136617,NvERTx.4.136618,NvERTx.4.176898,NvERTx.4.176899,NvERTx.4.176902,NvERTx.4.176903,NvERTx.4.206779,NvERTx.4.26922	9.0	6.0	No_Uniprotmatch,Q5UQ88	No_Description,Probable ubiquitin-conjugating enzyme E2 R521	1.3150549313356699	UP
e_gw.1681.1.1						1.31319073929895	UP
e_gw.427.6.1	NvERTx.4.170791,NvERTx.4.170806	1.0	7.0	No_Uniprotmatch	No_Description	1.31140114287793	UP
fgenesh1_pg.scaffold_16000109	NvERTx.4.213623,NvERTx.4.34610,NvERTx.4.34611	5.0	5.0	No_Uniprotmatch,P70682	No_Description,Prostaglandin G/H synthase 2	1.31033805327125	UP
e_gw.113.67.1	NvERTx.4.70895,NvERTx.4.70896	8.0	4.0	Q9QYZ9	Serine protease 30	1.3008523746937901	UP
estExt_fgenesh1_pg.C_380127	NvERTx.4.34952,NvERTx.4.34953,NvERTx.4.34954	6.0	6.0	No_Uniprotmatch	No_Description	1.29965291093402	UP
estExt_fgenesh1_pg.C_84480001	NvERTx.4.176900,NvERTx.4.176901,NvERTx.4.176904	9.0	6.0	No_Uniprotmatch,Q5UQ88	No_Description,Probable ubiquitin-conjugating enzyme E2 R521	1.2944980054271298	UP
fgenesh1_pg.scaffold_63000068	NvERTx.4.46706,NvERTx.4.46707,NvERTx.4.63945,NvERTx.4.63946,NvERTx.4.63947,NvERTx.4.63949	9.0	8.0	No_Uniprotmatch,P04755,P36544	Acetylcholine receptor subunit beta-like 1,Neuronal acetylcholine receptor subunit alpha-7,No_Description	1.29386696125721	UP
estExt_fgenesh1_pg.C_810040	NvERTx.4.137866,NvERTx.4.137867,NvERTx.4.137868,NvERTx.4.137869,NvERTx.4.137870,NvERTx.4.137871,NvERTx.4.137872,NvERTx.4.137874,NvERTx.4.208122,NvERTx.4.4083	2.0	6.0	No_Uniprotmatch	No_Description	1.29168940657657	UP
fgenesh1_pg.scaffold_413000009	NvERTx.4.106584,NvERTx.4.106606	3.0		No_Uniprotmatch,Q6L711	Hyaluronan-binding protein 2,No_Description	1.2825373908413502	UP
gw.343.25.1						1.28203839633446	UP
fgenesh1_pg.scaffold_53000010	NvERTx.4.173141,NvERTx.4.173142,NvERTx.4.173148,NvERTx.4.181247,NvERTx.4.192100,NvERTx.4.192101,NvERTx.4.192104	7.0	1.0	A0A139W938_TRICA,No_Uniprotmatch,P05895,Q90Y35	Gag-Pol polyprotein,No_Description,Uncharacterized protein {ECO:0000313|EMBL:KXZ75804.1},Zinc finger protein 622	1.2811291098208601	UP
fgenesh1_pg.scaffold_20000119	NvERTx.4.129902,NvERTx.4.129904,NvERTx.4.129905,NvERTx.4.129913,NvERTx.4.185608,NvERTx.4.185615,NvERTx.4.185616,NvERTx.4.185619,NvERTx.4.185621,NvERTx.4.185624	6.0	4.0	I1F0N6_AMPQE,I1FRV8_AMPQE,No_Uniprotmatch	No_Description,Uncharacterized protein {ECO:0000313|EnsemblMetazoa:PAC:15709616},Uncharacterized protein {ECO:0000313|EnsemblMetazoa:PAC:15718856}	1.28013746437348	UP
estExt_fgenesh1_pg.C_40125	NvERTx.4.56655	1.0	5.0	Q66KH8	Proline-rich nuclear receptor coactivator 2 A	1.2786176438704098	UP
gw.23.81.1	NvERTx.4.180831,NvERTx.4.180832,NvERTx.4.209841	3.0	8.0	No_Uniprotmatch,P34992,Q9EQD2	Neuropeptide FF receptor 2,Neuropeptide Y receptor type 1,No_Description	1.27675921388269	UP
fgenesh1_pg.scaffold_199000001	NvERTx.4.167242,NvERTx.4.90700	8.0	7.0	No_Uniprotmatch	No_Description	1.2759778511498798	UP
estExt_GenewiseH_1.C_60140	NvERTx.4.59116,NvERTx.4.59117,NvERTx.4.59118,NvERTx.4.59119	2.0	6.0	No_Uniprotmatch,Q1L8X9	No_Description,Vesicular glutamate transporter 3	1.2755180769643701	UP
gw.297.15.1	NvERTx.4.200918,NvERTx.4.200920,NvERTx.4.200923,NvERTx.4.200927,NvERTx.4.200928,NvERTx.4.212921,NvERTx.4.227689,NvERTx.4.57043	4.0	3.0	B8VIW9,No_Uniprotmatch,Q5R7Y0	Adhesion G protein-coupled receptor B2,Fibronectin type III domain-containing protein,No_Description	1.27466817100358	UP
e_gw.3.464.1						1.27287680878666	UP
fgenesh1_pg.scaffold_617000002	NvERTx.4.78670,NvERTx.4.78672	7.0	5.0	O00743	Serine/threonine-protein phosphatase 6 catalytic subunit	1.26908810993347	UP
e_gw.38.211.1	NvERTx.4.207173,NvERTx.4.32532	9.0	4.0	Q924H0	Neuropeptide FF receptor 2	1.2665485949714	UP
fgenesh1_pg.scaffold_50000042	NvERTx.4.218412,NvERTx.4.29790,NvERTx.4.37219,NvERTx.4.37220	8.0	8.0	P22124,Q5PR73,Q96D21	GTP-binding protein Di-Ras2,GTP-binding protein Rhes,Ras-related protein O-RAL	1.26532747049188	UP
estExt_fgenesh1_pg.C_1000033	NvERTx.4.200440,NvERTx.4.200442,NvERTx.4.200444,NvERTx.4.200446,NvERTx.4.200448,NvERTx.4.200455	8.0	5.0	No_Uniprotmatch,T1ENH5_HELRO	ECO:0000313|EnsemblMetazoa:HelroP159014},No_Description,Uncharacterized protein {ECO:0000313|EMBL:ESO12476.1	1.2626436196290902	UP
gw.266.81.1	NvERTx.4.207513,NvERTx.4.68402,NvERTx.4.68403,NvERTx.4.68404,NvERTx.4.68405,NvERTx.4.68406	2.0	7.0	No_Uniprotmatch,Q68EF4	Metabotropic glutamate receptor 4,No_Description	1.2620438554331002	UP
e_gw.220.3.1	NvERTx.4.173013,NvERTx.4.173014,NvERTx.4.189317,NvERTx.4.76286	2.0	6.0	No_Uniprotmatch,O46644	Chymotrypsin-like elastase family member 1,No_Description	1.2546748737233702	UP
gw.16.264.1	NvERTx.4.150054,NvERTx.4.150055	8.0	3.0	Q06466	Putative vacuolar protein sorting-associated protein TDA6	1.2546469503237498	UP
gw.2702.5.1						1.24798798978019	UP
gw.12.267.1	NvERTx.4.210955,NvERTx.4.51333	1.0	6.0	D2KQB0,O13023	Hematopoietically-expressed homeobox protein HHEX homolog,Hematopoietically-expressed homeobox protein hhex	1.24634403884842	UP
e_gw.3.470.1	NvERTx.4.225544	2.0	6.0	Q8WZ42	Titin	1.2444880177896203	UP
fgenesh1_pg.scaffold_87000008	NvERTx.4.154884,NvERTx.4.154886,NvERTx.4.154890,NvERTx.4.154891,NvERTx.4.173099,NvERTx.4.173100,NvERTx.4.173102,NvERTx.4.173103,NvERTx.4.173105,NvERTx.4.173106,NvERTx.4.173108,NvERTx.4.173109,NvERTx.4.173111,NvERTx.4.224203,NvERTx.4.78444,NvERTx.4.78446	6.0	8.0	A6H584,No_Uniprotmatch,O42163,P13944,P32018,Q8VHI5,Q99715	Cochlin,Collagen alpha-1(XII) chain,Collagen alpha-1(XIV) chain,Collagen alpha-5(VI) chain,No_Description,Vitrin	1.2437196437378002	UP
estExt_fgenesh1_pg.C_1160055	NvERTx.4.208317,NvERTx.4.84749,NvERTx.4.84750,NvERTx.4.84751	9.0	6.0	D8UCB4_VOLCA,No_Uniprotmatch,O08623	No_Description,Putative uncharacterized protein {ECO:0000313|EMBL:EFJ42616.1},Sequestosome-1	1.24157181941194	UP
estExt_fgenesh1_pg.C_540057	NvERTx.4.99976	6.0	1.0	Q9JIF3	facilitated glucose transporter member 8,Solute carrier family 2	1.2409287126437198	UP
e_gw.295.31.1	NvERTx.4.233900		8.0	No_Uniprotmatch	No_Description	1.24006086606324	UP
gw.517.1.1	NvERTx.4.15547			No_Uniprotmatch	No_Description	1.23263944087987	UP
gw.4.400.1	NvERTx.4.69505,NvERTx.4.69506,NvERTx.4.69507	4.0	3.0	P26632,Q6NTY6	Early growth response protein 1,Early growth response protein 1-B	1.2307865347284899	UP
fgenesh1_pg.scaffold_7000053	NvERTx.4.113096,NvERTx.4.113099,NvERTx.4.149393,NvERTx.4.7651	6.0	8.0	F6R675_CIOIN,H2ZCE0_CIOSA,No_Uniprotmatch	No_Description,Uncharacterized protein {ECO:0000313|Ensembl:ENSCINP00000020050},Uncharacterized protein {ECO:0000313|Ensembl:ENSCSAVP00000015256}	1.22411086860447	UP
fgenesh1_pg.scaffold_183000005	NvERTx.4.136299		6.0	No_Uniprotmatch	No_Description	1.21699116647483	UP
e_gw.2441.1.1	NvERTx.4.169413	6.0	8.0	No_Uniprotmatch	No_Description	1.21665426205096	UP
gw.294.12.1	NvERTx.4.17008,NvERTx.4.230963,NvERTx.4.55442,NvERTx.4.55443,NvERTx.4.55444	1.0	4.0	P16390,P17970,Q8BQZ8,Q9I830	Potassium voltage-gated channel protein Shab,Potassium voltage-gated channel subfamily A member 2,Potassium voltage-gated channel subfamily A member 3,Potassium voltage-gated channel subfamily S member 3	1.21303614316084	UP
e_gw.1.407.1	NvERTx.4.122898,NvERTx.4.122899,NvERTx.4.122900,NvERTx.4.122901,NvERTx.4.122902	6.0	7.0	Q24180,Q96NU1	Deformed epidermal autoregulatory factor 1,Sterile alpha motif domain-containing protein 11	1.21109679209155	UP
e_gw.46.81.1	NvERTx.4.4564,NvERTx.4.4565	4.0		Q8IN35	Neuropeptide SIFamide receptor {ECO:0000303|PubMed:16378592}	1.20693650909716	UP
fgenesh1_pg.scaffold_170000016						1.2060497913601	UP
gw.2780.2.1						1.204053772148	UP
fgenesh1_pg.scaffold_78000006	NvERTx.4.82484,NvERTx.4.82485	6.0	8.0	A0A177N9D5_9GAMM	Uncharacterized protein {ECO:0000313|EMBL:OAI14103.1}	1.20099213699026	UP
e_gw.4.455.1	NvERTx.4.104988,NvERTx.4.104989,NvERTx.4.104990,NvERTx.4.104991,NvERTx.4.232942	8.0	1.0	A0A1S3I5R3_LINUN,No_Uniprotmatch,Q9K7A0	No_Description,Probable cysteine desulfurase,uncharacterized protein LOC106161259 {ECO:0000313|RefSeq:XP_013393615.1}	1.1965805857594298	UP
e_gw.14.118.1	NvERTx.4.89494,NvERTx.4.89495,NvERTx.4.89496,NvERTx.4.89497,NvERTx.4.89498,NvERTx.4.89499,NvERTx.4.89500,NvERTx.4.89502,NvERTx.4.89503,NvERTx.4.89505	8.0	2.0	No_Uniprotmatch,P38529	Heat shock factor protein 1 {ECO:0000250|UniProtKB:Q00613},No_Description	1.19627133578809	UP
e_gw.29.126.1	NvERTx.4.134419,NvERTx.4.41612	8.0	1.0	Q6GPV5,Q9BV68	E3 ubiquitin-protein ligase RNF126 {ECO:0000305},E3 ubiquitin-protein ligase RNF181	1.1922334782883	UP
fgenesh1_pg.scaffold_318000026	NvERTx.4.178782,NvERTx.4.178783,NvERTx.4.178787,NvERTx.4.220592,NvERTx.4.225236	2.0	6.0	No_Uniprotmatch,P12111	Collagen alpha-3(VI) chain,No_Description	1.19169554128776	UP
fgenesh1_pg.scaffold_699000003	NvERTx.4.53790	6.0	6.0	Q60614	Adenosine receptor A2b	1.1887689691436298	UP
e_gw.30.130.1	NvERTx.4.40175,NvERTx.4.41443	1.0	8.0	A0A1B2YYZ0_9BACT,Q95194	Disintegrin and metalloproteinase domain-containing protein 18,Uncharacterized protein {ECO:0000313|EMBL:AOE09796.1}	1.1829938207130801	UP
e_gw.382.25.1	NvERTx.4.74452	8.0	6.0	Q2TE74	Glutathione gamma-glutamylcysteinyltransferase 2	1.18256725478194	UP
estExt_fgenesh1_pg.C_430038	NvERTx.4.154808,NvERTx.4.76640	4.0	1.0	No_Uniprotmatch	No_Description	1.1823795578227299	UP
fgenesh1_pg.scaffold_3465000002						1.17862280583337	UP
e_gw.2388.6.1	NvERTx.4.126310,NvERTx.4.126312	8.0	8.0	P55112,Q96RW7	Hemicentin-1,Zinc metalloproteinase nas-4	1.1766233612728603	UP
estExt_fgenesh1_pg.C_790064	NvERTx.4.70628	4.0	6.0	No_Uniprotmatch	No_Description	1.17550402891405	UP
gw.38.149.1	NvERTx.4.131475	6.0	6.0	Q923S9	Ras-related protein Rab-30	1.17177923659328	UP
estExt_fgenesh1_pg.C_790062	NvERTx.4.70626,NvERTx.4.70627	4.0	6.0	No_Uniprotmatch	No_Description	1.1715759862418402	UP
fgsh_est.C_scaffold_303000001						1.16644629981368	UP
e_gw.727.4.1						1.15700389856116	UP
gw.48.1.1	NvERTx.4.169928,NvERTx.4.169929,NvERTx.4.169931,NvERTx.4.207952,NvERTx.4.218288,NvERTx.4.223673	8.0	4.0	D4Q9Z9_9CNID,No_Uniprotmatch,Q0ZZJ6,Q91132	A.superbus venom factor 1,Cobra venom factor,Complement component C3 {ECO:0000313|EMBL:BAJ05269.1},No_Description	1.15206323300603	UP
estExt_fgenesh1_pg.C_100177	NvERTx.4.188900,NvERTx.4.188901,NvERTx.4.188902,NvERTx.4.188903,NvERTx.4.188904,NvERTx.4.188905,NvERTx.4.188909,NvERTx.4.188910,NvERTx.4.190516,NvERTx.4.190518,NvERTx.4.190519,NvERTx.4.190520,NvERTx.4.190522,NvERTx.4.190525,NvERTx.4.190528,NvERTx.4.190530,NvERTx.4.190531,NvERTx.4.190532,NvERTx.4.190533,NvERTx.4.190534,NvERTx.4.190535,NvERTx.4.190537,NvERTx.4.190538,NvERTx.4.190539,NvERTx.4.190540	6.0	4.0	N/A,No_Uniprotmatch	N/A,No_Description	1.15019961161956	UP
fgenesh1_pg.scaffold_139000001	NvERTx.4.214258,NvERTx.4.98924,NvERTx.4.98925,NvERTx.4.98926,NvERTx.4.98927,NvERTx.4.98928,NvERTx.4.98929,NvERTx.4.98930,NvERTx.4.98931,NvERTx.4.98932,NvERTx.4.98933,NvERTx.4.98934,NvERTx.4.98935	8.0	8.0	No_Uniprotmatch,P25962	Beta-3 adrenergic receptor,No_Description	1.14701265808706	UP
gw.21.183.1						1.1465632135641202	UP
gw.322.1.1	NvERTx.4.169399,NvERTx.4.169400,NvERTx.4.169401,NvERTx.4.169402,NvERTx.4.169403,NvERTx.4.169404,NvERTx.4.169405,NvERTx.4.169407	8.0	6.0	P83758	Doublesex- and mab-3-related transcription factor 3a	1.1438526224938999	UP
fgenesh1_pg.scaffold_7542000002						1.1315182894126998	UP
fgenesh1_kg.scaffold_125000001	NvERTx.4.83209,NvERTx.4.83210,NvERTx.4.83214,NvERTx.4.83215,NvERTx.4.83216,NvERTx.4.83217	2.0	5.0	No_Uniprotmatch,Q6BWX4	Cofilin,No_Description	1.13027216854166	UP
fgenesh1_pg.scaffold_194000039	NvERTx.4.231500,NvERTx.4.40323,NvERTx.4.60,NvERTx.4.61	5.0	6.0	No_Uniprotmatch,Q9CYL5	Golgi-associated plant pathogenesis-related protein 1,No_Description	1.1301663888957099	UP
e_gw.79.166.1	NvERTx.4.117737,NvERTx.4.117738	4.0	4.0	No_Uniprotmatch,Q9EP86	Neuropeptide FF receptor 1,No_Description	1.1270731541710202	UP
fgenesh1_pg.scaffold_93000033	NvERTx.4.80643,NvERTx.4.80644	6.0	8.0	P30549	Substance-K receptor	1.12532080714792	UP
e_gw.3.456.1	NvERTx.4.131132	2.0	6.0	Q8WZ42	Titin	1.1251749592695102	UP
estExt_fgenesh1_pg.C_320123	NvERTx.4.80976,NvERTx.4.80977,NvERTx.4.80978	1.0	8.0	P49908	Selenoprotein P {ECO:0000303|PubMed:27645994}	1.12007406459001	UP
fgenesh1_pg.scaffold_5000279	NvERTx.4.220438,NvERTx.4.29869	1.0	8.0	I3J7Q8,No_Uniprotmatch	Histidine N-acetyltransferase,No_Description	1.11923808389498	UP
fgenesh1_pg.scaffold_543000007						1.11803108954602	UP
gw.3479.1.1						1.11693442311977	UP
estExt_fgenesh1_pg.C_9800003	NvERTx.4.158004,NvERTx.4.158005,NvERTx.4.158006,NvERTx.4.158007,NvERTx.4.158008,NvERTx.4.158009,NvERTx.4.158017,NvERTx.4.158018,NvERTx.4.158019,NvERTx.4.158020,NvERTx.4.158021,NvERTx.4.158022,NvERTx.4.158023,NvERTx.4.199555,NvERTx.4.5646	3.0	6.0	A0A1D8TLR8_9CYAN,No_Uniprotmatch	No_Description,Uncharacterized protein {ECO:0000313|EMBL:AOW98600.1}	1.11398725757078	UP
fgenesh1_pg.scaffold_9000061	NvERTx.4.102927,NvERTx.4.102931,NvERTx.4.102932,NvERTx.4.102938,NvERTx.4.210229,NvERTx.4.228169,NvERTx.4.232279	2.0	8.0	A4IF63,No_Uniprotmatch	No_Description,Tripartite motif-containing protein 2	1.11074453498155	UP
e_gw.61.12.1	NvERTx.4.91194	5.0	4.0	P49640	Homeobox even-skipped homolog protein 1	1.10949547340709	UP
e_gw.35.98.1	NvERTx.4.19899,NvERTx.4.19900,NvERTx.4.19901,NvERTx.4.227944	1.0	6.0	No_Uniprotmatch,Q5RA50	No_Description,Protein FAM124A	1.1080594220483502	UP
estExt_fgenesh1_pg.C_1260066	NvERTx.4.169202	4.0	8.0	P06582	Heat shock protein Hsp-16.2	1.10373741008979	UP
fgenesh1_pg.scaffold_201000035	NvERTx.4.79810	9.0	8.0	O70528	5-hydroxytryptamine receptor 4	1.09664699994473	UP
fgenesh1_pg.scaffold_131000063	NvERTx.4.234167	6.0	2.0	No_Uniprotmatch	No_Description	1.09537631739803	UP
e_gw.108.139.1						1.09392924063401	UP
e_gw.131.49.1	NvERTx.4.161132,NvERTx.4.161133,NvERTx.4.161134	8.0	6.0	P18461	Fibroblast growth factor receptor 2	1.08965611385825	UP
estExt_fgenesh1_pg.C_1270003	NvERTx.4.120255,NvERTx.4.120256,NvERTx.4.165155	4.0	1.0	A0A091QLI8_MERNU,No_Uniprotmatch	No_Description,TNFAIP3-interacting protein 1 {ECO:0000313|EMBL:KFQ28380.1}	1.0895603703280698	UP
e_gw.250.12.1	NvERTx.4.54059,NvERTx.4.54060	4.0	8.0	P43141	Beta-4C adrenergic receptor	1.0831615298453299	UP
e_gw.275.46.1						1.0830102299256401	UP
e_gw.4003.1.1						1.08184058580943	UP
fgenesh1_pg.scaffold_88000081	NvERTx.4.25195,NvERTx.4.27409,NvERTx.4.40386,NvERTx.4.40387,NvERTx.4.70985,NvERTx.4.70986,NvERTx.4.9125	5.0	7.0	A0A182ZU20_BIOGL,C3ZWD5_BRAFL,No_Uniprotmatch	No_Description,Putative uncharacterized protein {ECO:0000313|EMBL:EEN43137.1},Uncharacterized protein {ECO:0000313|VectorBase:BGLB012628-PA}	1.07996804601425	UP
estExt_fgenesh1_pg.C_40101	NvERTx.4.106438,NvERTx.4.106439,NvERTx.4.16790,NvERTx.4.217364	8.0	4.0	No_Uniprotmatch,Q9W6B4	Metalloproteinase inhibitor 3,No_Description	1.07920426966011	UP
fgenesh1_pg.scaffold_170000015	NvERTx.4.11206,NvERTx.4.166895,NvERTx.4.166896,NvERTx.4.166897,NvERTx.4.166898,NvERTx.4.166899,NvERTx.4.166900,NvERTx.4.166901,NvERTx.4.166902,NvERTx.4.166903,NvERTx.4.166904,NvERTx.4.166905,NvERTx.4.166906,NvERTx.4.208925,NvERTx.4.218744,NvERTx.4.224162,NvERTx.4.32630	1.0	8.0	A2AX52,A6NMZ7,No_Uniprotmatch,O89029,P12111,P15989	Collagen alpha-3(VI) chain,Collagen alpha-4(VI) chain,Collagen alpha-6(VI) chain,Matrilin-4,No_Description	1.07563985957777	UP
estExt_fgenesh1_pg.C_10138	NvERTx.4.187242,NvERTx.4.225045,NvERTx.4.233299,NvERTx.4.30559,NvERTx.4.7029,NvERTx.4.76114,NvERTx.4.76115,NvERTx.4.76118,NvERTx.4.76119,NvERTx.4.76120,NvERTx.4.76122,NvERTx.4.76123,NvERTx.4.76124,NvERTx.4.76126,NvERTx.4.76127,NvERTx.4.76128	4.0	3.0	No_Uniprotmatch,Q02496	Mucin-1,No_Description	1.0750098292586001	UP
fgenesh1_pg.scaffold_67000113						1.07038673451119	UP
e_gw.325.44.1	NvERTx.4.105274,NvERTx.4.105275,NvERTx.4.105276,NvERTx.4.105277,NvERTx.4.105278,NvERTx.4.105279,NvERTx.4.105280,NvERTx.4.105281,NvERTx.4.105282,NvERTx.4.133462,NvERTx.4.133463,NvERTx.4.230009	6.0	6.0	No_Uniprotmatch,P70426,Q5FVY2,Q8R367,Q96A58	GTP-binding protein Rit1,No_Description,Ras-like protein family member 11B,Ras-related and estrogen-regulated growth inhibitor	1.06943976755682	UP
fgenesh1_pg.scaffold_98000006						1.0683919456492301	UP
estExt_fgenesh1_pg.C_270004	NvERTx.4.101849,NvERTx.4.101851,NvERTx.4.101856,NvERTx.4.111217,NvERTx.4.116512,NvERTx.4.124377,NvERTx.4.142860,NvERTx.4.142861,NvERTx.4.142862,NvERTx.4.142863,NvERTx.4.142864,NvERTx.4.142865,NvERTx.4.153244,NvERTx.4.181059,NvERTx.4.181060,NvERTx.4.181073,NvERTx.4.181074,NvERTx.4.187675,NvERTx.4.201561,NvERTx.4.201562,NvERTx.4.201571,NvERTx.4.204844,NvERTx.4.204845,NvERTx.4.21331,NvERTx.4.227729,…	6.0	1.0	H2YU73_CIOSA,No_Uniprotmatch	No_Description,Uncharacterized protein {ECO:0000313|Ensembl:ENSCSAVP00000008883}	1.06729448975638	UP
fgenesh1_pg.scaffold_376000001	NvERTx.4.125641,NvERTx.4.125642,NvERTx.4.217039,NvERTx.4.229011	7.0	7.0	No_Uniprotmatch,Q6ZMM2	ADAMTS-like protein 5,No_Description	1.06279424884241	UP
e_gw.34.55.1	NvERTx.4.166095,NvERTx.4.166097,NvERTx.4.166098,NvERTx.4.166104,NvERTx.4.166108,NvERTx.4.214094	9.0	8.0	No_Uniprotmatch,P24733	striated muscle,Myosin heavy chain,No_Description	1.0614634884888101	UP
e_gw.7.369.1	NvERTx.4.164366,NvERTx.4.164367,NvERTx.4.164368,NvERTx.4.212862	8.0	7.0	P91953,Q9NPA2,Q9R0S3	50 kDa hatching enzyme,Matrix metalloproteinase-17,Matrix metalloproteinase-25	1.05759465028806	UP
gw.109.132.1	NvERTx.4.143843,NvERTx.4.143844,NvERTx.4.143845,NvERTx.4.143846,NvERTx.4.143847,NvERTx.4.143848,NvERTx.4.215221	2.0	1.0	No_Uniprotmatch,P22770,Q05941	Neuronal acetylcholine receptor subunit alpha-7,No_Description	1.05715356227709	UP
estExt_fgenesh1_kg.C_120012	NvERTx.4.101728,NvERTx.4.101749,NvERTx.4.182898,NvERTx.4.182899,NvERTx.4.182900,NvERTx.4.182901,NvERTx.4.182902,NvERTx.4.182903,NvERTx.4.182904,NvERTx.4.182905,NvERTx.4.182906,NvERTx.4.182907,NvERTx.4.182908,NvERTx.4.182909,NvERTx.4.182910,NvERTx.4.182911,NvERTx.4.182912,NvERTx.4.182913,NvERTx.4.182914,NvERTx.4.182915,NvERTx.4.182916,NvERTx.4.182917,NvERTx.4.182918,NvERTx.4.182919,NvERTx.4.226866	6.0	1.0	No_Uniprotmatch,Q5I597,Q5M8Z0,Q5XGM3,Q95332	Betaine--homocysteine S-methyltransferase 1,No_Description	1.0503327763205699	UP
e_gw.47.206.1						1.04337066945605	UP
estExt_gwp.C_540047	NvERTx.4.69240,NvERTx.4.69241	5.0	7.0	Q17QA0	Gem-associated protein 7	1.04104966936176	UP
e_gw.594.5.1	NvERTx.4.84896,NvERTx.4.84897,NvERTx.4.84898,NvERTx.4.84899	6.0	2.0	P19883,Q90844	Follistatin	1.03776338220377	UP
estExt_fgenesh1_pg.C_170035	NvERTx.4.116697,NvERTx.4.116698,NvERTx.4.116699,NvERTx.4.116700,NvERTx.4.136428,NvERTx.4.136431,NvERTx.4.162794,NvERTx.4.162796,NvERTx.4.162799,NvERTx.4.202094,NvERTx.4.202096,NvERTx.4.202097,NvERTx.4.202098,NvERTx.4.202101,NvERTx.4.202102,NvERTx.4.202103,NvERTx.4.76529,NvERTx.4.76530,NvERTx.4.76531,NvERTx.4.76532,NvERTx.4.76533,NvERTx.4.76534	7.0	4.0	No_Uniprotmatch	No_Description	1.03744616905048	UP
e_gw.79.6.1	NvERTx.4.136237,NvERTx.4.136238,NvERTx.4.136239,NvERTx.4.136240,NvERTx.4.136242,NvERTx.4.136245,NvERTx.4.136249	4.0	8.0	No_Uniprotmatch,P25304	Agrin,No_Description	1.03737837404104	UP
e_gw.49.72.1	NvERTx.4.138378,NvERTx.4.138379,NvERTx.4.138380,NvERTx.4.138381,NvERTx.4.138383,NvERTx.4.138384,NvERTx.4.138385,NvERTx.4.138386,NvERTx.4.138387,NvERTx.4.219071	4.0	8.0	No_Uniprotmatch,Q62746,Q9R0N9	No_Description,Synaptotagmin-6,Synaptotagmin-9	1.0355026232022901	UP
gw.465.14.1	NvERTx.4.180861,NvERTx.4.180862,NvERTx.4.180863,NvERTx.4.180865	6.0	6.0	P06681,Q9DBI0	Complement C2,Transmembrane protease serine 6	1.03376933927095	UP
estExt_fgenesh1_pg.C_70208	NvERTx.4.32243,NvERTx.4.70694,NvERTx.4.70695,NvERTx.4.70696,NvERTx.4.70697	9.0	6.0	No_Uniprotmatch,P47800	D(1)-like dopamine receptor,No_Description	1.03219542425785	UP
estExt_fgenesh1_pg.C_3180024	NvERTx.4.178779,NvERTx.4.178784,NvERTx.4.178785,NvERTx.4.178786,NvERTx.4.6205,NvERTx.4.6206,NvERTx.4.74771,NvERTx.4.74772,NvERTx.4.74773	2.0	6.0	No_Uniprotmatch,O08746,P12111	Collagen alpha-3(VI) chain,Matrilin-2,No_Description	1.03083694900266	UP
e_gw.49.186.1	NvERTx.4.123561,NvERTx.4.123562,NvERTx.4.123563,NvERTx.4.123564,NvERTx.4.123565	6.0	4.0	O18806,Q4LDE5,Q923L3,Q96PZ7	EGF and pentraxin domain-containing protein 1, von Willebrand factor type A,CUB and sushi domain-containing protein 1,Coagulation factor VIII,Sushi	1.03011345820415	UP
fgenesh1_pg.scaffold_86000049	NvERTx.4.205857,NvERTx.4.81779,NvERTx.4.81780,NvERTx.4.81781,NvERTx.4.81786,NvERTx.4.81788,NvERTx.4.83386,NvERTx.4.83387,NvERTx.4.83389,NvERTx.4.83390,NvERTx.4.83391,NvERTx.4.83392,NvERTx.4.83393,NvERTx.4.91867,NvERTx.4.91871	6.0	4.0	No_Uniprotmatch,P31579	Low choriolytic enzyme,No_Description	1.0296283486484499	UP
fgenesh1_pg.scaffold_3000047	NvERTx.4.10637,NvERTx.4.166966,NvERTx.4.166967,NvERTx.4.166968,NvERTx.4.166969,NvERTx.4.166970,NvERTx.4.166971,NvERTx.4.166972,NvERTx.4.166973,NvERTx.4.166974,NvERTx.4.166975,NvERTx.4.213066,NvERTx.4.221509	8.0	4.0	A2ARA8,B8JK39,No_Uniprotmatch,P13612,P23229,P43406,Q00651	Integrin alpha-4,Integrin alpha-6,Integrin alpha-8,Integrin alpha-9 {ECO:0000305},Integrin alpha-V,No_Description	1.0281599416223	UP
gw.74.160.1	NvERTx.4.93073	8.0	1.0	Q00168	Calcium/calmodulin-dependent protein kinase type II alpha chain	1.02599019208214	UP
fgenesh1_pg.scaffold_1846000001						1.02197475073177	UP
estExt_gwp.C_120350	NvERTx.4.131969,NvERTx.4.131970,NvERTx.4.131971,NvERTx.4.209416,NvERTx.4.229500	2.0	6.0	E7FAM5,No_Uniprotmatch,O70277,Q1PRL4	E3 ubiquitin-protein ligase TRIM71,No_Description,Tripartite motif-containing protein 3	1.0189189842541	UP
estExt_fgenesh1_pg.C_110025	NvERTx.4.101338,NvERTx.4.127668,NvERTx.4.131582,NvERTx.4.131583,NvERTx.4.131588,NvERTx.4.131589,NvERTx.4.131590,NvERTx.4.136001,NvERTx.4.136015,NvERTx.4.139489,NvERTx.4.139490,NvERTx.4.141204,NvERTx.4.147984,NvERTx.4.148231,NvERTx.4.148237,NvERTx.4.15326,NvERTx.4.15327,NvERTx.4.153318,NvERTx.4.153367,NvERTx.4.153374,NvERTx.4.154408,NvERTx.4.161341,NvERTx.4.171668,NvERTx.4.171669,NvERTx.4.171670,N…	1.0	3.0	No_Uniprotmatch,O64411,Q06185,Q96AY4,V3ZHE8_LOTGI	mitochondrial,ATP synthase subunit e,No_Description,Polyamine oxidase,Tetratricopeptide repeat protein 28,Uncharacterized protein {ECO:0000313|EMBL:ESO83622.1}	1.0171607613493399	UP
gw.1783.3.1						1.0163947795762098	UP
e_gw.2388.1.1	NvERTx.4.126309	8.0		Q28178	Thrombospondin-1	1.01364826203572	UP
fgsh_est.C_scaffold_4000001						1.01032851369787	UP
fgenesh1_pg.scaffold_1459000001	NvERTx.4.150182,NvERTx.4.150186	1.0	5.0	Q8IDX6	Reticulocyte-binding protein 2 homolog a {ECO:0000312|EMBL:CAD52492.1}	1.00801898714924	UP
gw.5216.1.1						1.0070922686664598	UP
estExt_fgenesh1_pg.C_550031	NvERTx.4.162232,NvERTx.4.19554,NvERTx.4.219511	4.0	4.0	No_Uniprotmatch,Q9Y2J2	Band 4.1-like protein 3,No_Description	1.00493132387549	UP
estExt_gwp.C_460298	NvERTx.4.170523,NvERTx.4.170525,NvERTx.4.170526		5.0	G5EGM1,P08254,P09237	Matrilysin,Matrix metalloproteinase-A {ECO:0000305|PubMed:9573338},Stromelysin-1	-6.090947532031049	DOWN
estExt_fgenesh1_pg.C_3110015	NvERTx.4.170295,NvERTx.4.170296,NvERTx.4.170316,NvERTx.4.170319,NvERTx.4.201413,NvERTx.4.201414,NvERTx.4.201415,NvERTx.4.201416	9.0	5.0	No_Uniprotmatch	No_Description	-6.041592101731791	DOWN
fgenesh1_pg.scaffold_57000081	NvERTx.4.21523,NvERTx.4.21524,NvERTx.4.45518,NvERTx.4.45519,NvERTx.4.45520		5.0	No_Uniprotmatch	No_Description	-6.00808907270516	DOWN
fgenesh1_pg.scaffold_37000083						-5.93596967697635	DOWN
e_gw.108.118.1						-5.70910877516917	DOWN
e_gw.124.132.1	NvERTx.4.142149		5.0	Q6LAF1	Histone H4	-5.65162282937049	DOWN
estExt_fgenesh1_pg.C_780042	NvERTx.4.175790,NvERTx.4.175791	9.0	1.0	No_Uniprotmatch	No_Description	-5.603350384842	DOWN
e_gw.108.32.1						-5.5837858416408395	DOWN
estExt_fgenesh1_pg.C_4240013	NvERTx.4.110381,NvERTx.4.110382,NvERTx.4.110383,NvERTx.4.110384,NvERTx.4.110385,NvERTx.4.110386,NvERTx.4.110387,NvERTx.4.110388,NvERTx.4.110389,NvERTx.4.110390,NvERTx.4.110391,NvERTx.4.110392,NvERTx.4.110393,NvERTx.4.110394,NvERTx.4.110395	2.0	5.0	No_Uniprotmatch	No_Description	-5.40294088997553	DOWN
e_gw.271.57.1	NvERTx.4.200699			No_Uniprotmatch	No_Description	-5.2985116939137	DOWN
fgenesh1_pg.scaffold_48000019	NvERTx.4.41659,NvERTx.4.41660,NvERTx.4.41661		1.0	No_Uniprotmatch,Q5BJA5	Histone H2B 1/2,No_Description	-5.03332135581727	DOWN
estExt_fgenesh1_pg.C_1940004	NvERTx.4.188448,NvERTx.4.188449	2.0	5.0	C0HK24	L-rhamnose-binding lectin ELEL-1 {ECO:0000303|PubMed:25881955}	-4.90646319906631	DOWN
estExt_fgenesh1_pg.C_3190009	NvERTx.4.200700,NvERTx.4.200702,NvERTx.4.200703,NvERTx.4.213797,NvERTx.4.216910,NvERTx.4.30068,NvERTx.4.36523,NvERTx.4.36524,NvERTx.4.42118,NvERTx.4.42119	2.0	1.0	No_Uniprotmatch,O43854,P70490,Q593B6,Q62935	Coagulation factor V,EGF-like repeat and discoidin I-like domain-containing protein 3,Lactadherin,No_Description,von Willebrand factor	-4.88893609324997	DOWN
fgenesh1_pg.scaffold_31000130	NvERTx.4.61793,NvERTx.4.61794,NvERTx.4.61795,NvERTx.4.61796,NvERTx.4.61797		1.0	A0A0T0MNF0_9CELL,No_Uniprotmatch	No_Description,Uncharacterized protein {ECO:0000313|EMBL:KQT02500.1}	-4.8421190426481795	DOWN
e_gw.645.15.1						-4.79921971706031	DOWN
estExt_fgenesh1_pg.C_1640051	NvERTx.4.83299,NvERTx.4.83303		5.0	No_Uniprotmatch	No_Description	-4.73753644970734	DOWN
gw.145.68.1	NvERTx.4.33883		5.0	P15870	Histone H1-delta	-4.475558584420651	DOWN
estExt_fgenesh1_pg.C_670052	NvERTx.4.138847,NvERTx.4.138866	2.0	3.0	P02552,P18258	Tubulin alpha-1 chain	-4.41435578956842	DOWN
fgenesh1_pg.scaffold_29000077	NvERTx.4.66774,NvERTx.4.66775,NvERTx.4.66776	2.0	5.0	B8CFF3_THAPS,No_Uniprotmatch	No_Description,Uncharacterized protein {ECO:0000313|EMBL:EED87619.1}	-4.2355755678557	DOWN
gw.805.1.1						-4.23048982369951	DOWN
fgenesh1_pg.scaffold_2149000001	NvERTx.4.219907			No_Uniprotmatch	No_Description	-4.16904136176883	DOWN
e_gw.313.34.1	NvERTx.4.69964	2.0	6.0	P08548	LINE-1 reverse transcriptase homolog	-4.13965172089211	DOWN
estExt_fgenesh1_pg.C_680028						-4.12848470751265	DOWN
fgenesh1_pg.scaffold_69000055	NvERTx.4.139578,NvERTx.4.139580,NvERTx.4.139581,NvERTx.4.139584,NvERTx.4.148707	4.0	6.0	C7ENG8_ACRMI,No_Uniprotmatch,W4Z8W8_STRPU	No_Description,Transposase {ECO:0000313|EMBL:ACT79640.1},Uncharacterized protein {ECO:0000313|EnsemblMetazoa:SPU_024592-tr}	-4.11425588088889	DOWN
gw.636.5.1	NvERTx.4.52743		1.0	B3EWZ6	MAM and LDL-receptor class A domain-containing protein 2	-4.11088459004246	DOWN
fgenesh1_pg.scaffold_167000037	NvERTx.4.71688,NvERTx.4.71689,NvERTx.4.71690,NvERTx.4.71691,NvERTx.4.71692,NvERTx.4.71693		3.0	A0A0C2CYF5_9DELT,No_Uniprotmatch,O00468	Agrin,No_Description,Uncharacterized protein {ECO:0000313|EMBL:KIG12877.1}	-4.0841016335305	DOWN
gw.2177.1.1	NvERTx.4.1254	8.0	5.0	No_Uniprotmatch	No_Description	-3.85642528494542	DOWN
fgenesh1_pm.scaffold_32000021						-3.8461412158563	DOWN
e_gw.22.248.1	NvERTx.4.181380,NvERTx.4.50270	6.0	4.0	No_Uniprotmatch,Q9NBX4	No_Description,Probable RNA-directed DNA polymerase from transposon X-element	-3.81734624218465	DOWN
estExt_fgenesh1_pg.C_21610002	NvERTx.4.129448,NvERTx.4.129450,NvERTx.4.129451,NvERTx.4.129452,NvERTx.4.129453,NvERTx.4.129454,NvERTx.4.129455,NvERTx.4.129457,NvERTx.4.129459	2.0	2.0	No_Uniprotmatch	No_Description	-3.81146288979203	DOWN
gw.239.58.1						-3.8068248347152998	DOWN
gw.117.146.1						-3.79556413087682	DOWN
estExt_fgenesh1_pg.C_270118	NvERTx.4.90107,NvERTx.4.90108	6.0	1.0	W6ZTM8_9APIC	Uncharacterized protein {ECO:0000313|EMBL:EUD64262.1}	-3.7805379333235	DOWN
e_gw.732.4.1						-3.7738704573083197	DOWN
e_gw.2224.3.1						-3.7483836192210602	DOWN
gw.79.172.1	NvERTx.4.24760,NvERTx.4.24761	9.0	6.0	No_Uniprotmatch	No_Description	-3.68672623534588	DOWN
gw.5528.5.1						-3.6727062394667405	DOWN
fgenesh1_pg.scaffold_147000052	NvERTx.4.17299,NvERTx.4.68591,NvERTx.4.68592,NvERTx.4.68593,NvERTx.4.68594	3.0	8.0	No_Uniprotmatch,Q98894,Q98895	Cannabinoid receptor type 1A,Cannabinoid receptor type 1B,No_Description	-3.65961660471602	DOWN
gw.117.111.1	NvERTx.4.171837,NvERTx.4.47979,NvERTx.4.47980	3.0	3.0	Q14517,Q8TDW7,Q8TER0	nidogen and EGF-like domain-containing protein 1,Protocadherin Fat 1,Protocadherin Fat 3,Sushi	-3.6521637433806	DOWN
fgenesh1_pg.scaffold_22000111	NvERTx.4.67273	3.0	1.0	P55918	Microfibril-associated glycoprotein 4	-3.6191923326293796	DOWN
e_gw.3202.2.1	NvERTx.4.103776	3.0	2.0	No_Uniprotmatch	No_Description	-3.6103459817357497	DOWN
estExt_fgenesh1_pg.C_3970001	NvERTx.4.155812,NvERTx.4.155813,NvERTx.4.155814	9.0	1.0	No_Uniprotmatch,O66506	No_Description,Release factor glutamine methyltransferase {ECO:0000255|HAMAP-Rule:MF_02126}	-3.55469622448921	DOWN
estExt_gwp.C_80106	NvERTx.4.117435,NvERTx.4.117440	5.0	5.0	No_Uniprotmatch,P84239	Histone H3,No_Description	-3.49948137801157	DOWN
e_gw.132.93.1	NvERTx.4.198501,NvERTx.4.203812,NvERTx.4.203813,NvERTx.4.209059	4.0	7.0	P27980,Q09575,Q99315,W4YC66_STRPU	Gag-Pol polyprotein,Transposon Ty3-G Gag-Pol polyprotein,Uncharacterized protein K02A2.6,Uncharacterized protein {ECO:0000313|EnsemblMetazoa:SPU_013343-tr}	-3.4621114601312595	DOWN
estExt_fgenesh1_pg.C_570052	NvERTx.4.45159,NvERTx.4.45160,NvERTx.4.45161,NvERTx.4.45162,NvERTx.4.45163		5.0	No_Uniprotmatch	No_Description	-3.37102890883708	DOWN
fgenesh1_pg.scaffold_30000073	NvERTx.4.206504,NvERTx.4.41828,NvERTx.4.7661	3.0	6.0	No_Uniprotmatch,P35368,P97717	Alpha-1B adrenergic receptor,No_Description	-3.34584858095585	DOWN
estExt_fgenesh1_pg.C_580024	NvERTx.4.223923,NvERTx.4.53258,NvERTx.4.53261	2.0	8.0	No_Uniprotmatch,Q87NU5	No_Description,Putative agmatine deiminase {ECO:0000255|HAMAP-Rule:MF_01841}	-3.3260272204409302	DOWN
gw.8.439.1						-3.32427351218485	DOWN
estExt_fgenesh1_pg.C_370081	NvERTx.4.168436,NvERTx.4.168437,NvERTx.4.168441,NvERTx.4.168443	4.0	8.0	No_Uniprotmatch,O34355	No_Description,Putative amidohydrolase YtcJ	-3.27182925578898	DOWN
fgenesh1_pg.scaffold_19000026	NvERTx.4.41228		5.0	P25291	Pancreatic secretory granule membrane major glycoprotein GP2	-3.2432662238979	DOWN
e_gw.6854.1.1						-3.207451847991	DOWN
e_gw.210.80.1	NvERTx.4.11187,NvERTx.4.8184		7.0	No_Uniprotmatch,P17491	Inhibin beta B chain,No_Description	-3.2072828484766096	DOWN
e_gw.6.42.1	NvERTx.4.155796,NvERTx.4.164637,NvERTx.4.18233,NvERTx.4.18234,NvERTx.4.20483	3.0	8.0	No_Uniprotmatch,O88943,Q5RF32,Q91WS4	No_Description,Potassium voltage-gated channel subfamily KQT member 2,S-methylmethionine--homocysteine S-methyltransferase BHMT2	-3.1403677691447096	DOWN
e_gw.82.154.1						-3.12500797077349	DOWN
fgsh_est.C_scaffold_194000001	NvERTx.4.188451,NvERTx.4.188454,NvERTx.4.190166,NvERTx.4.190167,NvERTx.4.190168,NvERTx.4.190169,NvERTx.4.190172,NvERTx.4.190173,NvERTx.4.190175	2.0	8.0	C0HK24,No_Uniprotmatch	L-rhamnose-binding lectin ELEL-1 {ECO:0000303|PubMed:25881955},No_Description	-3.07928780436498	DOWN
fgenesh1_pg.scaffold_3000083	NvERTx.4.117469,NvERTx.4.57462		3.0	A0A0C2CYF5_9DELT,No_Uniprotmatch	No_Description,Uncharacterized protein {ECO:0000313|EMBL:KIG12877.1}	-2.8404883071731097	DOWN
estExt_fgenesh1_pg.C_5360001						-2.8377998821020403	DOWN
estExt_gwp.C_2270050	NvERTx.4.155140,NvERTx.4.155141,NvERTx.4.155142,NvERTx.4.155143,NvERTx.4.155144,NvERTx.4.155145,NvERTx.4.155152,NvERTx.4.200390,NvERTx.4.200391,NvERTx.4.200394,NvERTx.4.200395	8.0	5.0	A0A087TPE6_9ARAC,A0A0F5CUH2_PRIPA,I1F7Y1_AMPQE,No_Uniprotmatch,Q94K49	No_Description,Protein ANTAGONIST OF LIKE HETEROCHROMATIN PROTEIN 1 {ECO:0000303|PubMed:26642436},Putative nuclease HARBI1 {ECO:0000313|EMBL:KFM66985.1},Uncharacterized protein {ECO:0000313|EMBL:KKA75752.1},Uncharacterized protein {ECO:0000313|EnsemblMetazoa:PAC:15712177}	-2.78173850701454	DOWN
gw.301.21.1	NvERTx.4.162132,NvERTx.4.162136,NvERTx.4.162137	3.0	7.0	No_Uniprotmatch,Q6PF45	No_Description,Vesicular inhibitory amino acid transporter	-2.73921195573675	DOWN
e_gw.1856.1.1						-2.722272822126	DOWN
e_gw.92.12.1						-2.66793787201092	DOWN
fgenesh1_pg.scaffold_5427000001						-2.6406508691766097	DOWN
estExt_fgenesh1_pg.C_19870001	NvERTx.4.150940,NvERTx.4.6309,NvERTx.4.6310,NvERTx.4.83309,NvERTx.4.83312	3.0	6.0	No_Uniprotmatch	No_Description	-2.51834864512147	DOWN
gw.13590.1.1						-2.44455867593163	DOWN
estExt_gwp.C_3180014	NvERTx.4.77007,NvERTx.4.85023,NvERTx.4.85024	4.0	6.0	C0HK24,No_Uniprotmatch	L-rhamnose-binding lectin ELEL-1 {ECO:0000303|PubMed:25881955},No_Description	-2.4295760899322203	DOWN
fgenesh1_pg.scaffold_112000043	NvERTx.4.121718,NvERTx.4.121719,NvERTx.4.121724,NvERTx.4.121729,NvERTx.4.121730,NvERTx.4.142487,NvERTx.4.146283,NvERTx.4.146284,NvERTx.4.206291	1.0	4.0	A0A147BBR3_IXORI,No_Uniprotmatch	No_Description,Uncharacterized protein {ECO:0000313|EMBL:JAR87805.1}	-2.42951745873968	DOWN
fgenesh1_pg.scaffold_11705000001						-2.4081252992232	DOWN
fgenesh1_pg.scaffold_393000005	NvERTx.4.70927,NvERTx.4.70930	2.0	6.0	Q8N2E2	von Willebrand factor D and EGF domain-containing protein	-2.31091426542634	DOWN
gw.1166.2.1	NvERTx.4.60551,NvERTx.4.60552,NvERTx.4.67682,NvERTx.4.67688,NvERTx.4.67693,NvERTx.4.67694,NvERTx.4.67700,NvERTx.4.67702,NvERTx.4.67703,NvERTx.4.67705,NvERTx.4.67706,NvERTx.4.67708	2.0	5.0	A0A0P6AKB0_9CRUS,A0A1J4MAW8_ACIBA,E9DK74_COCPS	No_description,Putative uncharacterized protein {ECO:0000313|EMBL:EFW13179.1},Uncharacterized protein {ECO:0000313|EMBL:JAM62088.1}	-2.2994740371538596	DOWN
estExt_fgenesh1_pg.C_350028	NvERTx.4.63430,NvERTx.4.63431,NvERTx.4.63432		3.0	Q05968	Pathogenesis-related protein 1	-2.27932555194529	DOWN
e_gw.9.264.1	NvERTx.4.116342,NvERTx.4.116343,NvERTx.4.116348,NvERTx.4.116349,NvERTx.4.120457,NvERTx.4.189706,NvERTx.4.40669	4.0	4.0	No_Uniprotmatch,Q5F226,Q6DCQ6,Q90953,Q99715	Collagen alpha-1(XII) chain,No_Description,Protocadherin Fat 2,Versican core protein,von Willebrand factor A domain-containing protein 2	-2.27222086539082	DOWN
fgenesh1_pg.scaffold_51000001	NvERTx.4.115697	2.0	8.0	O42490	Pineal opsin	-2.2575357230077797	DOWN
fgenesh1_pg.scaffold_6890000001						-2.2245082005422403	DOWN
gw.43.76.1	NvERTx.4.138451,NvERTx.4.138452,NvERTx.4.138453	1.0	6.0	Q9MYM7	3-galactosyltransferase 1,Beta-1	-2.17965993442274	DOWN
estExt_gwp.C_1860023	NvERTx.4.192983,NvERTx.4.192984,NvERTx.4.192988,NvERTx.4.89457,NvERTx.4.89466,NvERTx.4.89468	3.0	1.0	No_Uniprotmatch,O57525,P13107,Q16678,Q92113	20 lyase,Cytochrome P450 1B1,Cytochrome P450 2B3,No_Description,Steroid 17-alpha-hydroxylase/17	-2.17407072597459	DOWN
gw.35.165.1	NvERTx.4.210177,NvERTx.4.212297,NvERTx.4.227066,NvERTx.4.43364,NvERTx.4.70658,NvERTx.4.70659,NvERTx.4.7761	2.0	4.0	No_Uniprotmatch,P25100,Q17232,Q91175	Alpha-1A adrenergic receptor,Alpha-1D adrenergic receptor,No_Description,Octopamine receptor	-2.16300073959304	DOWN
estExt_gwp.C_40200	NvERTx.4.129506,NvERTx.4.129507,NvERTx.4.129508,NvERTx.4.129509,NvERTx.4.129510,NvERTx.4.129520,NvERTx.4.129523,NvERTx.4.129524,NvERTx.4.129525,NvERTx.4.129526,NvERTx.4.129527,NvERTx.4.129529,NvERTx.4.129530,NvERTx.4.129531	5.0	3.0	No_Uniprotmatch,P54145	No_Description,Putative ammonium transporter 1	-2.14586634195317	DOWN
gw.12.187.1						-2.1412619675829	DOWN
fgenesh1_pg.scaffold_358000009	NvERTx.4.170814	5.0	8.0	No_Uniprotmatch	No_Description	-2.13738325067855	DOWN
fgenesh1_pg.scaffold_49000032						-2.13581328301466	DOWN
gw.891.3.1	NvERTx.4.143104,NvERTx.4.143114,NvERTx.4.143115,NvERTx.4.143117,NvERTx.4.143118,NvERTx.4.143119,NvERTx.4.143120,NvERTx.4.143121,NvERTx.4.143122,NvERTx.4.26785,NvERTx.4.80559,NvERTx.4.80560	3.0	7.0	K7H1L8_CAEJA,No_Uniprotmatch	No_Description,Uncharacterized protein {ECO:0000313|EnsemblMetazoa:CJA09144c}	-2.07444355550262	DOWN
fgenesh1_pg.scaffold_371000004	NvERTx.4.179213,NvERTx.4.179217,NvERTx.4.195425,NvERTx.4.195426,NvERTx.4.195428,NvERTx.4.196697,NvERTx.4.196698,NvERTx.4.196699,NvERTx.4.196700	3.0	4.0	No_Uniprotmatch,W4Y6Z3_STRPU,W4YD52_STRPU	No_Description,Uncharacterized protein {ECO:0000313|EnsemblMetazoa:SPU_011498-tr},Uncharacterized protein {ECO:0000313|EnsemblMetazoa:SPU_013680-tr}	-2.05402319588895	DOWN
e_gw.917.4.1						-2.0445315995244	DOWN
fgenesh1_pg.scaffold_3071000002						-2.04290195468837	DOWN
e_gw.750.1.1	NvERTx.4.184706	8.0	1.0	Q9Z207	Protein diaphanous homolog 3	-2.03593958710728	DOWN
fgenesh1_pg.scaffold_57000108	NvERTx.4.195127,NvERTx.4.195133,NvERTx.4.195134,NvERTx.4.195135,NvERTx.4.198517,NvERTx.4.198519,NvERTx.4.198521	3.0	6.0	A0A1A8B939_NOTFU,A0A1S3H5A8_LINUN,No_Uniprotmatch	No_Description,Uncharacterized protein {ECO:0000313|EMBL:SBP63176.1},uncharacterized protein LOC106151541 {ECO:0000313|RefSeq:XP_013380319.1}	-2.02963432382166	DOWN
e_gw.135.91.1						-2.02878813132995	DOWN
fgenesh1_pg.scaffold_9000005	NvERTx.4.55432		1.0	O00339	Matrilin-2	-2.0287786627272	DOWN
fgenesh1_pg.scaffold_279000014	NvERTx.4.195129,NvERTx.4.195131,NvERTx.4.195132,NvERTx.4.198514,NvERTx.4.198515,NvERTx.4.198516,NvERTx.4.198518,NvERTx.4.198520,NvERTx.4.198522,NvERTx.4.198523	3.0	4.0	A0A1S3H5A8_LINUN,A0A1S3KFK0_LINUN	uncharacterized protein LOC106151541 {ECO:0000313|RefSeq:XP_013380319.1},uncharacterized protein LOC106181232 {ECO:0000313|RefSeq:XP_013421011.1}	-1.96988252090688	DOWN
gw.648.5.1	NvERTx.4.198906	9.0	5.0	P01133	Pro-epidermal growth factor	-1.9611934473175299	DOWN
gw.193.17.1						-1.94546061357283	DOWN
fgenesh1_pg.scaffold_13000226	NvERTx.4.49278		1.0	Q9I9A2	Retinal homeobox protein Rx2	-1.92530658647862	DOWN
e_gw.182.59.1	NvERTx.4.89612	2.0	8.0	B3EWY9	Mucin-like protein {ECO:0000303|PubMed:23765379}	-1.9198888113837298	DOWN
fgsh_est.C_scaffold_58000012	NvERTx.4.150789,NvERTx.4.150790,NvERTx.4.150791	4.0	1.0	Q80UA9,Q9Y5U4	Insulin-induced gene 2 protein	-1.9170859601853099	DOWN
e_gw.305.96.1	NvERTx.4.84474	6.0	6.0	No_Uniprotmatch	No_Description	-1.90972522810535	DOWN
fgenesh1_pg.scaffold_218000001	NvERTx.4.5893			No_Uniprotmatch	No_Description	-1.90758227989623	DOWN
gw.587.2.1	NvERTx.4.118805	2.0	6.0	Q9NZ08	Endoplasmic reticulum aminopeptidase 1	-1.90736558410735	DOWN
fgenesh1_pg.scaffold_158000027	NvERTx.4.137035,NvERTx.4.137036	2.0	6.0	P16390,Q09081	Potassium voltage-gated channel subfamily A member 2,Potassium voltage-gated channel subfamily A member 3	-1.86871913975759	DOWN
e_gw.35.156.1	NvERTx.4.193844,NvERTx.4.193845	9.0	1.0	Q149M9	NACHT domain- and WD repeat-containing protein 1	-1.86833402302386	DOWN
e_gw.7.279.1	NvERTx.4.193271,NvERTx.4.193272	7.0	6.0	A0A0L8GJJ2_OCTBM,Q7TN88	Polycystic kidney disease protein 1-like 2,Uncharacterized protein {ECO:0000313|EMBL:KOF76695.1}	-1.86503269885151	DOWN
e_gw.270.94.1	NvERTx.4.220399	5.0		No_Uniprotmatch	No_Description	-1.8429952343879097	DOWN
e_gw.141.77.1	NvERTx.4.29255	2.0	8.0	P43114	Prostaglandin E2 receptor EP4 subtype	-1.8193835508397902	DOWN
fgenesh1_pg.scaffold_71000064	NvERTx.4.15360,NvERTx.4.31533		4.0	No_Uniprotmatch	No_Description	-1.8091548195054201	DOWN
fgenesh1_pg.scaffold_82000079	NvERTx.4.181357,NvERTx.4.214901,NvERTx.4.229482	3.0	8.0	No_Uniprotmatch,P28285,P51049	Melatonin receptor type 1B-B,No_Description,No_description	-1.8071258845024898	DOWN
fgenesh1_pg.scaffold_931000001	NvERTx.4.157701,NvERTx.4.157705	9.0	1.0	No_Uniprotmatch	No_Description	-1.8053379236054599	DOWN
gw.3056.1.1						-1.7774164552572802	DOWN
fgenesh1_pg.scaffold_66000072	NvERTx.4.88129,NvERTx.4.88130,NvERTx.4.88131,NvERTx.4.88132	5.0	5.0	Q5ZJ24	LisH domain-containing protein FOPNL	-1.7421432096795202	DOWN
gw.646.3.1						-1.74017618791786	DOWN
fgenesh1_pg.scaffold_29000113	NvERTx.4.194944,NvERTx.4.194947,NvERTx.4.63178,NvERTx.4.63179,NvERTx.4.63180	9.0	2.0	No_Uniprotmatch,Q6PFY8	No_Description,Tripartite motif-containing protein 45	-1.7307273072311598	DOWN
e_gw.130.45.1	NvERTx.4.196151,NvERTx.4.196152,NvERTx.4.232337	9.0	8.0	No_Uniprotmatch,Q6DCG4	Ammonium transporter Rh type B-B,No_Description	-1.72782017611017	DOWN
fgenesh1_pg.scaffold_116000035	NvERTx.4.15891	5.0	1.0	A0A1S3IQF4_LINUN	sequestosome-1-like {ECO:0000313|RefSeq:XP_013400141.1}	-1.68926441028918	DOWN
e_gw.36.95.1	NvERTx.4.195657	9.0	3.0	Q3UHH1	Zinc finger SWIM domain-containing protein 8	-1.68273747438818	DOWN
e_gw.218.8.1	NvERTx.4.163414,NvERTx.4.17990,NvERTx.4.28778,NvERTx.4.28779	4.0	8.0	No_Uniprotmatch,Q8K078,Q99N01	No_Description,Solute carrier organic anion transporter family member 4A1	-1.65919014788025	DOWN
fgenesh1_pg.scaffold_29000116	NvERTx.4.194934,NvERTx.4.194935,NvERTx.4.199309	9.0	2.0	No_Uniprotmatch	No_Description	-1.65161053652787	DOWN
e_gw.196.45.1	NvERTx.4.155849,NvERTx.4.163788,NvERTx.4.163789	2.0	4.0	Q94K49,Q9M2U3	Protein ALP1-like {ECO:0000305},Protein ANTAGONIST OF LIKE HETEROCHROMATIN PROTEIN 1 {ECO:0000303|PubMed:26642436}	-1.6252650895400602	DOWN
gw.284.8.1						-1.6039938315793798	DOWN
estExt_fgenesh1_pg.C_170044	NvERTx.4.168571,NvERTx.4.168572,NvERTx.4.168573,NvERTx.4.168574,NvERTx.4.72534,NvERTx.4.72548	2.0	1.0	No_Uniprotmatch,Q98902	Neural cell adhesion molecule L1,No_Description	-1.59970957702867	DOWN
gw.63.54.1	NvERTx.4.109269,NvERTx.4.109270,NvERTx.4.109274	9.0	6.0	P28679,P50129	5-hydroxytryptamine receptor 2A,Opsin Rh2	-1.58825722786527	DOWN
fgenesh1_pg.scaffold_5591000001	NvERTx.4.230647,NvERTx.4.32761,NvERTx.4.83048,NvERTx.4.83049	4.0	8.0	No_Uniprotmatch,Q5BJS7	Copine-9 {ECO:0000305},No_Description	-1.5873299031865702	DOWN
gw.2.461.1	NvERTx.4.156600,NvERTx.4.156603	3.0	1.0	Q00808	Vegetative incompatibility protein HET-E-1	-1.57455506971312	DOWN
estExt_fgenesh1_pg.C_780043	NvERTx.4.163197,NvERTx.4.163198,NvERTx.4.163199	4.0	1.0	No_Uniprotmatch	No_Description	-1.57085092727998	DOWN
e_gw.9.75.1	NvERTx.4.4927,NvERTx.4.73849	2.0	6.0	No_Uniprotmatch,Q8BG58	No_Description,Transmembrane prolyl 4-hydroxylase	-1.56603210501179	DOWN
gw.1.495.1	NvERTx.4.198895,NvERTx.4.66950	4.0	5.0	No_Uniprotmatch,P35555	Fibrillin-1,No_Description	-1.55313538895703	DOWN
fgenesh1_pg.scaffold_3668000001						-1.55285252259966	DOWN
fgenesh1_pg.scaffold_228000033	NvERTx.4.78616,NvERTx.4.78617,NvERTx.4.78618	9.0	6.0	Q49LS4,Q49LS8	XK-related protein 4,XK-related protein 6	-1.5447717650713602	DOWN
estExt_gwp.C_2210002	NvERTx.4.168860,NvERTx.4.168861,NvERTx.4.168862,NvERTx.4.168863	5.0	2.0	Q32KL4	Regulator of microtubule dynamics protein 1	-1.54330456475847	DOWN
e_gw.130.46.1	NvERTx.4.196150,NvERTx.4.8234	9.0	8.0	No_Uniprotmatch,Q69D47	Ammonium transporter Rh type B,No_Description	-1.54087079670212	DOWN
fgenesh1_pg.scaffold_81000037	NvERTx.4.136170,NvERTx.4.136187,NvERTx.4.2762,NvERTx.4.2763,NvERTx.4.48747		1.0	No_Uniprotmatch,Q8IYB1	No_Description,Protein MB21D2	-1.53747462487026	DOWN
e_gw.144.34.1	NvERTx.4.146728	5.0	2.0	Q61555	Fibrillin-2	-1.5317781230882999	DOWN
estExt_gwp.C_3320011	NvERTx.4.81430,NvERTx.4.81432,NvERTx.4.81433,NvERTx.4.81434,NvERTx.4.81435,NvERTx.4.81437,NvERTx.4.81439	3.0	2.0	No_Uniprotmatch,O15228	Dihydroxyacetone phosphate acyltransferase,No_Description	-1.51833888853101	DOWN
estExt_fgenesh1_pg.C_910045	NvERTx.4.156145,NvERTx.4.156146,NvERTx.4.188999,NvERTx.4.189000,NvERTx.4.189008,NvERTx.4.189010,NvERTx.4.189011,NvERTx.4.200512,NvERTx.4.200513,NvERTx.4.205655,NvERTx.4.78321,NvERTx.4.85002	2.0	5.0	No_Uniprotmatch	No_Description	-1.50922088100202	DOWN
fgenesh1_pg.scaffold_119000075	NvERTx.4.57432,NvERTx.4.57433,NvERTx.4.65864,NvERTx.4.65865	8.0	7.0	No_Uniprotmatch,Q0AKB3	Chaperone protein DnaJ {ECO:0000255|HAMAP-Rule:MF_01152},No_Description	-1.50299056822714	DOWN
estExt_fgenesh1_pg.C_1340052	NvERTx.4.201355,NvERTx.4.201356,NvERTx.4.201357,NvERTx.4.201359,NvERTx.4.208310,NvERTx.4.222049	9.0	2.0	A0A0R4IBK5,No_Uniprotmatch,Q63HN8	E3 ubiquitin-protein ligase RNF213 {ECO:0000305},E3 ubiquitin-protein ligase rnf213-alpha {ECO:0000305},No_Description	-1.4900866401526298	DOWN
estExt_fgenesh1_pg.C_3420002	NvERTx.4.142489,NvERTx.4.142490,NvERTx.4.142492,NvERTx.4.205051,NvERTx.4.205052,NvERTx.4.206288	1.0	4.0	No_Uniprotmatch	No_Description	-1.47676844052591	DOWN
e_gw.297.64.1						-1.47304542055621	DOWN
gw.17.103.1	NvERTx.4.55811	2.0	6.0	P83852	Carboxypeptidase D	-1.47182445521812	DOWN
e_gw.227.43.1						-1.4642852697014401	DOWN
e_gw.42.198.1	NvERTx.4.26617,NvERTx.4.32852,NvERTx.4.32853		4.0	A0A1L8GQD3_XENLA,No_Uniprotmatch	No_Description,Uncharacterized protein {ECO:0000313|EMBL:OCT85996.1}	-1.4600891273286798	DOWN
e_gw.108.156.1	NvERTx.4.226080			M9NDE3	Protein bark beetle {ECO:0000303|PubMed:25704509}	-1.4473545087137902	DOWN
fgenesh1_pg.scaffold_9000133						-1.42769619163459	DOWN
e_gw.57.159.1	NvERTx.4.140792	2.0	1.0	Q58A42	Protein DD3-3	-1.4275889145728	DOWN
e_gw.74.63.1	NvERTx.4.211853,NvERTx.4.66172	5.0	2.0	No_Uniprotmatch,Q0IH72	mitochondrial,No_Description,Nuclease EXOG	-1.42292347658732	DOWN
fgenesh1_pg.scaffold_55000135	NvERTx.4.134574,NvERTx.4.134575,NvERTx.4.134578	3.0	5.0	P0C6Y7,P10076,Q5MCW4	Histone-lysine N-methyltransferase PRDM9,Zinc finger protein 26,Zinc finger protein 569	-1.3895766912146201	DOWN
e_gw.274.33.1						-1.38852147617882	DOWN
e_gw.68.118.1	NvERTx.4.139147,NvERTx.4.139148,NvERTx.4.139149,NvERTx.4.142065,NvERTx.4.142066,NvERTx.4.142067,NvERTx.4.142069	3.0	5.0	No_Uniprotmatch	No_Description	-1.38556326093741	DOWN
fgenesh1_pg.scaffold_936000001	NvERTx.4.183171,NvERTx.4.183173,NvERTx.4.183175,NvERTx.4.183176	7.0	2.0	Q6P158	Putative ATP-dependent RNA helicase DHX57	-1.38422423392793	DOWN
e_gw.1807.2.1						-1.37495812068185	DOWN
e_gw.3335.2.1	NvERTx.4.178981,NvERTx.4.95610,NvERTx.4.95611	9.0	3.0	No_Uniprotmatch,O93295	Ectonucleoside triphosphate diphosphohydrolase 8,No_Description	-1.37357094610676	DOWN
fgenesh1_pg.scaffold_30000069	NvERTx.4.13442,NvERTx.4.22090,NvERTx.4.45259			No_Uniprotmatch	No_Description	-1.35823385331277	DOWN
gw.93.56.1	NvERTx.4.66944	3.0	3.0	Q6V0I7	Protocadherin Fat 4	-1.35101267858978	DOWN
e_gw.81.63.1	NvERTx.4.176010	9.0	2.0	Q6PFY8	Tripartite motif-containing protein 45	-1.34848757198394	DOWN
e_gw.72.59.1	NvERTx.4.74101	3.0	8.0	Q01721	Growth arrest-specific protein 1	-1.3483612965994	DOWN
fgenesh1_pg.scaffold_33000025	NvERTx.4.209900,NvERTx.4.210013,NvERTx.4.210512,NvERTx.4.214181,NvERTx.4.3316,NvERTx.4.3317,NvERTx.4.46828	3.0	8.0	A3KN95,No_Uniprotmatch	No_Description,Transmembrane protein 151B	-1.3463332327684998	DOWN
e_gw.29.155.1	NvERTx.4.117835	9.0	7.0	P14316	Interferon regulatory factor 2	-1.34288641191107	DOWN
fgenesh1_kg.scaffold_110000001	NvERTx.4.11865,NvERTx.4.74501,NvERTx.4.74502,NvERTx.4.74503	3.0	1.0	No_Uniprotmatch,Q54XJ0,Q8IQG1,Q8VI63	MOB kinase activator 2,MOB kinase activator-like 1 homolog A,MOB kinase activator-like 2,No_Description	-1.32359899837194	DOWN
estExt_fgenesh1_pg.C_340073	NvERTx.4.145705,NvERTx.4.145706	3.0	2.0	P97275	peroxisomal,Alkyldihydroxyacetonephosphate synthase	-1.31844744426751	DOWN
estExt_fgenesh1_pg.C_310086	NvERTx.4.199808,NvERTx.4.199809,NvERTx.4.199812,NvERTx.4.199825,NvERTx.4.85633,NvERTx.4.85634,NvERTx.4.85635,NvERTx.4.85636,NvERTx.4.85637	9.0	5.0	C3XXP4_BRAFL,C3XXQ2_BRAFL,No_Uniprotmatch	No_Description,Putative uncharacterized protein {ECO:0000313|EMBL:EEN67504.1},Putative uncharacterized protein {ECO:0000313|EMBL:EEN67512.1}	-1.3183183778331	DOWN
fgenesh1_pg.scaffold_52000066	NvERTx.4.150340,NvERTx.4.150341,NvERTx.4.150342	3.0	5.0	Q9CZR2	N-acetylated-alpha-linked acidic dipeptidase 2	-1.3163625394378602	DOWN
e_gw.242.21.1	NvERTx.4.189646	9.0	3.0	Q8TE57	A disintegrin and metalloproteinase with thrombospondin motifs 16	-1.31368299925232	DOWN
e_gw.34.106.1	NvERTx.4.64644	9.0	2.0	O14508	Suppressor of cytokine signaling 2	-1.31301035503515	DOWN
fgenesh1_pg.scaffold_214000015	NvERTx.4.171579,NvERTx.4.171587,NvERTx.4.171588,NvERTx.4.64338	2.0	5.0	No_Uniprotmatch,Q0V8T9,Q9VW71	Contactin-associated protein like 5-1,Fat-like cadherin-related tumor suppressor homolog,No_Description	-1.30313709355747	DOWN
estExt_fgenesh1_pg.C_400086	NvERTx.4.52538,NvERTx.4.52539,NvERTx.4.52540,NvERTx.4.52541,NvERTx.4.52542,NvERTx.4.52543,NvERTx.4.52544,NvERTx.4.52546	9.0	3.0	No_Uniprotmatch	No_Description	-1.30281096510453	DOWN
e_gw.325.55.1	NvERTx.4.82850	2.0	6.0	Q5FYB1	Arylsulfatase I	-1.30233969353502	DOWN
e_gw.35.282.1						-1.29683245210544	DOWN
e_gw.43.192.1	NvERTx.4.177633,NvERTx.4.177634,NvERTx.4.177635,NvERTx.4.177637,NvERTx.4.177639,NvERTx.4.228845,NvERTx.4.234003	8.0	2.0	No_Uniprotmatch,P98156,P98157,Q07954	Low-density lipoprotein receptor-related protein 1,No_Description,Prolow-density lipoprotein receptor-related protein 1,Very low-density lipoprotein receptor	-1.28894340860359	DOWN
e_gw.655.7.1	NvERTx.4.164418,NvERTx.4.63969,NvERTx.4.63970	4.0	8.0	P78357	Contactin-associated protein 1	-1.28371948609556	DOWN
e_gw.214.83.1	NvERTx.4.199106,NvERTx.4.202929,NvERTx.4.202930,NvERTx.4.202932	9.0	2.0	No_Uniprotmatch,Q8R151,Q9P2E3	NFX1-type zinc finger-containing protein 1,No_Description	-1.2833267945779698	DOWN
estExt_fgenesh1_pg.C_480050	NvERTx.4.178402,NvERTx.4.178403,NvERTx.4.178404,NvERTx.4.178405,NvERTx.4.178406,NvERTx.4.178408	3.0	1.0	No_Uniprotmatch,Q8BYU6	No_Description,Torsin-1A-interacting protein 2	-1.27313234584773	DOWN
e_gw.297.41.1	NvERTx.4.50473		7.0	No_Uniprotmatch	No_Description	-1.2671987295786298	DOWN
e_gw.113.70.1	NvERTx.4.6613,NvERTx.4.81954,NvERTx.4.81955	3.0	5.0	No_Uniprotmatch,Q3UZD5	No_Description,Putative histone-lysine N-methyltransferase PRDM6	-1.26354515128477	DOWN
e_gw.140.6.1	NvERTx.4.190841,NvERTx.4.190844,NvERTx.4.190845,NvERTx.4.190846,NvERTx.4.190848,NvERTx.4.190849,NvERTx.4.22582,NvERTx.4.22583,NvERTx.4.96721,NvERTx.4.96724	3.0	2.0	O15439,P26362,Q7DM58,Q9NSE7,U4UD07_DENPD	ABC transporter C family member 4,Cystic fibrosis transmembrane conductance regulator,Multidrug resistance-associated protein 4,Putative ATP-binding cassette sub-family C member 13,Uncharacterized protein {ECO:0000313|EMBL:ERL90208.1}	-1.259606951858	DOWN
estExt_fgenesh1_pg.C_1340051	NvERTx.4.107986,NvERTx.4.107988,NvERTx.4.107994,NvERTx.4.201358,NvERTx.4.201360,NvERTx.4.201361	9.0	1.0	C3YWA3_BRAFL,No_Uniprotmatch	No_Description,Putative uncharacterized protein {ECO:0000313|EMBL:EEN55432.1}	-1.25751910155886	DOWN
fgenesh1_pg.scaffold_331000005	NvERTx.4.173080,NvERTx.4.173081,NvERTx.4.173082,NvERTx.4.173083	9.0	6.0	No_Uniprotmatch	No_Description	-1.25271898596977	DOWN
gw.79.168.1	NvERTx.4.187991	4.0	8.0	R7UX73_CAPTE	ECO:0000313|EnsemblMetazoa:CapteP224259},Uncharacterized protein {ECO:0000313|EMBL:ELU11163.1	-1.25185330724143	DOWN
fgenesh1_pg.scaffold_75000090	NvERTx.4.230216,NvERTx.4.38717,NvERTx.4.94587,NvERTx.4.94589	9.0	6.0	A8C9L8_MONCP,No_Uniprotmatch	Beta gamma crystallin isoform 8 {ECO:0000313|EMBL:ABV24983.1},No_Description	-1.25022474860142	DOWN
estExt_fgenesh1_pg.C_40172	NvERTx.4.12188,NvERTx.4.80788,NvERTx.4.80789	5.0	3.0	A0A0M3IIJ8_ASCLU,No_Uniprotmatch	No_Description,Uncharacterized protein {ECO:0000313|WBParaSite:ALUE_0001837901-mRNA-1}	-1.25002413857048	DOWN
e_gw.177.42.1	NvERTx.4.62650,NvERTx.4.62651	5.0	8.0	Q6DJQ6	Zinc finger protein ZIC 3 {ECO:0000250|UniProtKB:O57311}	-1.2480165562899899	DOWN
fgenesh1_pg.scaffold_284000022						-1.24357099051205	DOWN
e_gw.128.23.1	NvERTx.4.144278,NvERTx.4.144279,NvERTx.4.144280,NvERTx.4.144281,NvERTx.4.144283,NvERTx.4.144284	4.0	4.0	No_Uniprotmatch	No_Description	-1.24154355225648	DOWN
e_gw.6.96.1	NvERTx.4.74475,NvERTx.4.74477	3.0	7.0	O73853,Q92113	20 lyase,Steroid 17-alpha-hydroxylase/17	-1.23713822090102	DOWN
estExt_gwp.C_10237	NvERTx.4.153525,NvERTx.4.153526,NvERTx.4.198889,NvERTx.4.198891,NvERTx.4.198893,NvERTx.4.198894,NvERTx.4.198897,NvERTx.4.198901,NvERTx.4.198907	6.0	5.0	B5DFC9,No_Uniprotmatch,P01133,P14543,Q61554,Q9JJZ5	Epidermal growth factor-like protein 6,Fibrillin-1,Nidogen-1,Nidogen-2,No_Description,Pro-epidermal growth factor	-1.2368160246554298	DOWN
fgenesh1_pg.scaffold_8000053						-1.23462545626967	DOWN
fgenesh1_pg.scaffold_119000033	NvERTx.4.91637,NvERTx.4.91638,NvERTx.4.91639	5.0	6.0	P00374	Dihydrofolate reductase	-1.22982132441405	DOWN
fgenesh1_pg.scaffold_284000023	NvERTx.4.169844,NvERTx.4.169849,NvERTx.4.176022,NvERTx.4.194948,NvERTx.4.199301,NvERTx.4.199303,NvERTx.4.199305,NvERTx.4.199307,NvERTx.4.199311	3.0	1.0	No_Uniprotmatch,Q80VI1,Q86XT4	E3 ubiquitin-protein ligase TRIM50,E3 ubiquitin-protein ligase TRIM56,No_Description	-1.22699473807865	DOWN
fgenesh1_pg.scaffold_363000005						-1.22432661007862	DOWN
e_gw.273.13.1	NvERTx.4.110419	2.0	3.0	O15439	Multidrug resistance-associated protein 4	-1.2108125419754499	DOWN
fgenesh1_pg.scaffold_6530000001	NvERTx.4.36535			No_Uniprotmatch	No_Description	-1.2101647748279298	DOWN
estExt_GenewiseH_1.C_2610025	NvERTx.4.175745,NvERTx.4.175746,NvERTx.4.175747,NvERTx.4.175749,NvERTx.4.175750,NvERTx.4.175751,NvERTx.4.175752,NvERTx.4.175753,NvERTx.4.175754,NvERTx.4.175755,NvERTx.4.175756,NvERTx.4.175757,NvERTx.4.175758,NvERTx.4.175759,NvERTx.4.175760,NvERTx.4.175761,NvERTx.4.175762,NvERTx.4.175763,NvERTx.4.175764,NvERTx.4.175765,NvERTx.4.175766,NvERTx.4.175767,NvERTx.4.175768,NvERTx.4.175769	3.0	8.0	No_Uniprotmatch,Q09666	Neuroblast differentiation-associated protein AHNAK,No_Description	-1.20718802094362	DOWN
gw.248.8.1						-1.2037254738368601	DOWN
estExt_gwp.C_1130086						-1.20312306537924	DOWN
e_gw.36.97.1	NvERTx.4.195656,NvERTx.4.195658	9.0	3.0	A7E305	Zinc finger SWIM domain-containing protein 8	-1.1983296932970902	DOWN
e_gw.2.525.1	NvERTx.4.105763,NvERTx.4.105765,NvERTx.4.105767,NvERTx.4.105768	3.0	8.0	Q95JR6,Q96M20,Q9D5U8	Cyclic nucleotide-binding domain-containing protein 2	-1.19484352355316	DOWN
e_gw.270.76.1	NvERTx.4.229342		8.0	No_Uniprotmatch	No_Description	-1.19457874319209	DOWN
e_gw.220.79.1	NvERTx.4.154917,NvERTx.4.154918	9.0	8.0	O95714,Q9FN03	E3 ubiquitin-protein ligase HERC2,Ultraviolet-B receptor UVR8	-1.18149264703851	DOWN
e_gw.45.83.1	NvERTx.4.222965,NvERTx.4.63820	1.0	8.0	P35713,P40646	Transcription factor SOX-18,Transcription factor SOX-7	-1.17968639891321	DOWN
e_gw.232.66.1	NvERTx.4.82838,NvERTx.4.82839,NvERTx.4.82840,NvERTx.4.82841,NvERTx.4.82842,NvERTx.4.82843,NvERTx.4.82849	2.0	6.0	No_Uniprotmatch,P50429,P50430,Q5FYB0,Q8BM89	Arylsulfatase B,Arylsulfatase J,No_Description	-1.1716524847610301	DOWN
fgenesh1_pg.scaffold_161000027	NvERTx.4.111522,NvERTx.4.111525,NvERTx.4.111526,NvERTx.4.111527,NvERTx.4.111538,NvERTx.4.111539,NvERTx.4.111547,NvERTx.4.79238	2.0	2.0	C3ZJX0_BRAFL,No_Uniprotmatch,P25291,T2M7K2_HYDVU	Brevican core protein {ECO:0000313|EMBL:CDG68069.1},No_Description,Pancreatic secretory granule membrane major glycoprotein GP2,Putative uncharacterized protein {ECO:0000313|EMBL:EEN47137.1}	-1.1557184983731201	DOWN
estExt_fgenesh1_pg.C_440008	NvERTx.4.233647,NvERTx.4.55602,NvERTx.4.79013	3.0	7.0	No_Uniprotmatch,Q8CBH5	Major facilitator superfamily domain-containing protein 6,No_Description	-1.1538784595458602	DOWN
fgenesh1_pg.scaffold_103000002						-1.15268181007608	DOWN
fgenesh1_pg.scaffold_224000012	NvERTx.4.180360,NvERTx.4.213276	5.0	6.0	No_Uniprotmatch,Q5BL44	No_Description,Sodium-dependent phosphate transporter 1	-1.1501636134666202	DOWN
fgenesh1_pg.scaffold_331000004	NvERTx.4.141100,NvERTx.4.141101,NvERTx.4.141102,NvERTx.4.141103,NvERTx.4.141105,NvERTx.4.141106	9.0	8.0	No_Uniprotmatch,Q86XX4,Q8VHN7	Extracellular matrix protein FRAS1,G-protein coupled receptor 98,No_Description	-1.14873801732953	DOWN
e_gw.325.22.1	NvERTx.4.180257,NvERTx.4.180258,NvERTx.4.180260,NvERTx.4.180261,NvERTx.4.180262,NvERTx.4.180263,NvERTx.4.180264,NvERTx.4.180267,NvERTx.4.180268,NvERTx.4.180270,NvERTx.4.180273,NvERTx.4.180274,NvERTx.4.180275,NvERTx.4.180278	8.0	4.0	No_Uniprotmatch,O43432,Q04637	Eukaryotic translation initiation factor 4 gamma 1,Eukaryotic translation initiation factor 4 gamma 3,No_Description	-1.1457213965986202	DOWN
fgenesh1_pg.scaffold_338000021	NvERTx.4.155323,NvERTx.4.155324,NvERTx.4.155340,NvERTx.4.172501,NvERTx.4.172502,NvERTx.4.172503,NvERTx.4.172505,NvERTx.4.172506,NvERTx.4.172507,NvERTx.4.172508,NvERTx.4.172510,NvERTx.4.172511,NvERTx.4.172513,NvERTx.4.172514,NvERTx.4.220037,NvERTx.4.230711,NvERTx.4.64383,NvERTx.4.91849	9.0	2.0	A0A0F5YCB1_9CYAN,No_Uniprotmatch,Q6NVD0,Q80T14,Q86XX4	Extracellular matrix protein FRAS1,FRAS1-related extracellular matrix protein 2,No_Description,Uncharacterized protein {ECO:0000313|EMBL:KKD35875.1}	-1.14469531350841	DOWN
fgenesh1_pm.scaffold_465000002						-1.14098615724847	DOWN
estExt_fgenesh1_pg.C_420045	NvERTx.4.126030,NvERTx.4.126033,NvERTx.4.126034,NvERTx.4.195475,NvERTx.4.195476,NvERTx.4.195479,NvERTx.4.213100	5.0	7.0	A0A015JTR6_9GLOM,No_Uniprotmatch,Q9NSU2,T2M7S4_HYDVU	No_Description,Three-prime repair exonuclease 1,Uncharacterized protein C20orf152 {ECO:0000313|EMBL:CDG67980.1},Uncharacterized protein {ECO:0000313|EMBL:EXX58459.1}	-1.13958752274676	DOWN
fgenesh1_pg.scaffold_35000100	NvERTx.4.17424,NvERTx.4.211228,NvERTx.4.213228,NvERTx.4.43853,NvERTx.4.43854,NvERTx.4.43855	9.0	8.0	No_Uniprotmatch,Q20681	BTB and MATH domain-containing protein 38,No_Description	-1.1394776360306498	DOWN
fgenesh1_pg.scaffold_34000020	NvERTx.4.69348	5.0	3.0	Q5R868	Transmembrane protein 246	-1.13802253574499	DOWN
e_gw.16.306.1	NvERTx.4.30279	9.0	8.0	Q8IN35	Neuropeptide SIFamide receptor {ECO:0000303|PubMed:16378592}	-1.13791166831811	DOWN
e_gw.6.92.1	NvERTx.4.164629,NvERTx.4.164631,NvERTx.4.164633,NvERTx.4.164635,NvERTx.4.164636,NvERTx.4.164638,NvERTx.4.164639,NvERTx.4.164640,NvERTx.4.164642,NvERTx.4.207371	9.0	6.0	B3EWY9,No_Uniprotmatch,Q96RW7	Hemicentin-1,Mucin-like protein {ECO:0000303|PubMed:23765379},No_Description	-1.13586987867862	DOWN
fgenesh1_pg.scaffold_303000017	NvERTx.4.182581,NvERTx.4.182582,NvERTx.4.182583,NvERTx.4.182587,NvERTx.4.188085,NvERTx.4.193422,NvERTx.4.193425,NvERTx.4.193426,NvERTx.4.193428,NvERTx.4.193429,NvERTx.4.200901,NvERTx.4.200902,NvERTx.4.200903,NvERTx.4.200904,NvERTx.4.200905,NvERTx.4.200906,NvERTx.4.200907,NvERTx.4.200908,NvERTx.4.200909,NvERTx.4.200910,NvERTx.4.200911,NvERTx.4.200912,NvERTx.4.200913,NvERTx.4.210644	9.0	6.0	No_Uniprotmatch,Q0P4F7,Q3SLF4	mitochondrial,Acetyl-coenzyme A synthetase {ECO:0000255|HAMAP-Rule:MF_01123},Acyl-CoA synthetase family member 2,No_Description	-1.13134410980815	DOWN
gw.17.458.1	NvERTx.4.130490	3.0	8.0	Q9D5I4	Tctex1 domain-containing protein 1	-1.12936519319144	DOWN
estExt_GenewiseH_1.C_140352	NvERTx.4.207331,NvERTx.4.222481,NvERTx.4.75072,NvERTx.4.75073	5.0	5.0	A5PJK1,No_Uniprotmatch,Q08BG1,Q6ZT21	No_Description,Transmembrane protein with metallophosphoesterase domain	-1.1239951535708899	DOWN
gw.700.1.1						-1.1236995748766399	DOWN
fgenesh1_pg.scaffold_7183000001						-1.11941194634954	DOWN
fgenesh1_pg.scaffold_280000007	NvERTx.4.38136,NvERTx.4.69989,NvERTx.4.69990	9.0	8.0	No_Uniprotmatch,O15973,Q804Q2	GQ-coupled,Melanopsin-B,No_Description,Rhodopsin	-1.1151187151730901	DOWN
fgenesh1_pg.scaffold_15017000001	NvERTx.4.197711	3.0	2.0	No_Uniprotmatch	No_Description	-1.1107273245586298	DOWN
gw.9.579.1	NvERTx.4.196777	4.0	7.0	Q2PZL6	Protocadherin Fat 4	-1.10141631153223	DOWN
e_gw.120.116.1	NvERTx.4.78668,NvERTx.4.78669,NvERTx.4.78671,NvERTx.4.78673	7.0	5.0	Q64620	Serine/threonine-protein phosphatase 6 catalytic subunit	-1.09697087456178	DOWN
estExt_fgenesh1_pg.C_2180011	NvERTx.4.60358,NvERTx.4.60359	3.0	3.0	No_Uniprotmatch,P27921	No_Description,Transcription factor jun-D	-1.09692532325439	DOWN
e_gw.163.53.1	NvERTx.4.15262	9.0	3.0	No_Uniprotmatch	No_Description	-1.09461513368119	DOWN
estExt_fgenesh1_pg.C_890044	NvERTx.4.86549,NvERTx.4.86550	8.0	2.0	P9WKB8	Putative diacyglycerol O-acyltransferase MT1809	-1.09225534458331	DOWN
fgenesh1_pm.scaffold_89000002	NvERTx.4.107521,NvERTx.4.107523,NvERTx.4.107524,NvERTx.4.230848	8.0	2.0	Q6AYK3,Q7ZXY0	Inositol-3-phosphate synthase 1,Inositol-3-phosphate synthase 1-A	-1.09218525119398	DOWN
e_gw.100.76.1						-1.09005916514629	DOWN
e_gw.125.6.1	NvERTx.4.104064,NvERTx.4.104065,NvERTx.4.104067,NvERTx.4.218844,NvERTx.4.54632,NvERTx.4.54633	3.0	1.0	No_Uniprotmatch,Q8WXI4,Q9DBK0	Acyl-coenzyme A thioesterase 11,Acyl-coenzyme A thioesterase 12,No_Description	-1.09001234825791	DOWN
fgenesh1_pg.scaffold_6134000001						-1.08061877677403	DOWN
gw.1978.2.1						-1.08059588319557	DOWN
e_gw.502.36.1	NvERTx.4.190996			Q0V8S9	Contactin-associated protein-like 5	-1.07812849018774	DOWN
estExt_GenewiseH_1.C_4980012	NvERTx.4.54771,NvERTx.4.54772,NvERTx.4.54773,NvERTx.4.54774,NvERTx.4.67589,NvERTx.4.67591	2.0	8.0	No_Uniprotmatch,Q24799	Myophilin,No_Description	-1.07657222189207	DOWN
estExt_fgenesh1_pg.C_17410001	NvERTx.4.186315,NvERTx.4.186319,NvERTx.4.203446,NvERTx.4.203447,NvERTx.4.203448,NvERTx.4.203449,NvERTx.4.203450,NvERTx.4.203453,NvERTx.4.203456,NvERTx.4.203457,NvERTx.4.203459,NvERTx.4.204064,NvERTx.4.204065,NvERTx.4.204066,NvERTx.4.204067,NvERTx.4.204068	6.0	6.0	A0A1I8HFL5_9PLAT,A0A1S3H5B5_LINUN,C3Y9Z1_BRAFL,No_Uniprotmatch,Q6GLA1,Q8BR93,Q91YU3	Myb/SANT-like DNA-binding domain-containing protein 4,No_Description,Putative nuclease HARBI1,Putative uncharacterized protein {ECO:0000313|EMBL:EEN62900.1},Uncharacterized protein {ECO:0000313|WBParaSite:maker-uti_cns_0005805-snap-gene-0.3-mRNA-1},putative nuclease HARBI1 {ECO:0000313|RefSeq:XP_013381198.1}	-1.0690628713297499	DOWN
fgenesh1_pg.scaffold_193000024	NvERTx.4.193233,NvERTx.4.193234,NvERTx.4.218359	9.0	7.0	No_Uniprotmatch,Q17850,Q9STK6	No_Description,Probable serine/threonine-protein kinase WNK3,Serine/threonine-protein kinase pak-1	-1.06787333602607	DOWN
gw.112.8.1	NvERTx.4.85423,NvERTx.4.85430,NvERTx.4.85433	9.0	8.0	D9IQ16	Galaxin {ECO:0000312|EMBL:ADI50283.1}	-1.06725033635278	DOWN
fgenesh1_pg.scaffold_172000001						-1.06255197404871	DOWN
fgenesh1_pg.scaffold_3691000001	NvERTx.4.136814,NvERTx.4.136821,NvERTx.4.232883	7.0	4.0	No_Uniprotmatch	No_Description	-1.05998409547326	DOWN
fgenesh1_pg.scaffold_29000119	NvERTx.4.173763,NvERTx.4.173764,NvERTx.4.194939	1.0	3.0	No_Uniprotmatch	No_Description	-1.0589629084741898	DOWN
fgenesh1_pg.scaffold_29000117	NvERTx.4.194938,NvERTx.4.194949,NvERTx.4.199302,NvERTx.4.199308,NvERTx.4.199312	9.0	2.0	No_Uniprotmatch	No_Description	-1.0485853362344302	DOWN
fgenesh1_pg.scaffold_75000007	NvERTx.4.31357,NvERTx.4.67611,NvERTx.4.67612	9.0	8.0	A8W649,P47863,Q9WTY4	Aquaporin-4,Aquaporin-5	-1.04480406914733	DOWN
fgsh_est.C_scaffold_36000006	NvERTx.4.144321,NvERTx.4.144323,NvERTx.4.144324	8.0	7.0	Q9Y6K8	Adenylate kinase isoenzyme 5	-1.04453316021094	DOWN
e_gw.373.30.1	NvERTx.4.58848,NvERTx.4.58849	3.0	1.0	Q6GNY7,Q6PCJ9	Lysosomal thioesterase PPT2-A,Lysosomal thioesterase PPT2-B	-1.03780896023665	DOWN
e_gw.36.91.1	NvERTx.4.195651,NvERTx.4.195652,NvERTx.4.195659	9.0	3.0	A7E305,Q80TB7	Zinc finger SWIM domain-containing protein 6,Zinc finger SWIM domain-containing protein 8	-1.0340727462733699	DOWN
estExt_fgenesh1_pg.C_620067	NvERTx.4.227903,NvERTx.4.232389,NvERTx.4.50258,NvERTx.4.50259,NvERTx.4.50260,NvERTx.4.52401	9.0	8.0	A0A166A4Q0_EXIGL,N/A,No_Uniprotmatch	N/A,No_Description,Uncharacterized protein {ECO:0000313|EMBL:KZV88439.1}	-1.02938816737199	DOWN
e_gw.69.73.1	NvERTx.4.208066,NvERTx.4.98021,NvERTx.4.98022	5.0	1.0	Q6DFL0	Coiled-coil domain-containing protein 102A	-1.02618488560831	DOWN
estExt_gwp.C_850125						-1.0237413954896	DOWN
fgenesh1_pg.scaffold_125000031	NvERTx.4.189513,NvERTx.4.189514,NvERTx.4.189515,NvERTx.4.189517,NvERTx.4.189519,NvERTx.4.189521,NvERTx.4.189523,NvERTx.4.34191,NvERTx.4.34192	9.0	6.0	A0A1S3IXZ6_LINUN,Q29RU2,Q95218	Deleted in malignant brain tumors 1 protein,Oncoprotein-induced transcript 3 protein,fibropellin-1-like {ECO:0000313|RefSeq:XP_013402903.1}	-1.02348689299789	DOWN
e_gw.9.13.1	NvERTx.4.144803,NvERTx.4.144804,NvERTx.4.144805,NvERTx.4.144807,NvERTx.4.144810,NvERTx.4.144816,NvERTx.4.17371,NvERTx.4.17372	9.0	7.0	A7KVC2,No_Uniprotmatch,O15439,Q00554,Q10RX7	ABC transporter C family MRP4 {ECO:0000305},ABC transporter C family member 13 {ECO:0000303|PubMed:18299247},Cystic fibrosis transmembrane conductance regulator,Multidrug resistance-associated protein 4,No_Description	-1.02294535813853	DOWN
fgenesh1_pg.scaffold_6000145	NvERTx.4.51620,NvERTx.4.74524,NvERTx.4.74527,NvERTx.4.74528	3.0	8.0	No_Uniprotmatch,P58307	No_Description,Orexin receptor type 1	-1.0219429260238	DOWN
estExt_fgenesh1_pg.C_450021	NvERTx.4.11596,NvERTx.4.122965,NvERTx.4.122966,NvERTx.4.122967,NvERTx.4.122968,NvERTx.4.122970	9.0	7.0	No_Uniprotmatch	No_Description	-1.01883076045381	DOWN
gw.879.3.1						-1.01859013045885	DOWN
fgenesh1_pg.scaffold_40000058	NvERTx.4.177570,NvERTx.4.177572,NvERTx.4.177574	8.0	5.0	B8A4W5_DANRE,O95786	Mitochondrial antiviral-signaling protein {ECO:0000313|Ensembl:ENSDARP00000119203},Probable ATP-dependent RNA helicase DDX58	-1.01318709839028	DOWN
gw.124.172.1	NvERTx.4.213756	7.0	5.0	No_Uniprotmatch	No_Description	-1.01152796617399	DOWN
fgenesh1_pg.scaffold_137000028	NvERTx.4.65397	9.0	3.0	A7SFB5	Cyclic GMP-AMP synthase	-1.00840910903846	DOWN
estExt_fgenesh1_pg.C_2210004	NvERTx.4.185554,NvERTx.4.185555,NvERTx.4.185575	5.0	6.0	Q5V7F4,Q9CYL5	Cell surface glycoprotein,Golgi-associated plant pathogenesis-related protein 1	-1.00786380987017	DOWN
e_gw.55.202.1	NvERTx.4.64743,NvERTx.4.64744,NvERTx.4.64745	3.0	1.0	A7HHM9	Urease accessory protein UreD {ECO:0000255|HAMAP-Rule:MF_01384}	-1.00342925694899	DOWN

## Sheet: Feuille 2
JGI	NvERTx_ID	Description	GO	GOCC	GOBP	GOMF	Keywords	Mfuzz_R_Clust	Mfuzz_E_Clust	Uniprot_ID	Uniprot_Description	log2FoldChange	20hpa_ICRT14
fgenesh1_pg.scaffold_943000004	NvERTx.4.130839,NvERTx.4.130840,NvERTx.4.130841,NvERTx.4.130842,NvERTx.4.130843,NvERTx.4.130844,NvERTx.4.145152,NvERTx.4.145157,NvERTx.4.188130	Uncharacterized protein {ECO:0000313|EMBL:EKC27536.1}	No_GOcodes	No_GOBP	No_GOMF	No_GOCC	Coiled coil {ECO:0000256|SAM:Coils};Complete proteome {ECO:0000313|Proteomes:UP000005408};Reference proteome {ECO:0000313|Proteomes:UP000005408}.;	2.0	4.0	No_Uniprotmatch,Q5SVZ6	No_Description,Zinc finger MYM-type protein 1	4.70521476643007	UP
fgenesh1_pg.scaffold_106000062	NvERTx.4.230799,NvERTx.4.232297,NvERTx.4.439	Uncharacterized protein {ECO:0000313|EnsemblMetazoa:SPU_016145-tr}	GO:0003964	No_GOBP	RNA-directed DNA polymerase activity (GO:0003964);	No_GOCC	Complete proteome {ECO:0000313|Proteomes:UP000007110};Reference proteome {ECO:0000313|Proteomes:UP000007110}.;			No_Uniprotmatch,W4YK32_STRPU	No_Description,Uncharacterized protein {ECO:0000313|EnsemblMetazoa:SPU_016145-tr}	4.52699666902468	UP
gw.362.54.1		Cysteine-rich, acidic integral membrane protein	GO:0020016 // GO:0016021 // GO:0005886 // GO:0006897	endocytosis (GO:0006897);	No_GOMF	ciliary pocket (GO:0020016);integral component of membrane (GO:0016021);plasma membrane (GO:0005886);	Cell membrane;Endocytosis;Glycoprotein;Membrane;Repeat;Signal;Transmembrane;Transmembrane helix.;					4.23490750870048	UP
e_gw.13326.5.1		Putative uncharacterized protein encoded by LINC00269	No_GOcodes	No_GOBP	No_GOMF	No_GOCC	Complete proteome;Reference proteome.;					3.70025057861286	UP
gw.2917.1.1		Putative membrane protein {ECO:0000313|EMBL:EJC34704.1}	GO:0016021	No_GOBP	No_GOMF	integral component of membrane (GO:0016021);	Complete proteome {ECO:0000313|Proteomes:UP000004064};Membrane {ECO:0000256|SAM:Phobius};Transmembrane {ECO:0000256|SAM:Phobius};Transmembrane helix {ECO:0000256|SAM:Phobius}.;					3.52970748324446	UP
gw.550.2.1	NvERTx.4.122709,NvERTx.4.122710,NvERTx.4.180607	Protein tyrosine phosphatase, receptor type S {ECO:0000313|Ensembl:ENSFALP00000014062}	GO:0070062 // GO:0016021 // GO:0005886 // GO:0035374 // GO:0008201 // GO:0004725 // GO:0021549 // GO:0021987 // GO:0022038 // GO:0090557 // GO:0021766 // GO:0030517 // GO:0048681 // GO:0048671 // GO:0061000 // GO:0032687 // GO:0032688 // GO:0034164 // GO:0021510	cerebellum development (GO:0021549);cerebral cortex development (GO:0021987);corpus callosum development (GO:0022038);establishment of endothelial intestinal barrier (GO:0090557);hippocampus development (GO:0021766);negative regulation of axon extension (GO:0030517);negative regulation of axon regeneration (GO:0048681);negative regulation of collateral sprouting (GO:0048671);negative regulation o…	chondroitin sulfate binding (GO:0035374);heparin binding (GO:0008201);protein tyrosine phosphatase activity (GO:0004725);	extracellular exosome (GO:0070062);integral component of membrane (GO:0016021);plasma membrane (GO:0005886);	Complete proteome {ECO:0000313|Proteomes:UP000016665};Hydrolase {ECO:0000256|SAAS:SAAS00614364};Membrane {ECO:0000256|SAAS:SAAS00747529, ECO:0000256|SAM:Phobius};Protein phosphatase {ECO:0000256|SAAS:SAAS00614364};Reference proteome {ECO:0000313|Proteomes:UP000016665};Repeat {ECO:0000256|SAAS:SAAS00657665};Signal {ECO:0000256|SAM:SignalP};Transmembrane {ECO:0000256|SAAS:SAAS00747529,;ECO:0000256|…	9.0	8.0	No_Uniprotmatch	No_Description	3.52781197569268	UP
fgenesh1_pg.scaffold_290000004	NvERTx.4.165673,NvERTx.4.168067	No_Description	No_GO	No_GOCC	No_GOBP	No_GOMF	No_keywords	6.0	4.0	No_Uniprotmatch	No_Description	3.2596030608761097	UP
e_gw.80.142.1		Matrix metalloproteinase-14	GO:0031410 // GO:0005829 // GO:0031012 // GO:0005615 // GO:0005925 // GO:0005796 // GO:0005887 // GO:0045111 // GO:0044354 // GO:0042470 // GO:0005634 // GO:0005886 // GO:0005178 // GO:0070006 // GO:0004222 // GO:0016504 // GO:0004252 // GO:0008270 // GO:0001525 // GO:0043615 // GO:0048754 // GO:0048870 // GO:0035988 // GO:0030574 // GO:0097094 // GO:0048701 // GO:0001958 // GO:0035987 // GO:0001…	angiogenesis (GO:0001525);astrocyte cell migration (GO:0043615);branching morphogenesis of an epithelial tube (GO:0048754);cell motility (GO:0048870);chondrocyte proliferation (GO:0035988);collagen catabolic process (GO:0030574);craniofacial suture morphogenesis (GO:0097094);embryonic cranial skeleton morphogenesis (GO:0048701);endochondral ossification (GO:0001958);endodermal cell differentiatio…	integrin binding (GO:0005178);metalloaminopeptidase activity (GO:0070006);metalloendopeptidase activity (GO:0004222);peptidase activator activity (GO:0016504);serine-type endopeptidase activity (GO:0004252);zinc ion binding (GO:0008270);	cytoplasmic vesicle (GO:0031410);cytosol (GO:0005829);extracellular matrix (GO:0031012);extracellular space (GO:0005615);focal adhesion (GO:0005925);Golgi lumen (GO:0005796);integral component of plasma membrane (GO:0005887);intermediate filament cytoskeleton (GO:0045111);macropinosome (GO:0044354);melanosome (GO:0042470);nucleus (GO:0005634);plasma membrane (GO:0005886);	3D-structure;Calcium;Cleavage on pair of basic residues;Complete proteome;Cytoplasm;Direct protein sequencing;Disease mutation;Disulfide bond;Hydrolase;Membrane;Metal-binding;Metalloprotease;Phosphoprotein;Polymorphism;Protease;Reference proteome;Repeat;Signal;Transmembrane;Transmembrane helix;Zinc;Zymogen.;					3.25913642821569	UP
e_gw.2324.1.1	NvERTx.4.97169	Ras-related protein Rab-27A	GO:0016324 // GO:0005829 // GO:0030425 // GO:0070382 // GO:0070062 // GO:0005576 // GO:0005794 // GO:0005770 // GO:0005764 // GO:0042470 // GO:0033162 // GO:0032585 // GO:0001750 // GO:0030141 // GO:0030667 // GO:0035580 // GO:0045202 // GO:0033093 // GO:0019003 // GO:0005525 // GO:0003924 // GO:0031489 // GO:0019904 // GO:0019882 // GO:0007596 // GO:0097278 // GO:0043316 // GO:0006887 // GO:1990…	antigen processing and presentation (GO:0019882);blood coagulation (GO:0007596);complement-dependent cytotoxicity (GO:0097278);cytotoxic T cell degranulation (GO:0043316);exocytosis (GO:0006887);exosomal secretion (GO:1990182);melanocyte differentiation (GO:0030318);melanosome localization (GO:0032400);melanosome transport (GO:0032402);membrane organization (GO:0061024);multivesicular body organi…	GDP binding (GO:0019003);GTP binding (GO:0005525);GTPase activity (GO:0003924);myosin V binding (GO:0031489);protein domain specific binding (GO:0019904);	apical plasma membrane (GO:0016324);cytosol (GO:0005829);dendrite (GO:0030425);exocytic vesicle (GO:0070382);extracellular exosome (GO:0070062);extracellular region (GO:0005576);Golgi apparatus (GO:0005794);late endosome (GO:0005770);lysosome (GO:0005764);melanosome (GO:0042470);melanosome membrane (GO:0033162);multivesicular body membrane (GO:0032585);photoreceptor outer segment (GO:0001750);sec…	Acetylation;Alternative splicing;Complete proteome;Direct protein sequencing;Disease mutation;Disulfide bond;Endosome;Exocytosis;GTP-binding;Lipoprotein;Lysosome;Membrane;Methylation;Nucleotide-binding;Phosphoprotein;Polymorphism;Prenylation;Reference proteome.;	3.0	2.0	P51159	Ras-related protein Rab-27A	3.03962387070637	UP
estExt_gwp.C_60417	NvERTx.4.90015,NvERTx.4.90016,NvERTx.4.90017,NvERTx.4.90021,NvERTx.4.90038,NvERTx.4.90039,NvERTx.4.90041	Multidrug resistance-associated protein 4	GO:0016323 // GO:0005887 // GO:0016020 // GO:0005886 // GO:0031088 // GO:0016404 // GO:0005524 // GO:0015662 // GO:0042626 // GO:0043225 // GO:0060271 // GO:0002576 // GO:0048661 // GO:0032310 // GO:0042493 // GO:0014070 // GO:0010243 // GO:0055085	cilium assembly (GO:0060271);platelet degranulation (GO:0002576);positive regulation of smooth muscle cell proliferation (GO:0048661);prostaglandin secretion (GO:0032310);response to drug (GO:0042493);response to organic cyclic compound (GO:0014070);response to organonitrogen compound (GO:0010243);transmembrane transport (GO:0055085);	15-hydroxyprostaglandin dehydrogenase (NAD+) activity (GO:0016404);ATP binding (GO:0005524);ATPase activity, coupled to transmembrane movement of ions, phosphorylative mechanism (GO:0015662);ATPase activity, coupled to transmembrane movement of substances (GO:0042626);ATPase-coupled anion transmembrane transporter activity (GO:0043225);	basolateral plasma membrane (GO:0016323);integral component of plasma membrane (GO:0005887);membrane (GO:0016020);plasma membrane (GO:0005886);platelet dense granule membrane (GO:0031088);	Alternative splicing;ATP-binding;Complete proteome;Glycoprotein;Membrane;Nucleotide-binding;Phosphoprotein;Polymorphism;Reference proteome;Repeat;Transmembrane;Transmembrane helix;Transport.;	3.0	2.0	No_Uniprotmatch,O15439,P91660	Multidrug resistance-associated protein 4,No_Description,Probable multidrug resistance-associated protein lethal(2)03659	2.9459912623465097	UP
e_gw.10.222.1	NvERTx.4.232489,NvERTx.4.82680,NvERTx.4.82681	Krueppel-like factor 8	GO:0016235 // GO:0005829 // GO:0005654 // GO:0046872 // GO:0000978 // GO:0001078 // GO:0000122 // GO:0006351	negative regulation of transcription from RNA polymerase II promoter (GO:0000122);transcription, DNA-templated (GO:0006351);	metal ion binding (GO:0046872);RNA polymerase II core promoter proximal region sequence-specific DNA binding (GO:0000978);transcriptional repressor activity, RNA polymerase II core promoter proximal region sequence-specific binding (GO:0001078);	aggresome (GO:0016235);cytosol (GO:0005829);nucleoplasm (GO:0005654);	Alternative splicing;Complete proteome;DNA-binding;Isopeptide bond;Metal-binding;Nucleus;Reference proteome;Repeat;Repressor;Transcription;Transcription regulation;Ubl conjugation;Zinc;Zinc-finger.;	4.0	6.0	O95600,Q13351	Krueppel-like factor 1,Krueppel-like factor 8	2.91290975256387	UP
e_gw.47.175.1	NvERTx.4.40694,NvERTx.4.40695,NvERTx.4.40696,NvERTx.4.40697	Coadhesin {ECO:0000303|PubMed:23765379}	GO:0016021	No_GOBP	No_GOMF	integral component of membrane (GO:0016021);	Direct protein sequencing;Disulfide bond;Membrane;Repeat;Transmembrane;Transmembrane helix.;	2.0	8.0	No_Uniprotmatch,Q6UXI7,Q8TE56,Q8VHI5	A disintegrin and metalloproteinase with thrombospondin motifs 17,No_Description,Vitrin	2.8594427214443905	UP
gw.1783.4.1		Armadillo repeat-containing protein 2	No_GOcodes	No_GOBP	No_GOMF	No_GOCC	Complete proteome;Reference proteome;Repeat.;					2.7871525432223905	UP
e_gw.90.142.1	NvERTx.4.167551,NvERTx.4.167552,NvERTx.4.167553,NvERTx.4.167556,NvERTx.4.167558,NvERTx.4.167560,NvERTx.4.167561,NvERTx.4.167562,NvERTx.4.167563,NvERTx.4.167564,NvERTx.4.167565,NvERTx.4.7767	Uncharacterized protein {ECO:0000313|EMBL:SBP32870.1}	GO:0004190 // GO:0003676 // GO:0008270 // GO:0015074	DNA integration (GO:0015074);	aspartic-type endopeptidase activity (GO:0004190);nucleic acid binding (GO:0003676);zinc ion binding (GO:0008270);	No_GOCC	Metal-binding {ECO:0000256|PROSITE-ProRule:PRU00047};Zinc {ECO:0000256|PROSITE-ProRule:PRU00047};Zinc-finger {ECO:0000256|PROSITE-ProRule:PRU00047}.;	1.0	4.0	A0A023G5Y2_9ACAR,A0A1A7YSF0_9TELE,A0A1A8BW73_9TELE,A0A1A8FCH6_9TELE,No_Uniprotmatch	No_Description,Putative retropepsins like ltr {ECO:0000313|EMBL:JAC29172.1},Uncharacterized protein {ECO:0000313|EMBL:SBP32870.1},Zgc:165409 {ECO:0000313|EMBL:SBP71479.1},Zgc:165409 {ECO:0000313|EMBL:SBQ56757.1}	2.6983353379490698	UP
e_gw.7931.2.1		Krueppel-like factor 2	GO:0000790 // GO:0005634 // GO:0003677 // GO:0046872 // GO:0000981 // GO:0043565 // GO:0003700 // GO:0000902 // GO:0071409 // GO:0071498 // GO:0070301 // GO:0071347 // GO:0071499 // GO:1901653 // GO:0071356 // GO:0034101 // GO:0043249 // GO:0001701 // GO:0035264 // GO:0032715 // GO:0045429 // GO:0051247 // GO:0045944 // GO:0036003 // GO:0045893 // GO:0040029 // GO:0006351 // GO:0060509	cell morphogenesis (GO:0000902);cellular response to cycloheximide (GO:0071409);cellular response to fluid shear stress (GO:0071498);cellular response to hydrogen peroxide (GO:0070301);cellular response to interleukin-1 (GO:0071347);cellular response to laminar fluid shear stress (GO:0071499);cellular response to peptide (GO:1901653);cellular response to tumor necrosis factor (GO:0071356);erythro…	DNA binding (GO:0003677);metal ion binding (GO:0046872);RNA polymerase II transcription factor activity, sequence-specific DNA binding (GO:0000981);sequence-specific DNA binding (GO:0043565);transcription factor activity, sequence-specific DNA binding (GO:0003700);	nuclear chromatin (GO:0000790);nucleus (GO:0005634);	Activator;Complete proteome;DNA-binding;Metal-binding;Nucleus;Phosphoprotein;Reference proteome;Repeat;Transcription;Transcription regulation;Ubl conjugation;Zinc;Zinc-finger.;					2.41420644175918	UP
e_gw.4.364.1		Zinc finger protein 512B	GO:0005634 // GO:0003677 // GO:0046872 // GO:0006355 // GO:0006351	regulation of transcription, DNA-templated (GO:0006355);transcription, DNA-templated (GO:0006351);	DNA binding (GO:0003677);metal ion binding (GO:0046872);	nucleus (GO:0005634);	3D-structure;Complete proteome;DNA-binding;Metal-binding;Nucleus;Phosphoprotein;Polymorphism;Reference proteome;Repeat;Transcription;Transcription regulation;Zinc;Zinc-finger.;					2.3816808915933	UP
fgenesh1_pg.scaffold_398000008	NvERTx.4.187702,NvERTx.4.187703,NvERTx.4.187704,NvERTx.4.187705,NvERTx.4.187706,NvERTx.4.187707,NvERTx.4.187708,NvERTx.4.187709,NvERTx.4.187711,NvERTx.4.187712,NvERTx.4.6398	No_Description	No_GO	No_GOCC	No_GOBP	No_GOMF	No_keywords	2.0	8.0	No_Uniprotmatch	No_Description	2.17767343782795	UP
e_gw.230.42.1	NvERTx.4.144074,NvERTx.4.144077,NvERTx.4.16099,NvERTx.4.16100,NvERTx.4.223402	Hemicentin-1	GO:0005604 // GO:0005938 // GO:0030054 // GO:0032154 // GO:0070062 // GO:0005509 // GO:0007049 // GO:0051301 // GO:0050896 // GO:0007601	cell cycle (GO:0007049);cell division (GO:0051301);response to stimulus (GO:0050896);visual perception (GO:0007601);	calcium ion binding (GO:0005509);	basement membrane (GO:0005604);cell cortex (GO:0005938);cell junction (GO:0030054);cleavage furrow (GO:0032154);extracellular exosome (GO:0070062);	Age-related macular degeneration;Alternative splicing;Basement membrane;Calcium;Cell cycle;Cell division;Cell junction;Complete proteome;Cytoplasm;Disease mutation;Disulfide bond;EGF-like domain;Extracellular matrix;Glycoprotein;Immunoglobulin domain;Polymorphism;Reference proteome;Repeat;Secreted;Sensory transduction;Signal;Vision.;	8.0	6.0	No_Uniprotmatch,Q13591,Q96RW7	Hemicentin-1,No_Description,Semaphorin-5A	2.16371785963332	UP
fgenesh1_pg.scaffold_4000213	NvERTx.4.15165,NvERTx.4.31239,NvERTx.4.31240,NvERTx.4.33181,NvERTx.4.33182	Uncharacterized protein slr1819	No_GOcodes	No_GOBP	No_GOMF	No_GOCC	Complete proteome;Reference proteome;Repeat.;	7.0	4.0	No_Uniprotmatch,O66506,Q89393_PBCV1	No_Description,Release factor glutamine methyltransferase {ECO:0000255|HAMAP-Rule:MF_02126},Uncharacterized protein {ECO:0000313|EMBL:AAC96426.2}	2.15565356024714	UP
fgenesh1_pg.scaffold_16459000001		Nucleoside diphosphate kinase 7	GO:0005813 // GO:0036064 // GO:0005524 // GO:0046872 // GO:0004550 // GO:0007420 // GO:1990830 // GO:0060830 // GO:0006241 // GO:0007368 // GO:0003351 // GO:0006183 // GO:0042073 // GO:0060972 // GO:0006228	brain development (GO:0007420);cellular response to leukemia inhibitory factor (GO:1990830);ciliary receptor clustering involved in smoothened signaling pathway (GO:0060830);CTP biosynthetic process (GO:0006241);determination of left/right symmetry (GO:0007368);epithelial cilium movement (GO:0003351);GTP biosynthetic process (GO:0006183);intraciliary transport (GO:0042073);left/right pattern form…	ATP binding (GO:0005524);metal ion binding (GO:0046872);nucleoside diphosphate kinase activity (GO:0004550);	centrosome (GO:0005813);ciliary basal body (GO:0036064);	ATP-binding;Complete proteome;Kinase;Magnesium;Metal-binding;Nucleotide metabolism;Nucleotide-binding;Reference proteome;Transferase.;					2.1536201245277	UP
estExt_fgenesh1_pg.C_3170009	NvERTx.4.190348,NvERTx.4.190349,NvERTx.4.190350,NvERTx.4.203598,NvERTx.4.203599,NvERTx.4.75571	No_Description	No_GO	No_GOCC	No_GOBP	No_GOMF	No_keywords	7.0	7.0	K1R1E3_CRAGI,No_Uniprotmatch	No_Description,Uncharacterized protein {ECO:0000313|EMBL:EKC27536.1}	2.14394915060012	UP
gw.11.474.1		Zinc transporter ZIP10	GO:0005887 // GO:0005385 // GO:0006882 // GO:0055113 // GO:0010043 // GO:0071578 // GO:0006829	cellular zinc ion homeostasis (GO:0006882);epiboly involved in gastrulation with mouth forming second (GO:0055113);response to zinc ion (GO:0010043);zinc II ion transmembrane import (GO:0071578);zinc II ion transport (GO:0006829);	zinc ion transmembrane transporter activity (GO:0005385);	integral component of plasma membrane (GO:0005887);	Complete proteome;Glycoprotein;Ion transport;Membrane;Reference proteome;Signal;Transmembrane;Transmembrane helix;Transport;Zinc;Zinc transport.;					2.13558727171997	UP
estExt_fgenesh1_pg.C_130136	NvERTx.4.102918,NvERTx.4.102919,NvERTx.4.102920,NvERTx.4.102921,NvERTx.4.102922,NvERTx.4.1090,NvERTx.4.1091,NvERTx.4.229866	Muscle, skeletal receptor tyrosine protein kinase	GO:0030054 // GO:0042995 // GO:0009897 // GO:0016021 // GO:0031594 // GO:0005886 // GO:0045211 // GO:0005524 // GO:0046872 // GO:0019901 // GO:0004713 // GO:0004714 // GO:0030154 // GO:0090102 // GO:0060291 // GO:0007613 // GO:0010629 // GO:0007528 // GO:0010628 // GO:0050731 // GO:0001934 // GO:0045887 // GO:0032224 // GO:0046777 // GO:0043113 // GO:0008582 // GO:0048678 // GO:0051602 // GO:0014…	cell differentiation (GO:0030154);cochlea development (GO:0090102);long-term synaptic potentiation (GO:0060291);memory (GO:0007613);negative regulation of gene expression (GO:0010629);neuromuscular junction development (GO:0007528);positive regulation of gene expression (GO:0010628);positive regulation of peptidyl-tyrosine phosphorylation (GO:0050731);positive regulation of protein phosphorylatio…	ATP binding (GO:0005524);metal ion binding (GO:0046872);protein kinase binding (GO:0019901);protein tyrosine kinase activity (GO:0004713);transmembrane receptor protein tyrosine kinase activity (GO:0004714);	cell junction (GO:0030054);cell projection (GO:0042995);external side of plasma membrane (GO:0009897);integral component of membrane (GO:0016021);neuromuscular junction (GO:0031594);plasma membrane (GO:0005886);postsynaptic membrane (GO:0045211);	3D-structure;ATP-binding;Cell junction;Cell membrane;Complete proteome;Developmental protein;Differentiation;Disulfide bond;Glycoprotein;Immunoglobulin domain;Kinase;Magnesium;Membrane;Metal-binding;Muscle protein;Nucleotide-binding;Phosphoprotein;Postsynaptic cell membrane;Receptor;Reference proteome;Repeat;Signal;Synapse;Transferase;Transmembrane;Transmembrane helix;Tyrosine-protein kinase;Ubl …	8.0	6.0	No_Uniprotmatch,Q62838,Q9UHX3	skeletal receptor tyrosine protein kinase,Adhesion G protein-coupled receptor E2 {ECO:0000303|PubMed:25713288},Muscle,No_Description	2.13433208661134	UP
e_gw.13326.1.1	NvERTx.4.187122,NvERTx.4.187128,NvERTx.4.408	Putative uncharacterized protein encoded by LINC00269	No_GOcodes	No_GOBP	No_GOMF	No_GOCC	Complete proteome;Reference proteome.;	2.0	4.0	Q8N2A0,Q9Y2I6	Ninein-like protein,Putative uncharacterized protein encoded by LINC00269	2.108626746176	UP
fgenesh1_pg.scaffold_13000007	NvERTx.4.211751,NvERTx.4.6041,NvERTx.4.72778	5-hydroxytryptamine receptor 6	GO:0005929 // GO:0016021 // GO:0005886 // GO:0004993 // GO:0030594 // GO:0021795 // GO:0032008	cerebral cortex cell migration (GO:0021795);positive regulation of TOR signaling (GO:0032008);	G-protein coupled serotonin receptor activity (GO:0004993);neurotransmitter receptor activity (GO:0030594);	cilium (GO:0005929);integral component of membrane (GO:0016021);plasma membrane (GO:0005886);	Cell membrane;Complete proteome;Disulfide bond;G-protein coupled receptor;Glycoprotein;Membrane;Receptor;Reference proteome;Transducer;Transmembrane;Transmembrane helix.;	4.0	8.0	No_Uniprotmatch,P43141	Beta-4C adrenergic receptor,No_Description	2.02204600737385	UP
fgenesh1_pg.scaffold_6799000001		Galaxin-like 1 {ECO:0000313|EMBL:ADI50284.1}	No_GOcodes	No_GOBP	No_GOMF	No_GOCC	Coiled coil {ECO:0000256|SAM:Coils};Signal {ECO:0000256|SAM:SignalP}.;					1.97523932420568	UP
gw.4153.1.1		Brain mitochondrial carrier protein 1	GO:0016021 // GO:0005740 // GO:0005743 // GO:0005739 // GO:0022857 // GO:0006839	mitochondrial transport (GO:0006839);	transmembrane transporter activity (GO:0022857);	integral component of membrane (GO:0016021);mitochondrial envelope (GO:0005740);mitochondrial inner membrane (GO:0005743);mitochondrion (GO:0005739);	Alternative splicing;Complete proteome;Membrane;Mitochondrion;Mitochondrion inner membrane;Reference proteome;Repeat;Transmembrane;Transmembrane helix;Transport.;					1.95693991523857	UP
estExt_fgenesh1_pg.C_960009	NvERTx.4.114603,NvERTx.4.114604,NvERTx.4.115109,NvERTx.4.118873,NvERTx.4.118874,NvERTx.4.172708,NvERTx.4.172710,NvERTx.4.172711,NvERTx.4.172713,NvERTx.4.189950,NvERTx.4.46136	No_Description	No_GO	No_GOCC	No_GOBP	No_GOMF	No_keywords	8.0	4.0	No_Uniprotmatch	No_Description	1.95665976007595	UP
gw.1592.1.1		Contactin-associated protein-like 5	GO:0016021 // GO:0007155	cell adhesion (GO:0007155);	No_GOMF	integral component of membrane (GO:0016021);	Cell adhesion;Complete proteome;Disulfide bond;EGF-like domain;Glycoprotein;Membrane;Polymorphism;Reference proteome;Repeat;Signal;Transmembrane;Transmembrane helix.;					1.94799783529542	UP
fgsh_est.C_scaffold_74000004	NvERTx.4.89374,NvERTx.4.89375,NvERTx.4.89376,NvERTx.4.89377,NvERTx.4.89378,NvERTx.4.89379	Transforming protein v-Fos/v-Fox	GO:0042025 // GO:0003677 // GO:0003700 // GO:0006357	regulation of transcription from RNA polymerase II promoter (GO:0006357);	DNA binding (GO:0003677);transcription factor activity, sequence-specific DNA binding (GO:0003700);	host cell nucleus (GO:0042025);	DNA-binding;Host nucleus;Oncogene.;	4.0	7.0	No_Uniprotmatch,P29176	No_Description,Transforming protein v-Fos/v-Fox	1.92264215897173	UP
gw.13417.5.1	NvERTx.4.59834,NvERTx.4.95218	LINE-1 retrotransposable element ORF2 protein	GO:0046872 // GO:0003964 // GO:0009036 // GO:0006310 // GO:0090305 // GO:0032199 // GO:0032197	DNA recombination (GO:0006310);nucleic acid phosphodiester bond hydrolysis (GO:0090305);reverse transcription involved in RNA-mediated transposition (GO:0032199);transposition, RNA-mediated (GO:0032197);	metal ion binding (GO:0046872);RNA-directed DNA polymerase activity (GO:0003964);Type II site-specific deoxyribonuclease activity (GO:0009036);	No_GOCC	3D-structure;Complete proteome;DNA recombination;Endonuclease;Hydrolase;Magnesium;Metal-binding;Multifunctional enzyme;Nuclease;Nucleotidyltransferase;Reference proteome;RNA-directed DNA polymerase;Transferase.;	6.0	6.0	A0A146TJF2_FUNHE,O00370	LINE-1 retrotransposable element ORF2 protein,Uncharacterized protein {ECO:0000313|EMBL:JAQ93042.1}	1.9097954524956495	UP
estExt_fgenesh1_pg.C_280101	NvERTx.4.106748,NvERTx.4.215900,NvERTx.4.230935	La-related protein 6	GO:0005737 // GO:0030529 // GO:0005634 // GO:0003723 // GO:0006417 // GO:0006396	regulation of translation (GO:0006417);RNA processing (GO:0006396);	RNA binding (GO:0003723);	cytoplasm (GO:0005737);intracellular ribonucleoprotein complex (GO:0030529);nucleus (GO:0005634);	3D-structure;Acetylation;Alternative splicing;Complete proteome;Cytoplasm;Nucleus;Phosphoprotein;Reference proteome;RNA-binding;Translation regulation.;	6.0	1.0	A0A1A7Y491_9TELE,No_Uniprotmatch,Q9BRS8	member 6 {ECO:0000313|EMBL:SBP25267.1},La ribonucleoprotein domain family,La-related protein 6,No_Description	1.9065403684376296	UP
e_gw.258.48.1	NvERTx.4.113348	Tctex1 domain-containing protein 1-B	No_GOcodes	No_GOBP	No_GOMF	No_GOCC	No_keywords	6.0	6.0	A2VDD2	Tctex1 domain-containing protein 1-B	1.90195700583431	UP
e_gw.234.47.1		Putative tyrosinase-like protein tyr-3	GO:0046872 // GO:0004497	No_GOBP	metal ion binding (GO:0046872);monooxygenase activity (GO:0004497);	No_GOCC	Complete proteome;Copper;Disulfide bond;Metal-binding;Monooxygenase;Oxidoreductase;Reference proteome;Repeat;Signal.;					1.89101548367596	UP
gw.310.41.1		Uncharacterized protein {ECO:0000313|EMBL:EKX35643.1, ECO:0000313|EnsemblProtists:EKX35643}	No_GOcodes	No_GOBP	No_GOMF	No_GOCC	Complete proteome {ECO:0000313|Proteomes:UP000011087};Reference proteome {ECO:0000313|Proteomes:UP000011087}.;					1.87948862173153	UP
estExt_fgenesh1_pg.C_610108	NvERTx.4.140290,NvERTx.4.140291,NvERTx.4.140296,NvERTx.4.140312,NvERTx.4.222207,NvERTx.4.225268,NvERTx.4.2263	von Willebrand factor A domain-containing protein 7	GO:0005576	No_GOBP	No_GOMF	extracellular region (GO:0005576);	Complete proteome;Glycoprotein;Reference proteome;Secreted;Signal.;	8.0	7.0	No_Uniprotmatch,Q9JHA8,Q9Y334	No_Description,von Willebrand factor A domain-containing protein 7	1.8500116154812	UP
e_gw.3029.2.1	NvERTx.4.57318	Neuronal acetylcholine receptor subunit beta-3	GO:0005892 // GO:0030054 // GO:0043005 // GO:0045211 // GO:0042166 // GO:0022848 // GO:0008144 // GO:0098655 // GO:0007274 // GO:0051291 // GO:0035094 // GO:0007271	cation transmembrane transport (GO:0098655);neuromuscular synaptic transmission (GO:0007274);protein heterooligomerization (GO:0051291);response to nicotine (GO:0035094);synaptic transmission, cholinergic (GO:0007271);	acetylcholine binding (GO:0042166);acetylcholine-gated cation-selective channel activity (GO:0022848);drug binding (GO:0008144);	acetylcholine-gated channel complex (GO:0005892);cell junction (GO:0030054);neuron projection (GO:0043005);postsynaptic membrane (GO:0045211);	Alternative splicing;Cell junction;Cell membrane;Complete proteome;Disulfide bond;Glycoprotein;Ion channel;Ion transport;Ligand-gated ion channel;Membrane;Postsynaptic cell membrane;Receptor;Reference proteome;Signal;Synapse;Transmembrane;Transmembrane helix;Transport.;	2.0		Q9I8C7	Neuronal acetylcholine receptor subunit alpha-10	1.83297452929768	UP
gw.14562.3.1		UPF0764 protein C16orf89	GO:0005829 // GO:0070062 // GO:0016020 // GO:0042803	No_GOBP	protein homodimerization activity (GO:0042803);	cytosol (GO:0005829);extracellular exosome (GO:0070062);membrane (GO:0016020);	Alternative splicing;Complete proteome;Glycoprotein;Polymorphism;Reference proteome;Secreted;Signal.;					1.8262330380548	UP
fgenesh1_pg.scaffold_378000006	NvERTx.4.60427,NvERTx.4.60428,NvERTx.4.93954,NvERTx.4.93955,NvERTx.4.93956,NvERTx.4.93958,NvERTx.4.93959,NvERTx.4.93961,NvERTx.4.93962,NvERTx.4.93963	Galaxin {ECO:0000312|EMBL:ADI50283.1}	GO:0005576	No_GOBP	No_GOMF	extracellular region (GO:0005576);	Direct protein sequencing;Secreted;Signal.;	5.0	2.0	D9IQ17_ACRMI,No_Uniprotmatch	Galaxin-like 1 {ECO:0000313|EMBL:ADI50284.1},No_Description	1.78690331880043	UP
e_gw.29.257.1		Ankyrin-2 {ECO:0000250|UniProtKB:Q01484}	GO:0031672 // GO:0016324 // GO:0043034 // GO:0005737 // GO:0005856 // GO:0005887 // GO:0014704 // GO:0005622 // GO:0031430 // GO:0048471 // GO:0005886 // GO:0014069 // GO:0045211 // GO:0042383 // GO:0030315 // GO:0030018 // GO:0051117 // GO:0044325 // GO:0015459 // GO:0030674 // GO:0030507 // GO:0086014 // GO:0086066 // GO:0060048 // GO:0006874 // GO:0034613 // GO:1901021 // GO:0051928 // GO:2001…	atrial cardiac muscle cell action potential (GO:0086014);atrial cardiac muscle cell to AV node cell communication (GO:0086066);cardiac muscle contraction (GO:0060048);cellular calcium ion homeostasis (GO:0006874);cellular protein localization (GO:0034613);positive regulation of calcium ion transmembrane transporter activity (GO:1901021);positive regulation of calcium ion transport (GO:0051928);po…	ATPase binding (GO:0051117);ion channel binding (GO:0044325);potassium channel regulator activity (GO:0015459);protein binding, bridging (GO:0030674);spectrin binding (GO:0030507);	A band (GO:0031672);apical plasma membrane (GO:0016324);costamere (GO:0043034);cytoplasm (GO:0005737);cytoskeleton (GO:0005856);integral component of plasma membrane (GO:0005887);intercalated disc (GO:0014704);intracellular (GO:0005622);M band (GO:0031430);perinuclear region of cytoplasm (GO:0048471);plasma membrane (GO:0005886);postsynaptic density of dendrite (GO:0014069);postsynaptic membrane …	Alternative splicing;ANK repeat;Cell junction;Cell membrane;Complete proteome;Cytoplasm;Cytoskeleton;Membrane;Phosphoprotein;Postsynaptic cell membrane;Reference proteome;Repeat;Synapse.;					1.77976902971638	UP
e_gw.66.116.1		Actin-related protein 3	GO:0061831 // GO:0061828 // GO:0005885 // GO:0061832 // GO:0031252 // GO:0005911 // GO:0061830 // GO:0005737 // GO:0060076 // GO:0000139 // GO:0030056 // GO:0030027 // GO:0061851 // GO:0048471 // GO:0002102 // GO:0061825 // GO:0001726 // GO:0003779 // GO:0005524 // GO:0051117 // GO:0034314 // GO:0048708 // GO:0071364 // GO:0071347 // GO:1905835 // GO:0071560 // GO:0035984 // GO:1905837 // GO:0071…	Arp2/3 complex-mediated actin nucleation (GO:0034314);astrocyte differentiation (GO:0048708);cellular response to epidermal growth factor stimulus (GO:0071364);cellular response to interleukin-1 (GO:0071347);cellular response to pyrimidine ribonucleotide (GO:1905835);cellular response to transforming growth factor beta stimulus (GO:0071560);cellular response to trichostatin A (GO:0035984);cellula…	actin binding (GO:0003779);ATP binding (GO:0005524);ATPase binding (GO:0051117);	apical ectoplasmic specialization (GO:0061831);apical tubulobulbar complex (GO:0061828);Arp2/3 protein complex (GO:0005885);basal ectoplasmic specialization (GO:0061832);cell leading edge (GO:0031252);cell-cell junction (GO:0005911);concave side of sperm head (GO:0061830);cytoplasm (GO:0005737);excitatory synapse (GO:0060076);Golgi membrane (GO:0000139);hemidesmosome (GO:0030056);lamellipodium (G…	Acetylation;Actin-binding;ATP-binding;Cell projection;Cilium biogenesis/degradation;Complete proteome;Cytoplasm;Cytoskeleton;Nucleotide-binding;Polymorphism;Reference proteome.;					1.7497498787948502	UP
gw.2649.1.1		Bifunctional purine biosynthesis protein PURH	GO:0005829 // GO:0003937 // GO:0004643 // GO:0042803 // GO:0006189	de novo' IMP biosynthetic process (GO:0006189);	IMP cyclohydrolase activity (GO:0003937);phosphoribosylaminoimidazolecarboxamide formyltransferase activity (GO:0004643);protein homodimerization activity (GO:0042803);	cytosol (GO:0005829);	3D-structure;Complete proteome;Hydrolase;Multifunctional enzyme;Purine biosynthesis;Reference proteome;Transferase.;					1.7485354709045902	UP
e_gw.159.23.1	NvERTx.4.196129,NvERTx.4.196130,NvERTx.4.196138,NvERTx.4.196145	Ubiquitin	GO:0005737 // GO:0005634	No_GOBP	No_GOMF	cytoplasm (GO:0005737);nucleus (GO:0005634);	3D-structure;Complete proteome;Cytoplasm;Direct protein sequencing;Isopeptide bond;Nucleus;Reference proteome;Ubl conjugation.;	4.0	6.0	No_Uniprotmatch	No_Description	1.74291677964352	UP
fgenesh1_pg.scaffold_187000001	NvERTx.4.173513,NvERTx.4.23164,NvERTx.4.7287,NvERTx.4.7288	ATP-dependent DNA helicase {ECO:0000256|RuleBase:RU363044}	GO:0005524 // GO:0003678 // GO:0006310 // GO:0006281 // GO:0000723	DNA recombination (GO:0006310);DNA repair (GO:0006281);telomere maintenance (GO:0000723);	ATP binding (GO:0005524);DNA helicase activity (GO:0003678);	No_GOCC	ATP-binding {ECO:0000256|RuleBase:RU363044};Coiled coil {ECO:0000256|SAM:Coils};Complete proteome {ECO:0000313|Proteomes:UP000022910};DNA damage {ECO:0000256|RuleBase:RU363044};DNA recombination {ECO:0000256|RuleBase:RU363044};DNA repair {ECO:0000256|RuleBase:RU363044};Helicase {ECO:0000256|RuleBase:RU363044};Hydrolase {ECO:0000256|RuleBase:RU363044};Nucleotide-binding {ECO:0000256|RuleBase:RU363…	9.0	6.0	No_Uniprotmatch	No_Description	1.7394880753858102	UP
fgenesh1_pg.scaffold_7188000001	NvERTx.4.145498,NvERTx.4.145504,NvERTx.4.145506,NvERTx.4.145510	Cytochrome P450 2A4	GO:0005881 // GO:0005789 // GO:0031090 // GO:0008392 // GO:0070330 // GO:0008389 // GO:0019899 // GO:0020037 // GO:0005506 // GO:0008395 // GO:0019373 // GO:0035634	epoxygenase P450 pathway (GO:0019373);response to stilbenoid (GO:0035634);	arachidonic acid epoxygenase activity (GO:0008392);aromatase activity (GO:0070330);coumarin 7-hydroxylase activity (GO:0008389);enzyme binding (GO:0019899);heme binding (GO:0020037);iron ion binding (GO:0005506);steroid hydroxylase activity (GO:0008395);	cytoplasmic microtubule (GO:0005881);endoplasmic reticulum membrane (GO:0005789);organelle membrane (GO:0031090);	Acetylation;Complete proteome;Endoplasmic reticulum;Heme;Iron;Membrane;Metal-binding;Microsome;Monooxygenase;Oxidoreductase;Phosphoprotein;Reference proteome.;	6.0		No_Uniprotmatch,O73853,Q9LVD6	20 lyase,Cytochrome P450 81F2 {ECO:0000305},No_Description,Steroid 17-alpha-hydroxylase/17	1.7198406501215802	UP
fgenesh1_pg.scaffold_126000055	NvERTx.4.104393,NvERTx.4.104394,NvERTx.4.104395,NvERTx.4.104396,NvERTx.4.104397	Uncharacterized protein {ECO:0000313|EMBL:ESO12476.1, ECO:0000313|EnsemblMetazoa:HelroP159014}	GO:0005524 // GO:0046872	No_GOBP	ATP binding (GO:0005524);metal ion binding (GO:0046872);	No_GOCC	ATP-binding {ECO:0000256|PROSITE-ProRule:PRU00409};Complete proteome {ECO:0000313|Proteomes:UP000015101};Nucleotide-binding {ECO:0000256|PROSITE-ProRule:PRU00409};Reference proteome {ECO:0000313|Proteomes:UP000015101}.;	8.0	4.0	No_Uniprotmatch,T1ENH5_HELRO	ECO:0000313|EnsemblMetazoa:HelroP159014},No_Description,Uncharacterized protein {ECO:0000313|EMBL:ESO12476.1	1.70310329500999	UP
e_gw.48.141.1	NvERTx.4.33630,NvERTx.4.33631,NvERTx.4.33632	Aromatic-L-amino-acid decarboxylase	GO:0030424 // GO:0005737 // GO:0070062 // GO:0005622 // GO:0043025 // GO:0008021 // GO:0016597 // GO:0004058 // GO:0019899 // GO:0036468 // GO:0019904 // GO:0030170 // GO:0015842 // GO:0042423 // GO:0006520 // GO:0071312 // GO:0035690 // GO:0071363 // GO:0007623 // GO:0042416 // GO:0042417 // GO:0033076 // GO:0010259 // GO:0052314 // GO:0046684 // GO:0042427	aminergic neurotransmitter loading into synaptic vesicle (GO:0015842);catecholamine biosynthetic process (GO:0042423);cellular amino acid metabolic process (GO:0006520);cellular response to alkaloid (GO:0071312);cellular response to drug (GO:0035690);cellular response to growth factor stimulus (GO:0071363);circadian rhythm (GO:0007623);dopamine biosynthetic process (GO:0042416);dopamine metabolic…	amino acid binding (GO:0016597);aromatic-L-amino-acid decarboxylase activity (GO:0004058);enzyme binding (GO:0019899);L-dopa decarboxylase activity (GO:0036468);protein domain specific binding (GO:0019904);pyridoxal phosphate binding (GO:0030170);	axon (GO:0030424);cytoplasm (GO:0005737);extracellular exosome (GO:0070062);intracellular (GO:0005622);neuronal cell body (GO:0043025);synaptic vesicle (GO:0008021);	Acetylation;Catecholamine biosynthesis;Complete proteome;Decarboxylase;Lyase;Pyridoxal phosphate;Reference proteome;Repeat.;	6.0	3.0	P14173,P20711,Q05733	Aromatic-L-amino-acid decarboxylase,Histidine decarboxylase	1.68564337224177	UP
e_gw.168.59.1	NvERTx.4.202646,NvERTx.4.202654,NvERTx.4.56115	Short transient receptor potential channel 5	GO:0034704 // GO:0005886 // GO:0005262 // GO:0070679	No_GOBP	calcium channel activity (GO:0005262);inositol 1,4,5 trisphosphate binding (GO:0070679);	calcium channel complex (GO:0034704);plasma membrane (GO:0005886);	ANK repeat;Calcium;Calcium channel;Calcium transport;Cell membrane;Complete proteome;Glycoprotein;Ion channel;Ion transport;Membrane;Reference proteome;Repeat;Transmembrane;Transmembrane helix;Transport.;	6.0	3.0	No_Uniprotmatch,Q9UL62	No_Description,Short transient receptor potential channel 5	1.6844351210498798	UP
fgenesh1_pg.scaffold_2445000001	NvERTx.4.147867,NvERTx.4.147868,NvERTx.4.147869,NvERTx.4.147870,NvERTx.4.147871,NvERTx.4.147873,NvERTx.4.147874,NvERTx.4.147875,NvERTx.4.147876,NvERTx.4.147877,NvERTx.4.147879,NvERTx.4.147880,NvERTx.4.147881	Egl nine homolog 1	GO:0005829 // GO:0005634 // GO:0019899 // GO:0005506 // GO:0031418 // GO:0031543 // GO:1905290 // GO:0030821 // GO:0051344 // GO:0043433 // GO:0043065 // GO:1901216 // GO:0045765 // GO:0001666 // GO:0071731	negative regulation of CAMKK-AMPK signaling cascade (GO:1905290);negative regulation of cAMP catabolic process (GO:0030821);negative regulation of cyclic-nucleotide phosphodiesterase activity (GO:0051344);negative regulation of sequence-specific DNA binding transcription factor activity (GO:0043433);positive regulation of apoptotic process (GO:0043065);positive regulation of neuron death (GO:1901…	enzyme binding (GO:0019899);iron ion binding (GO:0005506);L-ascorbic acid binding (GO:0031418);peptidyl-proline dioxygenase activity (GO:0031543);	cytosol (GO:0005829);nucleus (GO:0005634);	Complete proteome;Cytoplasm;Dioxygenase;Iron;Metal-binding;Nucleus;Oxidoreductase;Phosphoprotein;Reference proteome;S-nitrosylation;Vitamin C.;	6.0	7.0	No_Uniprotmatch,P59722,Q9H6Z9	Egl nine homolog 1,Egl nine homolog 3,No_Description	1.6783929215305302	UP
e_gw.217.124.1	NvERTx.4.58740,NvERTx.4.58741,NvERTx.4.77200	Zinc finger protein Gfi-1	GO:0016604 // GO:0016363 // GO:0017053 // GO:0046872 // GO:0044212 // GO:0001078 // GO:0071222 // GO:0030097 // GO:0010956 // GO:0010977 // GO:0070105 // GO:0051569 // GO:0034121 // GO:0006351	cellular response to lipopolysaccharide (GO:0071222);hemopoiesis (GO:0030097);negative regulation of calcidiol 1-monooxygenase activity (GO:0010956);negative regulation of neuron projection development (GO:0010977);positive regulation of interleukin-6-mediated signaling pathway (GO:0070105);regulation of histone H3-K4 methylation (GO:0051569);regulation of toll-like receptor signaling pathway (GO…	metal ion binding (GO:0046872);transcription regulatory region DNA binding (GO:0044212);transcriptional repressor activity, RNA polymerase II core promoter proximal region sequence-specific binding (GO:0001078);	nuclear body (GO:0016604);nuclear matrix (GO:0016363);transcriptional repressor complex (GO:0017053);	3D-structure;Complete proteome;DNA-binding;Metal-binding;Nucleus;Phosphoprotein;Reference proteome;Repeat;Transcription;Transcription regulation;Ubl conjugation;Zinc;Zinc-finger.;	1.0	5.0	Q07120	Zinc finger protein Gfi-1	1.66227996913091	UP
estExt_GenewiseH_1.C_110085	NvERTx.4.233941,NvERTx.4.28293,NvERTx.4.28294,NvERTx.4.28295,NvERTx.4.28296	Sushi, von Willebrand factor type A, EGF and pentraxin domain-containing protein 1	GO:0005737 // GO:0005576 // GO:0016020 // GO:0005509 // GO:0007155	cell adhesion (GO:0007155);	calcium ion binding (GO:0005509);	cytoplasm (GO:0005737);extracellular region (GO:0005576);membrane (GO:0016020);	Calcium;Cell adhesion;Complete proteome;Cytoplasm;Disulfide bond;EGF-like domain;Glycoprotein;Membrane;Reference proteome;Repeat;Secreted;Signal.;	9.0	6.0	P02742,P0C6B8,Q62443	EGF and pentraxin domain-containing protein 1, von Willebrand factor type A,C-reactive protein,Neuronal pentraxin-1,Sushi	1.63058031759368	UP
e_gw.1736.6.1		Zinc finger CCHC domain-containing protein 9	GO:0005730 // GO:0003723 // GO:0008270 // GO:0010923 // GO:0006351	negative regulation of phosphatase activity (GO:0010923);transcription, DNA-templated (GO:0006351);	RNA binding (GO:0003723);zinc ion binding (GO:0008270);	nucleolus (GO:0005730);	Complete proteome;Metal-binding;Nucleus;Phosphoprotein;Polymorphism;Reference proteome;Repeat;Transcription;Zinc;Zinc-finger.;					1.62958153702887	UP
fgenesh1_pg.scaffold_6000122	NvERTx.4.125437,NvERTx.4.125438,NvERTx.4.2729	Adenosine receptor A2a	GO:0016021 // GO:0005886 // GO:0001609	No_GOBP	G-protein coupled adenosine receptor activity (GO:0001609);	integral component of membrane (GO:0016021);plasma membrane (GO:0005886);	Cell membrane;Complete proteome;Disulfide bond;G-protein coupled receptor;Glycoprotein;Membrane;Receptor;Reference proteome;Transducer;Transmembrane;Transmembrane helix;Ubl conjugation.;	8.0	8.0	No_Uniprotmatch,O77408,P11617	Adenosine receptor A2a,No_Description,Octopamine receptor 1	1.61042457223938	UP
fgenesh1_pg.scaffold_70000056	NvERTx.4.42702,NvERTx.4.93953,NvERTx.4.93957	Galaxin {ECO:0000312|EMBL:ADI50283.1}	GO:0005576	No_GOBP	No_GOMF	extracellular region (GO:0005576);	Direct protein sequencing;Secreted;Signal.;	5.0	2.0	D9IQ16,D9IQ17_ACRMI	Galaxin {ECO:0000312|EMBL:ADI50283.1},Galaxin-like 1 {ECO:0000313|EMBL:ADI50284.1}	1.6081593824863702	UP
e_gw.30.85.1		Hemicentin-1 {ECO:0000312|MGI:MGI:2685047}	GO:0005604 // GO:0005938 // GO:0030054 // GO:0032154 // GO:0070062 // GO:0005576 // GO:0005509 // GO:0007049 // GO:0051301	cell cycle (GO:0007049);cell division (GO:0051301);	calcium ion binding (GO:0005509);	basement membrane (GO:0005604);cell cortex (GO:0005938);cell junction (GO:0030054);cleavage furrow (GO:0032154);extracellular exosome (GO:0070062);extracellular region (GO:0005576);	Alternative splicing;Basement membrane;Calcium;Cell cycle;Cell division;Cell junction;Complete proteome;Cytoplasm;Disulfide bond;EGF-like domain;Extracellular matrix;Glycoprotein;Reference proteome;Repeat;Secreted;Signal.;					1.56864518488189	UP
gw.1.588.1	NvERTx.4.109680,NvERTx.4.109686,NvERTx.4.109687,NvERTx.4.109688,NvERTx.4.109689	Eukaryotic translation initiation factor 3 subunit A {ECO:0000255|HAMAP-Rule:MF_03000}	GO:0005852 // GO:0003743 // GO:0001732	formation of cytoplasmic translation initiation complex (GO:0001732);	translation initiation factor activity (GO:0003743);	eukaryotic translation initiation factor 3 complex (GO:0005852);	Cytoplasm;Initiation factor;Protein biosynthesis;Repeat;RNA-binding.;	4.0	6.0	A0A022PPE8_ERYGU,A2VD00,No_Uniprotmatch	Eukaryotic translation initiation factor 3 subunit A {ECO:0000255|HAMAP-Rule:MF_03000},No_Description,Uncharacterized protein {ECO:0000313|EMBL:EYU17571.1}	1.56263141525039	UP
estExt_fgenesh1_pg.C_1160011	NvERTx.4.183513,NvERTx.4.232867,NvERTx.4.6424,NvERTx.4.93078,NvERTx.4.93085,NvERTx.4.93086,NvERTx.4.93087,NvERTx.4.93088,NvERTx.4.93089,NvERTx.4.93090	Kielin/chordin-like protein	GO:0005615 // GO:0030513	positive regulation of BMP signaling pathway (GO:0030513);	No_GOMF	extracellular space (GO:0005615);	Coiled coil;Disulfide bond;Repeat;Secreted;Signal.;	8.0	6.0	M1RYL7_STYPI,No_Uniprotmatch,P04275,Q92832,Q9IBG7	Kielin-like protein {ECO:0000313|EMBL:AGG36353.1},Kielin/chordin-like protein,No_Description,Protein kinase C-binding protein NELL1,von Willebrand factor	1.54073188243542	UP
estExt_fgenesh1_pg.C_80193	NvERTx.4.136534,NvERTx.4.136542,NvERTx.4.136543,NvERTx.4.16057,NvERTx.4.16058,NvERTx.4.201040,NvERTx.4.201041,NvERTx.4.201042,NvERTx.4.201053,NvERTx.4.201056,NvERTx.4.60912,NvERTx.4.60913,NvERTx.4.60914,NvERTx.4.73258,NvERTx.4.73259,NvERTx.4.85515	Glycine betaine transporter {ECO:0000303|PubMed:21567174}	GO:0016021 // GO:0005886 // GO:0005215	No_GOBP	transporter activity (GO:0005215);	integral component of membrane (GO:0016021);plasma membrane (GO:0005886);	Cell inner membrane;Cell membrane;Complete proteome;Membrane;Reference proteome;Stress response;Transmembrane;Transmembrane helix;Transport.;	8.0	6.0	L1JKE7_GUITH,No_Uniprotmatch,P45335,P63696,Q9X4A5	ECO:0000313|EnsemblProtists:EKX48971},Glycine betaine transporter BetL,No_Description,Uncharacterized protein {ECO:0000313|EMBL:EKX48971.1,Uncharacterized transporter HI_1706,Uncharacterized transporter Mb0941	1.5365834470851698	UP
e_gw.101.180.1	NvERTx.4.62834,NvERTx.4.62835	Short-chain collagen C4	GO:0005581 // GO:0005578	No_GOBP	No_GOMF	collagen trimer (GO:0005581);proteinaceous extracellular matrix (GO:0005578);	Collagen;Extracellular matrix;Hydroxylation;Repeat;Secreted.;	2.0	3.0	C3ZM53_BRAFL,P18503	Putative uncharacterized protein {ECO:0000313|EMBL:EEN46309.1},Short-chain collagen C4	1.5344738339637198	UP
estExt_fgenesh1_pg.C_6650004	NvERTx.4.114893,NvERTx.4.114899,NvERTx.4.114900,NvERTx.4.114903,NvERTx.4.114906	Trace amine-associated receptor 7e	GO:0016021 // GO:0005886 // GO:0001594	No_GOBP	trace-amine receptor activity (GO:0001594);	integral component of membrane (GO:0016021);plasma membrane (GO:0005886);	Cell membrane;Complete proteome;Disulfide bond;G-protein coupled receptor;Glycoprotein;Membrane;Receptor;Reference proteome;Transducer;Transmembrane;Transmembrane helix.;	9.0	7.0	No_Uniprotmatch,Q8HZ64,Q923X8	No_Description,Trace amine-associated receptor 1,Trace amine-associated receptor 7b	1.52931675195697	UP
estExt_fgenesh1_pg.C_2320003	NvERTx.4.118906,NvERTx.4.118907,NvERTx.4.118908,NvERTx.4.118909,NvERTx.4.118910,NvERTx.4.118911,NvERTx.4.118912,NvERTx.4.118913,NvERTx.4.118914,NvERTx.4.214637	No_Description	No_GO	No_GOCC	No_GOBP	No_GOMF	No_keywords	7.0	4.0	No_Uniprotmatch	No_Description	1.52103223342819	UP
estExt_fgenesh1_pg.C_740075	NvERTx.4.21107,NvERTx.4.21108	Carbohydrate sulfotransferase 3	GO:0000139 // GO:0016021 // GO:0008459 // GO:0001517 // GO:0008146 // GO:0005975 // GO:0030206 // GO:0006790	carbohydrate metabolic process (GO:0005975);chondroitin sulfate biosynthetic process (GO:0030206);sulfur compound metabolic process (GO:0006790);	chondroitin 6-sulfotransferase activity (GO:0008459);N-acetylglucosamine 6-O-sulfotransferase activity (GO:0001517);sulfotransferase activity (GO:0008146);	Golgi membrane (GO:0000139);integral component of membrane (GO:0016021);	Carbohydrate metabolism;Complete proteome;Disease mutation;Glycoprotein;Golgi apparatus;Membrane;Polymorphism;Reference proteome;Signal-anchor;Transferase;Transmembrane;Transmembrane helix.;	2.0	6.0	Q7LGC8,Q9GZX3	Carbohydrate sulfotransferase 3,Carbohydrate sulfotransferase 6	1.5153654963865	UP
fgenesh1_pm.scaffold_135000001	NvERTx.4.145496,NvERTx.4.145497,NvERTx.4.145499,NvERTx.4.145501,NvERTx.4.145505,NvERTx.4.145507	Steroid 17-alpha-hydroxylase/17,20 lyase	GO:0005623 // GO:0016020 // GO:0047442 // GO:0020037 // GO:0005506 // GO:0004508 // GO:0042448 // GO:0007548 // GO:0006694	progesterone metabolic process (GO:0042448);sex differentiation (GO:0007548);steroid biosynthetic process (GO:0006694);	17-alpha-hydroxyprogesterone aldolase activity (GO:0047442);heme binding (GO:0020037);iron ion binding (GO:0005506);steroid 17-alpha-monooxygenase activity (GO:0004508);	cell (GO:0005623);membrane (GO:0016020);	Heme;Iron;Lyase;Membrane;Metal-binding;Monooxygenase;Oxidoreductase;Steroidogenesis.;	6.0	1.0	P30437	20 lyase,Steroid 17-alpha-hydroxylase/17	1.49085690168346	UP
fgenesh1_pg.scaffold_228000023	NvERTx.4.137198,NvERTx.4.137200,NvERTx.4.137202,NvERTx.4.137204,NvERTx.4.137205,NvERTx.4.142773,NvERTx.4.142779,NvERTx.4.142790,NvERTx.4.145153,NvERTx.4.145154,NvERTx.4.145155,NvERTx.4.145159,NvERTx.4.145163,NvERTx.4.33713,NvERTx.4.6422,NvERTx.4.97833	Uncharacterized protein {ECO:0000313|EnsemblMetazoa:tetur26g02460.1}	GO:0016021 // GO:0005375	No_GOBP	copper ion transmembrane transporter activity (GO:0005375);	integral component of membrane (GO:0016021);	Complete proteome {ECO:0000313|Proteomes:UP000015104};Membrane {ECO:0000256|SAM:Phobius};Reference proteome {ECO:0000313|Proteomes:UP000015104};Transmembrane {ECO:0000256|SAM:Phobius};Transmembrane helix {ECO:0000256|SAM:Phobius}.;	9.0	6.0	A0A0P5Q710_9CRUS,A0A0V0TXA8_9BILA,No_Uniprotmatch	High affinity copper uptake protein 1 {ECO:0000313|EMBL:KRX43637.1},High affinity copper uptake protein {ECO:0000313|EMBL:JAL26921.1},No_Description	1.4806708120176202	UP
fgenesh1_pg.scaffold_93000017	NvERTx.4.224083,NvERTx.4.230177,NvERTx.4.230868	Ankyrin repeat and SOCS box protein 9	GO:0005829 // GO:0005739 // GO:0035556 // GO:0045732 // GO:0043687 // GO:0016567	intracellular signal transduction (GO:0035556);positive regulation of protein catabolic process (GO:0045732);post-translational protein modification (GO:0043687);protein ubiquitination (GO:0016567);	No_GOMF	cytosol (GO:0005829);mitochondrion (GO:0005739);	3D-structure;Acetylation;Alternative splicing;ANK repeat;Complete proteome;Mitochondrion;Phosphoprotein;Reference proteome;Repeat;Ubl conjugation pathway.;	6.0		No_Uniprotmatch,Q96DX5	Ankyrin repeat and SOCS box protein 9,No_Description	1.4778036024278998	UP
estExt_fgenesh1_pg.C_110046	NvERTx.4.102810,NvERTx.4.102811,NvERTx.4.102813,NvERTx.4.102814,NvERTx.4.102819,NvERTx.4.102820,NvERTx.4.226094	Aggrecan core protein	GO:0005576 // GO:0005796 // GO:0043202 // GO:0005578 // GO:0030246 // GO:0005201 // GO:0005540 // GO:0046872 // GO:0007155 // GO:0007417 // GO:0022617 // GO:0030198 // GO:0018146 // GO:0042340 // GO:0006508 // GO:0001501	cell adhesion (GO:0007155);central nervous system development (GO:0007417);extracellular matrix disassembly (GO:0022617);extracellular matrix organization (GO:0030198);keratan sulfate biosynthetic process (GO:0018146);keratan sulfate catabolic process (GO:0042340);proteolysis (GO:0006508);skeletal system development (GO:0001501);	carbohydrate binding (GO:0030246);extracellular matrix structural constituent (GO:0005201);hyaluronic acid binding (GO:0005540);metal ion binding (GO:0046872);	extracellular region (GO:0005576);Golgi lumen (GO:0005796);lysosomal lumen (GO:0043202);proteinaceous extracellular matrix (GO:0005578);	3D-structure;Alternative splicing;Calcium;Complete proteome;Direct protein sequencing;Disease mutation;Disulfide bond;Dwarfism;EGF-like domain;Extracellular matrix;Glycoprotein;Immunoglobulin domain;Lectin;Metal-binding;Polymorphism;Proteoglycan;Reference proteome;Repeat;Secreted;Signal;Sushi.;	6.0	8.0	No_Uniprotmatch,O57460	Dorsal-ventral patterning tolloid-like protein 1,No_Description	1.47435654618278	UP
estExt_fgenesh1_pg.C_20930001	NvERTx.4.204555,NvERTx.4.58042,NvERTx.4.58043,NvERTx.4.58044	No_Description	No_GO	No_GOCC	No_GOBP	No_GOMF	No_keywords	8.0	8.0	No_Uniprotmatch,Q7Z020	No_Description,Transient receptor potential cation channel subfamily A member 1	1.45929070124599	UP
fgenesh1_pg.scaffold_3702000001		Transformation/transcription domain-associated protein	GO:0005794 // GO:0035267 // GO:0005654 // GO:0005634 // GO:0000125 // GO:0030914 // GO:0000812 // GO:0033276 // GO:0016301 // GO:0036459 // GO:0003712 // GO:1904837 // GO:0006281 // GO:0016573 // GO:0016578 // GO:0043968 // GO:0043967 // GO:0016579 // GO:0006355 // GO:0006351	beta-catenin-TCF complex assembly (GO:1904837);DNA repair (GO:0006281);histone acetylation (GO:0016573);histone deubiquitination (GO:0016578);histone H2A acetylation (GO:0043968);histone H4 acetylation (GO:0043967);protein deubiquitination (GO:0016579);regulation of transcription, DNA-templated (GO:0006355);transcription, DNA-templated (GO:0006351);	kinase activity (GO:0016301);thiol-dependent ubiquitinyl hydrolase activity (GO:0036459);transcription cofactor activity (GO:0003712);	Golgi apparatus (GO:0005794);NuA4 histone acetyltransferase complex (GO:0035267);nucleoplasm (GO:0005654);nucleus (GO:0005634);PCAF complex (GO:0000125);STAGA complex (GO:0030914);Swr1 complex (GO:0000812);transcription factor TFTC complex (GO:0033276);	Acetylation;Activator;Alternative splicing;Chromatin regulator;Complete proteome;Direct protein sequencing;Isopeptide bond;Nucleus;Phosphoprotein;Polymorphism;Reference proteome;Transcription;Transcription regulation;Ubl conjugation.;					1.4573046255542998	UP
estExt_fgenesh1_pg.C_2720018	NvERTx.4.151593,NvERTx.4.152311,NvERTx.4.152316,NvERTx.4.152320,NvERTx.4.152323,NvERTx.4.156380,NvERTx.4.156381,NvERTx.4.48869,NvERTx.4.48870,NvERTx.4.48871,NvERTx.4.54486	No_Description	No_GO	No_GOCC	No_GOBP	No_GOMF	No_keywords	9.0	4.0	No_Uniprotmatch	No_Description	1.43945489826496	UP
e_gw.433.8.1	NvERTx.4.44752	Forkhead box protein O {ECO:0000305}	GO:0005737 // GO:0005829 // GO:0005634 // GO:0071889 // GO:0033613 // GO:0008013 // GO:0017151 // GO:0019899 // GO:0000977 // GO:0000981 // GO:0043565 // GO:0003700 // GO:0031625 // GO:1990381 // GO:0007568 // GO:0009653 // GO:0030154 // GO:0006974 // GO:0034605 // GO:0034599 // GO:0040024 // GO:0050829 // GO:0050830 // GO:0008340 // GO:0010286 // GO:0045087 // GO:0008286 // GO:0060537 // GO:0040…	aging (GO:0007568);anatomical structure morphogenesis (GO:0009653);cell differentiation (GO:0030154);cellular response to DNA damage stimulus (GO:0006974);cellular response to heat (GO:0034605);cellular response to oxidative stress (GO:0034599);dauer larval development (GO:0040024);defense response to Gram-negative bacterium (GO:0050829);defense response to Gram-positive bacterium (GO:0050830);de…	14-3-3 protein binding (GO:0071889);activating transcription factor binding (GO:0033613);beta-catenin binding (GO:0008013);DEAD/H-box RNA helicase binding (GO:0017151);enzyme binding (GO:0019899);RNA polymerase II regulatory region sequence-specific DNA binding (GO:0000977);RNA polymerase II transcription factor activity, sequence-specific DNA binding (GO:0000981);sequence-specific DNA binding (G…	cytoplasm (GO:0005737);cytosol (GO:0005829);nucleus (GO:0005634);	Alternative splicing;Complete proteome;Cytoplasm;Developmental protein;DNA-binding;Growth regulation;Immunity;Innate immunity;Nucleus;Phosphoprotein;Reference proteome;Repressor;Stress response;Transcription;Transcription regulation;Ubl conjugation.;	8.0	7.0	O16850	Forkhead box protein O {ECO:0000305}	1.43361979914736	UP
fgenesh1_pg.scaffold_278000026	NvERTx.4.119867,NvERTx.4.119868,NvERTx.4.119869,NvERTx.4.228357	Uncharacterized protein {ECO:0000313|EMBL:AAA21802.1}	No_GOcodes	No_GOBP	No_GOMF	No_GOCC	Coiled coil {ECO:0000256|SAAS:SAAS00486935, ECO:0000256|SAM:Coils}.;	2.0	8.0	No_Uniprotmatch,Q63583_RAT	No_Description,Uncharacterized protein {ECO:0000313|EMBL:AAA21802.1}	1.4317314429029	UP
gw.116.69.1	NvERTx.4.168079,NvERTx.4.168080,NvERTx.4.168081,NvERTx.4.168082,NvERTx.4.168083,NvERTx.4.168084,NvERTx.4.168085,NvERTx.4.168086,NvERTx.4.51818,NvERTx.4.51820,NvERTx.4.51821	Diencephalon/mesencephalon homeobox protein 1-B	GO:0005634 // GO:0043565 // GO:0030901 // GO:0051726 // GO:0050767 // GO:0006355 // GO:0060041	midbrain development (GO:0030901);regulation of cell cycle (GO:0051726);regulation of neurogenesis (GO:0050767);regulation of transcription, DNA-templated (GO:0006355);retina development in camera-type eye (GO:0060041);	sequence-specific DNA binding (GO:0043565);	nucleus (GO:0005634);	Complete proteome;Developmental protein;DNA-binding;Homeobox;Nucleus;Reference proteome.;	1.0	6.0	No_Uniprotmatch,Q566X8,Q91ZK4	Diencephalon/mesencephalon homeobox protein 1,Diencephalon/mesencephalon homeobox protein 1-B,No_Description	1.42462007180487	UP
estExt_fgenesh1_pg.C_110054	NvERTx.4.204974,NvERTx.4.204976,NvERTx.4.204977,NvERTx.4.204978,NvERTx.4.204979,NvERTx.4.45249,NvERTx.4.50271,NvERTx.4.79242,NvERTx.4.79243,NvERTx.4.95175,NvERTx.4.95176,NvERTx.4.95182,NvERTx.4.95183,NvERTx.4.95184,NvERTx.4.95185	Aerolysin	GO:0005576 // GO:0020002 // GO:0016021 // GO:0044179 // GO:0009405	hemolysis in other organism (GO:0044179);pathogenesis (GO:0009405);	No_GOMF	extracellular region (GO:0005576);host cell plasma membrane (GO:0020002);integral component of membrane (GO:0016021);	Cytolysis;Disulfide bond;Hemolysis;Host cell membrane;Host membrane;Membrane;Secreted;Signal;Toxin;Transmembrane;Transmembrane beta strand.;	6.0	6.0	A0A0B7A872_9EUPU,A0A0B7A919_9EUPU,A0A182YTP9_BIOGL,A0A182YTX5_BIOGL,No_Uniprotmatch,Q06305	Aerolysin-3,No_Description,Uncharacterized protein {ECO:0000313|EMBL:CEK77182.1},Uncharacterized protein {ECO:0000313|EMBL:CEK77184.1},Uncharacterized protein {ECO:0000313|VectorBase:BGLB000044-PA},Uncharacterized protein {ECO:0000313|VectorBase:BGLB000119-PA}	1.41735874497635	UP
estExt_fgenesh1_pg.C_80174	NvERTx.4.172849,NvERTx.4.172850,NvERTx.4.172854	Uncharacterized protein {ECO:0000313|EMBL:EXX62567.1}	No_GOcodes	No_GOBP	No_GOMF	No_GOCC	Complete proteome {ECO:0000313|Proteomes:UP000022910};Reference proteome {ECO:0000313|Proteomes:UP000022910}.;	9.0	1.0	No_Uniprotmatch	No_Description	1.41716296064016	UP
e_gw.40.112.1	NvERTx.4.173015,NvERTx.4.76285	Serine protease hepsin	GO:0016324 // GO:0009986 // GO:0005911 // GO:0005737 // GO:0005789 // GO:0005887 // GO:0043025 // GO:0005886 // GO:0015269 // GO:0004252 // GO:0070008 // GO:0008236 // GO:0034769 // GO:0090103 // GO:0050910 // GO:0043066 // GO:0050680 // GO:0010719 // GO:0097195 // GO:0043923 // GO:0030307 // GO:0010628 // GO:2000347 // GO:0010756 // GO:2000611 // GO:0071805 // GO:0006508 // GO:0008360 // GO:0097…	basement membrane disassembly (GO:0034769);cochlea morphogenesis (GO:0090103);detection of mechanical stimulus involved in sensory perception of sound (GO:0050910);negative regulation of apoptotic process (GO:0043066);negative regulation of epithelial cell proliferation (GO:0050680);negative regulation of epithelial to mesenchymal transition (GO:0010719);pilomotor reflex (GO:0097195);positive reg…	calcium-activated potassium channel activity (GO:0015269);serine-type endopeptidase activity (GO:0004252);serine-type exopeptidase activity (GO:0070008);serine-type peptidase activity (GO:0008236);	apical plasma membrane (GO:0016324);cell surface (GO:0009986);cell-cell junction (GO:0005911);cytoplasm (GO:0005737);endoplasmic reticulum membrane (GO:0005789);integral component of plasma membrane (GO:0005887);neuronal cell body (GO:0043025);plasma membrane (GO:0005886);	Cell membrane;Complete proteome;Disulfide bond;Glycoprotein;Hydrolase;Membrane;Protease;Reference proteome;Serine protease;Signal-anchor;Transmembrane;Transmembrane helix.;	4.0	6.0	No_Uniprotmatch	No_Description	1.4156825618680802	UP
fgenesh1_pg.scaffold_3000099	NvERTx.4.40324	Golgi-associated plant pathogenesis-related protein 1	GO:0070062 // GO:0000139 // GO:0042803 // GO:0010634 // GO:0010718 // GO:0070374	positive regulation of epithelial cell migration (GO:0010634);positive regulation of epithelial to mesenchymal transition (GO:0010718);positive regulation of ERK1 and ERK2 cascade (GO:0070374);	protein homodimerization activity (GO:0042803);	extracellular exosome (GO:0070062);Golgi membrane (GO:0000139);	Coiled coil;Complete proteome;Golgi apparatus;Lipoprotein;Membrane;Myristate;Reference proteome.;	9.0	4.0	Q9CYL5	Golgi-associated plant pathogenesis-related protein 1	1.41513173423284	UP
fgenesh1_pg.scaffold_174000047	NvERTx.4.213898,NvERTx.4.61366	Melanopsin	GO:0016021 // GO:0004930 // GO:0009881 // GO:0007602 // GO:0018298 // GO:0007601	phototransduction (GO:0007602);protein-chromophore linkage (GO:0018298);visual perception (GO:0007601);	G-protein coupled receptor activity (GO:0004930);photoreceptor activity (GO:0009881);	integral component of membrane (GO:0016021);	Chromophore;Disulfide bond;G-protein coupled receptor;Glycoprotein;Membrane;Photoreceptor protein;Receptor;Retinal protein;Sensory transduction;Transducer;Transmembrane;Transmembrane helix.;	6.0	7.0	No_Uniprotmatch,Q9VCZ3	No_Description,Octopamine receptor beta-1R	1.40083592812247	UP
fgenesh1_pg.scaffold_11000112	NvERTx.4.16842,NvERTx.4.210475,NvERTx.4.5534	Collagen alpha-1(XII) chain	GO:0005595 // GO:0005788 // GO:0070062 // GO:0031012 // GO:0005576 // GO:0005615 // GO:1903561 // GO:0030020 // GO:0007155 // GO:0030574 // GO:0030199 // GO:0035987 // GO:0001501	cell adhesion (GO:0007155);collagen catabolic process (GO:0030574);collagen fibril organization (GO:0030199);endodermal cell differentiation (GO:0035987);skeletal system development (GO:0001501);	extracellular matrix structural constituent conferring tensile strength (GO:0030020);	collagen type XII trimer (GO:0005595);endoplasmic reticulum lumen (GO:0005788);extracellular exosome (GO:0070062);extracellular matrix (GO:0031012);extracellular region (GO:0005576);extracellular space (GO:0005615);extracellular vesicle (GO:1903561);	Alternative splicing;Cell adhesion;Collagen;Complete proteome;Congenital muscular dystrophy;Direct protein sequencing;Disease mutation;Disulfide bond;Extracellular matrix;Glycoprotein;Hydroxylation;Polymorphism;Proteoglycan;Reference proteome;Repeat;Secreted;Signal.;	5.0	6.0	A2AX52,No_Uniprotmatch,Q6UXI7	Collagen alpha-4(VI) chain,No_Description,Vitrin	1.39237087606041	UP
gw.269.66.1	NvERTx.4.143556,NvERTx.4.143559,NvERTx.4.143561,NvERTx.4.143562,NvERTx.4.143566,NvERTx.4.143569,NvERTx.4.143573,NvERTx.4.143574,NvERTx.4.143579,NvERTx.4.143581	G-protein coupled receptor GRL101	GO:0016021 // GO:0005886 // GO:0004930	No_GOBP	G-protein coupled receptor activity (GO:0004930);	integral component of membrane (GO:0016021);plasma membrane (GO:0005886);	Cell membrane;Disulfide bond;G-protein coupled receptor;Glycoprotein;Leucine-rich repeat;Membrane;Receptor;Repeat;Signal;Transducer;Transmembrane;Transmembrane helix.;	6.0	6.0	B3EWZ5,B3EWZ6,P46023	G-protein coupled receptor GRL101,MAM and LDL-receptor class A domain-containing protein 1,MAM and LDL-receptor class A domain-containing protein 2	1.3870695517274698	UP
e_gw.27.82.1	NvERTx.4.16199,NvERTx.4.229319,NvERTx.4.233009,NvERTx.4.67607	Acetylserotonin O-methyltransferase	GO:0017096 // GO:0030187	melatonin biosynthetic process (GO:0030187);	acetylserotonin O-methyltransferase activity (GO:0017096);	No_GOCC	Complete proteome;Melatonin biosynthesis;Methyltransferase;Reference proteome;S-adenosyl-L-methionine;Transferase.;	7.0	4.0	Q92056	Acetylserotonin O-methyltransferase	1.38548087291017	UP
fgenesh1_pg.scaffold_200000016	NvERTx.4.218479,NvERTx.4.219374,NvERTx.4.222670,NvERTx.4.41842,NvERTx.4.57206	Immunoglobulin superfamily member 10	GO:0005576 // GO:0001503 // GO:2001222	ossification (GO:0001503);regulation of neuron migration (GO:2001222);	No_GOMF	extracellular region (GO:0005576);	Complete proteome;Disulfide bond;Glycoprotein;Immunoglobulin domain;Leucine-rich repeat;Phosphoprotein;Reference proteome;Repeat;Secreted;Signal.;	6.0	4.0	No_Uniprotmatch,P28685,Q7Z3B1	Contactin-2,Neuronal growth regulator 1,No_Description	1.37971601056972	UP
fgenesh1_pg.scaffold_93000061	NvERTx.4.69407	TX-I {ECO:0000313|EMBL:AKU77028.1}	No_GOcodes	No_GOBP	No_GOMF	No_GOCC	No_keywords	1.0	5.0	A0A0R8I9V5_CARBN	TX-I {ECO:0000313|EMBL:AKU77028.1}	1.3788615255450902	UP
gw.124.110.1	NvERTx.4.121280,NvERTx.4.121281,NvERTx.4.121282,NvERTx.4.121283,NvERTx.4.121285	Gamma-aminobutyric acid receptor subunit rho-2	GO:0030054 // GO:0034707 // GO:1902711 // GO:0045211 // GO:0005254 // GO:0005230 // GO:0004890	No_GOBP	chloride channel activity (GO:0005254);extracellular ligand-gated ion channel activity (GO:0005230);GABA-A receptor activity (GO:0004890);	cell junction (GO:0030054);chloride channel complex (GO:0034707);GABA-A receptor complex (GO:1902711);postsynaptic membrane (GO:0045211);	Alternative initiation;Cell junction;Cell membrane;Chloride;Chloride channel;Complete proteome;Disulfide bond;Glycoprotein;Ion channel;Ion transport;Membrane;Postsynaptic cell membrane;Reference proteome;Signal;Synapse;Transmembrane;Transmembrane helix;Transport.;	9.0	8.0	P26714,Q0II76	Gamma-aminobutyric acid receptor subunit beta,Gamma-aminobutyric acid receptor subunit rho-2	1.37759805714615	UP
estExt_fgenesh1_pg.C_650034	NvERTx.4.227470,NvERTx.4.68225,NvERTx.4.68226	Papilin {ECO:0000313|EMBL:KFM75339.1}	GO:0004867	No_GOBP	serine-type endopeptidase inhibitor activity (GO:0004867);	No_GOCC	Complete proteome {ECO:0000313|Proteomes:UP000054359};Reference proteome {ECO:0000313|Proteomes:UP000054359}.;	7.0	6.0	A0A087UDA0_9ARAC,A0A0R8I9V5_CARBN	Papilin {ECO:0000313|EMBL:KFM75339.1},TX-I {ECO:0000313|EMBL:AKU77028.1}	1.37511664150344	UP
fgenesh1_pg.scaffold_32000011	NvERTx.4.142192,NvERTx.4.79176,NvERTx.4.79177	Intelectin-1	GO:0005576 // GO:0030141 // GO:0030133 // GO:0005509 // GO:0030246 // GO:0034214	protein hexamerization (GO:0034214);	calcium ion binding (GO:0005509);carbohydrate binding (GO:0030246);	extracellular region (GO:0005576);secretory granule (GO:0030141);transport vesicle (GO:0030133);	3D-structure;Calcium;Cytoplasmic vesicle;Disulfide bond;Glycoprotein;Lectin;Metal-binding;Secreted;Signal.;	4.0	8.0	No_Uniprotmatch,Q5PPM0	Intelectin-1,No_Description	1.36680240486339	UP
e_gw.16.222.1	NvERTx.4.58726,NvERTx.4.58727,NvERTx.4.58728	Uncharacterized protein {ECO:0000313|Ensembl:ENSLOCP00000008777}	No_GOcodes	No_GOBP	No_GOMF	No_GOCC	Complete proteome {ECO:0000313|Proteomes:UP000018468};Reference proteome {ECO:0000313|Proteomes:UP000018468};Signal {ECO:0000256|SAM:SignalP}.;	4.0	7.0	No_Uniprotmatch,W5MK68_LEPOC	No_Description,Uncharacterized protein {ECO:0000313|Ensembl:ENSLOCP00000008777}	1.3657332046713	UP
fgenesh1_pm.scaffold_118000003		Solute carrier family 25 member 36-A	GO:0016021 // GO:0005743 // GO:0015218 // GO:1990519 // GO:0006839	mitochondrial pyrimidine nucleotide import (GO:1990519);mitochondrial transport (GO:0006839);	pyrimidine nucleotide transmembrane transporter activity (GO:0015218);	integral component of membrane (GO:0016021);mitochondrial inner membrane (GO:0005743);	Complete proteome;Membrane;Mitochondrion;Mitochondrion inner membrane;Reference proteome;Repeat;Transmembrane;Transmembrane helix;Transport.;					1.36320973841555	UP
fgenesh1_pg.scaffold_148000027	NvERTx.4.32636	Beta-1,4-galactosyltransferase galt-1 {ECO:0000303|PubMed:19858195}	GO:0032580 // GO:0016021 // GO:0043229 // GO:0003831 // GO:0046872 // GO:0035250 // GO:0006491 // GO:0042125	N-glycan processing (GO:0006491);protein galactosylation (GO:0042125);	beta-N-acetylglucosaminylglycopeptide beta-1,4-galactosyltransferase activity (GO:0003831);metal ion binding (GO:0046872);UDP-galactosyltransferase activity (GO:0035250);	Golgi cisterna membrane (GO:0032580);integral component of membrane (GO:0016021);intracellular organelle (GO:0043229);	Complete proteome;Glycoprotein;Glycosyltransferase;Golgi apparatus;Manganese;Membrane;Metal-binding;Reference proteome;Signal-anchor;Transferase;Transmembrane;Transmembrane helix.;	8.0	8.0	O16374	4-galactosyltransferase galt-1 {ECO:0000303|PubMed:19858195},Beta-1	1.36142261070409	UP
fgenesh1_pg.scaffold_7000038	NvERTx.4.175895,NvERTx.4.175896,NvERTx.4.220039,NvERTx.4.8849	Collagen alpha-1(XII) chain	GO:0005581 // GO:0005578 // GO:0007155	cell adhesion (GO:0007155);	No_GOMF	collagen trimer (GO:0005581);proteinaceous extracellular matrix (GO:0005578);	Alternative splicing;Cell adhesion;Collagen;Complete proteome;Direct protein sequencing;Disulfide bond;Extracellular matrix;Glycoprotein;Hydroxylation;Proteoglycan;Reference proteome;Repeat;Secreted;Signal.;	9.0	5.0	No_Uniprotmatch,P13944	Collagen alpha-1(XII) chain,No_Description	1.35898054124045	UP
fgenesh1_pg.scaffold_75000045	NvERTx.4.129439,NvERTx.4.129440,NvERTx.4.203347	No_Description	No_GO	No_GOCC	No_GOBP	No_GOMF	No_keywords		1.0	No_Uniprotmatch	No_Description	1.35520501014701	UP
e_gw.27.255.1	NvERTx.4.52489,NvERTx.4.52490,NvERTx.4.52491	Neuronal acetylcholine receptor subunit alpha-7	GO:0005892 // GO:0030424 // GO:0030054 // GO:0005737 // GO:0030425 // GO:0043204 // GO:0005886 // GO:0045211 // GO:0042166 // GO:0015464 // GO:0022848 // GO:0001540 // GO:0017081 // GO:0042803 // GO:0015643 // GO:0000187 // GO:0006816 // GO:0006874 // GO:0050890 // GO:0032720 // GO:0045766 // GO:0008284 // GO:0001666 // GO:0035094 // GO:0007165	activation of MAPK activity (GO:0000187);calcium ion transport (GO:0006816);cellular calcium ion homeostasis (GO:0006874);cognition (GO:0050890);negative regulation of tumor necrosis factor production (GO:0032720);positive regulation of angiogenesis (GO:0045766);positive regulation of cell proliferation (GO:0008284);response to hypoxia (GO:0001666);response to nicotine (GO:0035094);signal transdu…	acetylcholine binding (GO:0042166);acetylcholine receptor activity (GO:0015464);acetylcholine-gated cation-selective channel activity (GO:0022848);amyloid-beta binding (GO:0001540);chloride channel regulator activity (GO:0017081);protein homodimerization activity (GO:0042803);toxic substance binding (GO:0015643);	acetylcholine-gated channel complex (GO:0005892);axon (GO:0030424);cell junction (GO:0030054);cytoplasm (GO:0005737);dendrite (GO:0030425);perikaryon (GO:0043204);plasma membrane (GO:0005886);postsynaptic membrane (GO:0045211);	3D-structure;Cell junction;Cell membrane;Complete proteome;Direct protein sequencing;Disulfide bond;Glycoprotein;Ion channel;Ion transport;Ligand-gated ion channel;Membrane;Postsynaptic cell membrane;Receptor;Reference proteome;Signal;Synapse;Transmembrane;Transmembrane helix;Transport.;	2.0	8.0	P22770	Neuronal acetylcholine receptor subunit alpha-7	1.35424743293685	UP
fgenesh1_pg.scaffold_5873000001	NvERTx.4.122443	ZP domain-containing protein {ECO:0000303|PubMed:23765379}	GO:0016021	No_GOBP	No_GOMF	integral component of membrane (GO:0016021);	Direct protein sequencing;Disulfide bond;Membrane;Signal;Transmembrane;Transmembrane helix.;			No_Uniprotmatch	No_Description	1.3534738079801798	UP
gw.517.4.1		Bifunctional heparan sulfate N-deacetylase/N-sulfotransferase 3	GO:0000139 // GO:0016021 // GO:0015016 // GO:0042328 // GO:0016787 // GO:0015012 // GO:0015014 // GO:0030210	heparan sulfate proteoglycan biosynthetic process (GO:0015012);heparan sulfate proteoglycan biosynthetic process, polysaccharide chain biosynthetic process (GO:0015014);heparin biosynthetic process (GO:0030210);	[heparan sulfate]-glucosamine N-sulfotransferase activity (GO:0015016);heparan sulfate N-acetylglucosaminyltransferase activity (GO:0042328);hydrolase activity (GO:0016787);	Golgi membrane (GO:0000139);integral component of membrane (GO:0016021);	Alternative splicing;Complete proteome;Disulfide bond;Glycoprotein;Golgi apparatus;Hydrolase;Membrane;Multifunctional enzyme;Polymorphism;Reference proteome;Signal-anchor;Transferase;Transmembrane;Transmembrane helix.;					1.34964013448813	UP
fgenesh1_pg.scaffold_156000040	NvERTx.4.59713,NvERTx.4.59714,NvERTx.4.59715	MFS-type transporter SLC18B1	GO:0005887 // GO:0022857	No_GOBP	transmembrane transporter activity (GO:0022857);	integral component of plasma membrane (GO:0005887);	Acetylation;Complete proteome;Membrane;Phosphoprotein;Reference proteome;Transmembrane;Transmembrane helix;Transport.;	5.0	8.0	D3Z5L6,No_Uniprotmatch	MFS-type transporter SLC18B1,No_Description	1.34957446940291	UP
fgenesh1_pg.scaffold_45000036	NvERTx.4.134778,NvERTx.4.137215,NvERTx.4.137216,NvERTx.4.137217,NvERTx.4.137219,NvERTx.4.137220,NvERTx.4.137221,NvERTx.4.167503,NvERTx.4.173805,NvERTx.4.173806	Tyrosyl-DNA phosphodiesterase {ECO:0000313|EMBL:JAR70032.1}	No_GOcodes	No_GOBP	No_GOMF	No_GOCC	No_keywords	9.0	4.0	A0A147AJ39_FUNHE,No_Uniprotmatch,O88854,W4Z8W8_STRPU	Galanin receptor type 2,No_Description,Uncharacterized protein {ECO:0000313|EMBL:JAR78427.1},Uncharacterized protein {ECO:0000313|EnsemblMetazoa:SPU_024592-tr}	1.34435924289375	UP
estExt_fgenesh1_pg.C_1870006	NvERTx.4.100116,NvERTx.4.100129,NvERTx.4.106585,NvERTx.4.22648,NvERTx.4.22649	Protocadherin Fat 4	GO:0045177 // GO:0070062 // GO:0016021 // GO:0005622 // GO:0005886 // GO:0005509 // GO:0001658 // GO:0021987 // GO:0072137 // GO:0048565 // GO:0008543 // GO:0003007 // GO:0007157 // GO:0035329 // GO:0007156 // GO:0060122 // GO:0022008 // GO:0007219 // GO:0043931 // GO:0007009 // GO:0072307	branching involved in ureteric bud morphogenesis (GO:0001658);cerebral cortex development (GO:0021987);condensed mesenchymal cell proliferation (GO:0072137);digestive tract development (GO:0048565);fibroblast growth factor receptor signaling pathway (GO:0008543);heart morphogenesis (GO:0003007);heterophilic cell-cell adhesion via plasma membrane cell adhesion molecules (GO:0007157);hippo signalin…	calcium ion binding (GO:0005509);	apical part of cell (GO:0045177);extracellular exosome (GO:0070062);integral component of membrane (GO:0016021);intracellular (GO:0005622);plasma membrane (GO:0005886);	Alternative splicing;Calcium;Cell adhesion;Complete proteome;Deafness;Disease mutation;Disulfide bond;EGF-like domain;Glycoprotein;Membrane;Mental retardation;Phosphoprotein;Polymorphism;Reference proteome;Repeat;Signal;Transmembrane;Transmembrane helix.;	2.0	5.0	A0A1I8I8C9_9PLAT,No_Uniprotmatch,P07207	Neurogenic locus Notch protein,No_Description,Uncharacterized protein {ECO:0000313|WBParaSite:maker-uti_cns_0010402-snap-gene-0.2-mRNA-1}	1.33351019893046	UP
fgenesh1_pg.scaffold_16000010	NvERTx.4.104343,NvERTx.4.104344,NvERTx.4.104345,NvERTx.4.18194	Probable G-protein coupled receptor 19	GO:0016021 // GO:0005886 // GO:0004930 // GO:0007268 // GO:0007631 // GO:0007218	chemical synaptic transmission (GO:0007268);feeding behavior (GO:0007631);neuropeptide signaling pathway (GO:0007218);	G-protein coupled receptor activity (GO:0004930);	integral component of membrane (GO:0016021);plasma membrane (GO:0005886);	Cell membrane;Complete proteome;Disulfide bond;G-protein coupled receptor;Glycoprotein;Membrane;Receptor;Reference proteome;Transducer;Transmembrane;Transmembrane helix.;	4.0	8.0	P70585,Q8IN35	Neuropeptide SIFamide receptor {ECO:0000303|PubMed:16378592},Probable G-protein coupled receptor 19	1.32889799145466	UP
fgenesh1_pg.scaffold_11000015	NvERTx.4.146384,NvERTx.4.146385,NvERTx.4.146386,NvERTx.4.146387,NvERTx.4.37206	Prostate stem cell antigen {ECO:0000313|EMBL:JAR49870.1}	No_GOcodes	No_GOBP	No_GOMF	No_GOCC	Signal {ECO:0000256|SAM:SignalP}.;	2.0	6.0	A0A146Y6R3_FUNHE,No_Uniprotmatch	No_Description,Prostate stem cell antigen {ECO:0000313|EMBL:JAR49870.1}	1.31961296384104	UP
estExt_fgenesh1_pg.C_560084	NvERTx.4.136617,NvERTx.4.136618,NvERTx.4.176898,NvERTx.4.176899,NvERTx.4.176902,NvERTx.4.176903,NvERTx.4.206779,NvERTx.4.26922	No_Description	No_GO	No_GOCC	No_GOBP	No_GOMF	No_keywords	9.0	6.0	No_Uniprotmatch,Q5UQ88	No_Description,Probable ubiquitin-conjugating enzyme E2 R521	1.31505493133567	UP
e_gw.1681.1.1		Putative sodium-coupled neutral amino acid transporter 7	GO:0016021 // GO:0015180 // GO:0015182 // GO:0015183 // GO:0005313 // GO:0015186 // GO:0005290 // GO:0015190 // GO:0015191 // GO:0015194 // GO:0006867 // GO:0015808 // GO:0015825 // GO:0006814	asparagine transport (GO:0006867);L-alanine transport (GO:0015808);L-serine transport (GO:0015825);sodium ion transport (GO:0006814);	L-alanine transmembrane transporter activity (GO:0015180);L-asparagine transmembrane transporter activity (GO:0015182);L-aspartate transmembrane transporter activity (GO:0015183);L-glutamate transmembrane transporter activity (GO:0005313);L-glutamine transmembrane transporter activity (GO:0015186);L-histidine transmembrane transporter activity (GO:0005290);L-leucine transmembrane transporter acti…	integral component of membrane (GO:0016021);	Amino-acid transport;Complete proteome;Ion transport;Membrane;Reference proteome;Sodium;Sodium transport;Transmembrane;Transmembrane helix;Transport.;					1.31319073929895	UP
e_gw.427.6.1	NvERTx.4.170791,NvERTx.4.170806	Anoctamin-10	GO:0016021 // GO:0005622 // GO:0016020 // GO:0005886 // GO:0005227 // GO:0005229 // GO:0006812 // GO:0006821	cation transport (GO:0006812);chloride transport (GO:0006821);	calcium activated cation channel activity (GO:0005227);intracellular calcium activated chloride channel activity (GO:0005229);	integral component of membrane (GO:0016021);intracellular (GO:0005622);membrane (GO:0016020);plasma membrane (GO:0005886);	Alternative splicing;Cell membrane;Complete proteome;Membrane;Reference proteome;Transmembrane;Transmembrane helix.;	1.0	7.0	No_Uniprotmatch	No_Description	1.31140114287793	UP
fgenesh1_pg.scaffold_16000109	NvERTx.4.213623,NvERTx.4.34610,NvERTx.4.34611	Contactin-associated protein like 5-3	GO:0016021 // GO:0005509 // GO:0007155	cell adhesion (GO:0007155);	calcium ion binding (GO:0005509);	integral component of membrane (GO:0016021);	Cell adhesion;Complete proteome;Disulfide bond;EGF-like domain;Glycoprotein;Membrane;Reference proteome;Repeat;Signal;Transmembrane;Transmembrane helix.;	5.0	5.0	No_Uniprotmatch,P70682	No_Description,Prostaglandin G/H synthase 2	1.31033805327125	UP
e_gw.113.67.1	NvERTx.4.70895,NvERTx.4.70896	Serine protease 30	GO:0031225 // GO:0005886 // GO:0004252 // GO:0008236 // GO:0017080 // GO:0006508 // GO:0006814	proteolysis (GO:0006508);sodium ion transport (GO:0006814);	serine-type endopeptidase activity (GO:0004252);serine-type peptidase activity (GO:0008236);sodium channel regulator activity (GO:0017080);	anchored component of membrane (GO:0031225);plasma membrane (GO:0005886);	Cell membrane;Complete proteome;Disulfide bond;Glycoprotein;GPI-anchor;Hydrolase;Ion transport;Lipoprotein;Membrane;Protease;Reference proteome;Serine protease;Signal;Sodium;Sodium transport;Transport;Zymogen.;	8.0	4.0	Q9QYZ9	Serine protease 30	1.30085237469379	UP
estExt_fgenesh1_pg.C_380127	NvERTx.4.34952,NvERTx.4.34953,NvERTx.4.34954	No_Description	No_GO	No_GOCC	No_GOBP	No_GOMF	No_keywords	6.0	6.0	No_Uniprotmatch	No_Description	1.29965291093402	UP
estExt_fgenesh1_pg.C_84480001	NvERTx.4.176900,NvERTx.4.176901,NvERTx.4.176904	No_Description	No_GO	No_GOCC	No_GOBP	No_GOMF	No_keywords	9.0	6.0	No_Uniprotmatch,Q5UQ88	No_Description,Probable ubiquitin-conjugating enzyme E2 R521	1.2944980054271298	UP
fgenesh1_pg.scaffold_63000068	NvERTx.4.46706,NvERTx.4.46707,NvERTx.4.63945,NvERTx.4.63946,NvERTx.4.63947,NvERTx.4.63949	Acetylcholine receptor subunit alpha-like 2	GO:0005892 // GO:0030054 // GO:0045211 // GO:0022848 // GO:0098655 // GO:0007271	cation transmembrane transport (GO:0098655);synaptic transmission, cholinergic (GO:0007271);	acetylcholine-gated cation-selective channel activity (GO:0022848);	acetylcholine-gated channel complex (GO:0005892);cell junction (GO:0030054);postsynaptic membrane (GO:0045211);	Cell junction;Cell membrane;Complete proteome;Disulfide bond;Glycoprotein;Ion channel;Ion transport;Ligand-gated ion channel;Membrane;Postsynaptic cell membrane;Receptor;Reference proteome;Signal;Synapse;Transmembrane;Transmembrane helix;Transport.;	9.0	8.0	No_Uniprotmatch,P04755,P36544	Acetylcholine receptor subunit beta-like 1,Neuronal acetylcholine receptor subunit alpha-7,No_Description	1.29386696125721	UP
estExt_fgenesh1_pg.C_810040	NvERTx.4.137866,NvERTx.4.137867,NvERTx.4.137868,NvERTx.4.137869,NvERTx.4.137870,NvERTx.4.137871,NvERTx.4.137872,NvERTx.4.137874,NvERTx.4.208122,NvERTx.4.4083	No_Description	No_GO	No_GOCC	No_GOBP	No_GOMF	No_keywords	2.0	6.0	No_Uniprotmatch	No_Description	1.29168940657657	UP
fgenesh1_pg.scaffold_413000009	NvERTx.4.106584,NvERTx.4.106606	Putative tick transposon {ECO:0000313|EMBL:JAP73380.1}	GO:0004190 // GO:0003676 // GO:0008270 // GO:0015074	DNA integration (GO:0015074);	aspartic-type endopeptidase activity (GO:0004190);nucleic acid binding (GO:0003676);zinc ion binding (GO:0008270);	No_GOCC	Metal-binding {ECO:0000256|PROSITE-ProRule:PRU00047};Zinc {ECO:0000256|PROSITE-ProRule:PRU00047};Zinc-finger {ECO:0000256|PROSITE-ProRule:PRU00047}.;	3.0		No_Uniprotmatch,Q6L711	Hyaluronan-binding protein 2,No_Description	1.2825373908413502	UP
gw.343.25.1		Keratin-associated protein 10-4 {ECO:0000313|EMBL:KFO28091.1}	GO:0045095	No_GOBP	No_GOMF	keratin filament (GO:0045095);	Complete proteome {ECO:0000313|Proteomes:UP000028990};Keratin {ECO:0000256|SAAS:SAAS00102743};Reference proteome {ECO:0000313|Proteomes:UP000028990}.;					1.28203839633446	UP
fgenesh1_pg.scaffold_53000010	NvERTx.4.173141,NvERTx.4.173142,NvERTx.4.173148,NvERTx.4.181247,NvERTx.4.192100,NvERTx.4.192101,NvERTx.4.192104	Uncharacterized protein {ECO:0000313|EnsemblMetazoa:SPU_015555-tr}	GO:0003677 // GO:0015074 // GO:0006310	DNA integration (GO:0015074);DNA recombination (GO:0006310);	DNA binding (GO:0003677);	No_GOCC	Complete proteome {ECO:0000313|Proteomes:UP000007110};Reference proteome {ECO:0000313|Proteomes:UP000007110}.;	7.0	1.0	A0A139W938_TRICA,No_Uniprotmatch,P05895,Q90Y35	Gag-Pol polyprotein,No_Description,Uncharacterized protein {ECO:0000313|EMBL:KXZ75804.1},Zinc finger protein 622	1.28112910982086	UP
fgenesh1_pg.scaffold_20000119	NvERTx.4.129902,NvERTx.4.129904,NvERTx.4.129905,NvERTx.4.129913,NvERTx.4.185608,NvERTx.4.185615,NvERTx.4.185616,NvERTx.4.185619,NvERTx.4.185621,NvERTx.4.185624	No_description	No_GOcodes	No_GOBP	No_GOMF	No_GOCC	No_keywords	6.0	4.0	I1F0N6_AMPQE,I1FRV8_AMPQE,No_Uniprotmatch	No_Description,Uncharacterized protein {ECO:0000313|EnsemblMetazoa:PAC:15709616},Uncharacterized protein {ECO:0000313|EnsemblMetazoa:PAC:15718856}	1.28013746437348	UP
estExt_fgenesh1_pg.C_40125	NvERTx.4.56655	No_Description	No_GO	No_GOCC	No_GOBP	No_GOMF	No_keywords	1.0	5.0	Q66KH8	Proline-rich nuclear receptor coactivator 2 A	1.2786176438704098	UP
gw.23.81.1	NvERTx.4.180831,NvERTx.4.180832,NvERTx.4.209841	Neuropeptide FF receptor 2	GO:0015629 // GO:0005887 // GO:0004930 // GO:0008188 // GO:0031628 // GO:0042277 // GO:0032870 // GO:0045761 // GO:2000479 // GO:0043408 // GO:1901652	cellular response to hormone stimulus (GO:0032870);regulation of adenylate cyclase activity (GO:0045761);regulation of cAMP-dependent protein kinase activity (GO:2000479);regulation of MAPK cascade (GO:0043408);response to peptide (GO:1901652);	G-protein coupled receptor activity (GO:0004930);neuropeptide receptor activity (GO:0008188);opioid receptor binding (GO:0031628);peptide binding (GO:0042277);	actin cytoskeleton (GO:0015629);integral component of plasma membrane (GO:0005887);	Cell membrane;Complete proteome;Disulfide bond;G-protein coupled receptor;Glycoprotein;Membrane;Receptor;Reference proteome;Transducer;Transmembrane;Transmembrane helix.;	3.0	8.0	No_Uniprotmatch,P34992,Q9EQD2	Neuropeptide FF receptor 2,Neuropeptide Y receptor type 1,No_Description	1.27675921388269	UP
fgenesh1_pg.scaffold_199000001	NvERTx.4.167242,NvERTx.4.90700	Fragile X mental retardation syndrome-related protein 1 homolog B	GO:0005737 // GO:0005634 // GO:0046982 // GO:0042803 // GO:0003723 // GO:0033592 // GO:0030154 // GO:0007517 // GO:2000637	cell differentiation (GO:0030154);muscle organ development (GO:0007517);positive regulation of gene silencing by miRNA (GO:2000637);	protein heterodimerization activity (GO:0046982);protein homodimerization activity (GO:0042803);RNA binding (GO:0003723);RNA strand annealing activity (GO:0033592);	cytoplasm (GO:0005737);nucleus (GO:0005634);	Cytoplasm;Developmental protein;Differentiation;Myogenesis;Nucleus;Repeat;RNA-binding.;	8.0	7.0	No_Uniprotmatch	No_Description	1.2759778511498798	UP
estExt_GenewiseH_1.C_60140	NvERTx.4.59116,NvERTx.4.59117,NvERTx.4.59118,NvERTx.4.59119	Vesicular glutamate transporter 2.1	GO:0030054 // GO:0016021 // GO:0043005 // GO:0030672 // GO:0005313 // GO:0015293 // GO:0007268 // GO:0089711 // GO:0006836 // GO:0050896 // GO:0006814 // GO:0007601	chemical synaptic transmission (GO:0007268);L-glutamate transmembrane transport (GO:0089711);neurotransmitter transport (GO:0006836);response to stimulus (GO:0050896);sodium ion transport (GO:0006814);visual perception (GO:0007601);	L-glutamate transmembrane transporter activity (GO:0005313);symporter activity (GO:0015293);	cell junction (GO:0030054);integral component of membrane (GO:0016021);neuron projection (GO:0043005);synaptic vesicle membrane (GO:0030672);	Cell junction;Complete proteome;Cytoplasmic vesicle;Glycoprotein;Ion transport;Membrane;Neurotransmitter transport;Reference proteome;Sensory transduction;Sodium;Sodium transport;Symport;Synapse;Synaptosome;Transmembrane;Transmembrane helix;Transport;Vision.;	2.0	6.0	No_Uniprotmatch,Q1L8X9	No_Description,Vesicular glutamate transporter 3	1.27551807696437	UP
gw.297.15.1	NvERTx.4.200918,NvERTx.4.200920,NvERTx.4.200923,NvERTx.4.200927,NvERTx.4.200928,NvERTx.4.212921,NvERTx.4.227689,NvERTx.4.57043	Adhesion G-protein coupled receptor D1	GO:0016021 // GO:0005886 // GO:0004930 // GO:0007166 // GO:0007186 // GO:0010579	cell surface receptor signaling pathway (GO:0007166);G-protein coupled receptor signaling pathway (GO:0007186);positive regulation of adenylate cyclase activity involved in G-protein coupled receptor signaling pathway (GO:0010579);	G-protein coupled receptor activity (GO:0004930);	integral component of membrane (GO:0016021);plasma membrane (GO:0005886);	Alternative splicing;Cell membrane;Complete proteome;Glycoprotein;Membrane;Reference proteome;Signal;Transmembrane;Transmembrane helix.;	4.0	3.0	B8VIW9,No_Uniprotmatch,Q5R7Y0	Adhesion G protein-coupled receptor B2,Fibronectin type III domain-containing protein,No_Description	1.27466817100358	UP
e_gw.3.464.1		Muscle M-line assembly protein unc-89	GO:0031672 // GO:0005622 // GO:0031430 // GO:0005524 // GO:0090736 // GO:0019902 // GO:0004672 // GO:0017048 // GO:0005089 // GO:0034613 // GO:0031034 // GO:1905905 // GO:0010628 // GO:0040017 // GO:1905552 // GO:0060298 // GO:0045989 // GO:0035023 // GO:0014722 // GO:0045214 // GO:0030241 // GO:0071688	cellular protein localization (GO:0034613);myosin filament assembly (GO:0031034);pharyngeal gland morphogenesis (GO:1905905);positive regulation of gene expression (GO:0010628);positive regulation of locomotion (GO:0040017);positive regulation of protein localization to endoplasmic reticulum (GO:1905552);positive regulation of sarcomere organization (GO:0060298);positive regulation of striated mu…	ATP binding (GO:0005524);MATH domain binding (GO:0090736);phosphatase binding (GO:0019902);protein kinase activity (GO:0004672);Rho GTPase binding (GO:0017048);Rho guanyl-nucleotide exchange factor activity (GO:0005089);	A band (GO:0031672);intracellular (GO:0005622);M band (GO:0031430);	3D-structure;Alternative splicing;Complete proteome;Cytoplasm;Disulfide bond;Immunoglobulin domain;Muscle protein;Reference proteome;Repeat;SH3 domain;Transferase.;					1.27287680878666	UP
fgenesh1_pg.scaffold_617000002	NvERTx.4.78670,NvERTx.4.78672	Serine/threonine-protein phosphatase 6 catalytic subunit	GO:0005737 // GO:0046872 // GO:0004722 // GO:0007049 // GO:0006470	cell cycle (GO:0007049);protein dephosphorylation (GO:0006470);	metal ion binding (GO:0046872);protein serine/threonine phosphatase activity (GO:0004722);	cytoplasm (GO:0005737);	Acetylation;Cell cycle;Complete proteome;Cytoplasm;Hydrolase;Manganese;Metal-binding;Protein phosphatase;Reference proteome.;	7.0	5.0	O00743	Serine/threonine-protein phosphatase 6 catalytic subunit	1.26908810993347	UP
e_gw.38.211.1	NvERTx.4.207173,NvERTx.4.32532	Neuropeptide FF receptor 2	GO:0015629 // GO:0005887 // GO:0005886 // GO:0004930 // GO:0008188 // GO:0031628 // GO:0042277 // GO:0032870 // GO:0007186 // GO:0045761 // GO:2000479 // GO:0043408 // GO:1901652	cellular response to hormone stimulus (GO:0032870);G-protein coupled receptor signaling pathway (GO:0007186);regulation of adenylate cyclase activity (GO:0045761);regulation of cAMP-dependent protein kinase activity (GO:2000479);regulation of MAPK cascade (GO:0043408);response to peptide (GO:1901652);	G-protein coupled receptor activity (GO:0004930);neuropeptide receptor activity (GO:0008188);opioid receptor binding (GO:0031628);peptide binding (GO:0042277);	actin cytoskeleton (GO:0015629);integral component of plasma membrane (GO:0005887);plasma membrane (GO:0005886);	Cell membrane;Complete proteome;Disulfide bond;G-protein coupled receptor;Glycoprotein;Membrane;Receptor;Reference proteome;Transducer;Transmembrane;Transmembrane helix.;	9.0	4.0	Q924H0	Neuropeptide FF receptor 2	1.2665485949714	UP
fgenesh1_pg.scaffold_50000042	NvERTx.4.218412,NvERTx.4.29790,NvERTx.4.37219,NvERTx.4.37220	GTP-binding protein Di-Ras2	GO:0005886 // GO:0005525 // GO:0003924 // GO:0007165	signal transduction (GO:0007165);	GTP binding (GO:0005525);GTPase activity (GO:0003924);	plasma membrane (GO:0005886);	Cell membrane;Complete proteome;GTP-binding;Lipoprotein;Membrane;Methylation;Nucleotide-binding;Phosphoprotein;Prenylation;Reference proteome.;	8.0	8.0	P22124,Q5PR73,Q96D21	GTP-binding protein Di-Ras2,GTP-binding protein Rhes,Ras-related protein O-RAL	1.26532747049188	UP
estExt_fgenesh1_pg.C_1000033	NvERTx.4.200440,NvERTx.4.200442,NvERTx.4.200444,NvERTx.4.200446,NvERTx.4.200448,NvERTx.4.200455	Uncharacterized protein {ECO:0000313|EMBL:ESO12476.1, ECO:0000313|EnsemblMetazoa:HelroP159014}	GO:0005524 // GO:0046872	No_GOBP	ATP binding (GO:0005524);metal ion binding (GO:0046872);	No_GOCC	ATP-binding {ECO:0000256|PROSITE-ProRule:PRU00409};Complete proteome {ECO:0000313|Proteomes:UP000015101};Nucleotide-binding {ECO:0000256|PROSITE-ProRule:PRU00409};Reference proteome {ECO:0000313|Proteomes:UP000015101}.;	8.0	5.0	No_Uniprotmatch,T1ENH5_HELRO	ECO:0000313|EnsemblMetazoa:HelroP159014},No_Description,Uncharacterized protein {ECO:0000313|EMBL:ESO12476.1	1.2626436196290902	UP
gw.266.81.1	NvERTx.4.207513,NvERTx.4.68402,NvERTx.4.68403,NvERTx.4.68404,NvERTx.4.68405,NvERTx.4.68406	Metabotropic glutamate receptor 4	GO:0043198 // GO:0005887 // GO:0048787 // GO:0043195 // GO:0048306 // GO:0005516 // GO:0004930 // GO:0008066 // GO:0007196 // GO:0014051 // GO:0043066 // GO:0008285 // GO:0050805 // GO:0031175 // GO:0043523 // GO:0051966 // GO:0051932 // GO:0035249	adenylate cyclase-inhibiting G-protein coupled glutamate receptor signaling pathway (GO:0007196);gamma-aminobutyric acid secretion (GO:0014051);negative regulation of apoptotic process (GO:0043066);negative regulation of cell proliferation (GO:0008285);negative regulation of synaptic transmission (GO:0050805);neuron projection development (GO:0031175);regulation of neuron apoptotic process (GO:00…	calcium-dependent protein binding (GO:0048306);calmodulin binding (GO:0005516);G-protein coupled receptor activity (GO:0004930);glutamate receptor activity (GO:0008066);	dendritic shaft (GO:0043198);integral component of plasma membrane (GO:0005887);presynaptic active zone membrane (GO:0048787);terminal bouton (GO:0043195);	Cell membrane;Complete proteome;Direct protein sequencing;Disulfide bond;G-protein coupled receptor;Glycoprotein;Membrane;Receptor;Reference proteome;Signal;Transducer;Transmembrane;Transmembrane helix.;	2.0	7.0	No_Uniprotmatch,Q68EF4	Metabotropic glutamate receptor 4,No_Description	1.2620438554331002	UP
e_gw.220.3.1	NvERTx.4.173013,NvERTx.4.173014,NvERTx.4.189317,NvERTx.4.76286	Serine protease hepsin	GO:0016324 // GO:0009986 // GO:0005911 // GO:0005737 // GO:0005789 // GO:0070062 // GO:0016021 // GO:0005887 // GO:0043025 // GO:0005886 // GO:0015269 // GO:0008233 // GO:0004252 // GO:0070008 // GO:0008236 // GO:0034769 // GO:0042632 // GO:0090103 // GO:0050910 // GO:0060429 // GO:0010693 // GO:0043066 // GO:0050680 // GO:0010719 // GO:0097195 // GO:0043923 // GO:0030307 // GO:0010628 // GO:2000…	basement membrane disassembly (GO:0034769);cholesterol homeostasis (GO:0042632);cochlea morphogenesis (GO:0090103);detection of mechanical stimulus involved in sensory perception of sound (GO:0050910);epithelium development (GO:0060429);negative regulation of alkaline phosphatase activity (GO:0010693);negative regulation of apoptotic process (GO:0043066);negative regulation of epithelial cell pro…	calcium-activated potassium channel activity (GO:0015269);peptidase activity (GO:0008233);serine-type endopeptidase activity (GO:0004252);serine-type exopeptidase activity (GO:0070008);serine-type peptidase activity (GO:0008236);	apical plasma membrane (GO:0016324);cell surface (GO:0009986);cell-cell junction (GO:0005911);cytoplasm (GO:0005737);endoplasmic reticulum membrane (GO:0005789);extracellular exosome (GO:0070062);integral component of membrane (GO:0016021);integral component of plasma membrane (GO:0005887);neuronal cell body (GO:0043025);plasma membrane (GO:0005886);	Alternative splicing;Cell membrane;Complete proteome;Disulfide bond;Glycoprotein;Hydrolase;Membrane;Protease;Reference proteome;Secreted;Serine protease;Signal-anchor;Transmembrane;Transmembrane helix.;	2.0	6.0	No_Uniprotmatch,O46644	Chymotrypsin-like elastase family member 1,No_Description	1.2546748737233702	UP
gw.16.264.1	NvERTx.4.150054,NvERTx.4.150055	Putative vacuolar protein sorting-associated protein TDA6	GO:0016021 // GO:0015031	protein transport (GO:0015031);	No_GOMF	integral component of membrane (GO:0016021);	Complete proteome;Glycoprotein;Membrane;Protein transport;Reference proteome;Transmembrane;Transmembrane helix;Transport.;	8.0	3.0	Q06466	Putative vacuolar protein sorting-associated protein TDA6	1.2546469503237498	UP
gw.2702.5.1		Carnitine O-palmitoyltransferase 1, muscle isoform	GO:0016021 // GO:0005741 // GO:0004095 // GO:0006635 // GO:0006810	fatty acid beta-oxidation (GO:0006635);transport (GO:0006810);	carnitine O-palmitoyltransferase activity (GO:0004095);	integral component of membrane (GO:0016021);mitochondrial outer membrane (GO:0005741);	Acyltransferase;Complete proteome;Fatty acid metabolism;Lipid metabolism;Membrane;Mitochondrion;Mitochondrion outer membrane;Reference proteome;Transferase;Transmembrane;Transmembrane helix;Transport.;					1.24798798978019	UP
gw.12.267.1	NvERTx.4.210955,NvERTx.4.51333	Hematopoietically-expressed homeobox protein hhex	GO:0005634 // GO:0043565 // GO:0009952 // GO:0035162 // GO:0007507 // GO:0001889 // GO:0000122 // GO:0045892 // GO:0030177 // GO:0006351 // GO:0001570 // GO:0016055	anterior/posterior pattern specification (GO:0009952);embryonic hemopoiesis (GO:0035162);heart development (GO:0007507);liver development (GO:0001889);negative regulation of transcription from RNA polymerase II promoter (GO:0000122);negative regulation of transcription, DNA-templated (GO:0045892);positive regulation of Wnt signaling pathway (GO:0030177);transcription, DNA-templated (GO:0006351);v…	sequence-specific DNA binding (GO:0043565);	nucleus (GO:0005634);	Developmental protein;DNA-binding;Homeobox;Nucleus;Repressor;Transcription;Transcription regulation;Wnt signaling pathway.;	1.0	6.0	D2KQB0,O13023	Hematopoietically-expressed homeobox protein HHEX homolog,Hematopoietically-expressed homeobox protein hhex	1.24634403884842	UP
e_gw.3.470.1	NvERTx.4.225544	Titin	GO:0000794 // GO:0005829 // GO:0070062 // GO:0005576 // GO:0031674 // GO:0031430 // GO:0005859 // GO:0005865 // GO:0030018 // GO:0051015 // GO:0042805 // GO:0005524 // GO:0005509 // GO:0005516 // GO:0019899 // GO:0042802 // GO:0051371 // GO:0002020 // GO:0019901 // GO:0043621 // GO:0004674 // GO:0004713 // GO:0008307 // GO:0097493 // GO:0031433 // GO:0060048 // GO:0048739 // GO:0003300 // GO:0055…	cardiac muscle contraction (GO:0060048);cardiac muscle fiber development (GO:0048739);cardiac muscle hypertrophy (GO:0003300);cardiac muscle tissue morphogenesis (GO:0055008);cardiac myofibril assembly (GO:0055003);detection of muscle stretch (GO:0035995);mitotic chromosome condensation (GO:0007076);muscle contraction (GO:0006936);muscle filament sliding (GO:0030049);platelet degranulation (GO:00…	actin filament binding (GO:0051015);actinin binding (GO:0042805);ATP binding (GO:0005524);calcium ion binding (GO:0005509);calmodulin binding (GO:0005516);enzyme binding (GO:0019899);identical protein binding (GO:0042802);muscle alpha-actinin binding (GO:0051371);protease binding (GO:0002020);protein kinase binding (GO:0019901);protein self-association (GO:0043621);protein serine/threonine kinase…	condensed nuclear chromosome (GO:0000794);cytosol (GO:0005829);extracellular exosome (GO:0070062);extracellular region (GO:0005576);I band (GO:0031674);M band (GO:0031430);muscle myosin complex (GO:0005859);striated muscle thin filament (GO:0005865);Z disc (GO:0030018);	3D-structure;Alternative splicing;ATP-binding;Calcium;Calmodulin-binding;Cardiomyopathy;Coiled coil;Complete proteome;Cytoplasm;Direct protein sequencing;Disease mutation;Disulfide bond;Immunoglobulin domain;Kinase;Limb-girdle muscular dystrophy;Magnesium;Metal-binding;Nucleotide-binding;Nucleus;Phosphoprotein;Polymorphism;Reference proteome;Repeat;Serine/threonine-protein kinase;Transferase.;	2.0	6.0	Q8WZ42	Titin	1.2444880177896205	UP
fgenesh1_pg.scaffold_87000008	NvERTx.4.154884,NvERTx.4.154886,NvERTx.4.154890,NvERTx.4.154891,NvERTx.4.173099,NvERTx.4.173100,NvERTx.4.173102,NvERTx.4.173103,NvERTx.4.173105,NvERTx.4.173106,NvERTx.4.173108,NvERTx.4.173109,NvERTx.4.173111,NvERTx.4.224203,NvERTx.4.78444,NvERTx.4.78446	Collagen alpha-1(XII) chain	GO:0005581 // GO:0005578 // GO:0007155	cell adhesion (GO:0007155);	No_GOMF	collagen trimer (GO:0005581);proteinaceous extracellular matrix (GO:0005578);	Alternative splicing;Cell adhesion;Collagen;Complete proteome;Direct protein sequencing;Disulfide bond;Extracellular matrix;Glycoprotein;Hydroxylation;Proteoglycan;Reference proteome;Repeat;Secreted;Signal.;	6.0	8.0	A6H584,No_Uniprotmatch,O42163,P13944,P32018,Q8VHI5,Q99715	Cochlin,Collagen alpha-1(XII) chain,Collagen alpha-1(XIV) chain,Collagen alpha-5(VI) chain,No_Description,Vitrin	1.2437196437378002	UP
estExt_fgenesh1_pg.C_1160055	NvERTx.4.208317,NvERTx.4.84749,NvERTx.4.84750,NvERTx.4.84751	Sequestosome-1	GO:0016235 // GO:0044753 // GO:0044754 // GO:0005776 // GO:0005829 // GO:0005783 // GO:0070062 // GO:0005770 // GO:0000932 // GO:0016605 // GO:0000407 // GO:0097225 // GO:0070530 // GO:0042803 // GO:0005080 // GO:0042169 // GO:0043130 // GO:0031625 // GO:0008270 // GO:0006915 // GO:0006914 // GO:0030154 // GO:0007032 // GO:0002376 // GO:0016236 // GO:0000423 // GO:0044130 // GO:0000122 // GO:0001…	apoptotic process (GO:0006915);autophagy (GO:0006914);cell differentiation (GO:0030154);endosome organization (GO:0007032);immune system process (GO:0002376);macroautophagy (GO:0016236);macromitophagy (GO:0000423);negative regulation of growth of symbiont in host (GO:0044130);negative regulation of transcription from RNA polymerase II promoter (GO:0000122);positive regulation of protein phosphory…	K63-linked polyubiquitin modification-dependent protein binding (GO:0070530);protein homodimerization activity (GO:0042803);protein kinase C binding (GO:0005080);SH2 domain binding (GO:0042169);ubiquitin binding (GO:0043130);ubiquitin protein ligase binding (GO:0031625);zinc ion binding (GO:0008270);	aggresome (GO:0016235);amphisome (GO:0044753);autolysosome (GO:0044754);autophagosome (GO:0005776);cytosol (GO:0005829);endoplasmic reticulum (GO:0005783);extracellular exosome (GO:0070062);late endosome (GO:0005770);P-body (GO:0000932);PML body (GO:0016605);pre-autophagosomal structure (GO:0000407);sperm midpiece (GO:0097225);	3D-structure;Acetylation;Alternative splicing;Apoptosis;Autophagy;Complete proteome;Cytoplasm;Cytoplasmic vesicle;Differentiation;Endoplasmic reticulum;Endosome;Immunity;Isopeptide bond;Lysosome;Metal-binding;Nucleus;Phosphoprotein;Reference proteome;Ubl conjugation;Zinc;Zinc-finger.;	9.0	6.0	D8UCB4_VOLCA,No_Uniprotmatch,O08623	No_Description,Putative uncharacterized protein {ECO:0000313|EMBL:EFJ42616.1},Sequestosome-1	1.24157181941194	UP
estExt_fgenesh1_pg.C_540057	NvERTx.4.99976	Sugar transporter ERD6-like 6	GO:0005794 // GO:0016021 // GO:0009705 // GO:0005774 // GO:0005355 // GO:0005351 // GO:0042593 // GO:0046323 // GO:0035428 // GO:0010030	glucose homeostasis (GO:0042593);glucose import (GO:0046323);hexose transmembrane transport (GO:0035428);positive regulation of seed germination (GO:0010030);	glucose transmembrane transporter activity (GO:0005355);sugar (GO:0005351);	Golgi apparatus (GO:0005794);integral component of membrane (GO:0016021);plant-type vacuole membrane (GO:0009705);vacuolar membrane (GO:0005774);	Acetylation;Complete proteome;Membrane;Reference proteome;Sugar transport;Transmembrane;Transmembrane helix;Transport.;	6.0	1.0	Q9JIF3	facilitated glucose transporter member 8,Solute carrier family 2	1.2409287126437198	UP
e_gw.295.31.1	NvERTx.4.233900	Bifunctional heparan sulfate N-deacetylase/N-sulfotransferase 4	GO:0000139 // GO:0016021 // GO:0015016 // GO:0019213 // GO:0015012 // GO:0030210	heparan sulfate proteoglycan biosynthetic process (GO:0015012);heparin biosynthetic process (GO:0030210);	[heparan sulfate]-glucosamine N-sulfotransferase activity (GO:0015016);deacetylase activity (GO:0019213);	Golgi membrane (GO:0000139);integral component of membrane (GO:0016021);	Alternative splicing;Complete proteome;Disulfide bond;Glycoprotein;Golgi apparatus;Hydrolase;Membrane;Multifunctional enzyme;Polymorphism;Reference proteome;Signal-anchor;Transferase;Transmembrane;Transmembrane helix.;		8.0	No_Uniprotmatch	No_Description	1.24006086606324	UP
gw.517.1.1	NvERTx.4.15547	Transducin beta-like protein 3	GO:0005730 // GO:0005634 // GO:0034388 // GO:0032040 // GO:0003723 // GO:0030515 // GO:0000462	maturation of SSU-rRNA from tricistronic rRNA transcript (SSU-rRNA, 5.8S rRNA, LSU-rRNA) (GO:0000462);	RNA binding (GO:0003723);snoRNA binding (GO:0030515);	nucleolus (GO:0005730);nucleus (GO:0005634);Pwp2p-containing subcomplex of 90S preribosome (GO:0034388);small-subunit processome (GO:0032040);	Acetylation;Complete proteome;Isopeptide bond;Nucleus;Phosphoprotein;Reference proteome;Repeat;Ubl conjugation;WD repeat.;			No_Uniprotmatch	No_Description	1.23263944087987	UP
gw.4.400.1	NvERTx.4.69505,NvERTx.4.69506,NvERTx.4.69507	Early growth response protein 1 {ECO:0000250|UniProtKB:P08046}	GO:0005737 // GO:0005634 // GO:0010385 // GO:0044729 // GO:1990841 // GO:0043565 // GO:0003700 // GO:0008270 // GO:0060059 // GO:0048703 // GO:0045944 // GO:0006355 // GO:0006351	embryonic retina morphogenesis in camera-type eye (GO:0060059);embryonic viscerocranium morphogenesis (GO:0048703);positive regulation of transcription from RNA polymerase II promoter (GO:0045944);regulation of transcription, DNA-templated (GO:0006355);transcription, DNA-templated (GO:0006351);	double-stranded methylated DNA binding (GO:0010385);hemi-methylated DNA-binding (GO:0044729);promoter-specific chromatin binding (GO:1990841);sequence-specific DNA binding (GO:0043565);transcription factor activity, sequence-specific DNA binding (GO:0003700);zinc ion binding (GO:0008270);	cytoplasm (GO:0005737);nucleus (GO:0005634);	Activator;Complete proteome;Cytoplasm;DNA-binding;Metal-binding;Nucleus;Reference proteome;Repeat;Transcription;Transcription regulation;Zinc;Zinc-finger.;	4.0	3.0	P26632,Q6NTY6	Early growth response protein 1,Early growth response protein 1-B	1.23078653472849	UP
fgenesh1_pg.scaffold_7000053	NvERTx.4.113096,NvERTx.4.113099,NvERTx.4.149393,NvERTx.4.7651	Uncharacterized protein {ECO:0000313|Ensembl:ENSCSAVP00000015256}	GO:0016021	No_GOBP	No_GOMF	integral component of membrane (GO:0016021);	Complete proteome {ECO:0000313|Proteomes:UP000007875};Membrane {ECO:0000256|SAM:Phobius};Reference proteome {ECO:0000313|Proteomes:UP000007875};Transmembrane {ECO:0000256|SAM:Phobius};Transmembrane helix {ECO:0000256|SAM:Phobius}.;	6.0	8.0	F6R675_CIOIN,H2ZCE0_CIOSA,No_Uniprotmatch	No_Description,Uncharacterized protein {ECO:0000313|Ensembl:ENSCINP00000020050},Uncharacterized protein {ECO:0000313|Ensembl:ENSCSAVP00000015256}	1.22411086860447	UP
fgenesh1_pg.scaffold_183000005	NvERTx.4.136299	Uncharacterized protein {ECO:0000313|EnsemblMetazoa:SPU_014125-tr}	No_GOcodes	No_GOBP	No_GOMF	No_GOCC	Complete proteome {ECO:0000313|Proteomes:UP000007110};Reference proteome {ECO:0000313|Proteomes:UP000007110}.;		6.0	No_Uniprotmatch	No_Description	1.21699116647483	UP
e_gw.2441.1.1	NvERTx.4.169413	Doublesex- and mab-3-related transcription factor A2	GO:0005634 // GO:0046872 // GO:0046982 // GO:0042803 // GO:0043565 // GO:0003700 // GO:0007420 // GO:0021796 // GO:0071542 // GO:0048665 // GO:0002052 // GO:0035914	brain development (GO:0007420);cerebral cortex regionalization (GO:0021796);dopaminergic neuron differentiation (GO:0071542);neuron fate specification (GO:0048665);positive regulation of neuroblast proliferation (GO:0002052);skeletal muscle cell differentiation (GO:0035914);	metal ion binding (GO:0046872);protein heterodimerization activity (GO:0046982);protein homodimerization activity (GO:0042803);sequence-specific DNA binding (GO:0043565);transcription factor activity, sequence-specific DNA binding (GO:0003700);	nucleus (GO:0005634);	Complete proteome;DNA-binding;Metal-binding;Nucleus;Reference proteome;Zinc.;	6.0	8.0	No_Uniprotmatch	No_Description	1.21665426205096	UP
gw.294.12.1	NvERTx.4.17008,NvERTx.4.230963,NvERTx.4.55442,NvERTx.4.55443,NvERTx.4.55444	Potassium voltage-gated channel subfamily A member 3	GO:0030424 // GO:0016021 // GO:0045121 // GO:0008076 // GO:0005251 // GO:0015271 // GO:0005249 // GO:0071805 // GO:0051260	potassium ion transmembrane transport (GO:0071805);protein homooligomerization (GO:0051260);	delayed rectifier potassium channel activity (GO:0005251);outward rectifier potassium channel activity (GO:0015271);voltage-gated potassium channel activity (GO:0005249);	axon (GO:0030424);integral component of membrane (GO:0016021);membrane raft (GO:0045121);voltage-gated potassium channel complex (GO:0008076);	Cell membrane;Complete proteome;Glycoprotein;Ion channel;Ion transport;Lipoprotein;Membrane;Palmitate;Phosphoprotein;Potassium;Potassium channel;Potassium transport;Reference proteome;Transmembrane;Transmembrane helix;Transport;Voltage-gated channel.;	1.0	4.0	P16390,P17970,Q8BQZ8,Q9I830	Potassium voltage-gated channel protein Shab,Potassium voltage-gated channel subfamily A member 2,Potassium voltage-gated channel subfamily A member 3,Potassium voltage-gated channel subfamily S member 3	1.21303614316084	UP
e_gw.1.407.1	NvERTx.4.122898,NvERTx.4.122899,NvERTx.4.122900,NvERTx.4.122901,NvERTx.4.122902	Sterile alpha motif domain-containing protein 11	GO:0005634	No_GOBP	No_GOMF	nucleus (GO:0005634);	Alternative promoter usage;Alternative splicing;Complete proteome;Isopeptide bond;Nucleus;Phosphoprotein;Reference proteome;Ubl conjugation.;	6.0	7.0	Q24180,Q96NU1	Deformed epidermal autoregulatory factor 1,Sterile alpha motif domain-containing protein 11	1.21109679209155	UP
e_gw.46.81.1	NvERTx.4.4564,NvERTx.4.4565	Neuropeptide SIFamide receptor {ECO:0000303|PubMed:16378592}	GO:0016021 // GO:0005887 // GO:0008528 // GO:0004930 // GO:0008188 // GO:0004983 // GO:0008340 // GO:0007186 // GO:0048047 // GO:0007218	determination of adult lifespan (GO:0008340);G-protein coupled receptor signaling pathway (GO:0007186);mating behavior, sex discrimination (GO:0048047);neuropeptide signaling pathway (GO:0007218);	G-protein coupled peptide receptor activity (GO:0008528);G-protein coupled receptor activity (GO:0004930);neuropeptide receptor activity (GO:0008188);neuropeptide Y receptor activity (GO:0004983);	integral component of membrane (GO:0016021);integral component of plasma membrane (GO:0005887);	Behavior;Cell membrane;Complete proteome;G-protein coupled receptor;Glycoprotein;Membrane;Receptor;Reference proteome;Transducer;Transmembrane;Transmembrane helix.;	4.0		Q8IN35	Neuropeptide SIFamide receptor {ECO:0000303|PubMed:16378592}	1.20693650909716	UP
fgenesh1_pg.scaffold_170000016		Uncharacterized protein {ECO:0000313|Ensembl:ENSCSAVP00000010282}	No_GOcodes	No_GOBP	No_GOMF	No_GOCC	Complete proteome {ECO:0000313|Proteomes:UP000007875};Disulfide bond {ECO:0000256|PROSITE-ProRule:PRU00302,;ECO:0000256|SAAS:SAAS00597225};Reference proteome {ECO:0000313|Proteomes:UP000007875};Sushi {ECO:0000256|PROSITE-ProRule:PRU00302}.;					1.2060497913601	UP
gw.2780.2.1		Glutathione hydrolase 1 proenzyme	GO:0070062 // GO:0005615 // GO:0016021 // GO:0005886 // GO:0036374 // GO:0102953 // GO:0002951 // GO:0006520 // GO:0019344 // GO:0006536 // GO:0006750 // GO:0006751 // GO:1901750 // GO:0006691 // GO:0006508 // GO:0002682 // GO:0050727 // GO:0007283 // GO:0006805 // GO:0031638	cellular amino acid metabolic process (GO:0006520);cysteine biosynthetic process (GO:0019344);glutamate metabolic process (GO:0006536);glutathione biosynthetic process (GO:0006750);glutathione catabolic process (GO:0006751);leukotriene D4 biosynthetic process (GO:1901750);leukotriene metabolic process (GO:0006691);proteolysis (GO:0006508);regulation of immune system process (GO:0002682);regulatio…	glutathione hydrolase activity (GO:0036374);hypoglycin A gamma-glutamyl transpeptidase activity (GO:0102953);leukotriene-C(4) hydrolase (GO:0002951);	extracellular exosome (GO:0070062);extracellular space (GO:0005615);integral component of membrane (GO:0016021);plasma membrane (GO:0005886);	3D-structure;Acyltransferase;Alternative promoter usage;Alternative splicing;Cell membrane;Complete proteome;Direct protein sequencing;Disulfide bond;Glutathione biosynthesis;Glycoprotein;Hydrolase;Membrane;Polymorphism;Protease;Reference proteome;Sialic acid;Signal-anchor;Transferase;Transmembrane;Transmembrane helix;Zymogen.;					1.204053772148	UP
fgenesh1_pg.scaffold_78000006	NvERTx.4.82484,NvERTx.4.82485	No_Description	No_GO	No_GOCC	No_GOBP	No_GOMF	No_keywords	6.0	8.0	A0A177N9D5_9GAMM	Uncharacterized protein {ECO:0000313|EMBL:OAI14103.1}	1.20099213699026	UP
e_gw.4.455.1	NvERTx.4.104988,NvERTx.4.104989,NvERTx.4.104990,NvERTx.4.104991,NvERTx.4.232942	Probable cysteine desulfurase	GO:0031071 // GO:0030170 // GO:0006534	cysteine metabolic process (GO:0006534);	cysteine desulfurase activity (GO:0031071);pyridoxal phosphate binding (GO:0030170);	No_GOCC	Complete proteome;Pyridoxal phosphate;Reference proteome;Transferase.;	8.0	1.0	A0A1S3I5R3_LINUN,No_Uniprotmatch,Q9K7A0	No_Description,Probable cysteine desulfurase,uncharacterized protein LOC106161259 {ECO:0000313|RefSeq:XP_013393615.1}	1.1965805857594298	UP
e_gw.14.118.1	NvERTx.4.89494,NvERTx.4.89495,NvERTx.4.89496,NvERTx.4.89497,NvERTx.4.89498,NvERTx.4.89499,NvERTx.4.89500,NvERTx.4.89502,NvERTx.4.89503,NvERTx.4.89505	Heat shock factor protein 1 {ECO:0000250|UniProtKB:Q00613}	GO:0005813 // GO:0000777 // GO:0005737 // GO:0005829 // GO:0000791 // GO:0000792 // GO:0000776 // GO:0097431 // GO:0097165 // GO:0005654 // GO:0005634 // GO:0048471 // GO:0016605 // GO:0045120 // GO:0043234 // GO:1990904 // GO:0003682 // GO:0031490 // GO:0003677 // GO:0031072 // GO:0051879 // GO:0042802 // GO:1990841 // GO:0046982 // GO:0019901 // GO:0043621 // GO:0000978 // GO:0000979 // GO:0001…	cellular protein complex assembly (GO:0043623);cellular response to angiotensin (GO:1904385);cellular response to cadmium ion (GO:0071276);cellular response to copper ion (GO:0071280);cellular response to diamide (GO:0072738);cellular response to estradiol stimulus (GO:0071392);cellular response to gamma radiation (GO:0071480);cellular response to heat (GO:0034605);cellular response to hydrogen p…	chromatin binding (GO:0003682);chromatin DNA binding (GO:0031490);DNA binding (GO:0003677);heat shock protein binding (GO:0031072);Hsp90 protein binding (GO:0051879);identical protein binding (GO:0042802);promoter-specific chromatin binding (GO:1990841);protein heterodimerization activity (GO:0046982);protein kinase binding (GO:0019901);protein self-association (GO:0043621);RNA polymerase II core…	centrosome (GO:0005813);condensed chromosome kinetochore (GO:0000777);cytoplasm (GO:0005737);cytosol (GO:0005829);euchromatin (GO:0000791);heterochromatin (GO:0000792);kinetochore (GO:0000776);mitotic spindle pole (GO:0097431);nuclear stress granule (GO:0097165);nucleoplasm (GO:0005654);nucleus (GO:0005634);perinuclear region of cytoplasm (GO:0048471);PML body (GO:0016605);pronucleus (GO:0045120)…	Acetylation;Activator;Alternative splicing;Centromere;Chromosome;Complete proteome;Cytoplasm;Cytoskeleton;DNA damage;DNA repair;DNA-binding;Isopeptide bond;Kinetochore;mRNA processing;mRNA transport;Nucleus;Phosphoprotein;Reference proteome;Stress response;Transcription;Transcription regulation;Transport;Ubl conjugation.;	8.0	2.0	No_Uniprotmatch,P38529	Heat shock factor protein 1 {ECO:0000250|UniProtKB:Q00613},No_Description	1.19627133578809	UP
e_gw.29.126.1	NvERTx.4.134419,NvERTx.4.41612	E3 ubiquitin-protein ligase RNF181	GO:0046872 // GO:0016740 // GO:0016567	protein ubiquitination (GO:0016567);	metal ion binding (GO:0046872);transferase activity (GO:0016740);	No_GOCC	Metal-binding;Transferase;Ubl conjugation;Ubl conjugation pathway;Zinc;Zinc-finger.;	8.0	1.0	Q6GPV5,Q9BV68	E3 ubiquitin-protein ligase RNF126 {ECO:0000305},E3 ubiquitin-protein ligase RNF181	1.1922334782883	UP
fgenesh1_pg.scaffold_318000026	NvERTx.4.178782,NvERTx.4.178783,NvERTx.4.178787,NvERTx.4.220592,NvERTx.4.225236	Collagen alpha-4(VI) chain	GO:0005581 // GO:0005576 // GO:0043234 // GO:0005578 // GO:0007155 // GO:0070208	cell adhesion (GO:0007155);protein heterotrimerization (GO:0070208);	No_GOMF	collagen trimer (GO:0005581);extracellular region (GO:0005576);protein complex (GO:0043234);proteinaceous extracellular matrix (GO:0005578);	Cell adhesion;Collagen;Complete proteome;Extracellular matrix;Glycoprotein;Hydroxylation;Reference proteome;Repeat;Secreted;Signal.;	2.0	6.0	No_Uniprotmatch,P12111	Collagen alpha-3(VI) chain,No_Description	1.19169554128776	UP
fgenesh1_pg.scaffold_699000003	NvERTx.4.53790	Adenosine receptor A2a	GO:0030673 // GO:0030425 // GO:0012505 // GO:0005887 // GO:0005882 // GO:0016020 // GO:0043025 // GO:0005886 // GO:0014069 // GO:0045211 // GO:0048786 // GO:0042734 // GO:0051393 // GO:0019899 // GO:0001609 // GO:0042802 // GO:0046982 // GO:0031802 // GO:0001973 // GO:0007189 // GO:0048143 // GO:0042755 // GO:0060079 // GO:0007186 // GO:0060080 // GO:0007626 // GO:0051899 // GO:0046636 // GO:0008…	adenosine receptor signaling pathway (GO:0001973);adenylate cyclase-activating G-protein coupled receptor signaling pathway (GO:0007189);astrocyte activation (GO:0048143);eating behavior (GO:0042755);excitatory postsynaptic potential (GO:0060079);G-protein coupled receptor signaling pathway (GO:0007186);inhibitory postsynaptic potential (GO:0060080);locomotory behavior (GO:0007626);membrane depol…	alpha-actinin binding (GO:0051393);enzyme binding (GO:0019899);G-protein coupled adenosine receptor activity (GO:0001609);identical protein binding (GO:0042802);protein heterodimerization activity (GO:0046982);type 5 metabotropic glutamate receptor binding (GO:0031802);	axolemma (GO:0030673);dendrite (GO:0030425);endomembrane system (GO:0012505);integral component of plasma membrane (GO:0005887);intermediate filament (GO:0005882);membrane (GO:0016020);neuronal cell body (GO:0043025);plasma membrane (GO:0005886);postsynaptic density of dendrite (GO:0014069);postsynaptic membrane (GO:0045211);presynaptic active zone (GO:0048786);presynaptic membrane (GO:0042734);	Cell membrane;Complete proteome;Disulfide bond;G-protein coupled receptor;Glycoprotein;Membrane;Receptor;Reference proteome;Transducer;Transmembrane;Transmembrane helix;Ubl conjugation.;	6.0	6.0	Q60614	Adenosine receptor A2b	1.1887689691436298	UP
e_gw.30.130.1	NvERTx.4.40175,NvERTx.4.41443	Semaphorin-5A	GO:0070062 // GO:0005615 // GO:0016021 // GO:0016020 // GO:0005886 // GO:0035373 // GO:0043395 // GO:0038191 // GO:0030215 // GO:0045545 // GO:0007413 // GO:0002043 // GO:0007155 // GO:0060326 // GO:0007267 // GO:0021536 // GO:0050919 // GO:0048843 // GO:0007162 // GO:2000352 // GO:0007399 // GO:0050918 // GO:0030836 // GO:0045766 // GO:0048842 // GO:0035413 // GO:2001028 // GO:0001938 // GO:0051…	axonal fasciculation (GO:0007413);blood vessel endothelial cell proliferation involved in sprouting angiogenesis (GO:0002043);cell adhesion (GO:0007155);cell chemotaxis (GO:0060326);cell-cell signaling (GO:0007267);diencephalon development (GO:0021536);negative chemotaxis (GO:0050919);negative regulation of axon extension involved in axon guidance (GO:0048843);negative regulation of cell adhesion…	chondroitin sulfate proteoglycan binding (GO:0035373);heparan sulfate proteoglycan binding (GO:0043395);neuropilin binding (GO:0038191);semaphorin receptor binding (GO:0030215);syndecan binding (GO:0045545);	extracellular exosome (GO:0070062);extracellular space (GO:0005615);integral component of membrane (GO:0016021);membrane (GO:0016020);plasma membrane (GO:0005886);	Complete proteome;Developmental protein;Differentiation;Disulfide bond;Glycoprotein;Membrane;Neurogenesis;Polymorphism;Reference proteome;Repeat;Signal;Transmembrane;Transmembrane helix.;	1.0	8.0	A0A1B2YYZ0_9BACT,Q95194	Disintegrin and metalloproteinase domain-containing protein 18,Uncharacterized protein {ECO:0000313|EMBL:AOE09796.1}	1.18299382071308	UP
e_gw.382.25.1	NvERTx.4.74452	Glutathione gamma-glutamylcysteinyltransferase 2	GO:0016756 // GO:0046872 // GO:0046938 // GO:0010038	phytochelatin biosynthetic process (GO:0046938);response to metal ion (GO:0010038);	glutathione gamma-glutamylcysteinyltransferase activity (GO:0016756);metal ion binding (GO:0046872);	No_GOCC	Acyltransferase;Alternative splicing;Cadmium;Metal-binding;Transferase.;	8.0	6.0	Q2TE74	Glutathione gamma-glutamylcysteinyltransferase 2	1.18256725478194	UP
estExt_fgenesh1_pg.C_430038	NvERTx.4.154808,NvERTx.4.76640	No_Description	No_GO	No_GOCC	No_GOBP	No_GOMF	No_keywords	4.0	1.0	No_Uniprotmatch	No_Description	1.18237955782273	UP
fgenesh1_pg.scaffold_3465000002		52 kDa repressor of the inhibitor of the protein kinase	GO:0005737 // GO:0005654 // GO:0005634 // GO:0003677 // GO:0046872 // GO:0046983 // GO:0000981	No_GOBP	DNA binding (GO:0003677);metal ion binding (GO:0046872);protein dimerization activity (GO:0046983);RNA polymerase II transcription factor activity, sequence-specific DNA binding (GO:0000981);	cytoplasm (GO:0005737);nucleoplasm (GO:0005654);nucleus (GO:0005634);	Complete proteome;DNA-binding;Metal-binding;Phosphoprotein;Reference proteome;Zinc;Zinc-finger.;					1.17862280583337	UP
e_gw.2388.6.1	NvERTx.4.126310,NvERTx.4.126312	Zinc metalloproteinase nas-13	GO:0005576 // GO:0004222 // GO:0008270	No_GOBP	metalloendopeptidase activity (GO:0004222);zinc ion binding (GO:0008270);	extracellular region (GO:0005576);	Complete proteome;Disulfide bond;Glycoprotein;Hydrolase;Metal-binding;Metalloprotease;Protease;Reference proteome;Repeat;Secreted;Signal;Zinc.;	8.0	8.0	P55112,Q96RW7	Hemicentin-1,Zinc metalloproteinase nas-4	1.1766233612728605	UP
estExt_fgenesh1_pg.C_790064	NvERTx.4.70628	No_Description	No_GO	No_GOCC	No_GOBP	No_GOMF	No_keywords	4.0	6.0	No_Uniprotmatch	No_Description	1.17550402891405	UP
gw.38.149.1	NvERTx.4.131475	Ras-related protein Rab-30	GO:0005801 // GO:0031985 // GO:0043231 // GO:0016020 // GO:0005802 // GO:0005525 // GO:0003924 // GO:0007030	Golgi organization (GO:0007030);	GTP binding (GO:0005525);GTPase activity (GO:0003924);	cis-Golgi network (GO:0005801);Golgi cisterna (GO:0031985);intracellular membrane-bounded organelle (GO:0043231);membrane (GO:0016020);trans-Golgi network (GO:0005802);	Complete proteome;Cytoplasm;Golgi apparatus;GTP-binding;Lipoprotein;Membrane;Methylation;Nucleotide-binding;Prenylation;Reference proteome.;	6.0	6.0	Q923S9	Ras-related protein Rab-30	1.17177923659328	UP
estExt_fgenesh1_pg.C_790062	NvERTx.4.70626,NvERTx.4.70627	No_Description	No_GO	No_GOCC	No_GOBP	No_GOMF	No_keywords	4.0	6.0	No_Uniprotmatch	No_Description	1.1715759862418402	UP
fgsh_est.C_scaffold_303000001		NADH dehydrogenase [ubiquinone] 1 beta subcomplex subunit 10-A	GO:0031966 // GO:0005747 // GO:0005739 // GO:0045271 // GO:0055114 // GO:0009853	oxidation-reduction process (GO:0055114);photorespiration (GO:0009853);	No_GOMF	mitochondrial membrane (GO:0031966);mitochondrial respiratory chain complex I (GO:0005747);mitochondrion (GO:0005739);respiratory chain complex I (GO:0045271);	Complete proteome;Electron transport;Membrane;Mitochondrion;Mitochondrion inner membrane;Reference proteome;Respiratory chain;Transport.;					1.16644629981368	UP
e_gw.727.4.1		Thiosulfate sulfurtransferase/rhodanese-like domain-containing protein 3	GO:0004792	No_GOBP	thiosulfate sulfurtransferase activity (GO:0004792);	No_GOCC	Complete proteome;Reference proteome.;					1.15700389856116	UP
gw.48.1.1	NvERTx.4.169928,NvERTx.4.169929,NvERTx.4.169931,NvERTx.4.207952,NvERTx.4.218288,NvERTx.4.223673	Complement C3	GO:0005615 // GO:0004866 // GO:0006958 // GO:0006954 // GO:0045087	complement activation, classical pathway (GO:0006958);inflammatory response (GO:0006954);innate immune response (GO:0045087);	endopeptidase inhibitor activity (GO:0004866);	extracellular space (GO:0005615);	Cleavage on pair of basic residues;Complement pathway;Disulfide bond;Glycoprotein;Immunity;Inflammatory response;Innate immunity;Secreted;Signal;Thioester bond.;	8.0	4.0	D4Q9Z9_9CNID,No_Uniprotmatch,Q0ZZJ6,Q91132	A.superbus venom factor 1,Cobra venom factor,Complement component C3 {ECO:0000313|EMBL:BAJ05269.1},No_Description	1.15206323300603	UP
estExt_fgenesh1_pg.C_100177	NvERTx.4.188900,NvERTx.4.188901,NvERTx.4.188902,NvERTx.4.188903,NvERTx.4.188904,NvERTx.4.188905,NvERTx.4.188909,NvERTx.4.188910,NvERTx.4.190516,NvERTx.4.190518,NvERTx.4.190519,NvERTx.4.190520,NvERTx.4.190522,NvERTx.4.190525,NvERTx.4.190528,NvERTx.4.190530,NvERTx.4.190531,NvERTx.4.190532,NvERTx.4.190533,NvERTx.4.190534,NvERTx.4.190535,NvERTx.4.190537,NvERTx.4.190538,NvERTx.4.190539,NvERTx.4.190540	No_Description	No_GO	No_GOCC	No_GOBP	No_GOMF	No_keywords	6.0	4.0	N/A,No_Uniprotmatch	N/A,No_Description	1.15019961161956	UP
fgenesh1_pg.scaffold_139000001	NvERTx.4.214258,NvERTx.4.98924,NvERTx.4.98925,NvERTx.4.98926,NvERTx.4.98927,NvERTx.4.98928,NvERTx.4.98929,NvERTx.4.98930,NvERTx.4.98931,NvERTx.4.98932,NvERTx.4.98933,NvERTx.4.98934,NvERTx.4.98935	Beta-2 adrenergic receptor	GO:0016324 // GO:0005769 // GO:0005887 // GO:0005634 // GO:0043235 // GO:0008179 // GO:0001540 // GO:0004941 // GO:0051380 // GO:0015459 // GO:0032403 // GO:0042803 // GO:0007190 // GO:0007189 // GO:0045453 // GO:0050873 // GO:1904646 // GO:0002032 // GO:0002024 // GO:0031649 // GO:0040015 // GO:0045986 // GO:0002025 // GO:2000969 // GO:1901098 // GO:0030501 // GO:1904504 // GO:0043410 // GO:0061…	activation of adenylate cyclase activity (GO:0007190);adenylate cyclase-activating G-protein coupled receptor signaling pathway (GO:0007189);bone resorption (GO:0045453);brown fat cell differentiation (GO:0050873);cellular response to amyloid-beta (GO:1904646);desensitization of G-protein coupled receptor protein signaling pathway by arrestin (GO:0002032);diet induced thermogenesis (GO:0002024);h…	adenylate cyclase binding (GO:0008179);amyloid-beta binding (GO:0001540);beta2-adrenergic receptor activity (GO:0004941);norepinephrine binding (GO:0051380);potassium channel regulator activity (GO:0015459);protein complex binding (GO:0032403);protein homodimerization activity (GO:0042803);	apical plasma membrane (GO:0016324);early endosome (GO:0005769);integral component of plasma membrane (GO:0005887);nucleus (GO:0005634);receptor complex (GO:0043235);	Cell membrane;Complete proteome;Disulfide bond;Endosome;G-protein coupled receptor;Glycoprotein;Hydroxylation;Lipoprotein;Membrane;Palmitate;Phosphoprotein;Receptor;Reference proteome;Transducer;Transmembrane;Transmembrane helix;Ubl conjugation.;	8.0	8.0	No_Uniprotmatch,P25962	Beta-3 adrenergic receptor,No_Description	1.14701265808706	UP
gw.21.183.1		Histone H2A	GO:0000786 // GO:0005634 // GO:0003677 // GO:0046982	No_GOBP	DNA binding (GO:0003677);protein heterodimerization activity (GO:0046982);	nucleosome (GO:0000786);nucleus (GO:0005634);	Acetylation;Chromosome;DNA-binding;Methylation;Nucleosome core;Nucleus.;					1.1465632135641202	UP
gw.322.1.1	NvERTx.4.169399,NvERTx.4.169400,NvERTx.4.169401,NvERTx.4.169402,NvERTx.4.169403,NvERTx.4.169404,NvERTx.4.169405,NvERTx.4.169407	Doublesex- and mab-3-related transcription factor A2	GO:0005634 // GO:0046872 // GO:0046982 // GO:0042803 // GO:0043565 // GO:0003700 // GO:0007420 // GO:0021796 // GO:0071542 // GO:0048665 // GO:0002052 // GO:0035914	brain development (GO:0007420);cerebral cortex regionalization (GO:0021796);dopaminergic neuron differentiation (GO:0071542);neuron fate specification (GO:0048665);positive regulation of neuroblast proliferation (GO:0002052);skeletal muscle cell differentiation (GO:0035914);	metal ion binding (GO:0046872);protein heterodimerization activity (GO:0046982);protein homodimerization activity (GO:0042803);sequence-specific DNA binding (GO:0043565);transcription factor activity, sequence-specific DNA binding (GO:0003700);	nucleus (GO:0005634);	Complete proteome;DNA-binding;Metal-binding;Nucleus;Reference proteome;Zinc.;	8.0	6.0	P83758	Doublesex- and mab-3-related transcription factor 3a	1.1438526224939	UP
fgenesh1_pg.scaffold_7542000002		Histone H4	GO:0000786 // GO:0005634 // GO:0003677 // GO:0046982 // GO:0006352 // GO:0006334	DNA-templated transcription, initiation (GO:0006352);nucleosome assembly (GO:0006334);	DNA binding (GO:0003677);protein heterodimerization activity (GO:0046982);	nucleosome (GO:0000786);nucleus (GO:0005634);	Acetylation;Chromosome;DNA-binding;Methylation;Nucleosome core;Nucleus.;					1.1315182894126998	UP
fgenesh1_kg.scaffold_125000001	NvERTx.4.83209,NvERTx.4.83210,NvERTx.4.83214,NvERTx.4.83215,NvERTx.4.83216,NvERTx.4.83217	Cofilin	GO:0030479 // GO:0016363 // GO:0051015 // GO:0030042 // GO:0051014 // GO:0007049 // GO:0051301 // GO:0006897 // GO:0043001	actin filament depolymerization (GO:0030042);actin filament severing (GO:0051014);cell cycle (GO:0007049);cell division (GO:0051301);endocytosis (GO:0006897);Golgi to plasma membrane protein transport (GO:0043001);	actin filament binding (GO:0051015);	actin cortical patch (GO:0030479);nuclear matrix (GO:0016363);	Actin-binding;Cell cycle;Cell division;Complete proteome;Cytoplasm;Cytoskeleton;Nucleus;Reference proteome.;	2.0	5.0	No_Uniprotmatch,Q6BWX4	Cofilin,No_Description	1.13027216854166	UP
fgenesh1_pg.scaffold_194000039	NvERTx.4.231500,NvERTx.4.40323,NvERTx.4.60,NvERTx.4.61	Golgi-associated plant pathogenesis-related protein 1	GO:0070062 // GO:0000139 // GO:0042803 // GO:0010634 // GO:0010718 // GO:0070374	positive regulation of epithelial cell migration (GO:0010634);positive regulation of epithelial to mesenchymal transition (GO:0010718);positive regulation of ERK1 and ERK2 cascade (GO:0070374);	protein homodimerization activity (GO:0042803);	extracellular exosome (GO:0070062);Golgi membrane (GO:0000139);	Coiled coil;Complete proteome;Golgi apparatus;Lipoprotein;Membrane;Myristate;Reference proteome.;	5.0	6.0	No_Uniprotmatch,Q9CYL5	Golgi-associated plant pathogenesis-related protein 1,No_Description	1.13016638889571	UP
e_gw.79.166.1	NvERTx.4.117737,NvERTx.4.117738	RYamide receptor {ECO:0000303|PubMed:21704020}	GO:0016021 // GO:0005886 // GO:0008188 // GO:0004983 // GO:0001653 // GO:0007166 // GO:0007186	cell surface receptor signaling pathway (GO:0007166);G-protein coupled receptor signaling pathway (GO:0007186);	neuropeptide receptor activity (GO:0008188);neuropeptide Y receptor activity (GO:0004983);peptide receptor activity (GO:0001653);	integral component of membrane (GO:0016021);plasma membrane (GO:0005886);	Cell membrane;Complete proteome;G-protein coupled receptor;Glycoprotein;Membrane;Receptor;Reference proteome;Transducer;Transmembrane;Transmembrane helix.;	4.0	4.0	No_Uniprotmatch,Q9EP86	Neuropeptide FF receptor 1,No_Description	1.1270731541710202	UP
fgenesh1_pg.scaffold_93000033	NvERTx.4.80643,NvERTx.4.80644	Beta-2 adrenergic receptor	GO:0016324 // GO:0005769 // GO:0005887 // GO:0005634 // GO:0043235 // GO:0008179 // GO:0001540 // GO:0004941 // GO:0051379 // GO:0051380 // GO:0015459 // GO:0032403 // GO:0042803 // GO:0007190 // GO:0071880 // GO:0045453 // GO:0050873 // GO:0007267 // GO:1904646 // GO:0002032 // GO:0002024 // GO:0031649 // GO:0040015 // GO:0045986 // GO:0002025 // GO:2000969 // GO:1901098 // GO:0030501 // GO:1904…	activation of adenylate cyclase activity (GO:0007190);adenylate cyclase-activating adrenergic receptor signaling pathway (GO:0071880);bone resorption (GO:0045453);brown fat cell differentiation (GO:0050873);cell-cell signaling (GO:0007267);cellular response to amyloid-beta (GO:1904646);desensitization of G-protein coupled receptor protein signaling pathway by arrestin (GO:0002032);diet induced th…	adenylate cyclase binding (GO:0008179);amyloid-beta binding (GO:0001540);beta2-adrenergic receptor activity (GO:0004941);epinephrine binding (GO:0051379);norepinephrine binding (GO:0051380);potassium channel regulator activity (GO:0015459);protein complex binding (GO:0032403);protein homodimerization activity (GO:0042803);	apical plasma membrane (GO:0016324);early endosome (GO:0005769);integral component of plasma membrane (GO:0005887);nucleus (GO:0005634);receptor complex (GO:0043235);	Cell membrane;Complete proteome;Disulfide bond;Endosome;G-protein coupled receptor;Glycoprotein;Hydroxylation;Lipoprotein;Membrane;Palmitate;Phosphoprotein;Receptor;Reference proteome;Transducer;Transmembrane;Transmembrane helix;Ubl conjugation.;	6.0	8.0	P30549	Substance-K receptor	1.12532080714792	UP
e_gw.3.456.1	NvERTx.4.131132	Muscle M-line assembly protein unc-89	GO:0031672 // GO:0005622 // GO:0031430 // GO:0005524 // GO:0090736 // GO:0019902 // GO:0004672 // GO:0017048 // GO:0005089 // GO:0034613 // GO:0031034 // GO:1905905 // GO:0010628 // GO:0040017 // GO:1905552 // GO:0060298 // GO:0045989 // GO:0035023 // GO:0014722 // GO:0045214 // GO:0030241 // GO:0071688	cellular protein localization (GO:0034613);myosin filament assembly (GO:0031034);pharyngeal gland morphogenesis (GO:1905905);positive regulation of gene expression (GO:0010628);positive regulation of locomotion (GO:0040017);positive regulation of protein localization to endoplasmic reticulum (GO:1905552);positive regulation of sarcomere organization (GO:0060298);positive regulation of striated mu…	ATP binding (GO:0005524);MATH domain binding (GO:0090736);phosphatase binding (GO:0019902);protein kinase activity (GO:0004672);Rho GTPase binding (GO:0017048);Rho guanyl-nucleotide exchange factor activity (GO:0005089);	A band (GO:0031672);intracellular (GO:0005622);M band (GO:0031430);	3D-structure;Alternative splicing;Complete proteome;Cytoplasm;Disulfide bond;Immunoglobulin domain;Muscle protein;Reference proteome;Repeat;SH3 domain;Transferase.;	2.0	6.0	Q8WZ42	Titin	1.1251749592695102	UP
estExt_fgenesh1_pg.C_320123	NvERTx.4.80976,NvERTx.4.80977,NvERTx.4.80978	Selenoprotein P {ECO:0000303|PubMed:27645994}	GO:0070062 // GO:0005576 // GO:0031089 // GO:0008430 // GO:0007420 // GO:0040007 // GO:0007626 // GO:0002576 // GO:0009791 // GO:0006979 // GO:0001887 // GO:0019953	brain development (GO:0007420);growth (GO:0040007);locomotory behavior (GO:0007626);platelet degranulation (GO:0002576);post-embryonic development (GO:0009791);response to oxidative stress (GO:0006979);selenium compound metabolic process (GO:0001887);sexual reproduction (GO:0019953);	selenium binding (GO:0008430);	extracellular exosome (GO:0070062);extracellular region (GO:0005576);platelet dense granule lumen (GO:0031089);	Complete proteome;Direct protein sequencing;Glycoprotein;Phosphoprotein;Polymorphism;Reference proteome;Secreted;Selenium;Selenocysteine;Signal.;	1.0	8.0	P49908	Selenoprotein P {ECO:0000303|PubMed:27645994}	1.12007406459001	UP
fgenesh1_pg.scaffold_5000279	NvERTx.4.220438,NvERTx.4.29869	Histidine N-acetyltransferase	GO:0047981	No_GOBP	histidine N-acetyltransferase activity (GO:0047981);	No_GOCC	Acyltransferase;Complete proteome;Reference proteome;Transferase.;	1.0	8.0	I3J7Q8,No_Uniprotmatch	Histidine N-acetyltransferase,No_Description	1.11923808389498	UP
fgenesh1_pg.scaffold_543000007		Hemerythrin-like protein	GO:0005506 // GO:0005344	No_GOBP	iron ion binding (GO:0005506);oxygen transporter activity (GO:0005344);	No_GOCC	Complete proteome;Iron;Metal-binding;Oxygen transport;Reference proteome;Transport.;					1.11803108954602	UP
gw.3479.1.1		Zinc metalloproteinase nas-15	GO:0005576 // GO:0004222 // GO:0008270	No_GOBP	metalloendopeptidase activity (GO:0004222);zinc ion binding (GO:0008270);	extracellular region (GO:0005576);	Complete proteome;Disulfide bond;Glycoprotein;Hydrolase;Metal-binding;Metalloprotease;Protease;Reference proteome;Repeat;Secreted;Signal;Zinc.;					1.11693442311977	UP
estExt_fgenesh1_pg.C_9800003	NvERTx.4.158004,NvERTx.4.158005,NvERTx.4.158006,NvERTx.4.158007,NvERTx.4.158008,NvERTx.4.158009,NvERTx.4.158017,NvERTx.4.158018,NvERTx.4.158019,NvERTx.4.158020,NvERTx.4.158021,NvERTx.4.158022,NvERTx.4.158023,NvERTx.4.199555,NvERTx.4.5646	Uncharacterized protein {ECO:0000313|EMBL:AOW98600.1}	No_GOcodes	No_GOBP	No_GOMF	No_GOCC	Complete proteome {ECO:0000313|Proteomes:UP000177870}.;	3.0	6.0	A0A1D8TLR8_9CYAN,No_Uniprotmatch	No_Description,Uncharacterized protein {ECO:0000313|EMBL:AOW98600.1}	1.11398725757078	UP
fgenesh1_pg.scaffold_9000061	NvERTx.4.102927,NvERTx.4.102931,NvERTx.4.102932,NvERTx.4.102938,NvERTx.4.210229,NvERTx.4.228169,NvERTx.4.232279	Tripartite motif-containing protein 2	GO:0005737 // GO:0017022 // GO:0061630 // GO:0004842 // GO:0008270 // GO:1990830 // GO:0043523	cellular response to leukemia inhibitory factor (GO:1990830);regulation of neuron apoptotic process (GO:0043523);	myosin binding (GO:0017022);ubiquitin protein ligase activity (GO:0061630);ubiquitin-protein transferase activity (GO:0004842);zinc ion binding (GO:0008270);	cytoplasm (GO:0005737);	Complete proteome;Cytoplasm;Metal-binding;Phosphoprotein;Reference proteome;Repeat;Transferase;Ubl conjugation;Ubl conjugation pathway;Zinc;Zinc-finger.;	2.0	8.0	A4IF63,No_Uniprotmatch	No_Description,Tripartite motif-containing protein 2	1.11074453498155	UP
e_gw.61.12.1	NvERTx.4.91194	Homeobox even-skipped homolog protein 1	GO:0005654 // GO:0043565 // GO:0003700 // GO:0009792 // GO:0045944 // GO:0021913	embryo development ending in birth or egg hatching (GO:0009792);positive regulation of transcription from RNA polymerase II promoter (GO:0045944);regulation of transcription from RNA polymerase II promoter involved in ventral spinal cord interneuron specification (GO:0021913);	sequence-specific DNA binding (GO:0043565);transcription factor activity, sequence-specific DNA binding (GO:0003700);	nucleoplasm (GO:0005654);	Alternative splicing;Complete proteome;Developmental protein;DNA-binding;Homeobox;Nucleus;Reference proteome.;	5.0	4.0	P49640	Homeobox even-skipped homolog protein 1	1.10949547340709	UP
e_gw.35.98.1	NvERTx.4.19899,NvERTx.4.19900,NvERTx.4.19901,NvERTx.4.227944	Protein FAM124A	No_GOcodes	No_GOBP	No_GOMF	No_GOCC	Alternative splicing;Complete proteome;Polymorphism;Reference proteome.;	1.0	6.0	No_Uniprotmatch,Q5RA50	No_Description,Protein FAM124A	1.1080594220483502	UP
estExt_fgenesh1_pg.C_1260066	NvERTx.4.169202	No_Description	No_GO	No_GOCC	No_GOBP	No_GOMF	No_keywords	4.0	8.0	P06582	Heat shock protein Hsp-16.2	1.10373741008979	UP
fgenesh1_pg.scaffold_201000035	NvERTx.4.79810	5-hydroxytryptamine receptor 4	GO:0005768 // GO:0005887 // GO:0004993 // GO:0007268 // GO:0032098	chemical synaptic transmission (GO:0007268);regulation of appetite (GO:0032098);	G-protein coupled serotonin receptor activity (GO:0004993);	endosome (GO:0005768);integral component of plasma membrane (GO:0005887);	Alternative splicing;Cell membrane;Complete proteome;Disulfide bond;Endosome;G-protein coupled receptor;Glycoprotein;Lipoprotein;Membrane;Palmitate;Receptor;Reference proteome;Transducer;Transmembrane;Transmembrane helix.;	9.0	8.0	O70528	5-hydroxytryptamine receptor 4	1.09664699994473	UP
fgenesh1_pg.scaffold_131000063	NvERTx.4.234167	Uncharacterized protein {ECO:0000313|Ensembl:ENSCSAVP00000008883}	GO:0016021	No_GOBP	No_GOMF	integral component of membrane (GO:0016021);	Complete proteome {ECO:0000313|Proteomes:UP000007875};Membrane {ECO:0000256|SAM:Phobius};Reference proteome {ECO:0000313|Proteomes:UP000007875};Signal {ECO:0000256|SAM:SignalP};Transmembrane {ECO:0000256|SAM:Phobius};Transmembrane helix {ECO:0000256|SAM:Phobius}.;	6.0	2.0	No_Uniprotmatch	No_Description	1.09537631739803	UP
e_gw.108.139.1		Sulfotransferase 1C2A	GO:0005764 // GO:0008146	No_GOBP	sulfotransferase activity (GO:0008146);	lysosome (GO:0005764);	Complete proteome;Lysosome;Reference proteome;Transferase.;					1.09392924063401	UP
e_gw.131.49.1	NvERTx.4.161132,NvERTx.4.161133,NvERTx.4.161134	Fibroblast growth factor receptor 2	GO:0031410 // GO:0005794 // GO:0016021 // GO:0005886 // GO:0005524 // GO:0005007 // GO:0006915 // GO:0048701 // GO:0008284	apoptotic process (GO:0006915);embryonic cranial skeleton morphogenesis (GO:0048701);positive regulation of cell proliferation (GO:0008284);	ATP binding (GO:0005524);fibroblast growth factor-activated receptor activity (GO:0005007);	cytoplasmic vesicle (GO:0031410);Golgi apparatus (GO:0005794);integral component of membrane (GO:0016021);plasma membrane (GO:0005886);	Apoptosis;ATP-binding;Cell membrane;Cytoplasmic vesicle;Disulfide bond;Glycoprotein;Golgi apparatus;Immunoglobulin domain;Kinase;Membrane;Nucleotide-binding;Phosphoprotein;Receptor;Repeat;Signal;Transferase;Transmembrane;Transmembrane helix;Tyrosine-protein kinase;Ubl conjugation.;	8.0	6.0	P18461	Fibroblast growth factor receptor 2	1.08965611385825	UP
estExt_fgenesh1_pg.C_1270003	NvERTx.4.120255,NvERTx.4.120256,NvERTx.4.165155	Uncharacterized protein {ECO:0000313|EMBL:ELP84086.1}	No_GOcodes	No_GOBP	No_GOMF	No_GOCC	Coiled coil {ECO:0000256|SAM:Coils};Complete proteome {ECO:0000313|Proteomes:UP000014680};Reference proteome {ECO:0000313|Proteomes:UP000014680}.;	4.0	1.0	A0A091QLI8_MERNU,No_Uniprotmatch	No_Description,TNFAIP3-interacting protein 1 {ECO:0000313|EMBL:KFQ28380.1}	1.0895603703280698	UP
e_gw.250.12.1	NvERTx.4.54059,NvERTx.4.54060	Beta-1 adrenergic receptor	GO:0005769 // GO:0016021 // GO:0005886 // GO:0004940 // GO:0005088 // GO:0005057 // GO:0071880 // GO:0030819 // GO:0043950 // GO:0043547 // GO:0045823	adenylate cyclase-activating adrenergic receptor signaling pathway (GO:0071880);positive regulation of cAMP biosynthetic process (GO:0030819);positive regulation of cAMP-mediated signaling (GO:0043950);positive regulation of GTPase activity (GO:0043547);positive regulation of heart contraction (GO:0045823);	beta1-adrenergic receptor activity (GO:0004940);Ras guanyl-nucleotide exchange factor activity (GO:0005088);signal transducer activity, downstream of receptor (GO:0005057);	early endosome (GO:0005769);integral component of membrane (GO:0016021);plasma membrane (GO:0005886);	Cell membrane;Disulfide bond;Endosome;G-protein coupled receptor;Glycoprotein;Lipoprotein;Membrane;Palmitate;Phosphoprotein;Receptor;Transducer;Transmembrane;Transmembrane helix.;	4.0	8.0	P43141	Beta-4C adrenergic receptor	1.08316152984533	UP
e_gw.275.46.1		Xanthine dehydrogenase/oxidase	GO:0005829 // GO:0005777 // GO:0051537 // GO:0009055 // GO:0050660 // GO:0070674 // GO:0005506 // GO:0030151 // GO:0043546 // GO:0016614 // GO:0016903 // GO:0004854 // GO:0004855 // GO:0034418 // GO:0009115	urate biosynthetic process (GO:0034418);xanthine catabolic process (GO:0009115);	2 iron, 2 sulfur cluster binding (GO:0051537);electron carrier activity (GO:0009055);flavin adenine dinucleotide binding (GO:0050660);hypoxanthine dehydrogenase activity (GO:0070674);iron ion binding (GO:0005506);molybdenum ion binding (GO:0030151);molybdopterin cofactor binding (GO:0043546);oxidoreductase activity, acting on CH-OH group of donors (GO:0016614);oxidoreductase activity, acting on t…	cytosol (GO:0005829);peroxisome (GO:0005777);	2Fe-2S;Complete proteome;Cytoplasm;Direct protein sequencing;FAD;Flavoprotein;Iron;Iron-sulfur;Metal-binding;Molybdenum;NAD;Oxidoreductase;Peroxisome;Reference proteome.;					1.08301022992564	UP
e_gw.4003.1.1		No_Description	No_GO	No_GOCC	No_GOBP	No_GOMF	No_keywords					1.08184058580943	UP
fgenesh1_pg.scaffold_88000081	NvERTx.4.25195,NvERTx.4.27409,NvERTx.4.40386,NvERTx.4.40387,NvERTx.4.70985,NvERTx.4.70986,NvERTx.4.9125	Dynein heavy chain	GO:0005737 // GO:0030286 // GO:0005874 // GO:0031514 // GO:0003774	No_GOBP	motor activity (GO:0003774);	cytoplasm (GO:0005737);dynein complex (GO:0030286);microtubule (GO:0005874);motile cilium (GO:0031514);	Cell projection;Cilium;Cytoplasm;Cytoskeleton;Dynein;Flagellum;Microtubule;Motor protein;Repeat.;	5.0	7.0	A0A182ZU20_BIOGL,C3ZWD5_BRAFL,No_Uniprotmatch	No_Description,Putative uncharacterized protein {ECO:0000313|EMBL:EEN43137.1},Uncharacterized protein {ECO:0000313|VectorBase:BGLB012628-PA}	1.07996804601425	UP
estExt_fgenesh1_pg.C_40101	NvERTx.4.106438,NvERTx.4.106439,NvERTx.4.16790,NvERTx.4.217364	Metalloproteinase inhibitor 3	GO:0005578 // GO:0008191 // GO:0008270	No_GOBP	metalloendopeptidase inhibitor activity (GO:0008191);zinc ion binding (GO:0008270);	proteinaceous extracellular matrix (GO:0005578);	Disulfide bond;Extracellular matrix;Glycoprotein;Metal-binding;Metalloenzyme inhibitor;Metalloprotease inhibitor;Protease inhibitor;Secreted;Signal;Zinc.;	8.0	4.0	No_Uniprotmatch,Q9W6B4	Metalloproteinase inhibitor 3,No_Description	1.07920426966011	UP
fgenesh1_pg.scaffold_170000015	NvERTx.4.11206,NvERTx.4.166895,NvERTx.4.166896,NvERTx.4.166897,NvERTx.4.166898,NvERTx.4.166899,NvERTx.4.166900,NvERTx.4.166901,NvERTx.4.166902,NvERTx.4.166903,NvERTx.4.166904,NvERTx.4.166905,NvERTx.4.166906,NvERTx.4.208925,NvERTx.4.218744,NvERTx.4.224162,NvERTx.4.32630	Collagen alpha-4(VI) chain	GO:0005581 // GO:0005576 // GO:0043234 // GO:0005578 // GO:0007155 // GO:0070208	cell adhesion (GO:0007155);protein heterotrimerization (GO:0070208);	No_GOMF	collagen trimer (GO:0005581);extracellular region (GO:0005576);protein complex (GO:0043234);proteinaceous extracellular matrix (GO:0005578);	Cell adhesion;Collagen;Complete proteome;Extracellular matrix;Glycoprotein;Hydroxylation;Reference proteome;Repeat;Secreted;Signal.;	1.0	8.0	A2AX52,A6NMZ7,No_Uniprotmatch,O89029,P12111,P15989	Collagen alpha-3(VI) chain,Collagen alpha-4(VI) chain,Collagen alpha-6(VI) chain,Matrilin-4,No_Description	1.07563985957777	UP
estExt_fgenesh1_pg.C_10138	NvERTx.4.187242,NvERTx.4.225045,NvERTx.4.233299,NvERTx.4.30559,NvERTx.4.7029,NvERTx.4.76114,NvERTx.4.76115,NvERTx.4.76118,NvERTx.4.76119,NvERTx.4.76120,NvERTx.4.76122,NvERTx.4.76123,NvERTx.4.76124,NvERTx.4.76126,NvERTx.4.76127,NvERTx.4.76128	Cell-surface adhesin, putative {ECO:0000313|EMBL:EAX93691.1}	No_GOcodes	No_GOBP	No_GOMF	No_GOCC	Complete proteome {ECO:0000313|Proteomes:UP000001542};Reference proteome {ECO:0000313|Proteomes:UP000001542}.;	4.0	3.0	No_Uniprotmatch,Q02496	Mucin-1,No_Description	1.0750098292586	UP
fgenesh1_pg.scaffold_67000113		Pancreatic secretory granule membrane major glycoprotein GP2	GO:0031225 // GO:0005576 // GO:0005886	No_GOBP	No_GOMF	anchored component of membrane (GO:0031225);extracellular region (GO:0005576);plasma membrane (GO:0005886);	Cell membrane;Complete proteome;Direct protein sequencing;Disulfide bond;EGF-like domain;Glycoprotein;GPI-anchor;Lipoprotein;Membrane;Reference proteome;Secreted;Signal.;					1.07038673451119	UP
e_gw.325.44.1	NvERTx.4.105274,NvERTx.4.105275,NvERTx.4.105276,NvERTx.4.105277,NvERTx.4.105278,NvERTx.4.105279,NvERTx.4.105280,NvERTx.4.105281,NvERTx.4.105282,NvERTx.4.133462,NvERTx.4.133463,NvERTx.4.230009	Ras-related and estrogen-regulated growth inhibitor	GO:0005829 // GO:0016020 // GO:0005634 // GO:0005525 // GO:0003924 // GO:0030308 // GO:0008285 // GO:0009725 // GO:0007165	negative regulation of cell growth (GO:0030308);negative regulation of cell proliferation (GO:0008285);response to hormone (GO:0009725);signal transduction (GO:0007165);	GTP binding (GO:0005525);GTPase activity (GO:0003924);	cytosol (GO:0005829);membrane (GO:0016020);nucleus (GO:0005634);	Complete proteome;Cytoplasm;GTP-binding;Nucleotide-binding;Proto-oncogene;Reference proteome.;	6.0	6.0	No_Uniprotmatch,P70426,Q5FVY2,Q8R367,Q96A58	GTP-binding protein Rit1,No_Description,Ras-like protein family member 11B,Ras-related and estrogen-regulated growth inhibitor	1.06943976755682	UP
fgenesh1_pg.scaffold_98000006		DBH-like monooxygenase protein 1 homolog	GO:0005789 // GO:0005615 // GO:0016021 // GO:0030667 // GO:0005507 // GO:0004500 // GO:0042420 // GO:0042421 // GO:0006589	dopamine catabolic process (GO:0042420);norepinephrine biosynthetic process (GO:0042421);octopamine biosynthetic process (GO:0006589);	copper ion binding (GO:0005507);dopamine beta-monooxygenase activity (GO:0004500);	endoplasmic reticulum membrane (GO:0005789);extracellular space (GO:0005615);integral component of membrane (GO:0016021);secretory granule membrane (GO:0030667);	Alternative splicing;Complete proteome;Copper;Disulfide bond;Endoplasmic reticulum;Glycoprotein;Membrane;Metal-binding;Monooxygenase;Oxidoreductase;Reference proteome;Signal;Transmembrane;Transmembrane helix.;					1.06839194564923	UP
estExt_fgenesh1_pg.C_270004	NvERTx.4.101849,NvERTx.4.101851,NvERTx.4.101856,NvERTx.4.111217,NvERTx.4.116512,NvERTx.4.124377,NvERTx.4.142860,NvERTx.4.142861,NvERTx.4.142862,NvERTx.4.142863,NvERTx.4.142864,NvERTx.4.142865,NvERTx.4.153244,NvERTx.4.181059,NvERTx.4.181060,NvERTx.4.181073,NvERTx.4.181074,NvERTx.4.187675,NvERTx.4.201561,NvERTx.4.201562,NvERTx.4.201571,NvERTx.4.204844,NvERTx.4.204845,NvERTx.4.21331,NvERTx.4.227729,…	Uncharacterized protein {ECO:0000313|Ensembl:ENSCSAVP00000008883}	GO:0016021	No_GOBP	No_GOMF	integral component of membrane (GO:0016021);	Complete proteome {ECO:0000313|Proteomes:UP000007875};Membrane {ECO:0000256|SAM:Phobius};Reference proteome {ECO:0000313|Proteomes:UP000007875};Signal {ECO:0000256|SAM:SignalP};Transmembrane {ECO:0000256|SAM:Phobius};Transmembrane helix {ECO:0000256|SAM:Phobius}.;	6.0	1.0	H2YU73_CIOSA,No_Uniprotmatch	No_Description,Uncharacterized protein {ECO:0000313|Ensembl:ENSCSAVP00000008883}	1.06729448975638	UP
fgenesh1_pg.scaffold_376000001	NvERTx.4.125641,NvERTx.4.125642,NvERTx.4.217039,NvERTx.4.229011	Uncharacterized protein {ECO:0000313|EMBL:EEN42763.1}	GO:0005576 // GO:0004222 // GO:0008270	No_GOBP	metalloendopeptidase activity (GO:0004222);zinc ion binding (GO:0008270);	extracellular region (GO:0005576);	Complete proteome {ECO:0000313|Proteomes:UP000001554};Disulfide bond {ECO:0000256|SAAS:SAAS00507203};Reference proteome {ECO:0000313|Proteomes:UP000001554};Secreted {ECO:0000256|SAAS:SAAS00507222}.;	7.0	7.0	No_Uniprotmatch,Q6ZMM2	ADAMTS-like protein 5,No_Description	1.06279424884241	UP
e_gw.34.55.1	NvERTx.4.166095,NvERTx.4.166097,NvERTx.4.166098,NvERTx.4.166104,NvERTx.4.166108,NvERTx.4.214094	Myosin heavy chain, striated muscle	GO:0030016 // GO:0032982 // GO:0003779 // GO:0005524 // GO:0005516 // GO:0003774	No_GOBP	actin binding (GO:0003779);ATP binding (GO:0005524);calmodulin binding (GO:0005516);motor activity (GO:0003774);	myofibril (GO:0030016);myosin filament (GO:0032982);	3D-structure;Actin-binding;ATP-binding;Calmodulin-binding;Coiled coil;Cytoplasm;Motor protein;Muscle protein;Myosin;Nucleotide-binding;Thick filament.;	9.0	8.0	No_Uniprotmatch,P24733	striated muscle,Myosin heavy chain,No_Description	1.06146348848881	UP
e_gw.7.369.1	NvERTx.4.164366,NvERTx.4.164367,NvERTx.4.164368,NvERTx.4.212862	Matrix metalloproteinase-17	GO:0031225 // GO:0005886 // GO:0005578 // GO:0004222 // GO:0008270 // GO:0042756 // GO:0001822	drinking behavior (GO:0042756);kidney development (GO:0001822);	metalloendopeptidase activity (GO:0004222);zinc ion binding (GO:0008270);	anchored component of membrane (GO:0031225);plasma membrane (GO:0005886);proteinaceous extracellular matrix (GO:0005578);	Calcium;Cell membrane;Cleavage on pair of basic residues;Complete proteome;Disulfide bond;Extracellular matrix;Glycoprotein;GPI-anchor;Hydrolase;Lipoprotein;Membrane;Metal-binding;Metalloprotease;Protease;Reference proteome;Repeat;Secreted;Signal;Zinc;Zymogen.;	8.0	7.0	P91953,Q9NPA2,Q9R0S3	50 kDa hatching enzyme,Matrix metalloproteinase-17,Matrix metalloproteinase-25	1.05759465028806	UP
gw.109.132.1	NvERTx.4.143843,NvERTx.4.143844,NvERTx.4.143845,NvERTx.4.143846,NvERTx.4.143847,NvERTx.4.143848,NvERTx.4.215221	Neuronal acetylcholine receptor subunit alpha-7	GO:0005892 // GO:0016324 // GO:0030673 // GO:0030054 // GO:0009897 // GO:0016021 // GO:0005886 // GO:0044853 // GO:0098794 // GO:0045211 // GO:0042166 // GO:0015464 // GO:0022848 // GO:0001540 // GO:0005262 // GO:0017081 // GO:0005216 // GO:0015276 // GO:0042803 // GO:0015643 // GO:0095500 // GO:0000187 // GO:0008306 // GO:0042113 // GO:0048149 // GO:0035095 // GO:0006816 // GO:0006874 // GO:0050…	acetylcholine receptor signaling pathway (GO:0095500);activation of MAPK activity (GO:0000187);associative learning (GO:0008306);B cell activation (GO:0042113);behavioral response to ethanol (GO:0048149);behavioral response to nicotine (GO:0035095);calcium ion transport (GO:0006816);cellular calcium ion homeostasis (GO:0006874);cognition (GO:0050890);dendrite morphogenesis (GO:0048813);dendritic …	acetylcholine binding (GO:0042166);acetylcholine receptor activity (GO:0015464);acetylcholine-gated cation-selective channel activity (GO:0022848);amyloid-beta binding (GO:0001540);calcium channel activity (GO:0005262);chloride channel regulator activity (GO:0017081);ion channel activity (GO:0005216);ligand-gated ion channel activity (GO:0015276);protein homodimerization activity (GO:0042803);tox…	acetylcholine-gated channel complex (GO:0005892);apical plasma membrane (GO:0016324);axolemma (GO:0030673);cell junction (GO:0030054);external side of plasma membrane (GO:0009897);integral component of membrane (GO:0016021);plasma membrane (GO:0005886);plasma membrane raft (GO:0044853);postsynapse (GO:0098794);postsynaptic membrane (GO:0045211);	3D-structure;Alternative splicing;Cell junction;Cell membrane;Complete proteome;Disulfide bond;Glycoprotein;Ion channel;Ion transport;Ligand-gated ion channel;Membrane;Postsynaptic cell membrane;Receptor;Reference proteome;Signal;Synapse;Transmembrane;Transmembrane helix;Transport.;	2.0	1.0	No_Uniprotmatch,P22770,Q05941	Neuronal acetylcholine receptor subunit alpha-7,No_Description	1.05715356227709	UP
estExt_fgenesh1_kg.C_120012	NvERTx.4.101728,NvERTx.4.101749,NvERTx.4.182898,NvERTx.4.182899,NvERTx.4.182900,NvERTx.4.182901,NvERTx.4.182902,NvERTx.4.182903,NvERTx.4.182904,NvERTx.4.182905,NvERTx.4.182906,NvERTx.4.182907,NvERTx.4.182908,NvERTx.4.182909,NvERTx.4.182910,NvERTx.4.182911,NvERTx.4.182912,NvERTx.4.182913,NvERTx.4.182914,NvERTx.4.182915,NvERTx.4.182916,NvERTx.4.182917,NvERTx.4.182918,NvERTx.4.182919,NvERTx.4.226866	Betaine--homocysteine S-methyltransferase 1	GO:0005737 // GO:0047150 // GO:0008270 // GO:0006579 // GO:0009086	amino-acid betaine catabolic process (GO:0006579);methionine biosynthetic process (GO:0009086);	betaine-homocysteine S-methyltransferase activity (GO:0047150);zinc ion binding (GO:0008270);	cytoplasm (GO:0005737);	Cytoplasm;Metal-binding;Methyltransferase;Transferase;Zinc.;	6.0	1.0	No_Uniprotmatch,Q5I597,Q5M8Z0,Q5XGM3,Q95332	Betaine--homocysteine S-methyltransferase 1,No_Description	1.05033277632057	UP
e_gw.47.206.1		Canalicular multispecific organic anion transporter 1	GO:0016324 // GO:0005887 // GO:0005524 // GO:0042626 // GO:0008514	No_GOBP	ATP binding (GO:0005524);ATPase activity, coupled to transmembrane movement of substances (GO:0042626);organic anion transmembrane transporter activity (GO:0008514);	apical plasma membrane (GO:0016324);integral component of plasma membrane (GO:0005887);	ATP-binding;Cell membrane;Complete proteome;Glycoprotein;Membrane;Nucleotide-binding;Phosphoprotein;Reference proteome;Repeat;Transmembrane;Transmembrane helix;Transport.;					1.04337066945605	UP
estExt_gwp.C_540047	NvERTx.4.69240,NvERTx.4.69241	Gem-associated protein 7	GO:0005829 // GO:0097504 // GO:0032797 // GO:0034719 // GO:0000387	spliceosomal snRNP assembly (GO:0000387);	No_GOMF	cytosol (GO:0005829);Gemini of coiled bodies (GO:0097504);SMN complex (GO:0032797);SMN-Sm protein complex (GO:0034719);	Acetylation;Complete proteome;Cytoplasm;mRNA processing;mRNA splicing;Nucleus;Phosphoprotein;Reference proteome.;	5.0	7.0	Q17QA0	Gem-associated protein 7	1.04104966936176	UP
e_gw.594.5.1	NvERTx.4.84896,NvERTx.4.84897,NvERTx.4.84898,NvERTx.4.84899	Follistatin	GO:0005576 // GO:0048185 // GO:0043395 // GO:0004871 // GO:0002244 // GO:0032926 // GO:0000122 // GO:0051798	hematopoietic progenitor cell differentiation (GO:0002244);negative regulation of activin receptor signaling pathway (GO:0032926);negative regulation of transcription from RNA polymerase II promoter (GO:0000122);positive regulation of hair follicle development (GO:0051798);	activin binding (GO:0048185);heparan sulfate proteoglycan binding (GO:0043395);signal transducer activity (GO:0004871);	extracellular region (GO:0005576);	3D-structure;Alternative splicing;Complete proteome;Direct protein sequencing;Disulfide bond;Glycoprotein;Polymorphism;Reference proteome;Repeat;Secreted;Signal.;	6.0	2.0	P19883,Q90844	Follistatin	1.03776338220377	UP
estExt_fgenesh1_pg.C_170035	NvERTx.4.116697,NvERTx.4.116698,NvERTx.4.116699,NvERTx.4.116700,NvERTx.4.136428,NvERTx.4.136431,NvERTx.4.162794,NvERTx.4.162796,NvERTx.4.162799,NvERTx.4.202094,NvERTx.4.202096,NvERTx.4.202097,NvERTx.4.202098,NvERTx.4.202101,NvERTx.4.202102,NvERTx.4.202103,NvERTx.4.76529,NvERTx.4.76530,NvERTx.4.76531,NvERTx.4.76532,NvERTx.4.76533,NvERTx.4.76534	No_Description	No_GO	No_GOCC	No_GOBP	No_GOMF	No_keywords	7.0	4.0	No_Uniprotmatch	No_Description	1.03744616905048	UP
e_gw.79.6.1	NvERTx.4.136237,NvERTx.4.136238,NvERTx.4.136239,NvERTx.4.136240,NvERTx.4.136242,NvERTx.4.136245,NvERTx.4.136249	Four-domain proteases inhibitor	GO:0004867	No_GOBP	serine-type endopeptidase inhibitor activity (GO:0004867);	No_GOCC	Direct protein sequencing;Disulfide bond;Polymorphism;Protease inhibitor;Repeat;Serine protease inhibitor.;	4.0	8.0	No_Uniprotmatch,P25304	Agrin,No_Description	1.03737837404104	UP
e_gw.49.72.1	NvERTx.4.138378,NvERTx.4.138379,NvERTx.4.138380,NvERTx.4.138381,NvERTx.4.138383,NvERTx.4.138384,NvERTx.4.138385,NvERTx.4.138386,NvERTx.4.138387,NvERTx.4.219071	Synaptotagmin-6	GO:0030054 // GO:0005829 // GO:0019898 // GO:0016021 // GO:0097038 // GO:0005886 // GO:0030672 // GO:0005509 // GO:0005544 // GO:0048306 // GO:0030276 // GO:0001786 // GO:0042803 // GO:0019905 // GO:0060478 // GO:0048791 // GO:0017158 // GO:0006906	acrosomal vesicle exocytosis (GO:0060478);calcium ion-regulated exocytosis of neurotransmitter (GO:0048791);regulation of calcium ion-dependent exocytosis (GO:0017158);vesicle fusion (GO:0006906);	calcium ion binding (GO:0005509);calcium-dependent phospholipid binding (GO:0005544);calcium-dependent protein binding (GO:0048306);clathrin binding (GO:0030276);phosphatidylserine binding (GO:0001786);protein homodimerization activity (GO:0042803);syntaxin binding (GO:0019905);	cell junction (GO:0030054);cytosol (GO:0005829);extrinsic component of membrane (GO:0019898);integral component of membrane (GO:0016021);perinuclear endoplasmic reticulum (GO:0097038);plasma membrane (GO:0005886);synaptic vesicle membrane (GO:0030672);	Alternative splicing;Calcium;Cell junction;Cell membrane;Complete proteome;Cytoplasm;Cytoplasmic vesicle;Disulfide bond;Membrane;Metal-binding;Phosphoprotein;Reference proteome;Repeat;Synapse;Transmembrane;Transmembrane helix.;	4.0	8.0	No_Uniprotmatch,Q62746,Q9R0N9	No_Description,Synaptotagmin-6,Synaptotagmin-9	1.03550262320229	UP
gw.465.14.1	NvERTx.4.180861,NvERTx.4.180862,NvERTx.4.180863,NvERTx.4.180865	Transmembrane protease serine 6	GO:0005615 // GO:0016021 // GO:0005886 // GO:0004252 // GO:0006879 // GO:0042730 // GO:0055072 // GO:0033619 // GO:0030514 // GO:0000122 // GO:0045892 // GO:0045944 // GO:0006508 // GO:0097264	cellular iron ion homeostasis (GO:0006879);fibrinolysis (GO:0042730);iron ion homeostasis (GO:0055072);membrane protein proteolysis (GO:0033619);negative regulation of BMP signaling pathway (GO:0030514);negative regulation of transcription from RNA polymerase II promoter (GO:0000122);negative regulation of transcription, DNA-templated (GO:0045892);positive regulation of transcription from RNA pol…	serine-type endopeptidase activity (GO:0004252);	extracellular space (GO:0005615);integral component of membrane (GO:0016021);plasma membrane (GO:0005886);	Alternative splicing;Cell membrane;Complete proteome;Disulfide bond;Glycoprotein;Hydrolase;Membrane;Protease;Reference proteome;Repeat;Serine protease;Signal-anchor;Transmembrane;Transmembrane helix;Zymogen.;	6.0	6.0	P06681,Q9DBI0	Complement C2,Transmembrane protease serine 6	1.03376933927095	UP
estExt_fgenesh1_pg.C_70208	NvERTx.4.32243,NvERTx.4.70694,NvERTx.4.70695,NvERTx.4.70696,NvERTx.4.70697	Octopamine receptor beta-3R	GO:0016021 // GO:0005887 // GO:0008227 // GO:0004989 // GO:0007189 // GO:0007186 // GO:0010579	adenylate cyclase-activating G-protein coupled receptor signaling pathway (GO:0007189);G-protein coupled receptor signaling pathway (GO:0007186);positive regulation of adenylate cyclase activity involved in G-protein coupled receptor signaling pathway (GO:0010579);	G-protein coupled amine receptor activity (GO:0008227);octopamine receptor activity (GO:0004989);	integral component of membrane (GO:0016021);integral component of plasma membrane (GO:0005887);	Alternative splicing;Cell membrane;Complete proteome;G-protein coupled receptor;Glycoprotein;Membrane;Receptor;Reference proteome;Transducer;Transmembrane;Transmembrane helix.;	9.0	6.0	No_Uniprotmatch,P47800	D(1)-like dopamine receptor,No_Description	1.03219542425785	UP
estExt_fgenesh1_pg.C_3180024	NvERTx.4.178779,NvERTx.4.178784,NvERTx.4.178785,NvERTx.4.178786,NvERTx.4.6205,NvERTx.4.6206,NvERTx.4.74771,NvERTx.4.74772,NvERTx.4.74773	Matrilin-2	GO:0005604 // GO:0031012 // GO:0005615 // GO:0005578 // GO:0005509 // GO:0007411 // GO:0031104 // GO:0008347 // GO:0001764 // GO:0031175 // GO:0048678	axon guidance (GO:0007411);dendrite regeneration (GO:0031104);glial cell migration (GO:0008347);neuron migration (GO:0001764);neuron projection development (GO:0031175);response to axon injury (GO:0048678);	calcium ion binding (GO:0005509);	basement membrane (GO:0005604);extracellular matrix (GO:0031012);extracellular space (GO:0005615);proteinaceous extracellular matrix (GO:0005578);	Alternative splicing;Coiled coil;Complete proteome;Disulfide bond;EGF-like domain;Glycoprotein;Reference proteome;Repeat;Secreted;Signal.;	2.0	6.0	No_Uniprotmatch,O08746,P12111	Collagen alpha-3(VI) chain,Matrilin-2,No_Description	1.03083694900266	UP
e_gw.49.186.1	NvERTx.4.123561,NvERTx.4.123562,NvERTx.4.123563,NvERTx.4.123564,NvERTx.4.123565	Coagulation factor VIII	GO:0005615 // GO:0005507 // GO:0016491 // GO:0006953 // GO:0030168	acute-phase response (GO:0006953);platelet activation (GO:0030168);	copper ion binding (GO:0005507);oxidoreductase activity (GO:0016491);	extracellular space (GO:0005615);	Acute phase;Blood coagulation;Calcium;Complete proteome;Disulfide bond;Glycoprotein;Hemostasis;Metal-binding;Reference proteome;Repeat;Secreted;Signal;Sulfation.;	6.0	4.0	O18806,Q4LDE5,Q923L3,Q96PZ7	EGF and pentraxin domain-containing protein 1, von Willebrand factor type A,CUB and sushi domain-containing protein 1,Coagulation factor VIII,Sushi	1.03011345820415	UP
fgenesh1_pg.scaffold_86000049	NvERTx.4.205857,NvERTx.4.81779,NvERTx.4.81780,NvERTx.4.81781,NvERTx.4.81786,NvERTx.4.81788,NvERTx.4.83386,NvERTx.4.83387,NvERTx.4.83389,NvERTx.4.83390,NvERTx.4.83391,NvERTx.4.83392,NvERTx.4.83393,NvERTx.4.91867,NvERTx.4.91871	Astacin	GO:0060473 // GO:0005737 // GO:0005886 // GO:0070001 // GO:0070002 // GO:0004222 // GO:0008233 // GO:0008270 // GO:0007155 // GO:0009566 // GO:2000360 // GO:0010954 // GO:0060468	cell adhesion (GO:0007155);fertilization (GO:0009566);negative regulation of binding of sperm to zona pellucida (GO:2000360);positive regulation of protein processing (GO:0010954);prevention of polyspermy (GO:0060468);	aspartic-type peptidase activity (GO:0070001);glutamic-type peptidase activity (GO:0070002);metalloendopeptidase activity (GO:0004222);peptidase activity (GO:0008233);zinc ion binding (GO:0008270);	cortical granule (GO:0060473);cytoplasm (GO:0005737);plasma membrane (GO:0005886);	3D-structure;Direct protein sequencing;Disulfide bond;Hydrolase;Metal-binding;Metalloprotease;Protease;Signal;Zinc;Zymogen.;	6.0	4.0	No_Uniprotmatch,P31579	Low choriolytic enzyme,No_Description	1.02962834864845	UP
fgenesh1_pg.scaffold_3000047	NvERTx.4.10637,NvERTx.4.166966,NvERTx.4.166967,NvERTx.4.166968,NvERTx.4.166969,NvERTx.4.166970,NvERTx.4.166971,NvERTx.4.166972,NvERTx.4.166973,NvERTx.4.166974,NvERTx.4.166975,NvERTx.4.213066,NvERTx.4.221509	Integrin alpha-8	GO:0045177 // GO:0009986 // GO:0032591 // GO:0005783 // GO:0005925 // GO:0034678 // GO:0008305 // GO:0043204 // GO:0005886 // GO:0014069 // GO:0046872 // GO:0007420 // GO:0030030 // GO:0007160 // GO:0045184 // GO:0030198 // GO:0042472 // GO:0007229 // GO:0001822 // GO:0007613 // GO:0048333 // GO:0001656 // GO:2000721 // GO:0030511 // GO:0016337 // GO:0048745 // GO:0034446	brain development (GO:0007420);cell projection organization (GO:0030030);cell-matrix adhesion (GO:0007160);establishment of protein localization (GO:0045184);extracellular matrix organization (GO:0030198);inner ear morphogenesis (GO:0042472);integrin-mediated signaling pathway (GO:0007229);kidney development (GO:0001822);memory (GO:0007613);mesodermal cell differentiation (GO:0048333);metanephros…	metal ion binding (GO:0046872);	apical part of cell (GO:0045177);cell surface (GO:0009986);dendritic spine membrane (GO:0032591);endoplasmic reticulum (GO:0005783);focal adhesion (GO:0005925);integrin alpha8-beta1 complex (GO:0034678);integrin complex (GO:0008305);perikaryon (GO:0043204);plasma membrane (GO:0005886);postsynaptic density of dendrite (GO:0014069);	Calcium;Cell adhesion;Cell membrane;Cleavage on pair of basic residues;Complete proteome;Developmental protein;Differentiation;Disease mutation;Disulfide bond;Glycoprotein;Integrin;Membrane;Metal-binding;Neurogenesis;Polymorphism;Receptor;Reference proteome;Repeat;Signal;Transmembrane;Transmembrane helix.;	8.0	4.0	A2ARA8,B8JK39,No_Uniprotmatch,P13612,P23229,P43406,Q00651	Integrin alpha-4,Integrin alpha-6,Integrin alpha-8,Integrin alpha-9 {ECO:0000305},Integrin alpha-V,No_Description	1.0281599416223	UP
gw.74.160.1	NvERTx.4.93073	Calcium/calmodulin-dependent protein kinase type II alpha chain	GO:0030424 // GO:0005954 // GO:0005737 // GO:0030425 // GO:0005886 // GO:0045211 // GO:0048786 // GO:0005524 // GO:0005516 // GO:0004683 // GO:0004674 // GO:0030154 // GO:0007268 // GO:0007619 // GO:0035556 // GO:0007611 // GO:0007616 // GO:0008049 // GO:0007528 // GO:0018105 // GO:0018107 // GO:0006468 // GO:0051489 // GO:0060278 // GO:0008582	cell differentiation (GO:0030154);chemical synaptic transmission (GO:0007268);courtship behavior (GO:0007619);intracellular signal transduction (GO:0035556);learning or memory (GO:0007611);long-term memory (GO:0007616);male courtship behavior (GO:0008049);neuromuscular junction development (GO:0007528);peptidyl-serine phosphorylation (GO:0018105);peptidyl-threonine phosphorylation (GO:0018107);pr…	ATP binding (GO:0005524);calmodulin binding (GO:0005516);calmodulin-dependent protein kinase activity (GO:0004683);protein serine/threonine kinase activity (GO:0004674);	axon (GO:0030424);calcium- and calmodulin-dependent protein kinase complex (GO:0005954);cytoplasm (GO:0005737);dendrite (GO:0030425);plasma membrane (GO:0005886);postsynaptic membrane (GO:0045211);presynaptic active zone (GO:0048786);	3D-structure;Alternative splicing;ATP-binding;Calmodulin-binding;Complete proteome;Kinase;Nucleotide-binding;Phosphoprotein;Reference proteome;Serine/threonine-protein kinase;Transferase.;	8.0	1.0	Q00168	Calcium/calmodulin-dependent protein kinase type II alpha chain	1.02599019208214	UP
fgenesh1_pg.scaffold_1846000001		Uncharacterized protein {ECO:0000313|EMBL:ESO12476.1, ECO:0000313|EnsemblMetazoa:HelroP159014}	GO:0005524 // GO:0046872	No_GOBP	ATP binding (GO:0005524);metal ion binding (GO:0046872);	No_GOCC	ATP-binding {ECO:0000256|PROSITE-ProRule:PRU00409};Complete proteome {ECO:0000313|Proteomes:UP000015101};Nucleotide-binding {ECO:0000256|PROSITE-ProRule:PRU00409};Reference proteome {ECO:0000313|Proteomes:UP000015101}.;					1.02197475073177	UP
estExt_gwp.C_120350	NvERTx.4.131969,NvERTx.4.131970,NvERTx.4.131971,NvERTx.4.209416,NvERTx.4.229500	Tripartite motif-containing protein 2	GO:0005737 // GO:0017022 // GO:0061630 // GO:0004842 // GO:0008270 // GO:1990830 // GO:0043523	cellular response to leukemia inhibitory factor (GO:1990830);regulation of neuron apoptotic process (GO:0043523);	myosin binding (GO:0017022);ubiquitin protein ligase activity (GO:0061630);ubiquitin-protein transferase activity (GO:0004842);zinc ion binding (GO:0008270);	cytoplasm (GO:0005737);	Complete proteome;Cytoplasm;Metal-binding;Phosphoprotein;Reference proteome;Repeat;Transferase;Ubl conjugation;Ubl conjugation pathway;Zinc;Zinc-finger.;	2.0	6.0	E7FAM5,No_Uniprotmatch,O70277,Q1PRL4	E3 ubiquitin-protein ligase TRIM71,No_Description,Tripartite motif-containing protein 3	1.0189189842541	UP
estExt_fgenesh1_pg.C_110025	NvERTx.4.101338,NvERTx.4.127668,NvERTx.4.131582,NvERTx.4.131583,NvERTx.4.131588,NvERTx.4.131589,NvERTx.4.131590,NvERTx.4.136001,NvERTx.4.136015,NvERTx.4.139489,NvERTx.4.139490,NvERTx.4.141204,NvERTx.4.147984,NvERTx.4.148231,NvERTx.4.148237,NvERTx.4.15326,NvERTx.4.15327,NvERTx.4.153318,NvERTx.4.153367,NvERTx.4.153374,NvERTx.4.154408,NvERTx.4.161341,NvERTx.4.171668,NvERTx.4.171669,NvERTx.4.171670,N…	No_Description	No_GO	No_GOCC	No_GOBP	No_GOMF	No_keywords	1.0	3.0	No_Uniprotmatch,O64411,Q06185,Q96AY4,V3ZHE8_LOTGI	mitochondrial,ATP synthase subunit e,No_Description,Polyamine oxidase,Tetratricopeptide repeat protein 28,Uncharacterized protein {ECO:0000313|EMBL:ESO83622.1}	1.01716076134934	UP
gw.1783.3.1		Uncharacterized protein {ECO:0000313|Ensembl:ENSCSAVP00000004939}	No_GOcodes	No_GOBP	No_GOMF	No_GOCC	Complete proteome {ECO:0000313|Proteomes:UP000007875};Reference proteome {ECO:0000313|Proteomes:UP000007875}.;					1.0163947795762098	UP
e_gw.2388.1.1	NvERTx.4.126309	Thrombospondin-1	GO:0005783 // GO:0005615 // GO:0016529 // GO:0005509 // GO:0050840 // GO:0008201 // GO:0048266 // GO:0007155 // GO:0006954 // GO:0016525 // GO:0034976 // GO:0006986	behavioral response to pain (GO:0048266);cell adhesion (GO:0007155);inflammatory response (GO:0006954);negative regulation of angiogenesis (GO:0016525);response to endoplasmic reticulum stress (GO:0034976);response to unfolded protein (GO:0006986);	calcium ion binding (GO:0005509);extracellular matrix binding (GO:0050840);heparin binding (GO:0008201);	endoplasmic reticulum (GO:0005783);extracellular space (GO:0005615);sarcoplasmic reticulum (GO:0016529);	Calcium;Cell adhesion;Complete proteome;Disulfide bond;EGF-like domain;Endoplasmic reticulum;Glycoprotein;Heparin-binding;Reference proteome;Repeat;Sarcoplasmic reticulum;Signal;Unfolded protein response.;	8.0		Q28178	Thrombospondin-1	1.01364826203572	UP
fgsh_est.C_scaffold_4000001		No_Description	No_GO	No_GOCC	No_GOBP	No_GOMF	No_keywords					1.01032851369787	UP
fgenesh1_pg.scaffold_1459000001	NvERTx.4.150182,NvERTx.4.150186	U2 small nuclear ribonucleoprotein auxiliary factor 35 kDa subunit-related protein 2	GO:0005730 // GO:0005681 // GO:0005689 // GO:0089701 // GO:0046872 // GO:0030628 // GO:0000398 // GO:0000245	mRNA splicing, via spliceosome (GO:0000398);spliceosomal complex assembly (GO:0000245);	metal ion binding (GO:0046872);pre-mRNA 3'-splice site binding (GO:0030628);	nucleolus (GO:0005730);spliceosomal complex (GO:0005681);U12-type spliceosomal complex (GO:0005689);U2AF (GO:0089701);	Complete proteome;Isopeptide bond;Metal-binding;mRNA processing;mRNA splicing;Nucleus;Phosphoprotein;Reference proteome;Repeat;Ribonucleoprotein;RNA-binding;Spliceosome;Ubl conjugation;Zinc;Zinc-finger.;	1.0	5.0	Q8IDX6	Reticulocyte-binding protein 2 homolog a {ECO:0000312|EMBL:CAD52492.1}	1.00801898714924	UP
gw.5216.1.1		Neuronal acetylcholine receptor subunit beta-3	GO:0005892 // GO:0030054 // GO:0045211 // GO:0022848 // GO:0098655 // GO:0007274 // GO:0035094 // GO:0007271	cation transmembrane transport (GO:0098655);neuromuscular synaptic transmission (GO:0007274);response to nicotine (GO:0035094);synaptic transmission, cholinergic (GO:0007271);	acetylcholine-gated cation-selective channel activity (GO:0022848);	acetylcholine-gated channel complex (GO:0005892);cell junction (GO:0030054);postsynaptic membrane (GO:0045211);	Cell junction;Cell membrane;Complete proteome;Disulfide bond;Glycoprotein;Ion channel;Ion transport;Ligand-gated ion channel;Membrane;Postsynaptic cell membrane;Receptor;Reference proteome;Signal;Synapse;Transmembrane;Transmembrane helix;Transport.;					1.0070922686664598	UP
estExt_fgenesh1_pg.C_550031	NvERTx.4.162232,NvERTx.4.19554,NvERTx.4.219511	Band 4.1-like protein 3	GO:0030673 // GO:0005911 // GO:0005856 // GO:0005829 // GO:0044224 // GO:0033270 // GO:0005886 // GO:0014069 // GO:0003779 // GO:0005200 // GO:0031032 // GO:0006915 // GO:0030866 // GO:0030865 // GO:0007016 // GO:0043217 // GO:0048812 // GO:0030913 // GO:0071205 // GO:0002175 // GO:0072659 // GO:0001558 // GO:0008360	actomyosin structure organization (GO:0031032);apoptotic process (GO:0006915);cortical actin cytoskeleton organization (GO:0030866);cortical cytoskeleton organization (GO:0030865);cytoskeletal anchoring at plasma membrane (GO:0007016);myelin maintenance (GO:0043217);neuron projection morphogenesis (GO:0048812);paranodal junction assembly (GO:0030913);protein localization to juxtaparanode region o…	actin binding (GO:0003779);structural constituent of cytoskeleton (GO:0005200);	axolemma (GO:0030673);cell-cell junction (GO:0005911);cytoskeleton (GO:0005856);cytosol (GO:0005829);juxtaparanode region of axon (GO:0044224);paranode region of axon (GO:0033270);plasma membrane (GO:0005886);postsynaptic density of dendrite (GO:0014069);	3D-structure;Acetylation;Actin-binding;Alternative splicing;Apoptosis;Cell junction;Cell membrane;Complete proteome;Cytoplasm;Cytoskeleton;Membrane;Phosphoprotein;Polymorphism;Reference proteome;Tumor suppressor.;	4.0	4.0	No_Uniprotmatch,Q9Y2J2	Band 4.1-like protein 3,No_Description	1.00493132387549	UP
estExt_gwp.C_460298	NvERTx.4.170523,NvERTx.4.170525,NvERTx.4.170526	Matrilysin	GO:0009986 // GO:0070062 // GO:0005576 // GO:0005615 // GO:0005578 // GO:0008201 // GO:0004222 // GO:0008237 // GO:0004252 // GO:0008270 // GO:0007568 // GO:0071260 // GO:0030574 // GO:0044849 // GO:0022617 // GO:0060135 // GO:0006508 // GO:0031667	aging (GO:0007568);cellular response to mechanical stimulus (GO:0071260);collagen catabolic process (GO:0030574);estrous cycle (GO:0044849);extracellular matrix disassembly (GO:0022617);maternal process involved in female pregnancy (GO:0060135);proteolysis (GO:0006508);response to nutrient levels (GO:0031667);	heparin binding (GO:0008201);metalloendopeptidase activity (GO:0004222);metallopeptidase activity (GO:0008237);serine-type endopeptidase activity (GO:0004252);zinc ion binding (GO:0008270);	cell surface (GO:0009986);extracellular exosome (GO:0070062);extracellular region (GO:0005576);extracellular space (GO:0005615);proteinaceous extracellular matrix (GO:0005578);	3D-structure;Calcium;Collagen degradation;Complete proteome;Direct protein sequencing;Extracellular matrix;Hydrolase;Metal-binding;Metalloprotease;Polymorphism;Protease;Reference proteome;Secreted;Signal;Zinc;Zymogen.;		5.0	G5EGM1,P08254,P09237	Matrilysin,Matrix metalloproteinase-A {ECO:0000305|PubMed:9573338},Stromelysin-1	-6.090947532031048	DOWN
estExt_fgenesh1_pg.C_3110015	NvERTx.4.170295,NvERTx.4.170296,NvERTx.4.170316,NvERTx.4.170319,NvERTx.4.201413,NvERTx.4.201414,NvERTx.4.201415,NvERTx.4.201416	No_Description	No_GO	No_GOCC	No_GOBP	No_GOMF	No_keywords	9.0	5.0	No_Uniprotmatch	No_Description	-6.0415921017317915	DOWN
fgenesh1_pg.scaffold_57000081	NvERTx.4.21523,NvERTx.4.21524,NvERTx.4.45518,NvERTx.4.45519,NvERTx.4.45520	Vitellogenin-1	GO:0005319 // GO:0045735	No_GOBP	lipid transporter activity (GO:0005319);nutrient reservoir activity (GO:0045735);	No_GOCC	Complete proteome;Direct protein sequencing;Disulfide bond;Glycoprotein;Phosphoprotein;Reference proteome;Signal;Storage protein.;		5.0	No_Uniprotmatch	No_Description	-6.00808907270516	DOWN
fgenesh1_pg.scaffold_37000083		Putative amidohydrolase YtcJ	GO:0016810	No_GOBP	hydrolase activity, acting on carbon-nitrogen (but not peptide) bonds (GO:0016810);	No_GOCC	Complete proteome;Hydrolase;Reference proteome.;					-5.93596967697635	DOWN
e_gw.108.118.1		L-rhamnose-binding lectin CSL3 {ECO:0000303|Ref.1}	GO:0005623 // GO:0060473 // GO:0005737 // GO:0001674 // GO:0042564 // GO:0005534 // GO:1903777 // GO:0042803 // GO:0033296	No_GOBP	galactose binding (GO:0005534);melibiose binding (GO:1903777);protein homodimerization activity (GO:0042803);rhamnose binding (GO:0033296);	cell (GO:0005623);cortical granule (GO:0060473);cytoplasm (GO:0005737);female germ cell nucleus (GO:0001674);NLS-dependent protein nuclear import complex (GO:0042564);	3D-structure;Direct protein sequencing;Hemagglutinin;Lectin;Repeat.;					-5.70910877516917	DOWN
e_gw.124.132.1	NvERTx.4.142149	Histone H4	GO:0000786 // GO:0005634 // GO:0003677 // GO:0046982 // GO:0006352 // GO:0006334	DNA-templated transcription, initiation (GO:0006352);nucleosome assembly (GO:0006334);	DNA binding (GO:0003677);protein heterodimerization activity (GO:0046982);	nucleosome (GO:0000786);nucleus (GO:0005634);	Acetylation;Chromosome;DNA-binding;Methylation;Nucleosome core;Nucleus.;		5.0	Q6LAF1	Histone H4	-5.65162282937049	DOWN
estExt_fgenesh1_pg.C_780042	NvERTx.4.175790,NvERTx.4.175791	Uncharacterized protein {ECO:0000313|EMBL:ADG44981.1}	No_GOcodes	No_GOBP	No_GOMF	No_GOCC	Signal {ECO:0000256|SAM:SignalP}.;	9.0	1.0	No_Uniprotmatch	No_Description	-5.603350384842	DOWN
e_gw.108.32.1		Adhesion G protein-coupled receptor L3 {ECO:0000312|MGI:MGI:2441950}	GO:0030424 // GO:0005911 // GO:0005887 // GO:0005509 // GO:0030246 // GO:0004930 // GO:0007166 // GO:0098742 // GO:0031987 // GO:0001764 // GO:0051965 // GO:0042220 // GO:0007416	cell surface receptor signaling pathway (GO:0007166);cell-cell adhesion via plasma-membrane adhesion molecules (GO:0098742);locomotion involved in locomotory behavior (GO:0031987);neuron migration (GO:0001764);positive regulation of synapse assembly (GO:0051965);response to cocaine (GO:0042220);synapse assembly (GO:0007416);	calcium ion binding (GO:0005509);carbohydrate binding (GO:0030246);G-protein coupled receptor activity (GO:0004930);	axon (GO:0030424);cell-cell junction (GO:0005911);integral component of plasma membrane (GO:0005887);	3D-structure;Alternative splicing;Calcium;Cell junction;Cell membrane;Cell projection;Complete proteome;Disulfide bond;G-protein coupled receptor;Glycoprotein;Lectin;Membrane;Metal-binding;Phosphoprotein;Receptor;Reference proteome;Signal;Transducer;Transmembrane;Transmembrane helix.;					-5.58378584164084	DOWN
estExt_fgenesh1_pg.C_4240013	NvERTx.4.110381,NvERTx.4.110382,NvERTx.4.110383,NvERTx.4.110384,NvERTx.4.110385,NvERTx.4.110386,NvERTx.4.110387,NvERTx.4.110388,NvERTx.4.110389,NvERTx.4.110390,NvERTx.4.110391,NvERTx.4.110392,NvERTx.4.110393,NvERTx.4.110394,NvERTx.4.110395	Uncharacterized protein {ECO:0000313|Ensembl:ENSGALP00000052464}	No_GOcodes	No_GOBP	No_GOMF	No_GOCC	Complete proteome {ECO:0000313|Proteomes:UP000000539};Reference proteome {ECO:0000313|Proteomes:UP000000539}.;	2.0	5.0	No_Uniprotmatch	No_Description	-5.40294088997553	DOWN
e_gw.271.57.1	NvERTx.4.200699	Coagulation factor VIII	GO:0030134 // GO:0005788 // GO:0033116 // GO:0005576 // GO:0005615 // GO:0000139 // GO:0005886 // GO:0031093 // GO:0005507 // GO:0016491 // GO:0006953 // GO:0007596 // GO:0007597 // GO:0048208 // GO:0006888 // GO:0030168 // GO:0002576	acute-phase response (GO:0006953);blood coagulation (GO:0007596);blood coagulation, intrinsic pathway (GO:0007597);COPII vesicle coating (GO:0048208);ER to Golgi vesicle-mediated transport (GO:0006888);platelet activation (GO:0030168);platelet degranulation (GO:0002576);	copper ion binding (GO:0005507);oxidoreductase activity (GO:0016491);	COPII-coated ER to Golgi transport vesicle (GO:0030134);endoplasmic reticulum lumen (GO:0005788);endoplasmic reticulum-Golgi intermediate compartment membrane (GO:0033116);extracellular region (GO:0005576);extracellular space (GO:0005615);Golgi membrane (GO:0000139);plasma membrane (GO:0005886);platelet alpha granule lumen (GO:0031093);	3D-structure;Acute phase;Alternative splicing;Blood coagulation;Calcium;Complete proteome;Direct protein sequencing;Disease mutation;Disulfide bond;Glycoprotein;Hemophilia;Hemostasis;Metal-binding;Pharmaceutical;Polymorphism;Reference proteome;Repeat;Secreted;Signal;Sulfation.;			No_Uniprotmatch	No_Description	-5.2985116939137	DOWN
fgenesh1_pg.scaffold_48000019	NvERTx.4.41659,NvERTx.4.41660,NvERTx.4.41661	Histone H2B 1/2	GO:0000786 // GO:0005634 // GO:0003677 // GO:0046982 // GO:0006334	nucleosome assembly (GO:0006334);	DNA binding (GO:0003677);protein heterodimerization activity (GO:0046982);	nucleosome (GO:0000786);nucleus (GO:0005634);	Acetylation;Chromosome;Complete proteome;DNA-binding;Glycoprotein;Isopeptide bond;Nucleosome core;Nucleus;Phosphoprotein;Reference proteome;Ubl conjugation.;		1.0	No_Uniprotmatch,Q5BJA5	Histone H2B 1/2,No_Description	-5.03332135581727	DOWN
estExt_fgenesh1_pg.C_1940004	NvERTx.4.188448,NvERTx.4.188449	D-galactoside-specific lectin	GO:0005737 // GO:0030246	No_GOBP	carbohydrate binding (GO:0030246);	cytoplasm (GO:0005737);	Cytoplasm;Direct protein sequencing;Disulfide bond;Lectin.;	2.0	5.0	C0HK24	L-rhamnose-binding lectin ELEL-1 {ECO:0000303|PubMed:25881955}	-4.90646319906631	DOWN
estExt_fgenesh1_pg.C_3190009	NvERTx.4.200700,NvERTx.4.200702,NvERTx.4.200703,NvERTx.4.213797,NvERTx.4.216910,NvERTx.4.30068,NvERTx.4.36523,NvERTx.4.36524,NvERTx.4.42118,NvERTx.4.42119	EGF-like repeat and discoidin I-like domain-containing protein 3	GO:0070062 // GO:0031012 // GO:1903561 // GO:0005509 // GO:0005178 // GO:0007155 // GO:0007275 // GO:0010811	cell adhesion (GO:0007155);multicellular organism development (GO:0007275);positive regulation of cell-substrate adhesion (GO:0010811);	calcium ion binding (GO:0005509);integrin binding (GO:0005178);	extracellular exosome (GO:0070062);extracellular matrix (GO:0031012);extracellular vesicle (GO:1903561);	3D-structure;Alternative splicing;Calcium;Cell adhesion;Complete proteome;Developmental protein;Disulfide bond;EGF-like domain;Glycoprotein;Metal-binding;Reference proteome;Repeat;Secreted;Signal.;	2.0	1.0	No_Uniprotmatch,O43854,P70490,Q593B6,Q62935	Coagulation factor V,EGF-like repeat and discoidin I-like domain-containing protein 3,Lactadherin,No_Description,von Willebrand factor	-4.88893609324997	DOWN
fgenesh1_pg.scaffold_31000130	NvERTx.4.61793,NvERTx.4.61794,NvERTx.4.61795,NvERTx.4.61796,NvERTx.4.61797	Transforming growth factor beta receptor type 3	GO:0009897 // GO:0031012 // GO:0016021 // GO:0005622 // GO:0005578 // GO:0015026 // GO:0005539 // GO:0008201 // GO:0050431 // GO:0070123 // GO:0005160 // GO:0005024 // GO:0030509 // GO:0016049 // GO:0001837 // GO:0006955 // GO:0035556 // GO:0051271 // GO:0032354 // GO:0007165 // GO:0007179	BMP signaling pathway (GO:0030509);cell growth (GO:0016049);epithelial to mesenchymal transition (GO:0001837);immune response (GO:0006955);intracellular signal transduction (GO:0035556);negative regulation of cellular component movement (GO:0051271);response to follicle-stimulating hormone (GO:0032354);signal transduction (GO:0007165);transforming growth factor beta receptor signaling pathway (GO…	coreceptor activity (GO:0015026);glycosaminoglycan binding (GO:0005539);heparin binding (GO:0008201);transforming growth factor beta binding (GO:0050431);transforming growth factor beta receptor activity, type III (GO:0070123);transforming growth factor beta receptor binding (GO:0005160);transforming growth factor beta-activated receptor activity (GO:0005024);	external side of plasma membrane (GO:0009897);extracellular matrix (GO:0031012);integral component of membrane (GO:0016021);intracellular (GO:0005622);proteinaceous extracellular matrix (GO:0005578);	Cell membrane;Complete proteome;Disulfide bond;Extracellular matrix;Glycoprotein;Membrane;Proteoglycan;Receptor;Reference proteome;Secreted;Signal;Transmembrane;Transmembrane helix.;		1.0	A0A0T0MNF0_9CELL,No_Uniprotmatch	No_Description,Uncharacterized protein {ECO:0000313|EMBL:KQT02500.1}	-4.84211904264818	DOWN
e_gw.645.15.1		Adhesion G protein-coupled receptor L3 {ECO:0000312|MGI:MGI:2441950}	GO:0030424 // GO:0005911 // GO:0005887 // GO:0005509 // GO:0030246 // GO:0004930 // GO:0007166 // GO:0098742 // GO:0031987 // GO:0001764 // GO:0051965 // GO:0042220 // GO:0007416	cell surface receptor signaling pathway (GO:0007166);cell-cell adhesion via plasma-membrane adhesion molecules (GO:0098742);locomotion involved in locomotory behavior (GO:0031987);neuron migration (GO:0001764);positive regulation of synapse assembly (GO:0051965);response to cocaine (GO:0042220);synapse assembly (GO:0007416);	calcium ion binding (GO:0005509);carbohydrate binding (GO:0030246);G-protein coupled receptor activity (GO:0004930);	axon (GO:0030424);cell-cell junction (GO:0005911);integral component of plasma membrane (GO:0005887);	3D-structure;Alternative splicing;Calcium;Cell junction;Cell membrane;Cell projection;Complete proteome;Disulfide bond;G-protein coupled receptor;Glycoprotein;Lectin;Membrane;Metal-binding;Phosphoprotein;Receptor;Reference proteome;Signal;Transducer;Transmembrane;Transmembrane helix.;					-4.79921971706031	DOWN
estExt_fgenesh1_pg.C_1640051	NvERTx.4.83299,NvERTx.4.83303	No_Description	No_GO	No_GOCC	No_GOBP	No_GOMF	No_keywords		5.0	No_Uniprotmatch	No_Description	-4.73753644970734	DOWN
gw.145.68.1	NvERTx.4.33883	Histone H1-delta	GO:0000786 // GO:0005634 // GO:0003677 // GO:0006334	nucleosome assembly (GO:0006334);	DNA binding (GO:0003677);	nucleosome (GO:0000786);nucleus (GO:0005634);	Chromosome;Complete proteome;DNA-binding;Nucleus;Reference proteome.;		5.0	P15870	Histone H1-delta	-4.475558584420651	DOWN
estExt_fgenesh1_pg.C_670052	NvERTx.4.138847,NvERTx.4.138866	Tubulin alpha-1 chain	GO:0005737 // GO:0005874 // GO:0005525 // GO:0003924 // GO:0005200 // GO:0007017	microtubule-based process (GO:0007017);	GTP binding (GO:0005525);GTPase activity (GO:0003924);structural constituent of cytoskeleton (GO:0005200);	cytoplasm (GO:0005737);microtubule (GO:0005874);	Acetylation;Cytoplasm;Cytoskeleton;GTP-binding;Microtubule;Nucleotide-binding.;	2.0	3.0	P02552,P18258	Tubulin alpha-1 chain	-4.41435578956842	DOWN
fgenesh1_pg.scaffold_29000077	NvERTx.4.66774,NvERTx.4.66775,NvERTx.4.66776	Uncharacterized protein {ECO:0000313|EMBL:EED87619.1}	GO:0016021 // GO:0007154	cell communication (GO:0007154);	No_GOMF	integral component of membrane (GO:0016021);	Complete proteome {ECO:0000313|Proteomes:UP000001449};Reference proteome {ECO:0000313|Proteomes:UP000001449};Repeat {ECO:0000256|SAAS:SAAS00504086};Signal {ECO:0000256|SAM:SignalP}.;	2.0	5.0	B8CFF3_THAPS,No_Uniprotmatch	No_Description,Uncharacterized protein {ECO:0000313|EMBL:EED87619.1}	-4.2355755678557	DOWN
gw.805.1.1		Histone PARylation factor 1 {ECO:0000303|PubMed:27067600, ECO:0000312|HGNC:HGNC:26051}	GO:0005634 // GO:0042393 // GO:0006974 // GO:0018312 // GO:0010835	cellular response to DNA damage stimulus (GO:0006974);peptidyl-serine ADP-ribosylation (GO:0018312);regulation of protein ADP-ribosylation (GO:0010835);	histone binding (GO:0042393);	nucleus (GO:0005634);	Acetylation;Complete proteome;Polymorphism;Reference proteome.;					-4.23048982369951	DOWN
fgenesh1_pg.scaffold_2149000001	NvERTx.4.219907	Nuclear pore membrane glycoprotein 210	GO:0005789 // GO:0043657 // GO:0016021 // GO:0016020 // GO:0005635 // GO:0031965 // GO:0005643 // GO:0046983 // GO:0075733 // GO:0007077 // GO:0006406 // GO:0016925 // GO:1900034 // GO:0060964 // GO:0006110 // GO:0006409 // GO:0016032 // GO:0019083	intracellular transport of virus (GO:0075733);mitotic nuclear envelope disassembly (GO:0007077);mRNA export from nucleus (GO:0006406);protein sumoylation (GO:0016925);regulation of cellular response to heat (GO:1900034);regulation of gene silencing by miRNA (GO:0060964);regulation of glycolytic process (GO:0006110);tRNA export from nucleus (GO:0006409);viral process (GO:0016032);viral transcripti…	protein dimerization activity (GO:0046983);	endoplasmic reticulum membrane (GO:0005789);host cell (GO:0043657);integral component of membrane (GO:0016021);membrane (GO:0016020);nuclear envelope (GO:0005635);nuclear membrane (GO:0031965);nuclear pore (GO:0005643);	Alternative splicing;Complete proteome;Endoplasmic reticulum;Glycoprotein;Membrane;mRNA transport;Nuclear pore complex;Nucleus;Phosphoprotein;Polymorphism;Protein transport;Reference proteome;Signal;Translocation;Transmembrane;Transmembrane helix;Transport.;			No_Uniprotmatch	No_Description	-4.16904136176883	DOWN
e_gw.313.34.1	NvERTx.4.69964	LINE-1 reverse transcriptase homolog	GO:0046872 // GO:0003964	No_GOBP	metal ion binding (GO:0046872);RNA-directed DNA polymerase activity (GO:0003964);	No_GOCC	Metal-binding;Nucleotidyltransferase;RNA-directed DNA polymerase;Transferase.;	2.0	6.0	P08548	LINE-1 reverse transcriptase homolog	-4.13965172089211	DOWN
estExt_fgenesh1_pg.C_680028		No_Description	No_GO	No_GOCC	No_GOBP	No_GOMF	No_keywords					-4.12848470751265	DOWN
fgenesh1_pg.scaffold_69000055	NvERTx.4.139578,NvERTx.4.139580,NvERTx.4.139581,NvERTx.4.139584,NvERTx.4.148707	Uncharacterized protein {ECO:0000313|EnsemblMetazoa:SPU_009245-tr}	No_GOcodes	No_GOBP	No_GOMF	No_GOCC	Complete proteome {ECO:0000313|Proteomes:UP000007110};Reference proteome {ECO:0000313|Proteomes:UP000007110}.;	4.0	6.0	C7ENG8_ACRMI,No_Uniprotmatch,W4Z8W8_STRPU	No_Description,Transposase {ECO:0000313|EMBL:ACT79640.1},Uncharacterized protein {ECO:0000313|EnsemblMetazoa:SPU_024592-tr}	-4.11425588088889	DOWN
gw.636.5.1	NvERTx.4.52743	MAM domain-containing protein 2	GO:0005783 // GO:0016020 // GO:0005578	No_GOBP	No_GOMF	endoplasmic reticulum (GO:0005783);membrane (GO:0016020);proteinaceous extracellular matrix (GO:0005578);	Alternative splicing;Complete proteome;Extracellular matrix;Glycoprotein;Polymorphism;Reference proteome;Repeat;Secreted;Signal.;		1.0	B3EWZ6	MAM and LDL-receptor class A domain-containing protein 2	-4.11088459004246	DOWN
fgenesh1_pg.scaffold_167000037	NvERTx.4.71688,NvERTx.4.71689,NvERTx.4.71690,NvERTx.4.71691,NvERTx.4.71692,NvERTx.4.71693	Agrin	GO:0005605 // GO:0030054 // GO:0005829 // GO:0070062 // GO:0031012 // GO:0005576 // GO:0005796 // GO:0016021 // GO:0043202 // GO:0005886 // GO:0045202 // GO:0005509 // GO:0035374 // GO:0002162 // GO:0043395 // GO:0043236 // GO:0033691 // GO:0005200 // GO:0045162 // GO:0030198 // GO:0007213 // GO:0006024 // GO:0006027 // GO:0030203 // GO:0051491 // GO:0043547 // GO:0045887 // GO:0045944 // GO:0043…	clustering of voltage-gated sodium channels (GO:0045162);extracellular matrix organization (GO:0030198);G-protein coupled acetylcholine receptor signaling pathway (GO:0007213);glycosaminoglycan biosynthetic process (GO:0006024);glycosaminoglycan catabolic process (GO:0006027);glycosaminoglycan metabolic process (GO:0030203);positive regulation of filopodium assembly (GO:0051491);positive regulati…	calcium ion binding (GO:0005509);chondroitin sulfate binding (GO:0035374);dystroglycan binding (GO:0002162);heparan sulfate proteoglycan binding (GO:0043395);laminin binding (GO:0043236);sialic acid binding (GO:0033691);structural constituent of cytoskeleton (GO:0005200);	basal lamina (GO:0005605);cell junction (GO:0030054);cytosol (GO:0005829);extracellular exosome (GO:0070062);extracellular matrix (GO:0031012);extracellular region (GO:0005576);Golgi lumen (GO:0005796);integral component of membrane (GO:0016021);lysosomal lumen (GO:0043202);plasma membrane (GO:0005886);synapse (GO:0045202);	Alternative splicing;Calcium;Cell junction;Cell membrane;Complete proteome;Congenital myasthenic syndrome;Developmental protein;Differentiation;Disease mutation;Disulfide bond;EGF-like domain;Extracellular matrix;Glycoprotein;Heparan sulfate;Laminin EGF-like domain;Membrane;Phosphoprotein;Polymorphism;Proteoglycan;Reference proteome;Repeat;Secreted;Signal;Synapse;Transmembrane;Transmembrane helix…		3.0	A0A0C2CYF5_9DELT,No_Uniprotmatch,O00468	Agrin,No_Description,Uncharacterized protein {ECO:0000313|EMBL:KIG12877.1}	-4.0841016335305	DOWN
gw.2177.1.1	NvERTx.4.1254	Phosphoinositide 3-kinase regulatory subunit 4	GO:0005776 // GO:0005930 // GO:0005829 // GO:0043231 // GO:0005770 // GO:0016020 // GO:0015630 // GO:0005643 // GO:0071561 // GO:0030670 // GO:0035032 // GO:0034271 // GO:0034272 // GO:0016303 // GO:0005524 // GO:0004672 // GO:0004674 // GO:0042149 // GO:0045324 // GO:0016236 // GO:0030242 // GO:0006661 // GO:0043552 // GO:0006468 // GO:0006623 // GO:0032801 // GO:0032465 // GO:0034162	cellular response to glucose starvation (GO:0042149);late endosome to vacuole transport (GO:0045324);macroautophagy (GO:0016236);pexophagy (GO:0030242);phosphatidylinositol biosynthetic process (GO:0006661);positive regulation of phosphatidylinositol 3-kinase activity (GO:0043552);protein phosphorylation (GO:0006468);protein targeting to vacuole (GO:0006623);receptor catabolic process (GO:0032801…	1-phosphatidylinositol-3-kinase activity (GO:0016303);ATP binding (GO:0005524);protein kinase activity (GO:0004672);protein serine/threonine kinase activity (GO:0004674);	autophagosome (GO:0005776);axoneme (GO:0005930);cytosol (GO:0005829);intracellular membrane-bounded organelle (GO:0043231);late endosome (GO:0005770);membrane (GO:0016020);microtubule cytoskeleton (GO:0015630);nuclear pore (GO:0005643);nucleus-vacuole junction (GO:0071561);phagocytic vesicle membrane (GO:0030670);phosphatidylinositol 3-kinase complex, class III (GO:0035032);phosphatidylinositol 3…	ATP-binding;Complete proteome;Cytoplasmic vesicle;Direct protein sequencing;Endosome;Kinase;Lipoprotein;Membrane;Myristate;Nucleotide-binding;Phosphoprotein;Polymorphism;Reference proteome;Repeat;Serine/threonine-protein kinase;Transferase;WD repeat.;	8.0	5.0	No_Uniprotmatch	No_Description	-3.85642528494542	DOWN
fgenesh1_pm.scaffold_32000021		Forkhead box protein E4	GO:0005634 // GO:0003677 // GO:0043565 // GO:0003700 // GO:0002088 // GO:0006355 // GO:0006351	lens development in camera-type eye (GO:0002088);regulation of transcription, DNA-templated (GO:0006355);transcription, DNA-templated (GO:0006351);	DNA binding (GO:0003677);sequence-specific DNA binding (GO:0043565);transcription factor activity, sequence-specific DNA binding (GO:0003700);	nucleus (GO:0005634);	DNA-binding;Nucleus;Transcription;Transcription regulation.;					-3.8461412158563	DOWN
e_gw.22.248.1	NvERTx.4.181380,NvERTx.4.50270	Probable G-protein coupled receptor CG31760	GO:0016021 // GO:0005886 // GO:0004930 // GO:0007186	G-protein coupled receptor signaling pathway (GO:0007186);	G-protein coupled receptor activity (GO:0004930);	integral component of membrane (GO:0016021);plasma membrane (GO:0005886);	Alternative splicing;Cell membrane;Complete proteome;G-protein coupled receptor;Glycoprotein;Membrane;Phosphoprotein;Receptor;Reference proteome;Transducer;Transmembrane;Transmembrane helix.;	6.0	4.0	No_Uniprotmatch,Q9NBX4	No_Description,Probable RNA-directed DNA polymerase from transposon X-element	-3.81734624218465	DOWN
estExt_fgenesh1_pg.C_21610002	NvERTx.4.129448,NvERTx.4.129450,NvERTx.4.129451,NvERTx.4.129452,NvERTx.4.129453,NvERTx.4.129454,NvERTx.4.129455,NvERTx.4.129457,NvERTx.4.129459	No_Description	No_GO	No_GOCC	No_GOBP	No_GOMF	No_keywords	2.0	2.0	No_Uniprotmatch	No_Description	-3.81146288979203	DOWN
gw.239.58.1		Coagulation factor VIII	GO:0005615 // GO:0005507 // GO:0016491 // GO:0006953 // GO:0030168	acute-phase response (GO:0006953);platelet activation (GO:0030168);	copper ion binding (GO:0005507);oxidoreductase activity (GO:0016491);	extracellular space (GO:0005615);	3D-structure;Acute phase;Blood coagulation;Calcium;Complete proteome;Disulfide bond;Glycoprotein;Hemostasis;Metal-binding;Reference proteome;Repeat;Secreted;Signal;Sulfation.;					-3.8068248347153	DOWN
gw.117.146.1		Uncharacterized protein PF11_0213	GO:0016021	No_GOBP	No_GOMF	integral component of membrane (GO:0016021);	Coiled coil;Complete proteome;Membrane;Merozoite;Reference proteome;Transmembrane;Transmembrane helix.;					-3.79556413087682	DOWN
estExt_fgenesh1_pg.C_270118	NvERTx.4.90107,NvERTx.4.90108	Ran binding protein 1, putative {ECO:0000313|EMBL:SCO66017.1}	GO:0005622 // GO:0046907	intracellular transport (GO:0046907);	No_GOMF	intracellular (GO:0005622);	Coiled coil {ECO:0000256|SAM:Coils};Complete proteome {ECO:0000313|Proteomes:UP000196402}.;	6.0	1.0	W6ZTM8_9APIC	Uncharacterized protein {ECO:0000313|EMBL:EUD64262.1}	-3.7805379333235	DOWN
e_gw.732.4.1		Coagulation factor V	GO:0005576 // GO:0005507 // GO:0007596	blood coagulation (GO:0007596);	copper ion binding (GO:0005507);	extracellular region (GO:0005576);	Blood coagulation;Calcium;Complete proteome;Copper;Disulfide bond;Glycoprotein;Hemostasis;Metal-binding;Phosphoprotein;Reference proteome;Repeat;Secreted;Signal;Sulfation;Zymogen.;					-3.77387045730832	DOWN
e_gw.2224.3.1		Signal peptide, CUB and EGF-like domain-containing protein 1	GO:0009986 // GO:0009897 // GO:0005615 // GO:0019897 // GO:0005886 // GO:0005509 // GO:0042802 // GO:0046982 // GO:0007512 // GO:0007596 // GO:0030154 // GO:0045446 // GO:0022617 // GO:0006954 // GO:0045880 // GO:0009791 // GO:0051260 // GO:0007165	adult heart development (GO:0007512);blood coagulation (GO:0007596);cell differentiation (GO:0030154);endothelial cell differentiation (GO:0045446);extracellular matrix disassembly (GO:0022617);inflammatory response (GO:0006954);positive regulation of smoothened signaling pathway (GO:0045880);post-embryonic development (GO:0009791);protein homooligomerization (GO:0051260);signal transduction (GO:…	calcium ion binding (GO:0005509);identical protein binding (GO:0042802);protein heterodimerization activity (GO:0046982);	cell surface (GO:0009986);external side of plasma membrane (GO:0009897);extracellular space (GO:0005615);extrinsic component of plasma membrane (GO:0019897);plasma membrane (GO:0005886);	Calcium;Cell membrane;Complete proteome;Disulfide bond;EGF-like domain;Glycoprotein;Membrane;Polymorphism;Reference proteome;Repeat;Secreted;Signal.;					-3.74838361922106	DOWN
gw.79.172.1	NvERTx.4.24760,NvERTx.4.24761	No_Description	No_GO	No_GOCC	No_GOBP	No_GOMF	No_keywords	9.0	6.0	No_Uniprotmatch	No_Description	-3.68672623534588	DOWN
gw.5528.5.1		Uncharacterized protein {ECO:0000313|VectorBase:BGLB006500-PA}	No_GOcodes	No_GOBP	No_GOMF	No_GOCC	Complete proteome {ECO:0000313|Proteomes:UP000076420};Reference proteome {ECO:0000313|Proteomes:UP000076420}.;					-3.672706239466741	DOWN
fgenesh1_pg.scaffold_147000052	NvERTx.4.17299,NvERTx.4.68591,NvERTx.4.68592,NvERTx.4.68593,NvERTx.4.68594	Adenosine receptor A1	GO:0043197 // GO:0016021 // GO:0005886 // GO:0001609 // GO:0060079 // GO:0050728 // GO:0002686 // GO:1900453 // GO:0070256 // GO:0003093 // GO:0051930	excitatory postsynaptic potential (GO:0060079);negative regulation of inflammatory response (GO:0050728);negative regulation of leukocyte migration (GO:0002686);negative regulation of long term synaptic depression (GO:1900453);negative regulation of mucus secretion (GO:0070256);regulation of glomerular filtration (GO:0003093);regulation of sensory perception of pain (GO:0051930);	G-protein coupled adenosine receptor activity (GO:0001609);	dendritic spine (GO:0043197);integral component of membrane (GO:0016021);plasma membrane (GO:0005886);	Cell membrane;Complete proteome;Disulfide bond;G-protein coupled receptor;Glycoprotein;Lipoprotein;Membrane;Palmitate;Receptor;Reference proteome;Transducer;Transmembrane;Transmembrane helix.;	3.0	8.0	No_Uniprotmatch,Q98894,Q98895	Cannabinoid receptor type 1A,Cannabinoid receptor type 1B,No_Description	-3.65961660471602	DOWN
gw.117.111.1	NvERTx.4.171837,NvERTx.4.47979,NvERTx.4.47980	Protocadherin Fat 1	GO:0005911 // GO:0070062 // GO:0030175 // GO:0005925 // GO:0005887 // GO:0030027 // GO:0005634 // GO:0048471 // GO:0005886 // GO:0005509 // GO:0007015 // GO:0009653 // GO:0007155 // GO:0016477 // GO:0007267 // GO:0007163 // GO:0007156 // GO:0016337	actin filament organization (GO:0007015);anatomical structure morphogenesis (GO:0009653);cell adhesion (GO:0007155);cell migration (GO:0016477);cell-cell signaling (GO:0007267);establishment or maintenance of cell polarity (GO:0007163);homophilic cell adhesion via plasma membrane adhesion molecules (GO:0007156);single organismal cell-cell adhesion (GO:0016337);	calcium ion binding (GO:0005509);	cell-cell junction (GO:0005911);extracellular exosome (GO:0070062);filopodium (GO:0030175);focal adhesion (GO:0005925);integral component of plasma membrane (GO:0005887);lamellipodium (GO:0030027);nucleus (GO:0005634);perinuclear region of cytoplasm (GO:0048471);plasma membrane (GO:0005886);	Calcium;Cell adhesion;Cell membrane;Complete proteome;Cytoplasm;Disulfide bond;EGF-like domain;Glycoprotein;Membrane;Nucleus;Polymorphism;Reference proteome;Repeat;Signal;Transmembrane;Transmembrane helix.;	3.0	3.0	Q14517,Q8TDW7,Q8TER0	nidogen and EGF-like domain-containing protein 1,Protocadherin Fat 1,Protocadherin Fat 3,Sushi	-3.6521637433806	DOWN
fgenesh1_pg.scaffold_22000111	NvERTx.4.67273	Microfibril-associated glycoprotein 4	GO:0071953 // GO:0070062 // GO:0031012 // GO:0001527 // GO:0005578 // GO:0007155 // GO:0071493 // GO:0048251 // GO:0010712 // GO:0097435 // GO:0009650	cell adhesion (GO:0007155);cellular response to UV-B (GO:0071493);elastic fiber assembly (GO:0048251);regulation of collagen metabolic process (GO:0010712);supramolecular fiber organization (GO:0097435);UV protection (GO:0009650);	No_GOMF	elastic fiber (GO:0071953);extracellular exosome (GO:0070062);extracellular matrix (GO:0031012);microfibril (GO:0001527);proteinaceous extracellular matrix (GO:0005578);	Calcium;Cell adhesion;Complete proteome;Direct protein sequencing;Extracellular matrix;Glycoprotein;Reference proteome;Secreted;Signal.;	3.0	1.0	P55918	Microfibril-associated glycoprotein 4	-3.61919233262938	DOWN
e_gw.3202.2.1	NvERTx.4.103776	No_Description	No_GO	No_GOCC	No_GOBP	No_GOMF	No_keywords	3.0	2.0	No_Uniprotmatch	No_Description	-3.6103459817357497	DOWN
estExt_fgenesh1_pg.C_3970001	NvERTx.4.155812,NvERTx.4.155813,NvERTx.4.155814	Release factor glutamine methyltransferase {ECO:0000255|HAMAP-Rule:MF_02126}	GO:0005829 // GO:0003676 // GO:0008276 // GO:0008757	No_GOBP	nucleic acid binding (GO:0003676);protein methyltransferase activity (GO:0008276);S-adenosylmethionine-dependent methyltransferase activity (GO:0008757);	cytosol (GO:0005829);	Complete proteome;Methyltransferase;Reference proteome;S-adenosyl-L-methionine;Transferase.;	9.0	1.0	No_Uniprotmatch,O66506	No_Description,Release factor glutamine methyltransferase {ECO:0000255|HAMAP-Rule:MF_02126}	-3.55469622448921	DOWN
estExt_gwp.C_80106	NvERTx.4.117435,NvERTx.4.117440	Histone H3	GO:0000786 // GO:0005634 // GO:0003677 // GO:0046982	No_GOBP	DNA binding (GO:0003677);protein heterodimerization activity (GO:0046982);	nucleosome (GO:0000786);nucleus (GO:0005634);	3D-structure;Acetylation;Chromosome;DNA-binding;Methylation;Nucleosome core;Nucleus;Phosphoprotein.;	5.0	5.0	No_Uniprotmatch,P84239	Histone H3,No_Description	-3.49948137801157	DOWN
e_gw.132.93.1	NvERTx.4.198501,NvERTx.4.203812,NvERTx.4.203813,NvERTx.4.209059	Transposon Ty3-G Gag-Pol polyprotein	GO:0005737 // GO:0005634 // GO:0000943 // GO:0004190 // GO:0005524 // GO:0003677 // GO:0003887 // GO:0008233 // GO:0004540 // GO:0003723 // GO:0003964 // GO:0004523 // GO:0008270 // GO:0015074 // GO:0006310 // GO:0032197	DNA integration (GO:0015074);DNA recombination (GO:0006310);transposition, RNA-mediated (GO:0032197);	aspartic-type endopeptidase activity (GO:0004190);ATP binding (GO:0005524);DNA binding (GO:0003677);DNA-directed DNA polymerase activity (GO:0003887);peptidase activity (GO:0008233);ribonuclease activity (GO:0004540);RNA binding (GO:0003723);RNA-directed DNA polymerase activity (GO:0003964);RNA-DNA hybrid ribonuclease activity (GO:0004523);zinc ion binding (GO:0008270);	cytoplasm (GO:0005737);nucleus (GO:0005634);retrotransposon nucleocapsid (GO:0000943);	3D-structure;Acetylation;Aspartyl protease;ATP-binding;Complete proteome;Cytoplasm;DNA integration;DNA recombination;DNA-binding;DNA-directed DNA polymerase;Endonuclease;Hydrolase;Magnesium;Metal-binding;Multifunctional enzyme;Nuclease;Nucleotide-binding;Nucleotidyltransferase;Nucleus;Protease;Reference proteome;Ribosomal frameshifting;RNA-binding;RNA-directed DNA polymerase;Transferase;Transposa…	4.0	7.0	P27980,Q09575,Q99315,W4YC66_STRPU	Gag-Pol polyprotein,Transposon Ty3-G Gag-Pol polyprotein,Uncharacterized protein K02A2.6,Uncharacterized protein {ECO:0000313|EnsemblMetazoa:SPU_013343-tr}	-3.4621114601312595	DOWN
estExt_fgenesh1_pg.C_570052	NvERTx.4.45159,NvERTx.4.45160,NvERTx.4.45161,NvERTx.4.45162,NvERTx.4.45163	Transcription factor HES-4 {ECO:0000250|UniProtKB:Q9HCC6}	GO:0005634 // GO:0046982 // GO:0043565 // GO:0008283 // GO:0033504 // GO:0002088 // GO:0007517 // GO:0043066 // GO:0048642 // GO:0000122 // GO:0045892 // GO:0014029 // GO:0007219 // GO:0021501 // GO:0006351	cell proliferation (GO:0008283);floor plate development (GO:0033504);lens development in camera-type eye (GO:0002088);muscle organ development (GO:0007517);negative regulation of apoptotic process (GO:0043066);negative regulation of skeletal muscle tissue development (GO:0048642);negative regulation of transcription from RNA polymerase II promoter (GO:0000122);negative regulation of transcription…	protein heterodimerization activity (GO:0046982);sequence-specific DNA binding (GO:0043565);	nucleus (GO:0005634);	Complete proteome;Developmental protein;Differentiation;DNA-binding;Myogenesis;Neurogenesis;Notch signaling pathway;Nucleus;Reference proteome;Repressor;Transcription;Transcription regulation.;		5.0	No_Uniprotmatch	No_Description	-3.37102890883708	DOWN
fgenesh1_pg.scaffold_30000073	NvERTx.4.206504,NvERTx.4.41828,NvERTx.4.7661	Alpha-1B adrenergic receptor	GO:0005901 // GO:0005737 // GO:0016021 // GO:0031965 // GO:0005634 // GO:0005886 // GO:0004937 // GO:0046982 // GO:0043410 // GO:0055117 // GO:0019229	positive regulation of MAPK cascade (GO:0043410);regulation of cardiac muscle contraction (GO:0055117);regulation of vasoconstriction (GO:0019229);	alpha1-adrenergic receptor activity (GO:0004937);protein heterodimerization activity (GO:0046982);	caveola (GO:0005901);cytoplasm (GO:0005737);integral component of membrane (GO:0016021);nuclear membrane (GO:0031965);nucleus (GO:0005634);plasma membrane (GO:0005886);	Cell membrane;Complete proteome;Cytoplasm;Disulfide bond;G-protein coupled receptor;Glycoprotein;Lipoprotein;Membrane;Nucleus;Palmitate;Phosphoprotein;Receptor;Reference proteome;Transducer;Transmembrane;Transmembrane helix.;	3.0	6.0	No_Uniprotmatch,P35368,P97717	Alpha-1B adrenergic receptor,No_Description	-3.34584858095585	DOWN
estExt_fgenesh1_pg.C_580024	NvERTx.4.223923,NvERTx.4.53258,NvERTx.4.53261	Agmatine deiminase {ECO:0000255|HAMAP-Rule:MF_01841}	GO:0047632 // GO:0004668 // GO:0033388	putrescine biosynthetic process from arginine (GO:0033388);	agmatine deiminase activity (GO:0047632);protein-arginine deiminase activity (GO:0004668);	No_GOCC	Hydrolase;Polyamine biosynthesis.;	2.0	8.0	No_Uniprotmatch,Q87NU5	No_Description,Putative agmatine deiminase {ECO:0000255|HAMAP-Rule:MF_01841}	-3.3260272204409302	DOWN
gw.8.439.1		Uncharacterized protein {ECO:0000313|EMBL:CAJ17109.1}	GO:0016021	No_GOBP	No_GOMF	integral component of membrane (GO:0016021);	Membrane {ECO:0000256|SAM:Phobius};Transmembrane {ECO:0000256|SAM:Phobius};Transmembrane helix {ECO:0000256|SAM:Phobius}.;					-3.32427351218485	DOWN
estExt_fgenesh1_pg.C_370081	NvERTx.4.168436,NvERTx.4.168437,NvERTx.4.168441,NvERTx.4.168443	Putative amidohydrolase YtcJ	GO:0016810	No_GOBP	hydrolase activity, acting on carbon-nitrogen (but not peptide) bonds (GO:0016810);	No_GOCC	Complete proteome;Hydrolase;Reference proteome.;	4.0	8.0	No_Uniprotmatch,O34355	No_Description,Putative amidohydrolase YtcJ	-3.27182925578898	DOWN
fgenesh1_pg.scaffold_19000026	NvERTx.4.41228	Pancreatic secretory granule membrane major glycoprotein GP2	GO:0031225 // GO:0005576 // GO:0005886	No_GOBP	No_GOMF	anchored component of membrane (GO:0031225);extracellular region (GO:0005576);plasma membrane (GO:0005886);	Cell membrane;Complete proteome;Direct protein sequencing;Disulfide bond;EGF-like domain;Glycoprotein;GPI-anchor;Lipoprotein;Membrane;Reference proteome;Secreted;Signal.;		5.0	P25291	Pancreatic secretory granule membrane major glycoprotein GP2	-3.2432662238979	DOWN
e_gw.6854.1.1		Casein kinase II subunit alpha	GO:0005634 // GO:0005524 // GO:0004674 // GO:0016055	Wnt signaling pathway (GO:0016055);	ATP binding (GO:0005524);protein serine/threonine kinase activity (GO:0004674);	nucleus (GO:0005634);	ATP-binding;Kinase;Nucleotide-binding;Nucleus;Serine/threonine-protein kinase;Transferase;Wnt signaling pathway.;					-3.207451847991	DOWN
e_gw.210.80.1	NvERTx.4.11187,NvERTx.4.8184	Inhibin beta A chain	GO:0043509 // GO:0005576 // GO:0005615 // GO:0043512 // GO:0005125 // GO:0008083 // GO:0005179 // GO:0005160 // GO:0032924 // GO:0007050 // GO:0048468 // GO:0061029 // GO:0000082 // GO:0001942 // GO:0002244 // GO:0042541 // GO:0008584 // GO:0045786 // GO:0030308 // GO:0008285 // GO:0042476 // GO:0001541 // GO:0060021 // GO:0045648 // GO:2001241 // GO:0060279 // GO:0010862 // GO:0045944 // GO:0045…	activin receptor signaling pathway (GO:0032924);cell cycle arrest (GO:0007050);cell development (GO:0048468);eyelid development in camera-type eye (GO:0061029);G1/S transition of mitotic cell cycle (GO:0000082);hair follicle development (GO:0001942);hematopoietic progenitor cell differentiation (GO:0002244);hemoglobin biosynthetic process (GO:0042541);male gonad development (GO:0008584);negative …	cytokine activity (GO:0005125);growth factor activity (GO:0008083);hormone activity (GO:0005179);transforming growth factor beta receptor binding (GO:0005160);	activin A complex (GO:0043509);extracellular region (GO:0005576);extracellular space (GO:0005615);inhibin A complex (GO:0043512);	Cleavage on pair of basic residues;Complete proteome;Disulfide bond;Glycoprotein;Growth factor;Hormone;Reference proteome;Secreted;Signal.;		7.0	No_Uniprotmatch,P17491	Inhibin beta B chain,No_Description	-3.2072828484766096	DOWN
e_gw.6.42.1	NvERTx.4.155796,NvERTx.4.164637,NvERTx.4.18233,NvERTx.4.18234,NvERTx.4.20483	Betaine--homocysteine S-methyltransferase 1	GO:0005737 // GO:0047150 // GO:0008270 // GO:0006579 // GO:0055123 // GO:0009086 // GO:0003323	amino-acid betaine catabolic process (GO:0006579);digestive system development (GO:0055123);methionine biosynthetic process (GO:0009086);type B pancreatic cell development (GO:0003323);	betaine-homocysteine S-methyltransferase activity (GO:0047150);zinc ion binding (GO:0008270);	cytoplasm (GO:0005737);	Complete proteome;Cytoplasm;Metal-binding;Methyltransferase;Reference proteome;Transferase;Zinc.;	3.0	8.0	No_Uniprotmatch,O88943,Q5RF32,Q91WS4	No_Description,Potassium voltage-gated channel subfamily KQT member 2,S-methylmethionine--homocysteine S-methyltransferase BHMT2	-3.1403677691447096	DOWN
e_gw.82.154.1		Polyketide synthase-nonribosomal peptide synthetase {ECO:0000303|PubMed:21983160}	GO:0016853 // GO:0016874 // GO:0008168 // GO:0016491 // GO:0031177 // GO:0016746	No_GOBP	isomerase activity (GO:0016853);ligase activity (GO:0016874);methyltransferase activity (GO:0008168);oxidoreductase activity (GO:0016491);phosphopantetheine binding (GO:0031177);transferase activity, transferring acyl groups (GO:0016746);	No_GOCC	Acyltransferase;Complete proteome;Isomerase;Ligase;Methyltransferase;Multifunctional enzyme;NADP;Oxidoreductase;Phosphopantetheine;Phosphoprotein;Reference proteome;Repeat;S-adenosyl-L-methionine;Transferase.;					-3.12500797077349	DOWN
fgsh_est.C_scaffold_194000001	NvERTx.4.188451,NvERTx.4.188454,NvERTx.4.190166,NvERTx.4.190167,NvERTx.4.190168,NvERTx.4.190169,NvERTx.4.190172,NvERTx.4.190173,NvERTx.4.190175	No_Description	No_GO	No_GOCC	No_GOBP	No_GOMF	No_keywords	2.0	8.0	C0HK24,No_Uniprotmatch	L-rhamnose-binding lectin ELEL-1 {ECO:0000303|PubMed:25881955},No_Description	-3.07928780436498	DOWN
fgenesh1_pg.scaffold_3000083	NvERTx.4.117469,NvERTx.4.57462	Agrin	GO:0005605 // GO:0030054 // GO:0005829 // GO:0070062 // GO:0031012 // GO:0005576 // GO:0005796 // GO:0016021 // GO:0043202 // GO:0005886 // GO:0045202 // GO:0005509 // GO:0035374 // GO:0002162 // GO:0043395 // GO:0043236 // GO:0033691 // GO:0005200 // GO:0045162 // GO:0030198 // GO:0007213 // GO:0006024 // GO:0006027 // GO:0030203 // GO:0051491 // GO:0043547 // GO:0045887 // GO:0045944 // GO:0043…	clustering of voltage-gated sodium channels (GO:0045162);extracellular matrix organization (GO:0030198);G-protein coupled acetylcholine receptor signaling pathway (GO:0007213);glycosaminoglycan biosynthetic process (GO:0006024);glycosaminoglycan catabolic process (GO:0006027);glycosaminoglycan metabolic process (GO:0030203);positive regulation of filopodium assembly (GO:0051491);positive regulati…	calcium ion binding (GO:0005509);chondroitin sulfate binding (GO:0035374);dystroglycan binding (GO:0002162);heparan sulfate proteoglycan binding (GO:0043395);laminin binding (GO:0043236);sialic acid binding (GO:0033691);structural constituent of cytoskeleton (GO:0005200);	basal lamina (GO:0005605);cell junction (GO:0030054);cytosol (GO:0005829);extracellular exosome (GO:0070062);extracellular matrix (GO:0031012);extracellular region (GO:0005576);Golgi lumen (GO:0005796);integral component of membrane (GO:0016021);lysosomal lumen (GO:0043202);plasma membrane (GO:0005886);synapse (GO:0045202);	Alternative splicing;Calcium;Cell junction;Cell membrane;Complete proteome;Congenital myasthenic syndrome;Developmental protein;Differentiation;Disease mutation;Disulfide bond;EGF-like domain;Extracellular matrix;Glycoprotein;Heparan sulfate;Laminin EGF-like domain;Membrane;Phosphoprotein;Polymorphism;Proteoglycan;Reference proteome;Repeat;Secreted;Signal;Synapse;Transmembrane;Transmembrane helix…		3.0	A0A0C2CYF5_9DELT,No_Uniprotmatch	No_Description,Uncharacterized protein {ECO:0000313|EMBL:KIG12877.1}	-2.8404883071731097	DOWN
estExt_fgenesh1_pg.C_5360001		Protein TolA {ECO:0000313|EMBL:KXU79953.1}	GO:0016021 // GO:0000786 // GO:0003677 // GO:0005215 // GO:0006334	nucleosome assembly (GO:0006334);	DNA binding (GO:0003677);transporter activity (GO:0005215);	integral component of membrane (GO:0016021);nucleosome (GO:0000786);	Coiled coil {ECO:0000256|SAM:Coils};Complete proteome {ECO:0000313|Proteomes:UP000078435};Membrane {ECO:0000256|SAM:Phobius};Transmembrane {ECO:0000256|SAM:Phobius};Transmembrane helix {ECO:0000256|SAM:Phobius}.;					-2.8377998821020403	DOWN
estExt_gwp.C_2270050	NvERTx.4.155140,NvERTx.4.155141,NvERTx.4.155142,NvERTx.4.155143,NvERTx.4.155144,NvERTx.4.155145,NvERTx.4.155152,NvERTx.4.200390,NvERTx.4.200391,NvERTx.4.200394,NvERTx.4.200395	Protein ALP1-like {ECO:0000305}	GO:0005634 // GO:0046872 // GO:0004518	No_GOBP	metal ion binding (GO:0046872);nuclease activity (GO:0004518);	nucleus (GO:0005634);	Complete proteome;Hydrolase;Metal-binding;Nuclease;Nucleus;Reference proteome.;	8.0	5.0	A0A087TPE6_9ARAC,A0A0F5CUH2_PRIPA,I1F7Y1_AMPQE,No_Uniprotmatch,Q94K49	No_Description,Protein ANTAGONIST OF LIKE HETEROCHROMATIN PROTEIN 1 {ECO:0000303|PubMed:26642436},Putative nuclease HARBI1 {ECO:0000313|EMBL:KFM66985.1},Uncharacterized protein {ECO:0000313|EMBL:KKA75752.1},Uncharacterized protein {ECO:0000313|EnsemblMetazoa:PAC:15712177}	-2.78173850701454	DOWN
gw.301.21.1	NvERTx.4.162132,NvERTx.4.162136,NvERTx.4.162137	Vesicular inhibitory amino acid transporter	GO:0030659 // GO:0016021 // GO:0015171 // GO:0003333 // GO:0006836	amino acid transmembrane transport (GO:0003333);neurotransmitter transport (GO:0006836);	amino acid transmembrane transporter activity (GO:0015171);	cytoplasmic vesicle membrane (GO:0030659);integral component of membrane (GO:0016021);	Complete proteome;Cytoplasmic vesicle;Glycoprotein;Membrane;Neurotransmitter transport;Reference proteome;Transmembrane;Transmembrane helix;Transport.;	3.0	7.0	No_Uniprotmatch,Q6PF45	No_Description,Vesicular inhibitory amino acid transporter	-2.73921195573675	DOWN
e_gw.1856.1.1		Muscarinic acetylcholine receptor gar-3	GO:0005887 // GO:0045202 // GO:0016907 // GO:0001508 // GO:0007197 // GO:0007213 // GO:0007186 // GO:0007207 // GO:0014057 // GO:1902474 // GO:0043051 // GO:0042493	action potential (GO:0001508);adenylate cyclase-inhibiting G-protein coupled acetylcholine receptor signaling pathway (GO:0007197);G-protein coupled acetylcholine receptor signaling pathway (GO:0007213);G-protein coupled receptor signaling pathway (GO:0007186);phospholipase C-activating G-protein coupled acetylcholine receptor signaling pathway (GO:0007207);positive regulation of acetylcholine se…	G-protein coupled acetylcholine receptor activity (GO:0016907);	integral component of plasma membrane (GO:0005887);synapse (GO:0045202);	Alternative splicing;Cell membrane;Complete proteome;Disulfide bond;G-protein coupled receptor;Glycoprotein;Membrane;Receptor;Reference proteome;Transducer;Transmembrane;Transmembrane helix.;					-2.722272822126	DOWN
e_gw.92.12.1		Glycine receptor subunit alpha-1	GO:0030054 // GO:0034707 // GO:0030425 // GO:0005783 // GO:0009897 // GO:0060077 // GO:0016021 // GO:0005887 // GO:0043231 // GO:0043005 // GO:0043025 // GO:0043204 // GO:0005886 // GO:0045211 // GO:0045202 // GO:0016934 // GO:0016594 // GO:0030977 // GO:0022824 // GO:0008270 // GO:0007340 // GO:0001508 // GO:0007628 // GO:0071230 // GO:0071361 // GO:0071294 // GO:1902476 // GO:0006821 // GO:0060…	acrosome reaction (GO:0007340);action potential (GO:0001508);adult walking behavior (GO:0007628);cellular response to amino acid stimulus (GO:0071230);cellular response to ethanol (GO:0071361);cellular response to zinc ion (GO:0071294);chloride transmembrane transport (GO:1902476);chloride transport (GO:0006821);inhibitory postsynaptic potential (GO:0060080);ion transmembrane transport (GO:003422…	extracellular-glycine-gated chloride channel activity (GO:0016934);glycine binding (GO:0016594);taurine binding (GO:0030977);transmitter-gated ion channel activity (GO:0022824);zinc ion binding (GO:0008270);	cell junction (GO:0030054);chloride channel complex (GO:0034707);dendrite (GO:0030425);endoplasmic reticulum (GO:0005783);external side of plasma membrane (GO:0009897);inhibitory synapse (GO:0060077);integral component of membrane (GO:0016021);integral component of plasma membrane (GO:0005887);intracellular membrane-bounded organelle (GO:0043231);neuron projection (GO:0043005);neuronal cell body …	3D-structure;Alternative splicing;Cell junction;Cell membrane;Cell projection;Chloride;Chloride channel;Complete proteome;Disease mutation;Disulfide bond;Glycoprotein;Ion channel;Ion transport;Ligand-gated ion channel;Membrane;Metal-binding;Postsynaptic cell membrane;Receptor;Reference proteome;Signal;Synapse;Transmembrane;Transmembrane helix;Transport;Zinc.;					-2.66793787201092	DOWN
fgenesh1_pg.scaffold_5427000001		Rabankyrin-5 {ECO:0000303|PubMed:15328530}	GO:0005829 // GO:0005769 // GO:0005768 // GO:0010008 // GO:0070062 // GO:0043231 // GO:0005765 // GO:0044354 // GO:0016020 // GO:0046872 // GO:1901981 // GO:0017137 // GO:0006897 // GO:0034058 // GO:0032439 // GO:0090160 // GO:0048549 // GO:0042147	endocytosis (GO:0006897);endosomal vesicle fusion (GO:0034058);endosome localization (GO:0032439);Golgi to lysosome transport (GO:0090160);positive regulation of pinocytosis (GO:0048549);retrograde transport, endosome to Golgi (GO:0042147);	metal ion binding (GO:0046872);phosphatidylinositol phosphate binding (GO:1901981);Rab GTPase binding (GO:0017137);	cytosol (GO:0005829);early endosome (GO:0005769);endosome (GO:0005768);endosome membrane (GO:0010008);extracellular exosome (GO:0070062);intracellular membrane-bounded organelle (GO:0043231);lysosomal membrane (GO:0005765);macropinosome (GO:0044354);membrane (GO:0016020);	Acetylation;Alternative splicing;ANK repeat;Complete proteome;Cytoplasm;Direct protein sequencing;Endocytosis;Endosome;Membrane;Metal-binding;Phosphoprotein;Reference proteome;Repeat;Zinc;Zinc-finger.;					-2.6406508691766097	DOWN
estExt_fgenesh1_pg.C_19870001	NvERTx.4.150940,NvERTx.4.6309,NvERTx.4.6310,NvERTx.4.83309,NvERTx.4.83312	No_Description	No_GO	No_GOCC	No_GOBP	No_GOMF	No_keywords	3.0	6.0	No_Uniprotmatch	No_Description	-2.51834864512147	DOWN
gw.13590.1.1		Peroxisomal targeting signal 1 receptor	GO:0005737 // GO:0005829 // GO:0005794 // GO:0005622 // GO:0016020 // GO:0005782 // GO:0005778 // GO:0005777 // GO:0043234 // GO:0019899 // GO:0005052 // GO:0000268 // GO:0008022 // GO:0047485 // GO:0031267 // GO:1901094 // GO:0016558 // GO:0016560 // GO:0016561 // GO:0045046 // GO:0006625 // GO:0051262 // GO:0016567	negative regulation of protein homotetramerization (GO:1901094);protein import into peroxisome matrix (GO:0016558);protein import into peroxisome matrix, docking (GO:0016560);protein import into peroxisome matrix, translocation (GO:0016561);protein import into peroxisome membrane (GO:0045046);protein targeting to peroxisome (GO:0006625);protein tetramerization (GO:0051262);protein ubiquitination …	enzyme binding (GO:0019899);peroxisome matrix targeting signal-1 binding (GO:0005052);peroxisome targeting sequence binding (GO:0000268);protein C-terminus binding (GO:0008022);protein N-terminus binding (GO:0047485);small GTPase binding (GO:0031267);	cytoplasm (GO:0005737);cytosol (GO:0005829);Golgi apparatus (GO:0005794);intracellular (GO:0005622);membrane (GO:0016020);peroxisomal matrix (GO:0005782);peroxisomal membrane (GO:0005778);peroxisome (GO:0005777);protein complex (GO:0043234);	3D-structure;Alternative splicing;Complete proteome;Cytoplasm;Disease mutation;Membrane;Peroxisome;Peroxisome biogenesis disorder;Phosphoprotein;Protein transport;Reference proteome;Repeat;Rhizomelic chondrodysplasia punctata;Thioester bond;TPR repeat;Transport;Ubl conjugation;Zellweger syndrome.;					-2.44455867593163	DOWN
estExt_gwp.C_3180014	NvERTx.4.77007,NvERTx.4.85023,NvERTx.4.85024	L-rhamnose-binding lectin CSL3 {ECO:0000303|Ref.1}	GO:0005623 // GO:0060473 // GO:0005737 // GO:0001674 // GO:0042564 // GO:0005534 // GO:1903777 // GO:0042803 // GO:0033296	No_GOBP	galactose binding (GO:0005534);melibiose binding (GO:1903777);protein homodimerization activity (GO:0042803);rhamnose binding (GO:0033296);	cell (GO:0005623);cortical granule (GO:0060473);cytoplasm (GO:0005737);female germ cell nucleus (GO:0001674);NLS-dependent protein nuclear import complex (GO:0042564);	3D-structure;Direct protein sequencing;Hemagglutinin;Lectin;Repeat.;	4.0	6.0	C0HK24,No_Uniprotmatch	L-rhamnose-binding lectin ELEL-1 {ECO:0000303|PubMed:25881955},No_Description	-2.4295760899322203	DOWN
fgenesh1_pg.scaffold_112000043	NvERTx.4.121718,NvERTx.4.121719,NvERTx.4.121724,NvERTx.4.121729,NvERTx.4.121730,NvERTx.4.142487,NvERTx.4.146283,NvERTx.4.146284,NvERTx.4.206291	Uncharacterized protein {ECO:0000313|EMBL:ESO91524.1}	No_GOcodes	No_GOBP	No_GOMF	No_GOCC	Complete proteome {ECO:0000313|Proteomes:UP000030746};Reference proteome {ECO:0000313|Proteomes:UP000030746}.;	1.0	4.0	A0A147BBR3_IXORI,No_Uniprotmatch	No_Description,Uncharacterized protein {ECO:0000313|EMBL:JAR87805.1}	-2.42951745873968	DOWN
fgenesh1_pg.scaffold_11705000001		Replication protein A 70 kDa DNA-binding subunit	GO:0005662 // GO:0005634 // GO:0016605 // GO:0003684 // GO:0046872 // GO:0003697 // GO:0006310 // GO:0006281 // GO:0006260 // GO:0034502	DNA recombination (GO:0006310);DNA repair (GO:0006281);DNA replication (GO:0006260);protein localization to chromosome (GO:0034502);	damaged DNA binding (GO:0003684);metal ion binding (GO:0046872);single-stranded DNA binding (GO:0003697);	DNA replication factor A complex (GO:0005662);nucleus (GO:0005634);PML body (GO:0016605);	DNA damage;DNA recombination;DNA repair;DNA replication;DNA-binding;Metal-binding;Nucleus;Zinc;Zinc-finger.;					-2.4081252992232	DOWN
fgenesh1_pg.scaffold_393000005	NvERTx.4.70927,NvERTx.4.70930	Uncharacterized protein {ECO:0000313|EMBL:KII60796.1}	GO:0016021	No_GOBP	No_GOMF	integral component of membrane (GO:0016021);	Complete proteome {ECO:0000313|Proteomes:UP000031668};Membrane {ECO:0000256|SAM:Phobius};Reference proteome {ECO:0000313|Proteomes:UP000031668};Transmembrane {ECO:0000256|SAM:Phobius};Transmembrane helix {ECO:0000256|SAM:Phobius}.;	2.0	6.0	Q8N2E2	von Willebrand factor D and EGF domain-containing protein	-2.31091426542634	DOWN
gw.1166.2.1	NvERTx.4.60551,NvERTx.4.60552,NvERTx.4.67682,NvERTx.4.67688,NvERTx.4.67693,NvERTx.4.67694,NvERTx.4.67700,NvERTx.4.67702,NvERTx.4.67703,NvERTx.4.67705,NvERTx.4.67706,NvERTx.4.67708	Uncharacterized protein {ECO:0000313|EnsemblProtists:EKX37987}	No_GOcodes	No_GOBP	No_GOMF	No_GOCC	No_keywords	2.0	5.0	A0A0P6AKB0_9CRUS,A0A1J4MAW8_ACIBA,E9DK74_COCPS	No_description,Putative uncharacterized protein {ECO:0000313|EMBL:EFW13179.1},Uncharacterized protein {ECO:0000313|EMBL:JAM62088.1}	-2.29947403715386	DOWN
estExt_fgenesh1_pg.C_350028	NvERTx.4.63430,NvERTx.4.63431,NvERTx.4.63432	Pathogenesis-related protein 1	GO:0005576 // GO:0006952 // GO:0009607	defense response (GO:0006952);response to biotic stimulus (GO:0009607);	No_GOMF	extracellular region (GO:0005576);	Disulfide bond;Pathogenesis-related protein;Plant defense;Pyrrolidone carboxylic acid;Signal.;		3.0	Q05968	Pathogenesis-related protein 1	-2.27932555194529	DOWN
e_gw.9.264.1	NvERTx.4.116342,NvERTx.4.116343,NvERTx.4.116348,NvERTx.4.116349,NvERTx.4.120457,NvERTx.4.189706,NvERTx.4.40669	Fibropellin-1	GO:0032579 // GO:0031410 // GO:0005615 // GO:0005509	No_GOBP	calcium ion binding (GO:0005509);	apical lamina of hyaline layer (GO:0032579);cytoplasmic vesicle (GO:0031410);extracellular space (GO:0005615);	Alternative splicing;Calcium;Complete proteome;Cytoplasmic vesicle;Disulfide bond;EGF-like domain;Extracellular matrix;Glycoprotein;Reference proteome;Repeat;Secreted;Signal.;	4.0	4.0	No_Uniprotmatch,Q5F226,Q6DCQ6,Q90953,Q99715	Collagen alpha-1(XII) chain,No_Description,Protocadherin Fat 2,Versican core protein,von Willebrand factor A domain-containing protein 2	-2.27222086539082	DOWN
fgenesh1_pg.scaffold_51000001	NvERTx.4.115697	Pineal opsin	GO:0016021 // GO:0004930 // GO:0009881 // GO:0007602 // GO:0018298 // GO:0007601	phototransduction (GO:0007602);protein-chromophore linkage (GO:0018298);visual perception (GO:0007601);	G-protein coupled receptor activity (GO:0004930);photoreceptor activity (GO:0009881);	integral component of membrane (GO:0016021);	Chromophore;Disulfide bond;G-protein coupled receptor;Glycoprotein;Lipoprotein;Membrane;Palmitate;Phosphoprotein;Photoreceptor protein;Receptor;Retinal protein;Sensory transduction;Transducer;Transmembrane;Transmembrane helix.;	2.0	8.0	O42490	Pineal opsin	-2.25753572300778	DOWN
fgenesh1_pg.scaffold_6890000001		No_Description	No_GO	No_GOCC	No_GOBP	No_GOMF	No_keywords					-2.2245082005422403	DOWN
gw.43.76.1	NvERTx.4.138451,NvERTx.4.138452,NvERTx.4.138453	Beta-1,3-galactosyltransferase 1	GO:0000139 // GO:0016021 // GO:0047275 // GO:0006486	protein glycosylation (GO:0006486);	glucosaminylgalactosylglucosylceramide beta-galactosyltransferase activity (GO:0047275);	Golgi membrane (GO:0000139);integral component of membrane (GO:0016021);	Glycoprotein;Glycosyltransferase;Golgi apparatus;Manganese;Membrane;Signal-anchor;Transferase;Transmembrane;Transmembrane helix.;	1.0	6.0	Q9MYM7	3-galactosyltransferase 1,Beta-1	-2.17965993442274	DOWN
estExt_gwp.C_1860023	NvERTx.4.192983,NvERTx.4.192984,NvERTx.4.192988,NvERTx.4.89457,NvERTx.4.89466,NvERTx.4.89468	Steroid 17-alpha-hydroxylase/17,20 lyase	GO:0016020 // GO:0047442 // GO:0020037 // GO:0005506 // GO:0004508 // GO:0042446 // GO:0007548 // GO:0006694 // GO:0008202	hormone biosynthetic process (GO:0042446);sex differentiation (GO:0007548);steroid biosynthetic process (GO:0006694);steroid metabolic process (GO:0008202);	17-alpha-hydroxyprogesterone aldolase activity (GO:0047442);heme binding (GO:0020037);iron ion binding (GO:0005506);steroid 17-alpha-monooxygenase activity (GO:0004508);	membrane (GO:0016020);	Complete proteome;Heme;Iron;Lyase;Membrane;Metal-binding;Monooxygenase;Oxidoreductase;Reference proteome;Steroidogenesis.;	3.0	1.0	No_Uniprotmatch,O57525,P13107,Q16678,Q92113	20 lyase,Cytochrome P450 1B1,Cytochrome P450 2B3,No_Description,Steroid 17-alpha-hydroxylase/17	-2.17407072597459	DOWN
gw.35.165.1	NvERTx.4.210177,NvERTx.4.212297,NvERTx.4.227066,NvERTx.4.43364,NvERTx.4.70658,NvERTx.4.70659,NvERTx.4.7761	5-hydroxytryptamine receptor 4	GO:0005737 // GO:0005768 // GO:0005887 // GO:0016020 // GO:0004993 // GO:0007268 // GO:0007214 // GO:0032098	chemical synaptic transmission (GO:0007268);gamma-aminobutyric acid signaling pathway (GO:0007214);regulation of appetite (GO:0032098);	G-protein coupled serotonin receptor activity (GO:0004993);	cytoplasm (GO:0005737);endosome (GO:0005768);integral component of plasma membrane (GO:0005887);membrane (GO:0016020);	Alternative splicing;Cell membrane;Complete proteome;Disulfide bond;Endosome;G-protein coupled receptor;Glycoprotein;Lipoprotein;Membrane;Palmitate;Receptor;Reference proteome;Transducer;Transmembrane;Transmembrane helix.;	2.0	4.0	No_Uniprotmatch,P25100,Q17232,Q91175	Alpha-1A adrenergic receptor,Alpha-1D adrenergic receptor,No_Description,Octopamine receptor	-2.16300073959304	DOWN
estExt_gwp.C_40200	NvERTx.4.129506,NvERTx.4.129507,NvERTx.4.129508,NvERTx.4.129509,NvERTx.4.129510,NvERTx.4.129520,NvERTx.4.129523,NvERTx.4.129524,NvERTx.4.129525,NvERTx.4.129526,NvERTx.4.129527,NvERTx.4.129529,NvERTx.4.129530,NvERTx.4.129531	Putative ammonium transporter 1	GO:0005887 // GO:0008519 // GO:0072488 // GO:0015695	ammonium transmembrane transport (GO:0072488);organic cation transport (GO:0015695);	ammonium transmembrane transporter activity (GO:0008519);	integral component of plasma membrane (GO:0005887);	Ammonia transport;Complete proteome;Membrane;Reference proteome;Transmembrane;Transmembrane helix;Transport.;	5.0	3.0	No_Uniprotmatch,P54145	No_Description,Putative ammonium transporter 1	-2.14586634195317	DOWN
gw.12.187.1		Fibrinogen C domain-containing protein 1	GO:0016021 // GO:0016020 // GO:0008061 // GO:0046872	No_GOBP	chitin binding (GO:0008061);metal ion binding (GO:0046872);	integral component of membrane (GO:0016021);membrane (GO:0016020);	Alternative splicing;Calcium;Chitin-binding;Complete proteome;Disulfide bond;Glycoprotein;Membrane;Metal-binding;Reference proteome;Signal-anchor;Transmembrane;Transmembrane helix.;					-2.1412619675829	DOWN
fgenesh1_pg.scaffold_358000009	NvERTx.4.170814	Thyrotropin receptor	GO:0016323 // GO:0005887 // GO:0005886 // GO:0008528 // GO:0032403 // GO:0004872 // GO:0004996 // GO:0007190 // GO:0007189 // GO:0007166 // GO:1904588 // GO:1905229 // GO:0009755 // GO:0007399 // GO:0045762 // GO:0030819 // GO:0038194	activation of adenylate cyclase activity (GO:0007190);adenylate cyclase-activating G-protein coupled receptor signaling pathway (GO:0007189);cell surface receptor signaling pathway (GO:0007166);cellular response to glycoprotein (GO:1904588);cellular response to thyrotropin-releasing hormone (GO:1905229);hormone-mediated signaling pathway (GO:0009755);nervous system development (GO:0007399);positi…	G-protein coupled peptide receptor activity (GO:0008528);protein complex binding (GO:0032403);receptor activity (GO:0004872);thyroid-stimulating hormone receptor activity (GO:0004996);	basolateral plasma membrane (GO:0016323);integral component of plasma membrane (GO:0005887);plasma membrane (GO:0005886);	Cell membrane;Complete proteome;Disulfide bond;G-protein coupled receptor;Glycoprotein;Leucine-rich repeat;Membrane;Receptor;Reference proteome;Repeat;Signal;Sulfation;Transducer;Transmembrane;Transmembrane helix.;	5.0	8.0	No_Uniprotmatch	No_Description	-2.13738325067855	DOWN
fgenesh1_pg.scaffold_49000032		Histamine H2 receptor	GO:0016021 // GO:0005886 // GO:0004969 // GO:0001696 // GO:0045907	gastric acid secretion (GO:0001696);positive regulation of vasoconstriction (GO:0045907);	histamine receptor activity (GO:0004969);	integral component of membrane (GO:0016021);plasma membrane (GO:0005886);	Cell membrane;Disulfide bond;G-protein coupled receptor;Glycoprotein;Lipoprotein;Membrane;Palmitate;Receptor;Transducer;Transmembrane;Transmembrane helix.;					-2.13581328301466	DOWN
gw.891.3.1	NvERTx.4.143104,NvERTx.4.143114,NvERTx.4.143115,NvERTx.4.143117,NvERTx.4.143118,NvERTx.4.143119,NvERTx.4.143120,NvERTx.4.143121,NvERTx.4.143122,NvERTx.4.26785,NvERTx.4.80559,NvERTx.4.80560	Enterin neuropeptides	GO:0005576 // GO:0007218	neuropeptide signaling pathway (GO:0007218);	No_GOMF	extracellular region (GO:0005576);	Amidation;Cleavage on pair of basic residues;Neuropeptide;Pyrrolidone carboxylic acid;Secreted;Signal.;	3.0	7.0	K7H1L8_CAEJA,No_Uniprotmatch	No_Description,Uncharacterized protein {ECO:0000313|EnsemblMetazoa:CJA09144c}	-2.07444355550262	DOWN
fgenesh1_pg.scaffold_371000004	NvERTx.4.179213,NvERTx.4.179217,NvERTx.4.195425,NvERTx.4.195426,NvERTx.4.195428,NvERTx.4.196697,NvERTx.4.196698,NvERTx.4.196699,NvERTx.4.196700	Uncharacterized protein {ECO:0000313|EnsemblMetazoa:SPU_013680-tr}	GO:0003964	No_GOBP	RNA-directed DNA polymerase activity (GO:0003964);	No_GOCC	Complete proteome {ECO:0000313|Proteomes:UP000007110};Reference proteome {ECO:0000313|Proteomes:UP000007110}.;	3.0	4.0	No_Uniprotmatch,W4Y6Z3_STRPU,W4YD52_STRPU	No_Description,Uncharacterized protein {ECO:0000313|EnsemblMetazoa:SPU_011498-tr},Uncharacterized protein {ECO:0000313|EnsemblMetazoa:SPU_013680-tr}	-2.05402319588895	DOWN
e_gw.917.4.1		DNA-dependent protein kinase catalytic subunit	GO:0005958 // GO:0031012 // GO:0016020 // GO:0070419 // GO:0000784 // GO:0005730 // GO:0005654 // GO:0005634 // GO:0043234 // GO:0032993 // GO:0005667 // GO:0005524 // GO:0004677 // GO:0003690 // GO:0019899 // GO:0019904 // GO:0004672 // GO:0004674 // GO:0003723 // GO:0008134 // GO:0002326 // GO:0007420 // GO:0008283 // GO:0032869 // GO:0006302 // GO:0006303 // GO:0035234 // GO:0007507 // GO:0033…	B cell lineage commitment (GO:0002326);brain development (GO:0007420);cell proliferation (GO:0008283);cellular response to insulin stimulus (GO:0032869);double-strand break repair (GO:0006302);double-strand break repair via nonhomologous end joining (GO:0006303);ectopic germ cell programmed cell death (GO:0035234);heart development (GO:0007507);immunoglobulin V(D)J recombination (GO:0033152);intr…	ATP binding (GO:0005524);DNA-dependent protein kinase activity (GO:0004677);double-stranded DNA binding (GO:0003690);enzyme binding (GO:0019899);protein domain specific binding (GO:0019904);protein kinase activity (GO:0004672);protein serine/threonine kinase activity (GO:0004674);RNA binding (GO:0003723);transcription factor binding (GO:0008134);	DNA-dependent protein kinase-DNA ligase 4 complex (GO:0005958);extracellular matrix (GO:0031012);membrane (GO:0016020);nonhomologous end joining complex (GO:0070419);nuclear chromosome, telomeric region (GO:0000784);nucleolus (GO:0005730);nucleoplasm (GO:0005654);nucleus (GO:0005634);protein complex (GO:0043234);protein-DNA complex (GO:0032993);transcription factor complex (GO:0005667);	Acetylation;Alternative splicing;ATP-binding;Biological rhythms;Complete proteome;Disease mutation;DNA damage;DNA repair;Kinase;Nucleotide-binding;Nucleus;Phosphoprotein;Polymorphism;Reference proteome;Repeat;S-nitrosylation;SCID;Serine/threonine-protein kinase;TPR repeat;Transferase;Ubl conjugation.;					-2.0445315995244	DOWN
fgenesh1_pg.scaffold_3071000002		Dynein light chain Tctex-type 1	GO:0005868 // GO:0005881 // GO:0005576 // GO:1904813 // GO:0005794 // GO:0043657 // GO:0034774 // GO:0099503 // GO:0005819 // GO:0042802 // GO:0003774 // GO:0051301 // GO:0000132 // GO:0019060 // GO:0075521 // GO:0050768 // GO:0048812 // GO:0043312 // GO:0051493 // GO:0008277 // GO:0043087 // GO:0046718	cell division (GO:0051301);establishment of mitotic spindle orientation (GO:0000132);intracellular transport of viral protein in host cell (GO:0019060);microtubule-dependent intracellular transport of viral material towards nucleus (GO:0075521);negative regulation of neurogenesis (GO:0050768);neuron projection morphogenesis (GO:0048812);neutrophil degranulation (GO:0043312);regulation of cytoskel…	identical protein binding (GO:0042802);motor activity (GO:0003774);	cytoplasmic dynein complex (GO:0005868);cytoplasmic microtubule (GO:0005881);extracellular region (GO:0005576);ficolin-1-rich granule lumen (GO:1904813);Golgi apparatus (GO:0005794);host cell (GO:0043657);secretory granule lumen (GO:0034774);secretory vesicle (GO:0099503);spindle (GO:0005819);	3D-structure;Acetylation;Cell cycle;Cell division;Complete proteome;Cytoplasm;Cytoplasmic inwards viral transport;Cytoskeleton;Dynein;Golgi apparatus;Host-virus interaction;Microtubular inwards viral transport;Microtubule;Mitosis;Motor protein;Neurogenesis;Phosphoprotein;Reference proteome;Transport;Virus entry into host cell.;					-2.04290195468837	DOWN
e_gw.750.1.1	NvERTx.4.184706	Protein diaphanous homolog 3	GO:0005829 // GO:0005634 // GO:0003779 // GO:0045296 // GO:0017048 // GO:0030036 // GO:0007283	actin cytoskeleton organization (GO:0030036);spermatogenesis (GO:0007283);	actin binding (GO:0003779);cadherin binding (GO:0045296);Rho GTPase binding (GO:0017048);	cytosol (GO:0005829);nucleus (GO:0005634);	Acetylation;Coiled coil;Complete proteome;Cytoplasm;Phosphoprotein;Reference proteome;Repeat;Ubl conjugation.;	8.0	1.0	Q9Z207	Protein diaphanous homolog 3	-2.03593958710728	DOWN
fgenesh1_pg.scaffold_57000108	NvERTx.4.195127,NvERTx.4.195133,NvERTx.4.195134,NvERTx.4.195135,NvERTx.4.198517,NvERTx.4.198519,NvERTx.4.198521	uncharacterized protein LOC106181232 {ECO:0000313|RefSeq:XP_013421011.1}	No_GOcodes	No_GOBP	No_GOMF	No_GOCC	Complete proteome {ECO:0000313|Proteomes:UP000085678};Reference proteome {ECO:0000313|Proteomes:UP000085678}.;	3.0	6.0	A0A1A8B939_NOTFU,A0A1S3H5A8_LINUN,No_Uniprotmatch	No_Description,Uncharacterized protein {ECO:0000313|EMBL:SBP63176.1},uncharacterized protein LOC106151541 {ECO:0000313|RefSeq:XP_013380319.1}	-2.02963432382166	DOWN
e_gw.135.91.1		Transmembrane protein 120B-A	GO:0016021 // GO:0005637	No_GOBP	No_GOMF	integral component of membrane (GO:0016021);nuclear inner membrane (GO:0005637);	Coiled coil;Membrane;Nucleus;Transmembrane;Transmembrane helix.;					-2.02878813132995	DOWN
fgenesh1_pg.scaffold_9000005	NvERTx.4.55432	Matrilin-2	GO:0005604 // GO:0031012 // GO:0005615 // GO:0005578 // GO:0005509 // GO:0007411 // GO:0031104 // GO:0008347 // GO:0001764 // GO:0048678	axon guidance (GO:0007411);dendrite regeneration (GO:0031104);glial cell migration (GO:0008347);neuron migration (GO:0001764);response to axon injury (GO:0048678);	calcium ion binding (GO:0005509);	basement membrane (GO:0005604);extracellular matrix (GO:0031012);extracellular space (GO:0005615);proteinaceous extracellular matrix (GO:0005578);	Alternative splicing;Coiled coil;Complete proteome;Disulfide bond;EGF-like domain;Glycoprotein;Polymorphism;Reference proteome;Repeat;Secreted;Signal.;		1.0	O00339	Matrilin-2	-2.0287786627272	DOWN
fgenesh1_pg.scaffold_279000014	NvERTx.4.195129,NvERTx.4.195131,NvERTx.4.195132,NvERTx.4.198514,NvERTx.4.198515,NvERTx.4.198516,NvERTx.4.198518,NvERTx.4.198520,NvERTx.4.198522,NvERTx.4.198523	Coagulation factor VIII	GO:0005615 // GO:0005507 // GO:0016491 // GO:0006953 // GO:0007597 // GO:0030168	acute-phase response (GO:0006953);blood coagulation, intrinsic pathway (GO:0007597);platelet activation (GO:0030168);	copper ion binding (GO:0005507);oxidoreductase activity (GO:0016491);	extracellular space (GO:0005615);	Acute phase;Blood coagulation;Calcium;Complete proteome;Disulfide bond;Glycoprotein;Hemostasis;Metal-binding;Reference proteome;Repeat;Secreted;Signal;Sulfation.;	3.0	4.0	A0A1S3H5A8_LINUN,A0A1S3KFK0_LINUN	uncharacterized protein LOC106151541 {ECO:0000313|RefSeq:XP_013380319.1},uncharacterized protein LOC106181232 {ECO:0000313|RefSeq:XP_013421011.1}	-1.96988252090688	DOWN
gw.648.5.1	NvERTx.4.198906	Fibrillin-1	GO:0005604 // GO:0070062 // GO:0005576 // GO:0005615 // GO:0005622 // GO:0001527 // GO:0005509 // GO:0005201 // GO:0008201 // GO:0005179 // GO:0005178 // GO:0034199 // GO:0009653 // GO:0043010 // GO:0033627 // GO:0048048 // GO:0042593 // GO:0006006 // GO:0007507 // GO:2001205 // GO:0048050 // GO:0010737 // GO:0090287 // GO:0035582 // GO:0035583 // GO:0001501	activation of protein kinase A activity (GO:0034199);anatomical structure morphogenesis (GO:0009653);camera-type eye development (GO:0043010);cell adhesion mediated by integrin (GO:0033627);embryonic eye morphogenesis (GO:0048048);glucose homeostasis (GO:0042593);glucose metabolic process (GO:0006006);heart development (GO:0007507);negative regulation of osteoclast development (GO:2001205);post-e…	calcium ion binding (GO:0005509);extracellular matrix structural constituent (GO:0005201);heparin binding (GO:0008201);hormone activity (GO:0005179);integrin binding (GO:0005178);	basement membrane (GO:0005604);extracellular exosome (GO:0070062);extracellular region (GO:0005576);extracellular space (GO:0005615);intracellular (GO:0005622);microfibril (GO:0001527);	Calcium;Complete proteome;Direct protein sequencing;Disulfide bond;EGF-like domain;Extracellular matrix;Glycoprotein;Hormone;Phosphoprotein;Reference proteome;Repeat;Secreted;Signal.;	9.0	5.0	P01133	Pro-epidermal growth factor	-1.9611934473175296	DOWN
gw.193.17.1		Carboxypeptidase N subunit 2	GO:0072562 // GO:0070062	No_GOBP	No_GOMF	blood microparticle (GO:0072562);extracellular exosome (GO:0070062);	Complete proteome;Glycoprotein;Leucine-rich repeat;Reference proteome;Repeat;Secreted;Signal.;					-1.94546061357283	DOWN
fgenesh1_pg.scaffold_13000226	NvERTx.4.49278	No_Description	No_GO	No_GOCC	No_GOBP	No_GOMF	No_keywords		1.0	Q9I9A2	Retinal homeobox protein Rx2	-1.92530658647862	DOWN
e_gw.182.59.1	NvERTx.4.89612	Mucin-like protein {ECO:0000303|PubMed:23765379}	GO:0016021 // GO:0005509 // GO:0007160	cell-matrix adhesion (GO:0007160);	calcium ion binding (GO:0005509);	integral component of membrane (GO:0016021);	Calcium;Direct protein sequencing;Disulfide bond;EGF-like domain;Membrane;Repeat;Transmembrane;Transmembrane helix.;	2.0	8.0	B3EWY9	Mucin-like protein {ECO:0000303|PubMed:23765379}	-1.9198888113837296	DOWN
fgsh_est.C_scaffold_58000012	NvERTx.4.150789,NvERTx.4.150790,NvERTx.4.150791	Insulin-induced gene 2 protein	GO:0005789 // GO:0032937 // GO:0008134 // GO:0006695 // GO:0060363 // GO:0042472 // GO:0042474 // GO:0045717 // GO:0010894 // GO:0060021 // GO:0070542 // GO:0032868 // GO:0032933 // GO:0006641	cholesterol biosynthetic process (GO:0006695);cranial suture morphogenesis (GO:0060363);inner ear morphogenesis (GO:0042472);middle ear morphogenesis (GO:0042474);negative regulation of fatty acid biosynthetic process (GO:0045717);negative regulation of steroid biosynthetic process (GO:0010894);palate development (GO:0060021);response to fatty acid (GO:0070542);response to insulin (GO:0032868);SR…	transcription factor binding (GO:0008134);	endoplasmic reticulum membrane (GO:0005789);SREBP-SCAP-Insig complex (GO:0032937);	3D-structure;Cholesterol metabolism;Complete proteome;Endoplasmic reticulum;Lipid metabolism;Membrane;Reference proteome;Steroid metabolism;Sterol metabolism;Transmembrane;Transmembrane helix.;	4.0	1.0	Q80UA9,Q9Y5U4	Insulin-induced gene 2 protein	-1.9170859601853096	DOWN
e_gw.305.96.1	NvERTx.4.84474	No_description	No_GOcodes	No_GOBP	No_GOMF	No_GOCC	No_keywords	6.0	6.0	No_Uniprotmatch	No_Description	-1.90972522810535	DOWN
fgenesh1_pg.scaffold_218000001	NvERTx.4.5893	Solute carrier organic anion transporter family member 4A1	GO:0005887 // GO:0005886 // GO:0015347 // GO:0015349 // GO:0043252 // GO:0070327	sodium-independent organic anion transport (GO:0043252);thyroid hormone transport (GO:0070327);	sodium-independent organic anion transmembrane transporter activity (GO:0015347);thyroid hormone transmembrane transporter activity (GO:0015349);	integral component of plasma membrane (GO:0005887);plasma membrane (GO:0005886);	Alternative splicing;Cell membrane;Complete proteome;Disulfide bond;Glycoprotein;Ion transport;Membrane;Phosphoprotein;Polymorphism;Reference proteome;Transmembrane;Transmembrane helix;Transport.;			No_Uniprotmatch	No_Description	-1.90758227989623	DOWN
gw.587.2.1	NvERTx.4.118805	Endoplasmic reticulum aminopeptidase 2	GO:0005789 // GO:0016021 // GO:0070006 // GO:0008270 // GO:0002250 // GO:0019885	adaptive immune response (GO:0002250);antigen processing and presentation of endogenous peptide antigen via MHC class I (GO:0019885);	metalloaminopeptidase activity (GO:0070006);zinc ion binding (GO:0008270);	endoplasmic reticulum membrane (GO:0005789);integral component of membrane (GO:0016021);	Adaptive immunity;Aminopeptidase;Complete proteome;Disulfide bond;Endoplasmic reticulum;Glycoprotein;Hydrolase;Immunity;Membrane;Metal-binding;Metalloprotease;Protease;Reference proteome;Signal-anchor;Transmembrane;Transmembrane helix;Zinc.;	2.0	6.0	Q9NZ08	Endoplasmic reticulum aminopeptidase 1	-1.90736558410735	DOWN
fgenesh1_pg.scaffold_158000027	NvERTx.4.137035,NvERTx.4.137036	Potassium voltage-gated channel subfamily A member 2	GO:0030424 // GO:0043679 // GO:0030425 // GO:0005789 // GO:0005887 // GO:0044224 // GO:0030027 // GO:0031258 // GO:0032809 // GO:0033010 // GO:0043204 // GO:0042734 // GO:0008076 // GO:0005251 // GO:0005249 // GO:0019228 // GO:0021633 // GO:0071805 // GO:0051260 // GO:0045188 // GO:0014059 // GO:0019233	neuronal action potential (GO:0019228);optic nerve structural organization (GO:0021633);potassium ion transmembrane transport (GO:0071805);protein homooligomerization (GO:0051260);regulation of circadian sleep/wake cycle, non-REM sleep (GO:0045188);regulation of dopamine secretion (GO:0014059);sensory perception of pain (GO:0019233);	delayed rectifier potassium channel activity (GO:0005251);voltage-gated potassium channel activity (GO:0005249);	axon (GO:0030424);axon terminus (GO:0043679);dendrite (GO:0030425);endoplasmic reticulum membrane (GO:0005789);integral component of plasma membrane (GO:0005887);juxtaparanode region of axon (GO:0044224);lamellipodium (GO:0030027);lamellipodium membrane (GO:0031258);neuronal cell body membrane (GO:0032809);paranodal junction (GO:0033010);perikaryon (GO:0043204);presynaptic membrane (GO:0042734);v…	Cell junction;Cell membrane;Cell projection;Complete proteome;Endoplasmic reticulum;Glycoprotein;Ion channel;Ion transport;Lipoprotein;Membrane;Palmitate;Phosphoprotein;Potassium;Potassium channel;Potassium transport;Reference proteome;Synapse;Synaptosome;Transmembrane;Transmembrane helix;Transport;Voltage-gated channel.;	2.0	6.0	P16390,Q09081	Potassium voltage-gated channel subfamily A member 2,Potassium voltage-gated channel subfamily A member 3	-1.86871913975759	DOWN
e_gw.35.156.1	NvERTx.4.193844,NvERTx.4.193845	NACHT and WD repeat domain-containing protein 2	No_GOcodes	No_GOBP	No_GOMF	No_GOCC	Complete proteome;Leucine-rich repeat;Polymorphism;Reference proteome;Repeat;WD repeat.;	9.0	1.0	Q149M9	NACHT domain- and WD repeat-containing protein 1	-1.86833402302386	DOWN
e_gw.7.279.1	NvERTx.4.193271,NvERTx.4.193272	Polycystic kidney disease protein 1-like 2	GO:0016021 // GO:0016020 // GO:0005262 // GO:0005509 // GO:0030246 // GO:0001965 // GO:0050982	detection of mechanical stimulus (GO:0050982);	calcium channel activity (GO:0005262);calcium ion binding (GO:0005509);carbohydrate binding (GO:0030246);G-protein alpha-subunit binding (GO:0001965);	integral component of membrane (GO:0016021);membrane (GO:0016020);	Complete proteome;Disulfide bond;Glycoprotein;Lectin;Membrane;Reference proteome;Signal;Transmembrane;Transmembrane helix.;	7.0	6.0	A0A0L8GJJ2_OCTBM,Q7TN88	Polycystic kidney disease protein 1-like 2,Uncharacterized protein {ECO:0000313|EMBL:KOF76695.1}	-1.86503269885151	DOWN
e_gw.270.94.1	NvERTx.4.220399	Homeobox protein ceh-9	GO:0005634 // GO:0043565 // GO:0007275 // GO:0006355	multicellular organism development (GO:0007275);regulation of transcription, DNA-templated (GO:0006355);	sequence-specific DNA binding (GO:0043565);	nucleus (GO:0005634);	Complete proteome;Developmental protein;DNA-binding;Homeobox;Nucleus;Reference proteome.;	5.0		No_Uniprotmatch	No_Description	-1.8429952343879097	DOWN
e_gw.141.77.1	NvERTx.4.29255	Prostaglandin E2 receptor EP4 subtype	GO:0016021 // GO:0005886 // GO:0004957 // GO:0007188 // GO:2000420 // GO:0050728 // GO:0033624	adenylate cyclase-modulating G-protein coupled receptor signaling pathway (GO:0007188);negative regulation of eosinophil extravasation (GO:2000420);negative regulation of inflammatory response (GO:0050728);negative regulation of integrin activation (GO:0033624);	prostaglandin E receptor activity (GO:0004957);	integral component of membrane (GO:0016021);plasma membrane (GO:0005886);	Cell membrane;Complete proteome;Disulfide bond;G-protein coupled receptor;Glycoprotein;Membrane;Phosphoprotein;Receptor;Reference proteome;Transducer;Transmembrane;Transmembrane helix.;	2.0	8.0	P43114	Prostaglandin E2 receptor EP4 subtype	-1.8193835508397904	DOWN
fgenesh1_pg.scaffold_71000064	NvERTx.4.15360,NvERTx.4.31533	G-protein coupled receptor 87	GO:0005887 // GO:0045028 // GO:0007194	negative regulation of adenylate cyclase activity (GO:0007194);	G-protein coupled purinergic nucleotide receptor activity (GO:0045028);	integral component of plasma membrane (GO:0005887);	Cell membrane;Complete proteome;Disulfide bond;G-protein coupled receptor;Glycoprotein;Membrane;Receptor;Reference proteome;Transducer;Transmembrane;Transmembrane helix.;		4.0	No_Uniprotmatch	No_Description	-1.80915481950542	DOWN
fgenesh1_pg.scaffold_82000079	NvERTx.4.181357,NvERTx.4.214901,NvERTx.4.229482	No_Description	No_GO	No_GOCC	No_GOBP	No_GOMF	No_keywords	3.0	8.0	No_Uniprotmatch,P28285,P51049	Melatonin receptor type 1B-B,No_Description,No_description	-1.8071258845024896	DOWN
fgenesh1_pg.scaffold_931000001	NvERTx.4.157701,NvERTx.4.157705	Uncharacterized protein {ECO:0000313|EMBL:EON66515.1}	No_GOcodes	No_GOBP	No_GOMF	No_GOCC	Complete proteome {ECO:0000313|Proteomes:UP000016924};Reference proteome {ECO:0000313|Proteomes:UP000016924};Signal {ECO:0000256|SAM:SignalP}.;	9.0	1.0	No_Uniprotmatch	No_Description	-1.80533792360546	DOWN
gw.3056.1.1		Tripartite motif-containing protein 2	GO:0005737 // GO:0004842 // GO:0008270 // GO:0043523	regulation of neuron apoptotic process (GO:0043523);	ubiquitin-protein transferase activity (GO:0004842);zinc ion binding (GO:0008270);	cytoplasm (GO:0005737);	Complete proteome;Cytoplasm;Metal-binding;Phosphoprotein;Reference proteome;Repeat;Transferase;Ubl conjugation;Ubl conjugation pathway;Zinc;Zinc-finger.;					-1.7774164552572802	DOWN
fgenesh1_pg.scaffold_66000072	NvERTx.4.88129,NvERTx.4.88130,NvERTx.4.88131,NvERTx.4.88132	LisH domain-containing protein FOPNL	GO:0034451 // GO:0036064 // GO:0031514 // GO:0060271 // GO:0034453	cilium assembly (GO:0060271);microtubule anchoring (GO:0034453);	No_GOMF	centriolar satellite (GO:0034451);ciliary basal body (GO:0036064);motile cilium (GO:0031514);	Cell projection;Cilium biogenesis/degradation;Complete proteome;Cytoplasm;Cytoskeleton;Reference proteome.;	5.0	5.0	Q5ZJ24	LisH domain-containing protein FOPNL	-1.7421432096795202	DOWN
gw.646.3.1		G-protein-signaling modulator 2	GO:0045177 // GO:0005938 // GO:0099738 // GO:0005737 // GO:0005829 // GO:0097431 // GO:0043234 // GO:0070840 // GO:0001965 // GO:0005092 // GO:0042802 // GO:0000166 // GO:0008022 // GO:0019904 // GO:0043621 // GO:0051301 // GO:0000132 // GO:0060487 // GO:0051661 // GO:0007052 // GO:1904778 // GO:1905832 // GO:0031291 // GO:0060236 // GO:0006810	cell division (GO:0051301);establishment of mitotic spindle orientation (GO:0000132);lung epithelial cell differentiation (GO:0060487);maintenance of centrosome location (GO:0051661);mitotic spindle organization (GO:0007052);positive regulation of protein localization to cell cortex (GO:1904778);positive regulation of spindle assembly (GO:1905832);Ran protein signal transduction (GO:0031291);regu…	dynein complex binding (GO:0070840);G-protein alpha-subunit binding (GO:0001965);GDP-dissociation inhibitor activity (GO:0005092);identical protein binding (GO:0042802);nucleotide binding (GO:0000166);protein C-terminus binding (GO:0008022);protein domain specific binding (GO:0019904);protein self-association (GO:0043621);	apical part of cell (GO:0045177);cell cortex (GO:0005938);cell cortex region (GO:0099738);cytoplasm (GO:0005737);cytosol (GO:0005829);mitotic spindle pole (GO:0097431);protein complex (GO:0043234);	3D-structure;Cell cycle;Cell division;Complete proteome;Cytoplasm;Cytoskeleton;Mitosis;Nucleotide-binding;Phosphoprotein;Reference proteome;Repeat;TPR repeat;Transport.;					-1.74017618791786	DOWN
fgenesh1_pg.scaffold_29000113	NvERTx.4.194944,NvERTx.4.194947,NvERTx.4.63178,NvERTx.4.63179,NvERTx.4.63180	Tripartite motif-containing protein 45	GO:0005829 // GO:0045171 // GO:0005654 // GO:0008270 // GO:0060348	bone development (GO:0060348);	zinc ion binding (GO:0008270);	cytosol (GO:0005829);intercellular bridge (GO:0045171);nucleoplasm (GO:0005654);	3D-structure;Alternative splicing;Coiled coil;Complete proteome;Cytoplasm;Metal-binding;Nucleus;Polymorphism;Reference proteome;Repeat;Zinc;Zinc-finger.;	9.0	2.0	No_Uniprotmatch,Q6PFY8	No_Description,Tripartite motif-containing protein 45	-1.7307273072311598	DOWN
e_gw.130.45.1	NvERTx.4.196151,NvERTx.4.196152,NvERTx.4.232337	Ammonium transporter Rh type B	GO:0016323 // GO:0030659 // GO:0005887 // GO:0008519 // GO:0097272 // GO:0072488 // GO:0015696 // GO:0015695	ammonia homeostasis (GO:0097272);ammonium transmembrane transport (GO:0072488);ammonium transport (GO:0015696);organic cation transport (GO:0015695);	ammonium transmembrane transporter activity (GO:0008519);	basolateral plasma membrane (GO:0016323);cytoplasmic vesicle membrane (GO:0030659);integral component of plasma membrane (GO:0005887);	Ammonia transport;Cell membrane;Complete proteome;Cytoplasmic vesicle;Glycoprotein;Membrane;Reference proteome;Transmembrane;Transmembrane helix;Transport.;	9.0	8.0	No_Uniprotmatch,Q6DCG4	Ammonium transporter Rh type B-B,No_Description	-1.72782017611017	DOWN
fgenesh1_pg.scaffold_116000035	NvERTx.4.15891	sequestosome-1-like {ECO:0000313|RefSeq:XP_013400141.1}	GO:0008270	No_GOBP	zinc ion binding (GO:0008270);	No_GOCC	Complete proteome {ECO:0000313|Proteomes:UP000085678};Metal-binding {ECO:0000256|PROSITE-ProRule:PRU00228,;ECO:0000256|SAAS:SAAS00594509};Reference proteome {ECO:0000313|Proteomes:UP000085678};Zinc {ECO:0000256|PROSITE-ProRule:PRU00228,;ECO:0000256|SAAS:SAAS00594509};Zinc-finger {ECO:0000256|PROSITE-ProRule:PRU00228,;ECO:0000256|SAAS:SAAS00594509}.;	5.0	1.0	A0A1S3IQF4_LINUN	sequestosome-1-like {ECO:0000313|RefSeq:XP_013400141.1}	-1.68926441028918	DOWN
e_gw.36.95.1	NvERTx.4.195657	Zinc finger SWIM domain-containing protein 6	GO:0032420 // GO:0008270 // GO:0048812 // GO:2001222	neuron projection morphogenesis (GO:0048812);regulation of neuron migration (GO:2001222);	zinc ion binding (GO:0008270);	stereocilium (GO:0032420);	Alternative splicing;Complete proteome;Metal-binding;Reference proteome;Zinc;Zinc-finger.;	9.0	3.0	Q3UHH1	Zinc finger SWIM domain-containing protein 8	-1.68273747438818	DOWN
e_gw.218.8.1	NvERTx.4.163414,NvERTx.4.17990,NvERTx.4.28778,NvERTx.4.28779	Solute carrier organic anion transporter family member 4A1	GO:0005887 // GO:0008514 // GO:0015347 // GO:0015349 // GO:0015711 // GO:0043252 // GO:0070327	organic anion transport (GO:0015711);sodium-independent organic anion transport (GO:0043252);thyroid hormone transport (GO:0070327);	organic anion transmembrane transporter activity (GO:0008514);sodium-independent organic anion transmembrane transporter activity (GO:0015347);thyroid hormone transmembrane transporter activity (GO:0015349);	integral component of plasma membrane (GO:0005887);	Alternative splicing;Cell membrane;Complete proteome;Disulfide bond;Glycoprotein;Ion transport;Membrane;Phosphoprotein;Reference proteome;Transmembrane;Transmembrane helix;Transport.;	4.0	8.0	No_Uniprotmatch,Q8K078,Q99N01	No_Description,Solute carrier organic anion transporter family member 4A1	-1.65919014788025	DOWN
fgenesh1_pg.scaffold_29000116	NvERTx.4.194934,NvERTx.4.194935,NvERTx.4.199309	Tripartite motif-containing protein 45	GO:0005829 // GO:0045171 // GO:0005654 // GO:0008270 // GO:0060348	bone development (GO:0060348);	zinc ion binding (GO:0008270);	cytosol (GO:0005829);intercellular bridge (GO:0045171);nucleoplasm (GO:0005654);	Alternative splicing;Coiled coil;Complete proteome;Cytoplasm;Metal-binding;Nucleus;Reference proteome;Repeat;Zinc;Zinc-finger.;	9.0	2.0	No_Uniprotmatch	No_Description	-1.65161053652787	DOWN
e_gw.196.45.1	NvERTx.4.155849,NvERTx.4.163788,NvERTx.4.163789	Protein ANTAGONIST OF LIKE HETEROCHROMATIN PROTEIN 1 {ECO:0000303|PubMed:26642436}	GO:0035098 // GO:0005634 // GO:0035102 // GO:0003682 // GO:0046872 // GO:0004518 // GO:0031936 // GO:0006351	negative regulation of chromatin silencing (GO:0031936);transcription, DNA-templated (GO:0006351);	chromatin binding (GO:0003682);metal ion binding (GO:0046872);nuclease activity (GO:0004518);	ESC/E(Z) complex (GO:0035098);nucleus (GO:0005634);PRC1 complex (GO:0035102);	Complete proteome;Hydrolase;Metal-binding;Nuclease;Nucleus;Reference proteome;Transcription;Transcription regulation.;	2.0	4.0	Q94K49,Q9M2U3	Protein ALP1-like {ECO:0000305},Protein ANTAGONIST OF LIKE HETEROCHROMATIN PROTEIN 1 {ECO:0000303|PubMed:26642436}	-1.6252650895400602	DOWN
gw.284.8.1		Tripartite motif-containing protein 2	GO:0005737 // GO:0004842 // GO:0008270 // GO:0043523	regulation of neuron apoptotic process (GO:0043523);	ubiquitin-protein transferase activity (GO:0004842);zinc ion binding (GO:0008270);	cytoplasm (GO:0005737);	Complete proteome;Cytoplasm;Metal-binding;Phosphoprotein;Reference proteome;Repeat;Transferase;Ubl conjugation;Ubl conjugation pathway;Zinc;Zinc-finger.;					-1.6039938315793798	DOWN
estExt_fgenesh1_pg.C_170044	NvERTx.4.168571,NvERTx.4.168572,NvERTx.4.168573,NvERTx.4.168574,NvERTx.4.72534,NvERTx.4.72548	No_Description	No_GO	No_GOCC	No_GOBP	No_GOMF	No_keywords	2.0	1.0	No_Uniprotmatch,Q98902	Neural cell adhesion molecule L1,No_Description	-1.59970957702867	DOWN
gw.63.54.1	NvERTx.4.109269,NvERTx.4.109270,NvERTx.4.109274	5-hydroxytryptamine receptor 2A	GO:0030424 // GO:0005901 // GO:0031410 // GO:0043198 // GO:0005887 // GO:0004993 // GO:0030594 // GO:0007610 // GO:0007200 // GO:0050795 // GO:0046883 // GO:0006939	behavior (GO:0007610);phospholipase C-activating G-protein coupled receptor signaling pathway (GO:0007200);regulation of behavior (GO:0050795);regulation of hormone secretion (GO:0046883);smooth muscle contraction (GO:0006939);	G-protein coupled serotonin receptor activity (GO:0004993);neurotransmitter receptor activity (GO:0030594);	axon (GO:0030424);caveola (GO:0005901);cytoplasmic vesicle (GO:0031410);dendritic shaft (GO:0043198);integral component of plasma membrane (GO:0005887);	Behavior;Cell membrane;Cell projection;Complete proteome;Cytoplasmic vesicle;Disulfide bond;G-protein coupled receptor;Glycoprotein;Membrane;Phosphoprotein;Receptor;Reference proteome;Transducer;Transmembrane;Transmembrane helix.;	9.0	6.0	P28679,P50129	5-hydroxytryptamine receptor 2A,Opsin Rh2	-1.58825722786527	DOWN
fgenesh1_pg.scaffold_5591000001	NvERTx.4.230647,NvERTx.4.32761,NvERTx.4.83048,NvERTx.4.83049	Copine-8 {ECO:0000305}	GO:0070062	No_GOBP	No_GOMF	extracellular exosome (GO:0070062);	Alternative splicing;Complete proteome;Phosphoprotein;Reference proteome;Repeat.;	4.0	8.0	No_Uniprotmatch,Q5BJS7	Copine-9 {ECO:0000305},No_Description	-1.5873299031865702	DOWN
gw.2.461.1	NvERTx.4.156600,NvERTx.4.156603	Vegetative incompatibility protein HET-E-1	GO:0005525	No_GOBP	GTP binding (GO:0005525);	No_GOCC	GTP-binding;Nucleotide-binding;Repeat;WD repeat.;	3.0	1.0	Q00808	Vegetative incompatibility protein HET-E-1	-1.57455506971312	DOWN
estExt_fgenesh1_pg.C_780043	NvERTx.4.163197,NvERTx.4.163198,NvERTx.4.163199	No_Description	No_GO	No_GOCC	No_GOBP	No_GOMF	No_keywords	4.0	1.0	No_Uniprotmatch	No_Description	-1.57085092727998	DOWN
e_gw.9.75.1	NvERTx.4.4927,NvERTx.4.73849	Transmembrane prolyl 4-hydroxylase	GO:0005789 // GO:0016021 // GO:0005509 // GO:0005506 // GO:0031418 // GO:0016706 // GO:0045646	regulation of erythrocyte differentiation (GO:0045646);	calcium ion binding (GO:0005509);iron ion binding (GO:0005506);L-ascorbic acid binding (GO:0031418);oxidoreductase activity, acting on paired donors, with incorporation or reduction of molecular oxygen, 2-oxoglutarate as one donor, and incorporation of one atom each of oxygen into both donors (GO:0016706);	endoplasmic reticulum membrane (GO:0005789);integral component of membrane (GO:0016021);	Alternative splicing;Calcium;Complete proteome;Dioxygenase;Endoplasmic reticulum;Glycoprotein;Iron;Membrane;Metal-binding;Oxidoreductase;Reference proteome;Repeat;Signal-anchor;Transmembrane;Transmembrane helix;Vitamin C;Zinc;Zinc-finger.;	2.0	6.0	No_Uniprotmatch,Q8BG58	No_Description,Transmembrane prolyl 4-hydroxylase	-1.56603210501179	DOWN
gw.1.495.1	NvERTx.4.198895,NvERTx.4.66950	Fibrillin-1	GO:0005604 // GO:0005788 // GO:0070062 // GO:0031012 // GO:0005576 // GO:0005615 // GO:0005622 // GO:0001527 // GO:0005578 // GO:0005509 // GO:0030023 // GO:0005201 // GO:0008201 // GO:0005179 // GO:0005178 // GO:0032403 // GO:0034199 // GO:0043010 // GO:0033627 // GO:0044267 // GO:1990314 // GO:0071560 // GO:0048048 // GO:0022617 // GO:0030198 // GO:0042593 // GO:0006006 // GO:0007507 // GO:0001…	activation of protein kinase A activity (GO:0034199);camera-type eye development (GO:0043010);cell adhesion mediated by integrin (GO:0033627);cellular protein metabolic process (GO:0044267);cellular response to insulin-like growth factor stimulus (GO:1990314);cellular response to transforming growth factor beta stimulus (GO:0071560);embryonic eye morphogenesis (GO:0048048);extracellular matrix di…	calcium ion binding (GO:0005509);extracellular matrix constituent conferring elasticity (GO:0030023);extracellular matrix structural constituent (GO:0005201);heparin binding (GO:0008201);hormone activity (GO:0005179);integrin binding (GO:0005178);protein complex binding (GO:0032403);	basement membrane (GO:0005604);endoplasmic reticulum lumen (GO:0005788);extracellular exosome (GO:0070062);extracellular matrix (GO:0031012);extracellular region (GO:0005576);extracellular space (GO:0005615);intracellular (GO:0005622);microfibril (GO:0001527);proteinaceous extracellular matrix (GO:0005578);	3D-structure;Aortic aneurysm;Calcium;Complete proteome;Direct protein sequencing;Disease mutation;Disulfide bond;Dwarfism;EGF-like domain;Extracellular matrix;Glycoprotein;Heparin-binding;Hormone;Phosphoprotein;Polymorphism;Reference proteome;Repeat;Secreted;Signal.;	4.0	5.0	No_Uniprotmatch,P35555	Fibrillin-1,No_Description	-1.55313538895703	DOWN
fgenesh1_pg.scaffold_3668000001		Splicing factor 1	GO:0016604 // GO:0005654 // GO:0005634 // GO:0005840 // GO:0005681 // GO:0042802 // GO:0045131 // GO:0003723 // GO:0003714 // GO:0008270 // GO:0033327 // GO:0030238 // GO:0000389 // GO:0000398 // GO:0048662 // GO:0030575 // GO:0050810 // GO:0006355 // GO:0000245 // GO:0006351	Leydig cell differentiation (GO:0033327);male sex determination (GO:0030238);mRNA 3'-splice site recognition (GO:0000389);mRNA splicing, via spliceosome (GO:0000398);negative regulation of smooth muscle cell proliferation (GO:0048662);nuclear body organization (GO:0030575);regulation of steroid biosynthetic process (GO:0050810);regulation of transcription, DNA-templated (GO:0006355);spliceosomal …	identical protein binding (GO:0042802);pre-mRNA branch point binding (GO:0045131);RNA binding (GO:0003723);transcription corepressor activity (GO:0003714);zinc ion binding (GO:0008270);	nuclear body (GO:0016604);nucleoplasm (GO:0005654);nucleus (GO:0005634);ribosome (GO:0005840);spliceosomal complex (GO:0005681);	3D-structure;Acetylation;Alternative splicing;Complete proteome;Direct protein sequencing;Metal-binding;Methylation;mRNA processing;mRNA splicing;Nucleus;Phosphoprotein;Polymorphism;Reference proteome;Repressor;RNA-binding;Spliceosome;Transcription;Transcription regulation;Zinc;Zinc-finger.;					-1.55285252259966	DOWN
fgenesh1_pg.scaffold_228000033	NvERTx.4.78616,NvERTx.4.78617,NvERTx.4.78618	XK-related protein 4	GO:0016021	No_GOBP	No_GOMF	integral component of membrane (GO:0016021);	Complete proteome;Membrane;Phosphoprotein;Reference proteome;Transmembrane;Transmembrane helix.;	9.0	6.0	Q49LS4,Q49LS8	XK-related protein 4,XK-related protein 6	-1.5447717650713602	DOWN
estExt_gwp.C_2210002	NvERTx.4.168860,NvERTx.4.168861,NvERTx.4.168862,NvERTx.4.168863	Regulator of microtubule dynamics protein 1	GO:0005737 // GO:0005874 // GO:0000922	No_GOBP	No_GOMF	cytoplasm (GO:0005737);microtubule (GO:0005874);spindle pole (GO:0000922);	Complete proteome;Cytoplasm;Cytoskeleton;Microtubule;Reference proteome;Repeat;TPR repeat.;	5.0	2.0	Q32KL4	Regulator of microtubule dynamics protein 1	-1.54330456475847	DOWN
e_gw.130.46.1	NvERTx.4.196150,NvERTx.4.8234	Ammonium transporter Rh type B	GO:0016323 // GO:0030659 // GO:0005887 // GO:0008519 // GO:0097272 // GO:0072488 // GO:0015696 // GO:0015695	ammonia homeostasis (GO:0097272);ammonium transmembrane transport (GO:0072488);ammonium transport (GO:0015696);organic cation transport (GO:0015695);	ammonium transmembrane transporter activity (GO:0008519);	basolateral plasma membrane (GO:0016323);cytoplasmic vesicle membrane (GO:0030659);integral component of plasma membrane (GO:0005887);	Ammonia transport;Cell membrane;Complete proteome;Cytoplasmic vesicle;Glycoprotein;Membrane;Reference proteome;Transmembrane;Transmembrane helix;Transport.;	9.0	8.0	No_Uniprotmatch,Q69D47	Ammonium transporter Rh type B,No_Description	-1.54087079670212	DOWN
fgenesh1_pg.scaffold_81000037	NvERTx.4.136170,NvERTx.4.136187,NvERTx.4.2762,NvERTx.4.2763,NvERTx.4.48747	Protein MB21D2	GO:0045296 // GO:0032403	No_GOBP	cadherin binding (GO:0045296);protein complex binding (GO:0032403);	No_GOCC	Complete proteome;Direct protein sequencing;Phosphoprotein;Reference proteome.;		1.0	No_Uniprotmatch,Q8IYB1	No_Description,Protein MB21D2	-1.53747462487026	DOWN
e_gw.144.34.1	NvERTx.4.146728	Fibrillin-1	GO:0005604 // GO:0005788 // GO:0070062 // GO:0031012 // GO:0005576 // GO:0005615 // GO:0005622 // GO:0001527 // GO:0005578 // GO:0005509 // GO:0030023 // GO:0005201 // GO:0008201 // GO:0005179 // GO:0005178 // GO:0032403 // GO:0034199 // GO:0043010 // GO:0033627 // GO:0044267 // GO:1990314 // GO:0071560 // GO:0048048 // GO:0022617 // GO:0030198 // GO:0042593 // GO:0006006 // GO:0007507 // GO:0001…	activation of protein kinase A activity (GO:0034199);camera-type eye development (GO:0043010);cell adhesion mediated by integrin (GO:0033627);cellular protein metabolic process (GO:0044267);cellular response to insulin-like growth factor stimulus (GO:1990314);cellular response to transforming growth factor beta stimulus (GO:0071560);embryonic eye morphogenesis (GO:0048048);extracellular matrix di…	calcium ion binding (GO:0005509);extracellular matrix constituent conferring elasticity (GO:0030023);extracellular matrix structural constituent (GO:0005201);heparin binding (GO:0008201);hormone activity (GO:0005179);integrin binding (GO:0005178);protein complex binding (GO:0032403);	basement membrane (GO:0005604);endoplasmic reticulum lumen (GO:0005788);extracellular exosome (GO:0070062);extracellular matrix (GO:0031012);extracellular region (GO:0005576);extracellular space (GO:0005615);intracellular (GO:0005622);microfibril (GO:0001527);proteinaceous extracellular matrix (GO:0005578);	3D-structure;Aortic aneurysm;Calcium;Complete proteome;Direct protein sequencing;Disease mutation;Disulfide bond;Dwarfism;EGF-like domain;Extracellular matrix;Glycoprotein;Heparin-binding;Hormone;Phosphoprotein;Polymorphism;Reference proteome;Repeat;Secreted;Signal.;	5.0	2.0	Q61555	Fibrillin-2	-1.5317781230883	DOWN
estExt_gwp.C_3320011	NvERTx.4.81430,NvERTx.4.81432,NvERTx.4.81433,NvERTx.4.81434,NvERTx.4.81435,NvERTx.4.81437,NvERTx.4.81439	Dihydroxyacetone phosphate acyltransferase	GO:0016020 // GO:0005739 // GO:0005782 // GO:0005778 // GO:0005777 // GO:0016287 // GO:0016290 // GO:0005102 // GO:0021587 // GO:0008611 // GO:0061024 // GO:0030913 // GO:0006654 // GO:0042493 // GO:0070542 // GO:0007584 // GO:0042594 // GO:0007416	cerebellum morphogenesis (GO:0021587);ether lipid biosynthetic process (GO:0008611);membrane organization (GO:0061024);paranodal junction assembly (GO:0030913);phosphatidic acid biosynthetic process (GO:0006654);response to drug (GO:0042493);response to fatty acid (GO:0070542);response to nutrient (GO:0007584);response to starvation (GO:0042594);synapse assembly (GO:0007416);	glycerone-phosphate O-acyltransferase activity (GO:0016287);palmitoyl-CoA hydrolase activity (GO:0016290);receptor binding (GO:0005102);	membrane (GO:0016020);mitochondrion (GO:0005739);peroxisomal matrix (GO:0005782);peroxisomal membrane (GO:0005778);peroxisome (GO:0005777);	Acetylation;Acyltransferase;Alternative splicing;Cataract;Complete proteome;Direct protein sequencing;Disease mutation;Dwarfism;Membrane;Peroxisome;Phosphoprotein;Reference proteome;Rhizomelic chondrodysplasia punctata;Transferase.;	3.0	2.0	No_Uniprotmatch,O15228	Dihydroxyacetone phosphate acyltransferase,No_Description	-1.51833888853101	DOWN
estExt_fgenesh1_pg.C_910045	NvERTx.4.156145,NvERTx.4.156146,NvERTx.4.188999,NvERTx.4.189000,NvERTx.4.189008,NvERTx.4.189010,NvERTx.4.189011,NvERTx.4.200512,NvERTx.4.200513,NvERTx.4.205655,NvERTx.4.78321,NvERTx.4.85002	No_Description	No_GO	No_GOCC	No_GOBP	No_GOMF	No_keywords	2.0	5.0	No_Uniprotmatch	No_Description	-1.50922088100202	DOWN
fgenesh1_pg.scaffold_119000075	NvERTx.4.57432,NvERTx.4.57433,NvERTx.4.65864,NvERTx.4.65865	Chaperone protein DnaJ {ECO:0000255|HAMAP-Rule:MF_01152}	GO:0005737 // GO:0005524 // GO:0031072 // GO:0046872 // GO:0051082 // GO:0006260 // GO:0006457 // GO:0009408	DNA replication (GO:0006260);protein folding (GO:0006457);response to heat (GO:0009408);	ATP binding (GO:0005524);heat shock protein binding (GO:0031072);metal ion binding (GO:0046872);unfolded protein binding (GO:0051082);	cytoplasm (GO:0005737);	Chaperone;Complete proteome;Cytoplasm;DNA replication;Metal-binding;Reference proteome;Repeat;Stress response;Zinc;Zinc-finger.;	8.0	7.0	No_Uniprotmatch,Q0AKB3	Chaperone protein DnaJ {ECO:0000255|HAMAP-Rule:MF_01152},No_Description	-1.50299056822714	DOWN
estExt_fgenesh1_pg.C_1340052	NvERTx.4.201355,NvERTx.4.201356,NvERTx.4.201357,NvERTx.4.201359,NvERTx.4.208310,NvERTx.4.222049	E3 ubiquitin-protein ligase rnf213-alpha {ECO:0000305}	GO:0005829 // GO:0016887 // GO:0046872 // GO:0004842 // GO:0002040	sprouting angiogenesis (GO:0002040);	ATPase activity (GO:0016887);metal ion binding (GO:0046872);ubiquitin-protein transferase activity (GO:0004842);	cytosol (GO:0005829);	Angiogenesis;Complete proteome;Cytoplasm;Hydrolase;Metal-binding;Reference proteome;Transferase;Ubl conjugation pathway;Zinc;Zinc-finger.;	9.0	2.0	A0A0R4IBK5,No_Uniprotmatch,Q63HN8	E3 ubiquitin-protein ligase RNF213 {ECO:0000305},E3 ubiquitin-protein ligase rnf213-alpha {ECO:0000305},No_Description	-1.4900866401526298	DOWN
estExt_fgenesh1_pg.C_3420002	NvERTx.4.142489,NvERTx.4.142490,NvERTx.4.142492,NvERTx.4.205051,NvERTx.4.205052,NvERTx.4.206288	No_Description	No_GO	No_GOCC	No_GOBP	No_GOMF	No_keywords	1.0	4.0	No_Uniprotmatch	No_Description	-1.47676844052591	DOWN
e_gw.297.64.1		No_Description	No_GO	No_GOCC	No_GOBP	No_GOMF	No_keywords					-1.47304542055621	DOWN
gw.17.103.1	NvERTx.4.55811	Carboxypeptidase D	GO:0016021 // GO:0004181 // GO:0008270 // GO:0006508	proteolysis (GO:0006508);	metallocarboxypeptidase activity (GO:0004181);zinc ion binding (GO:0008270);	integral component of membrane (GO:0016021);	3D-structure;Carboxypeptidase;Disulfide bond;Glycoprotein;Hydrolase;Metal-binding;Metalloprotease;Protease;Zinc.;	2.0	6.0	P83852	Carboxypeptidase D	-1.47182445521812	DOWN
e_gw.227.43.1		Coagulation factor V	GO:0005576 // GO:0005507 // GO:0007596	blood coagulation (GO:0007596);	copper ion binding (GO:0005507);	extracellular region (GO:0005576);	Blood coagulation;Calcium;Complete proteome;Copper;Disulfide bond;Glycoprotein;Hemostasis;Metal-binding;Phosphoprotein;Reference proteome;Repeat;Secreted;Signal;Sulfation;Zymogen.;					-1.46428526970144	DOWN
e_gw.42.198.1	NvERTx.4.26617,NvERTx.4.32852,NvERTx.4.32853	Multiple epidermal growth factor-like domains protein 6	GO:0005576 // GO:0005509	No_GOBP	calcium ion binding (GO:0005509);	extracellular region (GO:0005576);	Complete proteome;Direct protein sequencing;Disulfide bond;EGF-like domain;Reference proteome;Repeat;Secreted;Signal.;		4.0	A0A1L8GQD3_XENLA,No_Uniprotmatch	No_Description,Uncharacterized protein {ECO:0000313|EMBL:OCT85996.1}	-1.4600891273286798	DOWN
e_gw.108.156.1	NvERTx.4.226080	Galectin-3-binding protein A	GO:0016020 // GO:0005578 // GO:0005044 // GO:0007155	cell adhesion (GO:0007155);	scavenger receptor activity (GO:0005044);	membrane (GO:0016020);proteinaceous extracellular matrix (GO:0005578);	Cell adhesion;Complete proteome;Disulfide bond;Extracellular matrix;Glycoprotein;Reference proteome;Secreted;Signal.;			M9NDE3	Protein bark beetle {ECO:0000303|PubMed:25704509}	-1.4473545087137902	DOWN
fgenesh1_pg.scaffold_9000133		VWFA and cache domain-containing protein CG16868	GO:0016021 // GO:0006816	calcium ion transport (GO:0006816);	No_GOMF	integral component of membrane (GO:0016021);	Calcium;Calcium transport;Complete proteome;Glycoprotein;Ion transport;Membrane;Reference proteome;Repeat;Signal;Transmembrane;Transmembrane helix;Transport.;					-1.42769619163459	DOWN
e_gw.57.159.1	NvERTx.4.140792	Protein DD3-3	GO:0016021	No_GOBP	No_GOMF	integral component of membrane (GO:0016021);	Complete proteome;Glycoprotein;Membrane;Reference proteome;Signal;Transmembrane;Transmembrane helix.;	2.0	1.0	Q58A42	Protein DD3-3	-1.4275889145728	DOWN
e_gw.74.63.1	NvERTx.4.211853,NvERTx.4.66172	Nuclease EXOG, mitochondrial	GO:0005743 // GO:0004519 // GO:0046872 // GO:0003676	No_GOBP	endonuclease activity (GO:0004519);metal ion binding (GO:0046872);nucleic acid binding (GO:0003676);	mitochondrial inner membrane (GO:0005743);	Endonuclease;Hydrolase;Membrane;Metal-binding;Mitochondrion;Mitochondrion inner membrane;Nuclease;Transit peptide.;	5.0	2.0	No_Uniprotmatch,Q0IH72	mitochondrial,No_Description,Nuclease EXOG	-1.42292347658732	DOWN
fgenesh1_pg.scaffold_55000135	NvERTx.4.134574,NvERTx.4.134575,NvERTx.4.134578	Histone-lysine N-methyltransferase PRDM9	GO:0005694 // GO:0005634 // GO:0018024 // GO:0046872 // GO:0003676 // GO:0051321 // GO:0006355 // GO:0006351	meiotic cell cycle (GO:0051321);regulation of transcription, DNA-templated (GO:0006355);transcription, DNA-templated (GO:0006351);	histone-lysine N-methyltransferase activity (GO:0018024);metal ion binding (GO:0046872);nucleic acid binding (GO:0003676);	chromosome (GO:0005694);nucleus (GO:0005634);	Activator;Alternative splicing;Chromatin regulator;Chromosome;Complete proteome;Meiosis;Metal-binding;Methyltransferase;Nucleus;Reference proteome;Repeat;S-adenosyl-L-methionine;Transcription;Transcription regulation;Transferase;Zinc;Zinc-finger.;	3.0	5.0	P0C6Y7,P10076,Q5MCW4	Histone-lysine N-methyltransferase PRDM9,Zinc finger protein 26,Zinc finger protein 569	-1.38957669121462	DOWN
e_gw.274.33.1		Werner syndrome ATP-dependent helicase homolog	GO:0005813 // GO:0000781 // GO:0005737 // GO:0032389 // GO:0043005 // GO:0016607 // GO:0005730 // GO:0005654 // GO:0005634 // GO:0005657 // GO:0043138 // GO:0008408 // GO:0070337 // GO:1905773 // GO:0005524 // GO:0043140 // GO:0004003 // GO:0016887 // GO:0000405 // GO:0003682 // GO:0003677 // GO:0003678 // GO:0004527 // GO:0061749 // GO:0000400 // GO:0009378 // GO:0051880 // GO:0004386 // GO:0000…	base-excision repair (GO:0006284);brain development (GO:0007420);cell aging (GO:0007569);cellular response to DNA damage stimulus (GO:0006974);cellular response to gamma radiation (GO:0071480);cellular response to starvation (GO:0009267);DNA duplex unwinding (GO:0032508);DNA metabolic process (GO:0006259);DNA replication (GO:0006260);DNA synthesis involved in DNA repair (GO:0000731);double-strand…	3'-5' DNA helicase activity (GO:0043138);3'-5' exonuclease activity (GO:0008408);3'-flap-structured DNA binding (GO:0070337);8-hydroxy-2'-deoxyguanosine DNA binding (GO:1905773);ATP binding (GO:0005524);ATP-dependent 3'-5' DNA helicase activity (GO:0043140);ATP-dependent DNA helicase activity (GO:0004003);ATPase activity (GO:0016887);bubble DNA binding (GO:0000405);chromatin binding (GO:0003682);…	centrosome (GO:0005813);chromosome, telomeric region (GO:0000781);cytoplasm (GO:0005737);MutLalpha complex (GO:0032389);neuron projection (GO:0043005);nuclear speck (GO:0016607);nucleolus (GO:0005730);nucleoplasm (GO:0005654);nucleus (GO:0005634);replication fork (GO:0005657);	3D-structure;ATP-binding;Complete proteome;DNA damage;DNA repair;DNA-binding;Exonuclease;Helicase;Hydrolase;Isopeptide bond;Magnesium;Metal-binding;Multifunctional enzyme;Nuclease;Nucleotide-binding;Nucleus;Phosphoprotein;Reference proteome;Ubl conjugation;Zinc.;					-1.38852147617882	DOWN
e_gw.68.118.1	NvERTx.4.139147,NvERTx.4.139148,NvERTx.4.139149,NvERTx.4.142065,NvERTx.4.142066,NvERTx.4.142067,NvERTx.4.142069	Uncharacterized protein {ECO:0000313|Ensembl:ENSFALP00000014767}	No_GOcodes	No_GOBP	No_GOMF	No_GOCC	Complete proteome {ECO:0000313|Proteomes:UP000016665};Reference proteome {ECO:0000313|Proteomes:UP000016665}.;	3.0	5.0	No_Uniprotmatch	No_Description	-1.38556326093741	DOWN
fgenesh1_pg.scaffold_936000001	NvERTx.4.183171,NvERTx.4.183173,NvERTx.4.183175,NvERTx.4.183176	Putative ATP-dependent RNA helicase DHX57	GO:0005739 // GO:0005524 // GO:0004004 // GO:0046872 // GO:0003723 // GO:0006396	RNA processing (GO:0006396);	ATP binding (GO:0005524);ATP-dependent RNA helicase activity (GO:0004004);metal ion binding (GO:0046872);RNA binding (GO:0003723);	mitochondrion (GO:0005739);	Alternative splicing;ATP-binding;Coiled coil;Complete proteome;Helicase;Hydrolase;Metal-binding;Nucleotide-binding;Phosphoprotein;Polymorphism;Reference proteome;Zinc;Zinc-finger.;	7.0	2.0	Q6P158	Putative ATP-dependent RNA helicase DHX57	-1.38422423392793	DOWN
e_gw.1807.2.1		Nidogen-2	GO:0005604 // GO:0070062 // GO:0031012 // GO:0005576 // GO:0005615 // GO:0005886 // GO:0005578 // GO:0005509 // GO:0007160 // GO:0030198	cell-matrix adhesion (GO:0007160);extracellular matrix organization (GO:0030198);	calcium ion binding (GO:0005509);	basement membrane (GO:0005604);extracellular exosome (GO:0070062);extracellular matrix (GO:0031012);extracellular region (GO:0005576);extracellular space (GO:0005615);plasma membrane (GO:0005886);proteinaceous extracellular matrix (GO:0005578);	Basement membrane;Calcium;Cell adhesion;Complete proteome;Disulfide bond;EGF-like domain;Extracellular matrix;Glycoprotein;Methylation;Reference proteome;Repeat;Secreted;Signal.;					-1.37495812068185	DOWN
e_gw.3335.2.1	NvERTx.4.178981,NvERTx.4.95610,NvERTx.4.95611	Contactin-associated protein 1	GO:0016021 // GO:0005887 // GO:0043209 // GO:0033010 // GO:0033270 // GO:0008076 // GO:0004872 // GO:0017124 // GO:0005070 // GO:0007155 // GO:0022010 // GO:0007010 // GO:0022011 // GO:0050885 // GO:0050884 // GO:0048812 // GO:0019227 // GO:0030913 // GO:0071205 // GO:0002175 // GO:0007165	cell adhesion (GO:0007155);central nervous system myelination (GO:0022010);cytoskeleton organization (GO:0007010);myelination in peripheral nervous system (GO:0022011);neuromuscular process controlling balance (GO:0050885);neuromuscular process controlling posture (GO:0050884);neuron projection morphogenesis (GO:0048812);neuronal action potential propagation (GO:0019227);paranodal junction assemb…	receptor activity (GO:0004872);SH3 domain binding (GO:0017124);SH3/SH2 adaptor activity (GO:0005070);	integral component of membrane (GO:0016021);integral component of plasma membrane (GO:0005887);myelin sheath (GO:0043209);paranodal junction (GO:0033010);paranode region of axon (GO:0033270);voltage-gated potassium channel complex (GO:0008076);	Cell adhesion;Cell junction;Complete proteome;Disulfide bond;EGF-like domain;Glycoprotein;Membrane;Phosphoprotein;Polymorphism;Reference proteome;Repeat;SH3-binding;Signal;Transmembrane;Transmembrane helix.;	9.0	3.0	No_Uniprotmatch,O93295	Ectonucleoside triphosphate diphosphohydrolase 8,No_Description	-1.37357094610676	DOWN
fgenesh1_pg.scaffold_30000069	NvERTx.4.13442,NvERTx.4.22090,NvERTx.4.45259	Cadherin EGF LAG seven-pass G-type receptor 3	GO:0016021 // GO:0005886 // GO:0005509 // GO:0004930 // GO:0007413 // GO:0060271 // GO:0036514 // GO:0007156 // GO:0001764 // GO:1904938 // GO:0032880 // GO:0001932 // GO:0036515	axonal fasciculation (GO:0007413);cilium assembly (GO:0060271);dopaminergic neuron axon guidance (GO:0036514);homophilic cell adhesion via plasma membrane adhesion molecules (GO:0007156);neuron migration (GO:0001764);planar cell polarity pathway involved in axon guidance (GO:1904938);regulation of protein localization (GO:0032880);regulation of protein phosphorylation (GO:0001932);serotonergic ne…	calcium ion binding (GO:0005509);G-protein coupled receptor activity (GO:0004930);	integral component of membrane (GO:0016021);plasma membrane (GO:0005886);	Calcium;Cell membrane;Complete proteome;Developmental protein;Disulfide bond;EGF-like domain;G-protein coupled receptor;Glycoprotein;Hydroxylation;Laminin EGF-like domain;Membrane;Phosphoprotein;Receptor;Reference proteome;Repeat;Signal;Transducer;Transmembrane;Transmembrane helix.;			No_Uniprotmatch	No_Description	-1.35823385331277	DOWN
gw.93.56.1	NvERTx.4.66944	Matrilin-2	GO:0005604 // GO:0031012 // GO:0005615 // GO:0005578 // GO:0005509 // GO:0007411 // GO:0031104 // GO:0008347 // GO:0001764 // GO:0048678	axon guidance (GO:0007411);dendrite regeneration (GO:0031104);glial cell migration (GO:0008347);neuron migration (GO:0001764);response to axon injury (GO:0048678);	calcium ion binding (GO:0005509);	basement membrane (GO:0005604);extracellular matrix (GO:0031012);extracellular space (GO:0005615);proteinaceous extracellular matrix (GO:0005578);	Alternative splicing;Coiled coil;Complete proteome;Disulfide bond;EGF-like domain;Glycoprotein;Polymorphism;Reference proteome;Repeat;Secreted;Signal.;	3.0	3.0	Q6V0I7	Protocadherin Fat 4	-1.35101267858978	DOWN
e_gw.81.63.1	NvERTx.4.176010	E3 ubiquitin-protein ligase TRIM33	GO:0005634 // GO:0003677 // GO:0016740 // GO:0008270 // GO:0048066 // GO:0035162 // GO:0030218 // GO:0033333 // GO:0035166 // GO:0060215 // GO:0016567 // GO:0034243 // GO:0006351	developmental pigmentation (GO:0048066);embryonic hemopoiesis (GO:0035162);erythrocyte differentiation (GO:0030218);fin development (GO:0033333);post-embryonic hemopoiesis (GO:0035166);primitive hemopoiesis (GO:0060215);protein ubiquitination (GO:0016567);regulation of transcription elongation from RNA polymerase II promoter (GO:0034243);transcription, DNA-templated (GO:0006351);	DNA binding (GO:0003677);transferase activity (GO:0016740);zinc ion binding (GO:0008270);	nucleus (GO:0005634);	Alternative splicing;Bromodomain;Coiled coil;Complete proteome;DNA-binding;Metal-binding;Nucleus;Reference proteome;Repeat;Repressor;Transcription;Transcription regulation;Transferase;Ubl conjugation pathway;Zinc;Zinc-finger.;	9.0	2.0	Q6PFY8	Tripartite motif-containing protein 45	-1.34848757198394	DOWN
e_gw.72.59.1	NvERTx.4.74101	Growth arrest-specific protein 1	GO:0046658 // GO:0016020 // GO:0005886 // GO:0007411 // GO:0043010 // GO:0007050 // GO:0045165 // GO:0021587 // GO:0048589 // GO:0021904 // GO:0009953 // GO:0048701 // GO:0042733 // GO:0048598 // GO:0048706 // GO:0048592 // GO:0042474 // GO:0043066 // GO:0030308 // GO:0050680 // GO:2001240 // GO:0045930 // GO:0010955 // GO:0045879 // GO:0042476 // GO:0042473 // GO:0060021 // GO:0008284 // GO:0050…	axon guidance (GO:0007411);camera-type eye development (GO:0043010);cell cycle arrest (GO:0007050);cell fate commitment (GO:0045165);cerebellum morphogenesis (GO:0021587);developmental growth (GO:0048589);dorsal/ventral neural tube patterning (GO:0021904);dorsal/ventral pattern formation (GO:0009953);embryonic cranial skeleton morphogenesis (GO:0048701);embryonic digit morphogenesis (GO:0042733);…	No_GOMF	anchored component of plasma membrane (GO:0046658);membrane (GO:0016020);plasma membrane (GO:0005886);	Cell cycle;Cell membrane;Complete proteome;Glycoprotein;GPI-anchor;Growth arrest;Lipoprotein;Membrane;Reference proteome;Signal.;	3.0	8.0	Q01721	Growth arrest-specific protein 1	-1.3483612965994	DOWN
fgenesh1_pg.scaffold_33000025	NvERTx.4.209900,NvERTx.4.210013,NvERTx.4.210512,NvERTx.4.214181,NvERTx.4.3316,NvERTx.4.3317,NvERTx.4.46828	Transmembrane protein 151A	GO:0016021	No_GOBP	No_GOMF	integral component of membrane (GO:0016021);	Complete proteome;Membrane;Reference proteome;Transmembrane;Transmembrane helix.;	3.0	8.0	A3KN95,No_Uniprotmatch	No_Description,Transmembrane protein 151B	-1.3463332327684998	DOWN
e_gw.29.155.1	NvERTx.4.117835	Interferon regulatory factor 1	GO:0005737 // GO:0000790 // GO:0000978 // GO:0001077 // GO:0006915 // GO:0043374 // GO:0007050 // GO:0035458 // GO:0071260 // GO:0051607 // GO:0060333 // GO:0008285 // GO:0045590 // GO:0045892 // GO:0032728 // GO:0045084 // GO:2000564 // GO:0034124	apoptotic process (GO:0006915);CD8-positive, alpha-beta T cell differentiation (GO:0043374);cell cycle arrest (GO:0007050);cellular response to interferon-beta (GO:0035458);cellular response to mechanical stimulus (GO:0071260);defense response to virus (GO:0051607);interferon-gamma-mediated signaling pathway (GO:0060333);negative regulation of cell proliferation (GO:0008285);negative regulation o…	RNA polymerase II core promoter proximal region sequence-specific DNA binding (GO:0000978);transcriptional activator activity, RNA polymerase II core promoter proximal region sequence-specific binding (GO:0001077);	cytoplasm (GO:0005737);nuclear chromatin (GO:0000790);	Activator;Complete proteome;DNA-binding;Isopeptide bond;Nucleus;Reference proteome;Transcription;Transcription regulation;Ubl conjugation.;	9.0	7.0	P14316	Interferon regulatory factor 2	-1.34288641191107	DOWN
fgenesh1_kg.scaffold_110000001	NvERTx.4.11865,NvERTx.4.74501,NvERTx.4.74502,NvERTx.4.74503	MOB kinase activator-like 2	GO:0005737 // GO:0005634 // GO:0046872 // GO:0000902	cell morphogenesis (GO:0000902);	metal ion binding (GO:0046872);	cytoplasm (GO:0005737);nucleus (GO:0005634);	Complete proteome;Cytoplasm;Metal-binding;Nucleus;Reference proteome;RNA editing;Zinc.;	3.0	1.0	No_Uniprotmatch,Q54XJ0,Q8IQG1,Q8VI63	MOB kinase activator 2,MOB kinase activator-like 1 homolog A,MOB kinase activator-like 2,No_Description	-1.32359899837194	DOWN
estExt_fgenesh1_pg.C_340073	NvERTx.4.145705,NvERTx.4.145706	Alkyldihydroxyacetonephosphate synthase, peroxisomal	GO:0005739 // GO:0005730 // GO:0005778 // GO:0008609 // GO:0071949 // GO:0016614 // GO:0008611	ether lipid biosynthetic process (GO:0008611);	alkylglycerone-phosphate synthase activity (GO:0008609);FAD binding (GO:0071949);oxidoreductase activity, acting on CH-OH group of donors (GO:0016614);	mitochondrion (GO:0005739);nucleolus (GO:0005730);peroxisomal membrane (GO:0005778);	3D-structure;Acetylation;Complete proteome;Direct protein sequencing;FAD;Flavoprotein;Lipid biosynthesis;Lipid metabolism;Peroxisome;Phosphoprotein;Reference proteome;Transferase;Transit peptide.;	3.0	2.0	P97275	peroxisomal,Alkyldihydroxyacetonephosphate synthase	-1.31844744426751	DOWN
estExt_fgenesh1_pg.C_310086	NvERTx.4.199808,NvERTx.4.199809,NvERTx.4.199812,NvERTx.4.199825,NvERTx.4.85633,NvERTx.4.85634,NvERTx.4.85635,NvERTx.4.85636,NvERTx.4.85637	Uncharacterized protein {ECO:0000313|EMBL:EEN67512.1}	GO:0005525	No_GOBP	GTP binding (GO:0005525);	No_GOCC	Complete proteome {ECO:0000313|Proteomes:UP000001554};Reference proteome {ECO:0000313|Proteomes:UP000001554}.;	9.0	5.0	C3XXP4_BRAFL,C3XXQ2_BRAFL,No_Uniprotmatch	No_Description,Putative uncharacterized protein {ECO:0000313|EMBL:EEN67504.1},Putative uncharacterized protein {ECO:0000313|EMBL:EEN67512.1}	-1.3183183778331	DOWN
fgenesh1_pg.scaffold_52000066	NvERTx.4.150340,NvERTx.4.150341,NvERTx.4.150342	N-acetylated-alpha-linked acidic dipeptidase 2	GO:0016021 // GO:0005886 // GO:0004180 // GO:0016805 // GO:0046872 // GO:0008237 // GO:0050129 // GO:0008233 // GO:0042135 // GO:0006508	neurotransmitter catabolic process (GO:0042135);proteolysis (GO:0006508);	carboxypeptidase activity (GO:0004180);dipeptidase activity (GO:0016805);metal ion binding (GO:0046872);metallopeptidase activity (GO:0008237);N-formylglutamate deformylase activity (GO:0050129);peptidase activity (GO:0008233);	integral component of membrane (GO:0016021);plasma membrane (GO:0005886);	Carboxypeptidase;Cell membrane;Complete proteome;Dipeptidase;Glycoprotein;Hydrolase;Membrane;Metal-binding;Metalloprotease;Multifunctional enzyme;Protease;Reference proteome;Signal-anchor;Transmembrane;Transmembrane helix;Zinc.;	3.0	5.0	Q9CZR2	N-acetylated-alpha-linked acidic dipeptidase 2	-1.3163625394378602	DOWN
e_gw.242.21.1	NvERTx.4.189646	A disintegrin and metalloproteinase with thrombospondin motifs 16	GO:0005578 // GO:0004222 // GO:0008270 // GO:0001658 // GO:1902017 // GO:0003073	branching involved in ureteric bud morphogenesis (GO:0001658);regulation of cilium assembly (GO:1902017);regulation of systemic arterial blood pressure (GO:0003073);	metalloendopeptidase activity (GO:0004222);zinc ion binding (GO:0008270);	proteinaceous extracellular matrix (GO:0005578);	Alternative splicing;Cleavage on pair of basic residues;Complete proteome;Disulfide bond;Extracellular matrix;Glycoprotein;Hydrolase;Metal-binding;Metalloprotease;Polymorphism;Protease;Reference proteome;Repeat;Secreted;Signal;Zinc;Zymogen.;	9.0	3.0	Q8TE57	A disintegrin and metalloproteinase with thrombospondin motifs 16	-1.31368299925232	DOWN
e_gw.34.106.1	NvERTx.4.64644	Suppressor of cytokine signaling 2	GO:0005737 // GO:0005829 // GO:0005131 // GO:0005159 // GO:0008269 // GO:0004860 // GO:0005070 // GO:0032870 // GO:0019221 // GO:0060396 // GO:0007259 // GO:0007595 // GO:0060749 // GO:0043066 // GO:0046627 // GO:0046426 // GO:0040015 // GO:0006469 // GO:0045666 // GO:0043687 // GO:0016567 // GO:0001558 // GO:0009966 // GO:0032355	cellular response to hormone stimulus (GO:0032870);cytokine-mediated signaling pathway (GO:0019221);growth hormone receptor signaling pathway (GO:0060396);JAK-STAT cascade (GO:0007259);lactation (GO:0007595);mammary gland alveolus development (GO:0060749);negative regulation of apoptotic process (GO:0043066);negative regulation of insulin receptor signaling pathway (GO:0046627);negative regulatio…	growth hormone receptor binding (GO:0005131);insulin-like growth factor receptor binding (GO:0005159);JAK pathway signal transduction adaptor activity (GO:0008269);protein kinase inhibitor activity (GO:0004860);SH3/SH2 adaptor activity (GO:0005070);	cytoplasm (GO:0005737);cytosol (GO:0005829);	3D-structure;Complete proteome;Growth regulation;Phosphoprotein;Polymorphism;Reference proteome;SH2 domain;Signal transduction inhibitor;Ubl conjugation pathway.;	9.0	2.0	O14508	Suppressor of cytokine signaling 2	-1.31301035503515	DOWN
fgenesh1_pg.scaffold_214000015	NvERTx.4.171579,NvERTx.4.171587,NvERTx.4.171588,NvERTx.4.64338	No_Description	No_GO	No_GOCC	No_GOBP	No_GOMF	No_keywords	2.0	5.0	No_Uniprotmatch,Q0V8T9,Q9VW71	Contactin-associated protein like 5-1,Fat-like cadherin-related tumor suppressor homolog,No_Description	-1.30313709355747	DOWN
estExt_fgenesh1_pg.C_400086	NvERTx.4.52538,NvERTx.4.52539,NvERTx.4.52540,NvERTx.4.52541,NvERTx.4.52542,NvERTx.4.52543,NvERTx.4.52544,NvERTx.4.52546	No_Description	No_GO	No_GOCC	No_GOBP	No_GOMF	No_keywords	9.0	3.0	No_Uniprotmatch	No_Description	-1.30281096510453	DOWN
e_gw.325.55.1	NvERTx.4.82850	Arylsulfatase J	GO:0005576 // GO:0046872 // GO:0008484 // GO:0008152	metabolic process (GO:0008152);	metal ion binding (GO:0046872);sulfuric ester hydrolase activity (GO:0008484);	extracellular region (GO:0005576);	Calcium;Complete proteome;Glycoprotein;Hydrolase;Metal-binding;Reference proteome;Secreted;Signal.;	2.0	6.0	Q5FYB1	Arylsulfatase I	-1.30233969353502	DOWN
e_gw.35.282.1		Uncharacterized WD repeat-containing protein alr2800	GO:0043531	No_GOBP	ADP binding (GO:0043531);	No_GOCC	Complete proteome;Reference proteome;Repeat;WD repeat.;					-1.29683245210544	DOWN
e_gw.43.192.1	NvERTx.4.177633,NvERTx.4.177634,NvERTx.4.177635,NvERTx.4.177637,NvERTx.4.177639,NvERTx.4.228845,NvERTx.4.234003	Very low-density lipoprotein receptor	GO:0005905 // GO:0016021 // GO:0043235 // GO:0034361 // GO:0034185 // GO:0005509 // GO:0048306 // GO:0034437 // GO:0030228 // GO:0038025 // GO:0034189 // GO:0030229 // GO:0008203 // GO:0048813 // GO:0006869 // GO:0000122 // GO:1900006 // GO:0045860 // GO:0021517 // GO:0034447	cholesterol metabolic process (GO:0008203);dendrite morphogenesis (GO:0048813);lipid transport (GO:0006869);negative regulation of transcription from RNA polymerase II promoter (GO:0000122);positive regulation of dendrite development (GO:1900006);positive regulation of protein kinase activity (GO:0045860);ventral spinal cord development (GO:0021517);very-low-density lipoprotein particle clearance…	apolipoprotein binding (GO:0034185);calcium ion binding (GO:0005509);calcium-dependent protein binding (GO:0048306);glycoprotein transporter activity (GO:0034437);lipoprotein particle receptor activity (GO:0030228);reelin receptor activity (GO:0038025);very-low-density lipoprotein particle binding (GO:0034189);very-low-density lipoprotein particle receptor activity (GO:0030229);	clathrin-coated pit (GO:0005905);integral component of membrane (GO:0016021);receptor complex (GO:0043235);very-low-density lipoprotein particle (GO:0034361);	Cholesterol metabolism;Coated pit;Complete proteome;Direct protein sequencing;Disulfide bond;EGF-like domain;Endocytosis;Glycoprotein;Lipid metabolism;Lipid transport;Membrane;Receptor;Reference proteome;Repeat;Signal;Steroid metabolism;Sterol metabolism;Transmembrane;Transmembrane helix;Transport;VLDL.;	8.0	2.0	No_Uniprotmatch,P98156,P98157,Q07954	Low-density lipoprotein receptor-related protein 1,No_Description,Prolow-density lipoprotein receptor-related protein 1,Very low-density lipoprotein receptor	-1.28894340860359	DOWN
e_gw.655.7.1	NvERTx.4.164418,NvERTx.4.63969,NvERTx.4.63970	Contactin-associated protein 1	GO:0030424 // GO:0016021 // GO:0043209 // GO:0033010 // GO:0033270 // GO:0008076 // GO:0017124 // GO:0007155 // GO:0022010 // GO:0007010 // GO:0042552 // GO:0022011 // GO:0050885 // GO:0050884 // GO:0048812 // GO:0019227 // GO:0030913 // GO:0071205 // GO:0002175	cell adhesion (GO:0007155);central nervous system myelination (GO:0022010);cytoskeleton organization (GO:0007010);myelination (GO:0042552);myelination in peripheral nervous system (GO:0022011);neuromuscular process controlling balance (GO:0050885);neuromuscular process controlling posture (GO:0050884);neuron projection morphogenesis (GO:0048812);neuronal action potential propagation (GO:0019227);…	SH3 domain binding (GO:0017124);	axon (GO:0030424);integral component of membrane (GO:0016021);myelin sheath (GO:0043209);paranodal junction (GO:0033010);paranode region of axon (GO:0033270);voltage-gated potassium channel complex (GO:0008076);	Cell adhesion;Cell junction;Complete proteome;Disulfide bond;EGF-like domain;Glycoprotein;Membrane;Phosphoprotein;Reference proteome;Repeat;SH3-binding;Signal;Transmembrane;Transmembrane helix.;	4.0	8.0	P78357	Contactin-associated protein 1	-1.28371948609556	DOWN
e_gw.214.83.1	NvERTx.4.199106,NvERTx.4.202929,NvERTx.4.202930,NvERTx.4.202932	NFX1-type zinc finger-containing protein 1	GO:0005634 // GO:0003723 // GO:0003700 // GO:0008270	No_GOBP	RNA binding (GO:0003723);transcription factor activity, sequence-specific DNA binding (GO:0003700);zinc ion binding (GO:0008270);	nucleus (GO:0005634);	Coiled coil;Complete proteome;Metal-binding;Reference proteome;Repeat;Zinc;Zinc-finger.;	9.0	2.0	No_Uniprotmatch,Q8R151,Q9P2E3	NFX1-type zinc finger-containing protein 1,No_Description	-1.2833267945779698	DOWN
estExt_fgenesh1_pg.C_480050	NvERTx.4.178402,NvERTx.4.178403,NvERTx.4.178404,NvERTx.4.178405,NvERTx.4.178406,NvERTx.4.178408	Torsin-1A-interacting protein 2	GO:0005783 // GO:0005789 // GO:0016021 // GO:0005635 // GO:0001671 // GO:0051117 // GO:0007029 // GO:0032781 // GO:0090435	endoplasmic reticulum organization (GO:0007029);positive regulation of ATPase activity (GO:0032781);protein localization to nuclear envelope (GO:0090435);	ATPase activator activity (GO:0001671);ATPase binding (GO:0051117);	endoplasmic reticulum (GO:0005783);endoplasmic reticulum membrane (GO:0005789);integral component of membrane (GO:0016021);nuclear envelope (GO:0005635);	Alternative splicing;Complete proteome;Endoplasmic reticulum;Glycoprotein;Membrane;Nucleus;Phosphoprotein;Reference proteome;Transmembrane;Transmembrane helix.;	3.0	1.0	No_Uniprotmatch,Q8BYU6	No_Description,Torsin-1A-interacting protein 2	-1.27313234584773	DOWN
e_gw.297.41.1	NvERTx.4.50473	Sacsin	GO:0030424 // GO:0070852 // GO:0005737 // GO:0030425 // GO:0005739 // GO:0005634 // GO:0051087 // GO:0030544 // GO:0070628 // GO:0090084 // GO:0006457	negative regulation of inclusion body assembly (GO:0090084);protein folding (GO:0006457);	chaperone binding (GO:0051087);Hsp70 protein binding (GO:0030544);proteasome binding (GO:0070628);	axon (GO:0030424);cell body fiber (GO:0070852);cytoplasm (GO:0005737);dendrite (GO:0030425);mitochondrion (GO:0005739);nucleus (GO:0005634);	3D-structure;Acetylation;Alternative splicing;Chaperone;Complete proteome;Cytoplasm;Disease mutation;Neurodegeneration;Phosphoprotein;Polymorphism;Reference proteome.;		7.0	No_Uniprotmatch	No_Description	-1.2671987295786298	DOWN
e_gw.113.70.1	NvERTx.4.6613,NvERTx.4.81954,NvERTx.4.81955	PR domain zinc finger protein 12	GO:0005634 // GO:0003677 // GO:1990226 // GO:0046872 // GO:0008168 // GO:0050965 // GO:0031175 // GO:1900111 // GO:0051574 // GO:0006355 // GO:0019233 // GO:0006351	detection of temperature stimulus involved in sensory perception of pain (GO:0050965);neuron projection development (GO:0031175);positive regulation of histone H3-K9 dimethylation (GO:1900111);positive regulation of histone H3-K9 methylation (GO:0051574);regulation of transcription, DNA-templated (GO:0006355);sensory perception of pain (GO:0019233);transcription, DNA-templated (GO:0006351);	DNA binding (GO:0003677);histone methyltransferase binding (GO:1990226);metal ion binding (GO:0046872);methyltransferase activity (GO:0008168);	nucleus (GO:0005634);	3D-structure;Complete proteome;Disease mutation;DNA-binding;Metal-binding;Methyltransferase;Neurodegeneration;Neuropathy;Nucleus;Reference proteome;Repeat;S-adenosyl-L-methionine;Transcription;Transcription regulation;Transferase;Triplet repeat expansion;Zinc;Zinc-finger.;	3.0	5.0	No_Uniprotmatch,Q3UZD5	No_Description,Putative histone-lysine N-methyltransferase PRDM6	-1.26354515128477	DOWN
e_gw.140.6.1	NvERTx.4.190841,NvERTx.4.190844,NvERTx.4.190845,NvERTx.4.190846,NvERTx.4.190848,NvERTx.4.190849,NvERTx.4.22582,NvERTx.4.22583,NvERTx.4.96721,NvERTx.4.96724	Multidrug resistance-associated protein 4	GO:0016323 // GO:0005887 // GO:0016020 // GO:0005886 // GO:0031088 // GO:0016404 // GO:0005524 // GO:0015662 // GO:0042626 // GO:0043225 // GO:0060271 // GO:0002576 // GO:0048661 // GO:0032310 // GO:0042493 // GO:0014070 // GO:0010243 // GO:0055085	cilium assembly (GO:0060271);platelet degranulation (GO:0002576);positive regulation of smooth muscle cell proliferation (GO:0048661);prostaglandin secretion (GO:0032310);response to drug (GO:0042493);response to organic cyclic compound (GO:0014070);response to organonitrogen compound (GO:0010243);transmembrane transport (GO:0055085);	15-hydroxyprostaglandin dehydrogenase (NAD+) activity (GO:0016404);ATP binding (GO:0005524);ATPase activity, coupled to transmembrane movement of ions, phosphorylative mechanism (GO:0015662);ATPase activity, coupled to transmembrane movement of substances (GO:0042626);ATPase-coupled anion transmembrane transporter activity (GO:0043225);	basolateral plasma membrane (GO:0016323);integral component of plasma membrane (GO:0005887);membrane (GO:0016020);plasma membrane (GO:0005886);platelet dense granule membrane (GO:0031088);	Alternative splicing;ATP-binding;Complete proteome;Glycoprotein;Membrane;Nucleotide-binding;Phosphoprotein;Polymorphism;Reference proteome;Repeat;Transmembrane;Transmembrane helix;Transport.;	3.0	2.0	O15439,P26362,Q7DM58,Q9NSE7,U4UD07_DENPD	ABC transporter C family member 4,Cystic fibrosis transmembrane conductance regulator,Multidrug resistance-associated protein 4,Putative ATP-binding cassette sub-family C member 13,Uncharacterized protein {ECO:0000313|EMBL:ERL90208.1}	-1.259606951858	DOWN
estExt_fgenesh1_pg.C_1340051	NvERTx.4.107986,NvERTx.4.107988,NvERTx.4.107994,NvERTx.4.201358,NvERTx.4.201360,NvERTx.4.201361	Uncharacterized protein {ECO:0000313|EMBL:EEN55432.1}	GO:0006950	response to stress (GO:0006950);	No_GOMF	No_GOCC	Complete proteome {ECO:0000313|Proteomes:UP000001554};Reference proteome {ECO:0000313|Proteomes:UP000001554}.;	9.0	1.0	C3YWA3_BRAFL,No_Uniprotmatch	No_Description,Putative uncharacterized protein {ECO:0000313|EMBL:EEN55432.1}	-1.25751910155886	DOWN
fgenesh1_pg.scaffold_331000005	NvERTx.4.173080,NvERTx.4.173081,NvERTx.4.173082,NvERTx.4.173083	No_Description	No_GO	No_GOCC	No_GOBP	No_GOMF	No_keywords	9.0	6.0	No_Uniprotmatch	No_Description	-1.25271898596977	DOWN
gw.79.168.1	NvERTx.4.187991	Uncharacterized protein {ECO:0000313|EnsemblMetazoa:SMAR011906-PA}	No_GOcodes	No_GOBP	No_GOMF	No_GOCC	Complete proteome {ECO:0000313|Proteomes:UP000014500};Reference proteome {ECO:0000313|Proteomes:UP000014500};Signal {ECO:0000256|SAM:SignalP}.;	4.0	8.0	R7UX73_CAPTE	ECO:0000313|EnsemblMetazoa:CapteP224259},Uncharacterized protein {ECO:0000313|EMBL:ELU11163.1	-1.25185330724143	DOWN
fgenesh1_pg.scaffold_75000090	NvERTx.4.230216,NvERTx.4.38717,NvERTx.4.94587,NvERTx.4.94589	Beta gamma crystallin isoform 8 {ECO:0000313|EMBL:ABV24983.1}	No_GOcodes	No_GOBP	No_GOMF	No_GOCC	Repeat {ECO:0000256|SAAS:SAAS00059324}.;	9.0	6.0	A8C9L8_MONCP,No_Uniprotmatch	Beta gamma crystallin isoform 8 {ECO:0000313|EMBL:ABV24983.1},No_Description	-1.25022474860142	DOWN
estExt_fgenesh1_pg.C_40172	NvERTx.4.12188,NvERTx.4.80788,NvERTx.4.80789	No_Description	No_GO	No_GOCC	No_GOBP	No_GOMF	No_keywords	5.0	3.0	A0A0M3IIJ8_ASCLU,No_Uniprotmatch	No_Description,Uncharacterized protein {ECO:0000313|WBParaSite:ALUE_0001837901-mRNA-1}	-1.25002413857048	DOWN
e_gw.177.42.1	NvERTx.4.62650,NvERTx.4.62651	Zinc finger protein ZIC 5 {ECO:0000303|PubMed:11091076, ECO:0000312|EMBL:BAA95699.1}	GO:0005634 // GO:0003677 // GO:0046872 // GO:0007399 // GO:0014029	nervous system development (GO:0007399);neural crest formation (GO:0014029);	DNA binding (GO:0003677);metal ion binding (GO:0046872);	nucleus (GO:0005634);	Developmental protein;Differentiation;DNA-binding;Metal-binding;Neurogenesis;Nucleus;Repeat;Zinc;Zinc-finger.;	5.0	8.0	Q6DJQ6	Zinc finger protein ZIC 3 {ECO:0000250|UniProtKB:O57311}	-1.24801655628999	DOWN
fgenesh1_pg.scaffold_284000022		Tripartite motif-containing protein 45	GO:0005829 // GO:0045171 // GO:0005654 // GO:0008270 // GO:0060348	bone development (GO:0060348);	zinc ion binding (GO:0008270);	cytosol (GO:0005829);intercellular bridge (GO:0045171);nucleoplasm (GO:0005654);	Alternative splicing;Coiled coil;Complete proteome;Cytoplasm;Metal-binding;Nucleus;Reference proteome;Repeat;Zinc;Zinc-finger.;					-1.24357099051205	DOWN
e_gw.128.23.1	NvERTx.4.144278,NvERTx.4.144279,NvERTx.4.144280,NvERTx.4.144281,NvERTx.4.144283,NvERTx.4.144284	Actin cytoskeleton-regulatory complex protein sla1	GO:0030479 // GO:0032153 // GO:0051286 // GO:0005829 // GO:0010008 // GO:0005643 // GO:0005886 // GO:0003779 // GO:0042802 // GO:0030674 // GO:0043130 // GO:0000147 // GO:0007015 // GO:0006897	actin cortical patch assembly (GO:0000147);actin filament organization (GO:0007015);endocytosis (GO:0006897);	actin binding (GO:0003779);identical protein binding (GO:0042802);protein binding, bridging (GO:0030674);ubiquitin binding (GO:0043130);	actin cortical patch (GO:0030479);cell division site (GO:0032153);cell tip (GO:0051286);cytosol (GO:0005829);endosome membrane (GO:0010008);nuclear pore (GO:0005643);plasma membrane (GO:0005886);	Actin-binding;Cell membrane;Complete proteome;Cytoplasm;Cytoskeleton;Endocytosis;Endosome;Membrane;Phosphoprotein;Reference proteome;Repeat;SH3 domain.;	4.0	4.0	No_Uniprotmatch	No_Description	-1.24154355225648	DOWN
e_gw.6.96.1	NvERTx.4.74475,NvERTx.4.74477	Steroid 17-alpha-hydroxylase/17,20 lyase	GO:0016020 // GO:0047442 // GO:0020037 // GO:0005506 // GO:0004508 // GO:0042446 // GO:0007548 // GO:0006694 // GO:0008202	hormone biosynthetic process (GO:0042446);sex differentiation (GO:0007548);steroid biosynthetic process (GO:0006694);steroid metabolic process (GO:0008202);	17-alpha-hydroxyprogesterone aldolase activity (GO:0047442);heme binding (GO:0020037);iron ion binding (GO:0005506);steroid 17-alpha-monooxygenase activity (GO:0004508);	membrane (GO:0016020);	Complete proteome;Heme;Iron;Lyase;Membrane;Metal-binding;Monooxygenase;Oxidoreductase;Reference proteome;Steroidogenesis.;	3.0	7.0	O73853,Q92113	20 lyase,Steroid 17-alpha-hydroxylase/17	-1.23713822090102	DOWN
estExt_gwp.C_10237	NvERTx.4.153525,NvERTx.4.153526,NvERTx.4.198889,NvERTx.4.198891,NvERTx.4.198893,NvERTx.4.198894,NvERTx.4.198897,NvERTx.4.198901,NvERTx.4.198907	Fibrillin-1	GO:0005604 // GO:0005788 // GO:0070062 // GO:0031012 // GO:0005576 // GO:0005615 // GO:0005622 // GO:0001527 // GO:0005578 // GO:0005509 // GO:0030023 // GO:0005201 // GO:0008201 // GO:0005179 // GO:0005178 // GO:0032403 // GO:0034199 // GO:0043010 // GO:0033627 // GO:0044267 // GO:1990314 // GO:0071560 // GO:0048048 // GO:0022617 // GO:0030198 // GO:0042593 // GO:0006006 // GO:0007507 // GO:0001…	activation of protein kinase A activity (GO:0034199);camera-type eye development (GO:0043010);cell adhesion mediated by integrin (GO:0033627);cellular protein metabolic process (GO:0044267);cellular response to insulin-like growth factor stimulus (GO:1990314);cellular response to transforming growth factor beta stimulus (GO:0071560);embryonic eye morphogenesis (GO:0048048);extracellular matrix di…	calcium ion binding (GO:0005509);extracellular matrix constituent conferring elasticity (GO:0030023);extracellular matrix structural constituent (GO:0005201);heparin binding (GO:0008201);hormone activity (GO:0005179);integrin binding (GO:0005178);protein complex binding (GO:0032403);	basement membrane (GO:0005604);endoplasmic reticulum lumen (GO:0005788);extracellular exosome (GO:0070062);extracellular matrix (GO:0031012);extracellular region (GO:0005576);extracellular space (GO:0005615);intracellular (GO:0005622);microfibril (GO:0001527);proteinaceous extracellular matrix (GO:0005578);	3D-structure;Aortic aneurysm;Calcium;Complete proteome;Direct protein sequencing;Disease mutation;Disulfide bond;Dwarfism;EGF-like domain;Extracellular matrix;Glycoprotein;Heparin-binding;Hormone;Phosphoprotein;Polymorphism;Reference proteome;Repeat;Secreted;Signal.;	6.0	5.0	B5DFC9,No_Uniprotmatch,P01133,P14543,Q61554,Q9JJZ5	Epidermal growth factor-like protein 6,Fibrillin-1,Nidogen-1,Nidogen-2,No_Description,Pro-epidermal growth factor	-1.2368160246554298	DOWN
fgenesh1_pg.scaffold_8000053		No_Description	No_GO	No_GOCC	No_GOBP	No_GOMF	No_keywords					-1.23462545626967	DOWN
fgenesh1_pg.scaffold_119000033	NvERTx.4.91637,NvERTx.4.91638,NvERTx.4.91639	Dihydrofolate reductase	GO:0005829 // GO:0005739 // GO:0004146 // GO:0008144 // GO:0033560 // GO:0005542 // GO:0051870 // GO:0003729 // GO:0070402 // GO:1990825 // GO:0000900 // GO:0031103 // GO:0046452 // GO:0046655 // GO:0006545 // GO:0017148 // GO:0009165 // GO:0006730 // GO:0055114 // GO:0051000 // GO:2000121 // GO:0000083 // GO:0031427 // GO:0006729 // GO:0046654 // GO:0046653	axon regeneration (GO:0031103);dihydrofolate metabolic process (GO:0046452);folic acid metabolic process (GO:0046655);glycine biosynthetic process (GO:0006545);negative regulation of translation (GO:0017148);nucleotide biosynthetic process (GO:0009165);one-carbon metabolic process (GO:0006730);oxidation-reduction process (GO:0055114);positive regulation of nitric-oxide synthase activity (GO:00510…	dihydrofolate reductase activity (GO:0004146);drug binding (GO:0008144);folate reductase activity (GO:0033560);folic acid binding (GO:0005542);methotrexate binding (GO:0051870);mRNA binding (GO:0003729);NADPH binding (GO:0070402);sequence-specific mRNA binding (GO:1990825);translation repressor activity, nucleic acid binding (GO:0000900);	cytosol (GO:0005829);mitochondrion (GO:0005739);	3D-structure;Alternative splicing;Complete proteome;Cytoplasm;Disease mutation;Methotrexate resistance;Mitochondrion;NADP;One-carbon metabolism;Oxidoreductase;Reference proteome;RNA-binding.;	5.0	6.0	P00374	Dihydrofolate reductase	-1.22982132441405	DOWN
fgenesh1_pg.scaffold_284000023	NvERTx.4.169844,NvERTx.4.169849,NvERTx.4.176022,NvERTx.4.194948,NvERTx.4.199301,NvERTx.4.199303,NvERTx.4.199305,NvERTx.4.199307,NvERTx.4.199311	Tripartite motif-containing protein 45	GO:0005829 // GO:0045171 // GO:0005654 // GO:0008270 // GO:0060348	bone development (GO:0060348);	zinc ion binding (GO:0008270);	cytosol (GO:0005829);intercellular bridge (GO:0045171);nucleoplasm (GO:0005654);	Coiled coil;Complete proteome;Cytoplasm;Metal-binding;Nucleus;Reference proteome;Repeat;Zinc;Zinc-finger.;	3.0	1.0	No_Uniprotmatch,Q80VI1,Q86XT4	E3 ubiquitin-protein ligase TRIM50,E3 ubiquitin-protein ligase TRIM56,No_Description	-1.22699473807865	DOWN
fgenesh1_pg.scaffold_363000005		Tetratricopeptide repeat protein 28	GO:0005813 // GO:0005737 // GO:0030496 // GO:0072686 // GO:1990023 // GO:0097431 // GO:0007049 // GO:0051301 // GO:0007346	cell cycle (GO:0007049);cell division (GO:0051301);regulation of mitotic cell cycle (GO:0007346);	No_GOMF	centrosome (GO:0005813);cytoplasm (GO:0005737);midbody (GO:0030496);mitotic spindle (GO:0072686);mitotic spindle midzone (GO:1990023);mitotic spindle pole (GO:0097431);	Acetylation;Cell cycle;Cell division;Complete proteome;Cytoplasm;Cytoskeleton;Mitosis;Phosphoprotein;Reference proteome;Repeat;TPR repeat.;					-1.22432661007862	DOWN
e_gw.273.13.1	NvERTx.4.110419	Multidrug resistance-associated protein 4	GO:0016323 // GO:0005887 // GO:0016020 // GO:0005886 // GO:0031088 // GO:0016404 // GO:0005524 // GO:0015662 // GO:0042626 // GO:0043225 // GO:0060271 // GO:0002576 // GO:0048661 // GO:0032310 // GO:0042493 // GO:0014070 // GO:0010243 // GO:0055085	cilium assembly (GO:0060271);platelet degranulation (GO:0002576);positive regulation of smooth muscle cell proliferation (GO:0048661);prostaglandin secretion (GO:0032310);response to drug (GO:0042493);response to organic cyclic compound (GO:0014070);response to organonitrogen compound (GO:0010243);transmembrane transport (GO:0055085);	15-hydroxyprostaglandin dehydrogenase (NAD+) activity (GO:0016404);ATP binding (GO:0005524);ATPase activity, coupled to transmembrane movement of ions, phosphorylative mechanism (GO:0015662);ATPase activity, coupled to transmembrane movement of substances (GO:0042626);ATPase-coupled anion transmembrane transporter activity (GO:0043225);	basolateral plasma membrane (GO:0016323);integral component of plasma membrane (GO:0005887);membrane (GO:0016020);plasma membrane (GO:0005886);platelet dense granule membrane (GO:0031088);	Alternative splicing;ATP-binding;Complete proteome;Glycoprotein;Membrane;Nucleotide-binding;Phosphoprotein;Polymorphism;Reference proteome;Repeat;Transmembrane;Transmembrane helix;Transport.;	2.0	3.0	O15439	Multidrug resistance-associated protein 4	-1.21081254197545	DOWN
fgenesh1_pg.scaffold_6530000001	NvERTx.4.36535	Mitogen-activated protein kinase kinase kinase 2	GO:0005737 // GO:0005829 // GO:0005654 // GO:0005524 // GO:0004709 // GO:0046872 // GO:0004672 // GO:0019901 // GO:0004674 // GO:0007257 // GO:0000187 // GO:0071260 // GO:0045893 // GO:0006468 // GO:0042981 // GO:0007346	activation of JUN kinase activity (GO:0007257);activation of MAPK activity (GO:0000187);cellular response to mechanical stimulus (GO:0071260);positive regulation of transcription, DNA-templated (GO:0045893);protein phosphorylation (GO:0006468);regulation of apoptotic process (GO:0042981);regulation of mitotic cell cycle (GO:0007346);	ATP binding (GO:0005524);MAP kinase kinase kinase activity (GO:0004709);metal ion binding (GO:0046872);protein kinase activity (GO:0004672);protein kinase binding (GO:0019901);protein serine/threonine kinase activity (GO:0004674);	cytoplasm (GO:0005737);cytosol (GO:0005829);nucleoplasm (GO:0005654);	3D-structure;ATP-binding;Complete proteome;Cytoplasm;Kinase;Magnesium;Metal-binding;Nucleotide-binding;Nucleus;Phosphoprotein;Polymorphism;Reference proteome;Serine/threonine-protein kinase;Transferase;Ubl conjugation.;			No_Uniprotmatch	No_Description	-1.2101647748279298	DOWN
estExt_GenewiseH_1.C_2610025	NvERTx.4.175745,NvERTx.4.175746,NvERTx.4.175747,NvERTx.4.175749,NvERTx.4.175750,NvERTx.4.175751,NvERTx.4.175752,NvERTx.4.175753,NvERTx.4.175754,NvERTx.4.175755,NvERTx.4.175756,NvERTx.4.175757,NvERTx.4.175758,NvERTx.4.175759,NvERTx.4.175760,NvERTx.4.175761,NvERTx.4.175762,NvERTx.4.175763,NvERTx.4.175764,NvERTx.4.175765,NvERTx.4.175766,NvERTx.4.175767,NvERTx.4.175768,NvERTx.4.175769	Neuroblast differentiation-associated protein AHNAK	GO:0015629 // GO:0044291 // GO:0043034 // GO:0005737 // GO:0005829 // GO:0070062 // GO:0005925 // GO:0005765 // GO:0016020 // GO:0005634 // GO:0005886 // GO:0042383 // GO:0030315 // GO:0031982 // GO:0045296 // GO:0003723 // GO:0044548 // GO:0097493 // GO:0051259 // GO:0043484 // GO:1901385	protein oligomerization (GO:0051259);regulation of RNA splicing (GO:0043484);regulation of voltage-gated calcium channel activity (GO:1901385);	cadherin binding (GO:0045296);RNA binding (GO:0003723);S100 protein binding (GO:0044548);structural molecule activity conferring elasticity (GO:0097493);	actin cytoskeleton (GO:0015629);cell-cell contact zone (GO:0044291);costamere (GO:0043034);cytoplasm (GO:0005737);cytosol (GO:0005829);extracellular exosome (GO:0070062);focal adhesion (GO:0005925);lysosomal membrane (GO:0005765);membrane (GO:0016020);nucleus (GO:0005634);plasma membrane (GO:0005886);sarcolemma (GO:0042383);T-tubule (GO:0030315);vesicle (GO:0031982);	3D-structure;Acetylation;Alternative splicing;Complete proteome;Isopeptide bond;Methylation;Nucleus;Phosphoprotein;Polymorphism;Reference proteome;Repeat;Ubl conjugation.;	3.0	8.0	No_Uniprotmatch,Q09666	Neuroblast differentiation-associated protein AHNAK,No_Description	-1.20718802094362	DOWN
gw.248.8.1		Extended synaptotagmin-3	GO:0016021 // GO:0031227 // GO:0044232 // GO:0005886 // GO:0008289 // GO:0046872 // GO:0006869	lipid transport (GO:0006869);	lipid binding (GO:0008289);metal ion binding (GO:0046872);	integral component of membrane (GO:0016021);intrinsic component of endoplasmic reticulum membrane (GO:0031227);organelle membrane contact site (GO:0044232);plasma membrane (GO:0005886);	Calcium;Cell membrane;Complete proteome;Endoplasmic reticulum;Lipid transport;Lipid-binding;Membrane;Metal-binding;Reference proteome;Repeat;Transmembrane;Transmembrane helix;Transport.;					-1.20372547383686	DOWN
estExt_gwp.C_1130086		Ankyrin repeat and LEM domain-containing protein 1 {ECO:0000250|UniProtKB:Q8NAG6}	GO:0005737 // GO:0005639 // GO:0031490 // GO:0004519 // GO:0006974 // GO:0070197 // GO:0045950 // GO:0006998 // GO:2001022 // GO:0006611 // GO:1905456 // GO:1905453	cellular response to DNA damage stimulus (GO:0006974);meiotic attachment of telomere to nuclear envelope (GO:0070197);negative regulation of mitotic recombination (GO:0045950);nuclear envelope organization (GO:0006998);positive regulation of response to DNA damage stimulus (GO:2001022);protein export from nucleus (GO:0006611);regulation of lymphoid progenitor cell differentiation (GO:1905456);reg…	chromatin DNA binding (GO:0031490);endonuclease activity (GO:0004519);	cytoplasm (GO:0005737);integral component of nuclear inner membrane (GO:0005639);	Alternative splicing;ANK repeat;Complete proteome;Cytoplasm;DNA damage;DNA repair;Endonuclease;Hydrolase;Nuclease;Nucleus;Reference proteome;Repeat.;					-1.20312306537924	DOWN
e_gw.36.97.1	NvERTx.4.195656,NvERTx.4.195658	Zinc finger SWIM domain-containing protein 6	GO:0032420 // GO:0008270 // GO:0048812 // GO:2001222	neuron projection morphogenesis (GO:0048812);regulation of neuron migration (GO:2001222);	zinc ion binding (GO:0008270);	stereocilium (GO:0032420);	Alternative splicing;Complete proteome;Metal-binding;Reference proteome;Zinc;Zinc-finger.;	9.0	3.0	A7E305	Zinc finger SWIM domain-containing protein 8	-1.1983296932970902	DOWN
e_gw.2.525.1	NvERTx.4.105763,NvERTx.4.105765,NvERTx.4.105767,NvERTx.4.105768	Cyclic nucleotide-binding domain-containing protein 2	GO:0005829 // GO:0030552 // GO:0007283	spermatogenesis (GO:0007283);	cAMP binding (GO:0030552);	cytosol (GO:0005829);	Alternative splicing;cAMP;cAMP-binding;Complete proteome;Cytoplasm;Nucleotide-binding;Reference proteome.;	3.0	8.0	Q95JR6,Q96M20,Q9D5U8	Cyclic nucleotide-binding domain-containing protein 2	-1.19484352355316	DOWN
e_gw.270.76.1	NvERTx.4.229342	Thioredoxin	GO:0005737 // GO:0005576 // GO:0005634 // GO:0015035 // GO:0042100 // GO:0045454 // GO:0006662 // GO:0055114 // GO:0043388 // GO:0033158 // GO:0006355 // GO:0009314 // GO:0006351	B cell proliferation (GO:0042100);cell redox homeostasis (GO:0045454);glycerol ether metabolic process (GO:0006662);oxidation-reduction process (GO:0055114);positive regulation of DNA binding (GO:0043388);regulation of protein import into nucleus, translocation (GO:0033158);regulation of transcription, DNA-templated (GO:0006355);response to radiation (GO:0009314);transcription, DNA-templated (GO:…	protein disulfide oxidoreductase activity (GO:0015035);	cytoplasm (GO:0005737);extracellular region (GO:0005576);nucleus (GO:0005634);	Activator;Cytoplasm;Disulfide bond;Electron transport;Nucleus;Redox-active center;S-nitrosylation;Secreted;Transcription;Transcription regulation;Transport.;		8.0	No_Uniprotmatch	No_Description	-1.19457874319209	DOWN
[truncated: 59 more rows]
