# Supplementary material for: Whole body regeneration deploys a rewired embryonic gene regulatory network logic
Source: Nat Commun. 2025 Dec 11;17:503. doi: 10.1038/s41467-025-67196-4 (PMC12804838; doi:10.1038/s41467-025-67196-4)
Supplement: Supplementary file 6 — Source Data 1 [file 41467_2025_67196_MOESM6_ESM.xlsx]

## Sheet: Figure 4C - Wound healing assay
	Condition	Time_point	Count	Percentage
Open_Wound	DMSO	2hpa	48	87.2727
Healed_Wound	DMSO	2hpa	7	12.7273
Open_Wound	DMSO	4hpa	20	45.4545
Healed_Wound	DMSO	4hpa	24	54.5455
Open_Wound	DMSO	6hpa	7	14.5833
Healed_Wound	DMSO	6hpa	41	85.4167
Open_Wound	DMSO	8hpa	3	4.05405
Healed_Wound	DMSO	8hpa	71	95.9459
Open_Wound	DMSO	10hpa	0	0
Healed_Wound	DMSO	10hpa	52	100
Open_Wound	ZVAD	2hpa	24	100
Healed_Wound	ZVAD	2hpa	0	0
Open_Wound	ZVAD	4hpa	0	0
Healed_Wound	ZVAD	4hpa	27	100
Open_Wound	ZVAD	6hpa	1	2.94118
Healed_Wound	ZVAD	6hpa	33	97.0588
Open_Wound	ZVAD	8hpa	0	0
Healed_Wound	ZVAD	8hpa	39	100
Open_Wound	ZVAD	10hpa	0	0
Healed_Wound	ZVAD	10hpa	35	100
Open_Wound	ICRT14	2hpa	0	0
Healed_Wound	ICRT14	2hpa	0	0
Open_Wound	ICRT14	4hpa	3	10.7143
Healed_Wound	ICRT14	4hpa	25	89.2857
Open_Wound	ICRT14	6hpa	5	23.8095
Healed_Wound	ICRT14	6hpa	16	76.1905
Open_Wound	ICRT14	8hpa	1	5.26316
Healed_Wound	ICRT14	8hpa	18	94.7368
Open_Wound	ICRT14	10hpa	0	0
Healed_Wound	ICRT14	10hpa	20	100
Open_Wound	U0126	2hpa	31	100
Healed_Wound	U0126	2hpa	0	0
Open_Wound	U0126	4hpa	30	93.75
Healed_Wound	U0126	4hpa	2	6.2
Open_Wound	U0126	6hpa	12	40
Healed_Wound	U0126	6hpa	15	60
Open_Wound	U0126	8hpa	5	13.8889
Healed_Wound	U0126	8hpa	31	86.1111
Open_Wound	U0126	10hpa	1	2.7027
Healed_Wound	U0126	10hpa	36	97.2973
