# Supplementary material for: Whole body regeneration deploys a rewired embryonic gene regulatory network logic
Source: Nat Commun. 2025 Dec 11;17:503. doi: 10.1038/s41467-025-67196-4 (PMC12804838; doi:10.1038/s41467-025-67196-4)
Supplement: Supplementary file 8 — Source Data 3 [file 41467_2025_67196_MOESM8_ESM.xlsx]

## Sheet: Figure 7D - temporal expression
Name Heatmap	ID	UC	0h	2h	4h	8h	12h	16h	20h	24h	36h	48h	60h	72h	96h	120h	144h	JGI	Mfuzz_R_Clust	Mfuzz_E_Clust	Uniprot_ID	Uniprot_Description	20hpa
RHBGB	NvERTx.4.196151	2.31	2.83	2.56	2025-04-02	2.61	2.45	2.51	2025-08-02	2.15	2.33	2.25	2.37	2.26	2.21	2.21	2.29	e_gw.130.45.1	9.0	8.0	No_Uniprotmatch,Q6DCG4	Ammonium transporter Rh type B-B,No_Description	DOWN
MRP4	NvERTx.4.190841	2025-11-03	2025-03-03	2025-05-02	2.34	2025-08-02	2.72	2.25	2.37	2.43	2.76	2.69	2.88	2.86	2025-09-03	3.14	2.91	e_gw.140.6.1	3.0	2.0	O15439,P26362,Q7DM58,Q9NSE7,U4UD07_DENPD	ABC transporter C family member 4,Cystic fibrosis transmembrane conductance regulator,Multidrug resistance-associated protein 4,Putative ATP-binding cassette sub-family C member 13,Uncharacterized protein {ECO:0000313|EMBL:ERL90208.1}	DOWN
PK1L2	NvERTx.4.193272	0.42	0.33	0.63	0.73	0.81	0.98	1.27	1.48	2025-09-01	1.27	1.23	2025-11-01	0.95	0.95	0.56	0.62	e_gw.7.279.1	7.0	6.0	A0A0L8GJJ2_OCTBM,Q7TN88	Polycystic kidney disease protein 1-like 2,Uncharacterized protein {ECO:0000313|EMBL:KOF76695.1}	DOWN
TREX1	NvERTx.4.195476	2.88	2.51	2.54	1.85	2.23	2.59	2.25	2025-01-02	2025-02-02	2025-09-03	3.22	3.24	2025-03-03	3.26	2025-01-03	2.91	estExt_fgenesh1_pg.C_420045	5.0	7.0	A0A015JTR6_9GLOM,No_Uniprotmatch,Q9NSU2,T2M7S4_HYDVU	No_Description,Three-prime repair exonuclease 1,Uncharacterized protein C20orf152 {ECO:0000313|EMBL:CDG67980.1},Uncharacterized protein {ECO:0000313|EMBL:EXX58459.1}	DOWN
INSI2	NvERTx.4.150789	3.72	4.19	4.18	4.34	3.78	4.18	4.15	2025-12-04	4.13	3.84	3.84	3.79	3.74	3.58	3.57	3.52	fgsh_est.C_scaffold_58000012	4.0	1.0	Q80UA9,Q9Y5U4	Insulin-induced gene 2 protein	DOWN
RN181	NvERTx.4.134419	2025-05-03	2025-07-03	3.42	3.24	2.77	2025-06-03	2025-07-03	2.96	2025-12-03	2.96	2.97	2.93	2.94	3.0	2025-02-03	2.96	e_gw.29.126.1	8.0	1.0	Q6GPV5,Q9BV68	E3 ubiquitin-protein ligase RNF126 {ECO:0000305},E3 ubiquitin-protein ligase RNF181	UP
TNFAIP3-IP	NvERTx.4.120256	4.26	6.78	6.17	6.28	2025-01-04	6.13	2025-08-05	2025-09-05	2025-05-05	5.13	4.95	4.55	4.54	4.58	3.67	3.71	estExt_fgenesh1_pg.C_1270003	4.0	1.0	A0A091QLI8_MERNU,No_Uniprotmatch	No_Description,TNFAIP3-interacting protein 1 {ECO:0000313|EMBL:KFQ28380.1}	UP
TrpA1	NvERTx.4.204555	1.46	1.37	2.84	1.78	2025-09-01	1.45	1.48	1.58	1.32	0.87	0.92	0.71	0.72	0.82	0.57	0.74	estExt_fgenesh1_pg.C_20930001	8.0	8.0	No_Uniprotmatch,Q7Z020	No_Description,Transient receptor potential cation channel subfamily A member 1	UP
ADRB3	NvERTx.4.98924	2025-06-03	3.41	3.53	2025-03-04	2025-09-03	3.27	3.37	3.23	2025-04-03	2025-09-02	2.65	2.72	2.87	2.56	2.64	2.63	fgenesh1_pg.scaffold_139000001	8.0	8.0	No_Uniprotmatch,P25962	Beta-3 adrenergic receptor,No_Description	UP
GXNL	NvERTx.4.60427	0.43	0.42	0.45	0.54	0.54	0.57	0.7	0.49	0.58	2025-05-01	2025-05-01	0.92	2025-05-01	0.78	0.84	0.79	fgenesh1_pg.scaffold_378000006	5.0	2.0	D9IQ17_ACRMI,No_Uniprotmatch	Galaxin-like 1 {ECO:0000313|EMBL:ADI50284.1},No_Description	UP
GXN	NvERTx.4.93953	0.53	0.27	0.3	0.48	0.35	0.33	0.37	0.16	0.38	0.36	0.62	0.6	0.47	0.68	0.53	0.77	fgenesh1_pg.scaffold_70000056	5.0	2.0	D9IQ16,D9IQ17_ACRMI	Galaxin {ECO:0000312|EMBL:ADI50283.1},Galaxin-like 1 {ECO:0000313|EMBL:ADI50284.1}	UP
LCE	NvERTx.4.81781	3.35	3.25	3.33	3.36	3.42	3.41	3.65	3.73	3.48	3.37	2025-03-03	2025-02-03	3.22	3.24	3.31	3.51	fgenesh1_pg.scaffold_86000049	6.0	4.0	No_Uniprotmatch,P31579	Low choriolytic enzyme,No_Description	UP
FOSX	NvERTx.4.89374	5.0	9.36	7.28	8.94	5.15	7.41	7.48	7.37	6.57	6.69	6.82	6.0	5.15	6.31	2025-08-03	2025-07-04	fgsh_est.C_scaffold_74000004	4.0	7.0	No_Uniprotmatch,P29176	No_Description,Transforming protein v-Fos/v-Fox	UP
No Nvertx match	-	-	-	-	-	-	-	-	-	-	-	-	-	-	-	-	-	fgenesh1_pg.scaffold_6799000001	-	-	-	-	UP
No Nvertx match	-	-	-	-	-	-	-	-	-	-	-	-	-	-	-	-	-	gw.362.54.1	-	-	-	-	UP
