# Supplementary material for: Whole body regeneration deploys a rewired embryonic gene regulatory network logic
Source: Nat Commun. 2025 Dec 11;17:503. doi: 10.1038/s41467-025-67196-4 (PMC12804838; doi:10.1038/s41467-025-67196-4)
Supplement: Supplementary file 9 — Source Data 4 [file 41467_2025_67196_MOESM9_ESM.xlsx]

## Sheet: embryonc MEK ERK
	actin	mox1	moxD	sp8/9
c1	19.6868	27.5663	29.7344	27.7348
c1	19.9283	27.7006	29.939	27.9249
c1	19.9356	27.9105	29.7778	27.8032
c2	19.6833	27.6569	30.1219	27.7009
c2	19.6259	27.8765	30.3792	27.6357
c2	19.6314	27.7232	30.2401	27.7987
c3	20.2148	28.1882	30.342	28.2241
c3	20.042	28.2597	30.422	28.2501
c3	20.1905	28.1394	30.1748	28.3078
u1	19.2001	35.1892	33.1296	29.9493
u1	19.4187	33.2373	34.2523	30.3324
u1	19.4275	33.321	34.4475	29.9849
u2	19.238	32.9237	33.1582	29.9674
u2	19.088	32.8571	32.9917	29.9118
u2	19.4509	32.6699	32.3715	30.0514
u3	19.3925	33.5096	33.5825	30.6006
u3	19.3507	33.2741	34.1985	30.4729
u3	19.5194	33.0199	33.5847	30.3645
avg	actin	mox1	moxD	sp8/9
c1	19.8502	27.7258	29.8171	27.821
c2	19.6469	27.7522	30.2471	27.7118
c3	20.1491	28.1958	30.3129	28.2607
m1	19.3488	33.9159	33.9432	30.0889
m2	19.259	32.8169	32.8405	29.9769
m3	19.4209	33.2679	33.7886	30.4793
dCt	actin	mox1	moxD	sp8/9
c1	0	7.87561	9.96686	7.97077
c2	0	8.1053	10.6002	8.06491
c3	0	8.04664	10.1638	8.11154
m1	0	14.5671	14.5944	10.7401
m2	0	13.5579	13.5815	10.7179
m3	0	13.847	14.3677	11.0584
ddCt	actin	mox1	moxD	sp8/9
1	0	6.69149	4.62751	2.76933
2	0	5.45261	2.98129	2.65299
3	0	5.80036	4.20389	2.94691
fc	actin	mox1	moxD	sp8/9
	1	-103.357	-24.7184	-6.81794
	1	-43.7925	-7.89692	-6.28968
	1	-55.7291	-18.4287	-7.71095
	actin	mox1	moxD	sp8/9
avg fc	1	-67.6262	-17.0147	-6.93952
SE FC	0	9.09732	2.45357	0.207383
raw	actin	runt	sprty
c1	17.7185	25.9702	18.9664
c1	17.8555	25.9078	20.0996
c1	17.6105	25.8979	19.7244
c2	17.5991	25.2404	18.4408
c2	17.5429	25.2136	18.5109
c2	17.4866	25.2505	18.5797
c3	17.3159	25.4834	18.5867
c3	17.2497	25.4606	18.4251
c3	17.3273	25.5168	18.6127
u1	16.9567	29.1362	22.7688
u1	17.0533	28.9121	22.7627
u1	16.8891	28.8977	22.6241
u2	17.497	29.556	22.6811
u2	17.5623	29.2594	22.7202
u2	17.6318	29.504	22.854
u3	17.6444	30.4622	24.4809
u3	17.8491	30.3764	24.3495
u3	17.8461	29.9761	23.9427
Avg	actin	runt	sprty
c1	17.7281	25.9253	19.5968
c2	17.5429	25.2348	18.5105
c3	17.2976	25.4869	18.5415
u1	16.9664	28.982	22.7185
u2	17.5637	29.4398	22.7518
u3	17.7799	30.2716	24.2577
dCt		runt	sprty
c1		8.19716	1.86866
c2		7.69196	0.967576
c3		8.1893	1.24388
u1		12.0156	5.75216
u2		11.8761	5.18808
u3		12.4917	6.47784
ddCt		runt	sprty
1		3.81848	3.8835
2		4.18411	4.22051
3		4.3024	5.23396
FC		runt	sprty
1		-14.1083	-14.7588
2		-18.1779	-18.6423
3		-19.7311	-37.6338
		runt	sprty
Avg FC		-17.3391	-23.6783
SE		0.838236	3.53362
sample	Actin	c_myc	foxj1	hd010	hd145	hes3	hox2	perlecan	rx3,like
c1	18.9905	31.0091	27.9099	28.7707	31.4014	32.222	29.6542	28.0877	28.7944
c2	18.5472	31.1401	27.7465	28.887	31.1215	32.696	29.574	28.5052	28.7993
c3	18.919	30.1303	28.5392	28.4784	30.2614	31.7227	28.7116	27.882	28.1547
u1	19.0147	31.5051	30.1097	28.9883	30.7284	35.9934	29.5341	27.6712	28.281
u2	18.2456	30.7249	29.9962	28.939	30.0493	34.3852	28.9021	27.4411	27.4105
u3	18.3761	30.4495	29.5789	28.2279	29.8184	34.7534	28.6404	27.112	26.7791
dCt	Actin	c_myc	foxj1	hd010	hd145	hes3	hox2	perlecan	rx3,like
c1	0	12.0186	8.91934	9.78019	12.4109	13.2315	10.6637	9.09717	9.80389
c2	0	12.5928	9.19928	10.3398	12.5743	14.1488	11.0268	9.95799	10.2521
c3	0	11.2113	9.62025	9.5594	11.3424	12.8037	9.79262	8.96296	9.2357
u1	0	12.4904	11.095	9.97354	11.7137	16.9787	10.5194	8.65653	9.26632
u2	0	12.4793	11.7507	10.6935	11.8037	16.1396	10.6566	9.19553	9.16492
u3	0	12.0734	11.2029	9.85183	11.4423	16.3774	10.2643	8.73592	8.40304
ddCt	Actin	c_myc	foxj1	hd010	hd145	hes3	hox2	perlecan	rx3,like
1	0	0.47178	2.17565	0.193348	-0.697189	3.74716	-0.144271	-0.440645	-0.537567
2	0	-0.519423	2.00357	-0.487921	-1.13196	2.22857	-0.762466	-1.22207	-1.84906
3	0	0.862073	1.58261	0.292432	0.0998987	3.57367	0.471691	-0.227042	-0.832656
fc	Actin	c_myc	foxj1	hd010	hd145	hes3	hox2	perlecan	rx3,like
1	1	-1.38682	-4.51788	-1.14341	1.62134	-13.4279	1.10517	1.35721	1.45152
2	1	1.43338	-4.00992	1.40242	2.19156	-4.6867	1.69639	2.33282	3.60265
3	1	-1.81765	-2.99511	-1.2247	-1.0717	-11.9065	-1.38673	1.17043	1.78096
	Actin	c_myc	foxj1	hd010	hd145	hes3	hox2	perlecan	rx3,like
avg fc	1	-0.590362	-3.84097	-0.321898	0.913736	-10.007	0.471608	1.62015	2.27838
se	0	0.509743	0.223814	0.43124	0.503136	1.34809	0.472358	0.180194	0.334466
Raw	actin	mae-like
c1	18.0259	23.2772
c1	18.0096	23.1937
c1	18.0141	Undetermined
c2	17.9994	22.6556
c2	18.1219	22.7549
c2	17.8294	22.8636
c3	17.9836	22.9806
c3	17.9979	23.091
c3	18.0037	23.5451
u1	17.7186	25.6694
u1	17.9351	25.5898
u1	17.8492	Undetermined
u2	18.2034	25.2006
u2	18.2426	25.3253
u2	18.1413	Undetermined
u3	18.6307	25.8916
u3	18.6	26.0167
u3	18.6184	25.7526
AVG	actin	mae-like
c1	18.0166	23.2354
c2	17.9836	22.758
c3	17.9951	23.2055
u1	17.8343	25.6296
u2	18.1958	25.2629
u3	18.6164	25.887
dCT		mae-like
c1		5.21888
c2		4.77446
c3		5.21048
u1		7.7953
u2		7.06715
u3		7.27062
ddCT		mae-like
1		2.57642
2		2.29269
3		2.06014
fc		mae-like
1		-5.96458
2		-4.89969
3		-4.17027
		mae-like
avg fc		-5.01151
SE		0.26049
	actin	fgfA2	pdgfr-like
c1	21.9653	24.906	26.5449
c1	21.9475	24.8825	26.5023
c1	22.1508	24.9291	26.575
uo1	21.6022	26.3715	27.7675
uo1	21.5432	26.2806	27.9434
uo1	21.5313	26.3313	27.5844
dt		fgfA2	hrtl-like
c1		2.9407	4.57962
c1		2.93499	4.55486
c1		2.77823	4.42411
uo1		4.76929	6.16531
uo1		4.73734	6.40011
uo1		4.79998	6.05307
ddCt		fgfA2	hrtl-like
1		1.82859	1.58569
2		1.86499	1.49821
3		2.02175	1.62895
fc		fgfA2	hrtl-like
1		-3.5519	-3.0015
2		-3.64266	-2.82492
3		-4.06075	-3.09289
		fgfA2	hrtl-like
avg fc		-3.75177	-2.9731
se		0.0783488	0.0393237
sample	Actin	foxD1	hd058
c1	18.5936	33.0771	33.7586
c2	18.0641	31.8901	33.7718
c3	18.4361	30.1918	32.8754
u1	18.2813	33.729	34.9944
u2	18.6795	34.8769	34.7682
u3	17.9461	32.6192	34.0794
dCt		foxD1	hd058
c1		14.4835	15.165
c2		13.826	15.7077
c3		11.7557	14.4393
u1		15.4477	16.7131
u2		16.1975	16.0887
u3		14.6731	16.1333
ddCt		foxD1	hd058
1		0.964185	1.54803
2		0.847134	0.425613
3		2.91745	1.69402
fc		foxD1	hd058
1		-1.95096	-2.92417
2		-1.79892	-1.34314
3		-7.55511	-3.23556
		foxD1	hd058
avg fc		-3.76833	-2.50096
se		0.946949	0.292922
sample	gapdh	bmp1-like
c1	17.4206	26.3399
c2	19.4586	26.6312
c3	20.787	27.9201
u1	19.7562	27.3901
u2	17.3948	26.8282
u3	19.5772	28.4226
dCt		bmp1-like
c1		8.91932
c2		7.17255
c3		7.13313
u1		7.63395
u2		9.43339
u3		8.8454
ddCt		bmp1-like
1		-1.28537
2		1.67285
3		1.71227
fc		bmp1-like
1		2.43745
2		-3.18845
3		-3.27675
		bmp1-like
avg fc		-1.34258
se		0.945093
sample	actin	hd050
c1	15.9307	27.1254
c2	15.7414	27.0023
c3	15.8375	27.0439
u1	14.9861	31.3286
u2	14.9356	31.0619
u3	14.9852	30.919
dCt	actin	hd050
c1	0	11.1947
c2	0	11.2608
c3	0	11.2064
u1	0	16.3425
u2	0	16.1263
u3	0	15.9338
ddCt		hd050
1		5.14776
2		4.67298
3		4.7274
fc		hd050
1		-30.1386
2		-22.7379
3		-60.2656
		hd050
avg fc		-37.714
se		5.73818

## Sheet: embryonic cWnt
sample	actin	wnt4	wnt2	fz10	nkd1-like	bicaudal-like	porcupine-like	smad4-like	nk2-like	snailA	six3/6
c1	18.9905	30.3181	26.7322	27.4002	24.8449	24.7151	28.4826	30.2362	26.6456	30.0391	26.7929
c2	18.5472	30.0547	27.1072	27.4964	24.2958	24.1702	28.9185	30.5496	26.222	30.0078	26.3637
c3	18.919	30.5907	27.0926	27.8298	25.074	24.8176	28.593	29.965	26.1275	29.2073	26.16
u1	19.0147	36.2837	31.4923	30.3696	27.2377	26.8789	30.7368	31.4763	26.708	29.9758	26.514
u2	18.2456		31.0075	29.9969	26.6665	26.1579	31.1404	30.6483	25.9386	29.2179	25.5658
u3	18.3761	35.0461	31.0168	29.7556	27.0365	26.4657	29.7083	29.873	25.8037	28.6663	25.2379
dCt		wnt4	wnt2	fz10	nkd1-like	bicaudal-like	porcupine-like	smad4-like	nk2-like	snailA	six3/6
c1		11.3275	7.74172	8.40972	5.85433	5.7246	9.49209	11.2456	7.65504	11.0486	7.8024
c2		11.5075	8.55999	8.94919	5.74859	5.62291	10.3713	12.0024	7.67481	11.4605	7.81646
c3		11.6717	8.17356	8.91084	6.15497	5.89856	9.67403	11.0461	7.20848	10.2883	7.24097
u1		17.269	12.4776	11.3549	8.22302	7.86416	11.7221	12.4616	7.69326	10.9611	7.49928
u2		-18.2456	12.7619	11.7514	8.42091	7.9123	12.8948	12.4027	7.69301	10.9724	7.32021
u3		16.67	12.6407	11.3795	8.66042	8.08961	11.3322	11.497	7.42766	10.2902	6.86179
ddCt		wnt4	wnt2	fz10	nkd1-like	bicaudal-like	porcupine-like	smad4-like	nk2-like	snailA	six3/6
1		5.94145	4.73583	2.94516	2.36869	2.13956	2.22997	1.21592	0.0382107	-0.0874903	-0.303119
2		5.16254	4.08075	2.43032	2.91184	2.4667	0.960918	-0.505433	-0.247149	-1.1703	-0.954675
3		4.9983	4.46718	2.46867	2.50545	2.19105	1.65817	0.450894	0.219176	0.00192733	-0.379182
fc		wnt4	wnt2	fz10	nkd1-like	bicaudal-like	porcupine-like	smad4-like	nk2-like	snailA	six3/6
1		-61.4547	-26.6457	-7.70162	-5.16473	-4.40627	-4.69123	-2.32289	-1.02684	1.06252	1.23381
2		-35.8163	-16.9211	-5.39014	-7.52575	-5.5278	-1.94655	1.41955	1.18686	2.25059	1.93814
3		-31.9623	-22.1185	-5.53534	-5.67828	-4.56639	-3.15617	-1.36689	-1.16407	-1.00134	1.3006
		wnt4	wnt2	fz10	nkd1-like	bicaudal-like	porcupine-like	smad4-like	nk2-like	snailA	six3/6
avg fc		-43.0778	-21.8951	-6.20904	-6.12292	-4.83348	-3.26465	-0.756743	-0.334683	0.770592	1.49085
se		4.62778	1.40474	0.373734	0.358456	0.17511	0.397089	0.561298	0.380901	0.475016	0.112238
sample	actin	twist	foxB	axin.like	phtf1.like
c1	17.8127	26.2443	25.4942	23.189	27.7118
c2	17.6877	26.6491	24.481	23.0992	27.9735
c3	17.5671	26.3539	23.6071	22.9034	27.8251
u1	17.6322	30.1911	28.5093	26.7123	28.3042
u2	18.3951	30.8509	28.9774	27.3226	29.1959
u3	17.3816	30.5939	28.3131	26.7183	28.8232
dCt		twist	foxB	axin.like	phtf1.like
c1		8.43157	7.68149	5.37622	9.89902
c2		8.9614	6.79322	5.41145	10.2857
c3		8.78677	6.03995	5.33629	10.2579
u1		12.5589	10.8771	9.0801	10.672
u2		12.4557	10.5822	8.92741	10.8007
u3		13.2123	10.9315	9.33676	11.4416
ddCt		twist	foxB	axin.like	phtf1.like
1		4.12735	3.19559	3.70388	0.772978
2		4.25093	4.13829	3.92531	1.15586
3		4.42557	4.89156	4.00047	1.18365
fc		twist	foxB	axin.like	phtf1.like
1		-17.4765	-9.16153	-13.031	-1.70879
2		-19.0396	-17.6095	-15.1927	-2.22817
3		-21.4897	-29.6828	-16.0052	-2.27151
		twist	foxB	axin.like	phtf1.like
avg fc		-19.3353	-18.818	-14.743	-2.06949
se		0.583943	2.97736	0.443776	0.0903918
sample	gapdh	fgf1A
c1	25.1592	36.7
c2	21.5719	32
c3	21.3709	31.4
u1	21.9384	33.6
u2	21.1621	33.9
u3	19.9273	30.3
dCt		fgf1A
c1		11.5408
c2		10.4281
c3		10.0291
u1		11.6616
u2		12.7379
u3		10.3727
ddCt		fgf1A
1		0.120789
2		-0.0553066
3		0.343695
fc		fgf1A
1		-1.08733
2		1.03908
3		-1.269
		fgf1A
avg fc		-0.439084
se		0.37047
sample	gapdh	tcf
c1	25.5766	31.3614
c2	21.9418	28.435
c3	21.5716	27.9997
u1	22.341	32.6306
u2	21.4881	33.666
u3	20.1782	30.9367
dCt		tcf
c1		5.78477
c2		6.49323
c3		6.4281
u1		10.2896
u2		12.1779
u3		10.7586
ddCt		tcf
1		4.50484
2		4.26534
3		4.33047
fc		tcf
1		-25.3748
2		-21.3667
3		-22.3893
		tcf
avg fc		-23.0436
se		0.601201

## Sheet: regeneration specific
sample	gapdh	adamts19	supt3h
c1	19.4859	27.19	23.6903
c2	19.9634	27.6244	24.2039
c3	19.5929	27.2372	23.731
u1	19.5607	28.5944	25.3468
u2	20.2915	29.7291	27.373
u3	20.3852	29.4937	26.0472
dCt	gapdh	adamts19	supt3h
c1	0	7.70405	4.20436
c2	0	7.66103	4.24056
c3	0	7.6443	4.13812
u1	0	9.0337	5.78609
u2	0	9.43764	7.08151
u3	0	9.1085	5.66197
ddCt	gapdh	adamts19	supt3h
1	0	1.32964	1.58173
2	0	1.44747	1.42142
3	0	1.4642	1.52386
fc	gapdh	adamts19	supt3h
1	1	-2.5134	-2.99329
2	1	-2.72729	-2.67849
3	1	-2.7591	-2.87559
	gapdh	adamts19	supt3h				xx
avg fc	1	-2.6666	-2.84912
se	0	0.0385723	0.0459165
	actin	carm1	cntp4	ctps1	cyp81f2	Egnl1	grl101-like	mbnl2a	nek10	nfix	npffr2	pfas	wls	fblx2
c1	15.2235	25.9721	31.7768	24.0874	21.2546	23.3616	30.4138	22.8288	25.9821	23.7612	28.0934	26.8542	23.7032	24.0778
c1	15.3512	26.0822	32.5099	24.071	21.2841	23.5431	30.6688	22.9774	26.9316	23.9073	28.3356	26.633	23.6186	24.1722
c1	15.2054	26.1925	31.9245	23.9385	21.3257	23.2809	30.7993	23.9706	25.9178	23.8087	28.1926	26.6665	23.6671	24.0097
c2	15.211	25.9829	31.6896	23.9658	21.2813	23.5748	29.9432	22.0766	24.9318	23.1724	27.809	26.2238	22.9283	23.7157
c2	15.3428	25.9475	31.689	23.9515	21.1118	23.5726	29.885	22.1232	24.9005	23.2704	27.7788	26.3009	22.9693	23.7863
c2	14.986	25.897	31.5475	23.844	21.2745	23.5411	29.926	22.0558	24.9621	23.164	27.9302	26.1398	23.0105	23.6323
c3	15.9282	26.2616	31.9918	24.0945	21.1366	23.9638	30.1715	22.8023	25.3446	23.753	28.2069	26.4725	23.3617	24.461
c3	15.2113	26.4488	32.7953	23.9617	21.2175	23.9167	30.4383	22.6789	25.3184	23.7263	28.5306	26.3619	23.5338	24.2495
c3	Undetermined	26.2873	31.6304	24.0314	21.2144	24.0558	29.9387	22.8617	25.1552	23.7343	28.5659	26.499	23.5071	24.404
u1	14.9699	28.9231	32.1205	25.9118	24.5542	25.2901	30.972	25.4175	26.6968	25.0394	30.2342	27.7586	27.1621	25.9084
u1	14.9803	28.5486	31.7599	25.9042	24.7389	25.3644	30.8634	25.3016	26.7314	25.0068	30.5496	27.9097	27.2274	25.9143
u1	14.9371	28.431	32.18	25.797	24.7392	25.142	31.0768	25.4018	26.5987	25.2223	30.3576	27.9375	27.1889	25.6865
u2	14.6843	28.1497	32.0418	25.8732	24.659	25.1068	30.3496	25.2193	26.1427	24.9541	30.2625	27.4083	26.8697	25.408
u2	14.6256	28.2106	31.7681	25.6174	24.6317	25.0393	30.3636	25.0101	26.1759	24.8914	30.6655	27.2971	26.943	25.4373
u2	14.7065	28.1332	32.6554	25.6584	24.5311	25.2268	30.6678	25.1457	26.1713	24.9411	30.3667	27.425	26.9197	25.2782
u3	15.5468	29.0231	32.6191	26.3614	25.9584	26.283	31.8948	25.787	26.9399	25.8233	31.9193	28.5832	27.9169	26.2414
u3	15.6662	28.4702	32.7049	26.1295	25.913	26.1517	31.4355	25.9837	26.8017	25.9706	31.0908	28.953	27.9841	26.3285
u3	15.3998	29.239	33.9053	26.0252	25.919	26.4999	32.1321	25.654	27.0026	25.8683	31.5896	28.3655	28.1047	26.0587
avg	actin	carm1	cntp4	ctps1	cyp81f2	Egnl1	grl101-like	mbnl2a	nek10	nfix	npffr2	pfas	wls	fblx2
c1	15.26	26.0823	32.0704	24.0323	21.2881	23.3952	30.6273	23.2589	26.2771	23.8257	28.2072	26.7179	23.663	24.0866
c2	15.1799	25.9425	31.642	23.9205	21.2225	23.5628	29.9181	22.0852	24.9315	23.2023	27.8394	26.2215	22.9694	23.7114
c3	15.5697	26.3325	32.1392	24.0292	21.1895	23.9788	30.1829	22.781	25.2728	23.7379	28.4345	26.4445	23.4675	24.3715
u1	14.9624	28.6342	32.0201	25.871	24.6774	25.2655	30.9708	25.3737	26.6757	25.0895	30.3805	27.8686	27.1928	25.8364
u2	14.6721	28.1645	32.1551	25.7163	24.6073	25.1243	30.4604	25.1251	26.1633	24.9289	30.4316	27.3768	26.9108	25.3745
u3	15.5376	28.9108	33.0764	26.1721	25.9301	26.3115	31.8208	25.8082	26.9147	25.8874	31.5332	28.6339	28.0019	26.2095
dCt	actin	carm1	cntp4	ctps1	cyp81f2	Egnl1	grl101-like	mbnl2a	nek10	nfix	npffr2	pfas	wls	fblx2
c1		10.8222	16.8103	8.77229	6.0281	8.13513	15.3673	7.99889	11.0171	8.56568	12.9472	11.4578	8.40294	8.82652
c2		10.7625	16.4621	8.7405	6.0426	8.3829	14.7381	6.90525	9.75151	8.02232	12.6594	11.0416	7.78942	8.53147
c3		10.7628	16.5695	8.45951	5.61981	8.40905	14.6132	7.21127	9.70307	8.16816	12.8648	10.8747	7.89782	8.80179
u1		13.6718	17.0577	10.9085	9.71502	10.3031	16.0083	10.4112	11.7132	10.1271	15.4181	12.9062	12.2304	10.874
u2		13.4924	17.483	11.0442	9.93515	10.4522	15.7883	10.453	11.4912	10.2568	15.7594	12.7047	12.2387	10.7024
u3		13.3732	17.5388	10.6345	10.3925	10.7739	16.2832	10.2706	11.3772	10.3498	15.9956	13.0963	12.4643	10.6719
ddCt	actin	carm1	cntp4	ctps1	cyp81f2	Egnl1	grl101-like	mbnl2a	nek10	nfix	npffr2	pfas	wls	fblx2
1		2.84959	0.24734	2.13626	3.68692	2.16793	0.641033	2.41234	0.696129	1.56143	2.47088	1.44833	3.82743	2.04744
2		2.72985	1.02091	2.30371	3.89254	2.06927	1.05013	3.5477	1.73965	2.23444	3.10003	1.66309	4.44924	2.17092
3		2.61032	0.969368	2.17496	4.77273	2.36487	1.67006	3.05937	1.67409	2.18164	3.13083	2.2216	4.56649	1.87012
fc	actin	carm1	cntp4	ctps1	cyp81f2	Egnl1	grl101-like	mbnl2a	nek10	nfix	npffr2	pfas	wls	fblx2
		-7.20796	-1.18702	-4.39622	-12.8787	-4.49378	-1.55945	-5.32335	-1.62015	-2.95145	-5.54381	-2.72892	-14.1961	-4.13372
		-6.63386	-2.0292	-4.93727	-14.8516	-4.19675	-2.07072	-11.6941	-3.33955	-4.7058	-8.57435	-3.16695	-21.8452	-4.50309
		-6.1064	-1.95798	-4.51572	-27.3359	-5.15106	-3.18228	-8.33606	-3.19118	-4.5367	-8.75936	-4.6641	-23.6947	-3.65563
		carm1	cntp4	ctps1	cyp81f2	Egnl1	grl101-like	mbnl2a	nek10	nfix	npffr2	pfas	wls	fblx2
avg fc		-6.64941	-1.72473	-4.61641	-18.3554	-4.61386	-2.27082	-8.45116	-2.71696	-4.06465	-7.62584	-3.51999	-19.912	-4.09748
SE FC		0.159044	0.134821	0.0820508	2.26312	0.140976	0.239518	0.919982	0.275037	0.279367	0.521192	0.292932	1.4537	0.122656
	actin	bax	cad	sdr9c7	zmynd11
c1	19.6868	26.7094	27.4741	31.6421	25.9102
c1	19.9283	26.791	27.2905	31.5577	25.9523
c1	19.9356	26.8904	27.3682	31.3883	25.9367
c2	19.6833	26.9355	27.2283	30.9507	25.5635
c2	19.6259	26.8463	27.2193	31.1961	25.3967
c2	19.6314	26.9292	27.3158	31.5693	25.4372
c3	20.2148	27.6729	27.887	32.2987	26.4156
c3	20.042	27.5256	27.824	31.8941	Undetermined
c3	20.1905	27.736	27.706	31.7526	26.3604
u1	19.2001	28.1861	29.5235	31.948	28.8164
u1	19.4187	28.496	29.3907	32.0487	28.7805
u1	19.4275	27.9546	29.577	31.8738	28.8281
u2	19.238	28.4319	29.4511	31.841	28.6372
u2	19.088	28.2932	29.634	31.9322	28.5642
u2	19.4509	28.1877	29.4519	31.6713	28.6314
u3	19.3925	28.8484	29.9734	31.9113	28.8936
u3	19.3507	28.614	29.9231	31.7791	28.7456
u3	19.5194	28.8612	29.9865	31.9669	29.1436
avg	actin	bax	cad	sdr9c7	zmynd11
c1	19.8502	26.797	27.3776	31.5294	25.933
c2	19.6469	26.9036	27.2545	31.2387	25.4658
c3	20.1491	27.6448	27.8057	31.9818	26.388
m1	19.3488	28.2123	29.4971	31.9569	28.8083
m2	19.259	28.3042	29.5124	31.8148	28.6109
m3	19.4209	28.7745	29.961	31.8858	28.9276
dCt	actin	bax	cad	sdr9c7	zmynd11
c1	0	6.94675	7.5274	11.6792	6.08281
c2	0	7.25676	7.60757	11.5918	5.8189
c3	0	7.49569	7.65656	11.8327	6.23887
m1	0	8.86347	10.1483	12.6081	9.45956
m2	0	9.04526	10.2534	12.5559	9.35197
m3	0	9.35367	10.5401	12.4649	9.50671
ddCt	actin	bax	cad	sdr9c7	zmynd11
1	0	1.91673	2.62088	0.92893	3.37675
2	0	1.78851	2.64581	0.964036	3.53307
3	0	1.85798	2.88356	0.632246	3.26784
fc	1	-3.77565	-6.15127	-1.90386	-10.3873
	1	-3.45457	-6.25848	-1.95076	-11.5761
	1	-3.62499	-7.37968	-1.54998	-9.63206
	actin	bax	cad	sdr9c7	zmynd11
avg fc	1	-3.61841	-6.59647	-1.80153	-10.5318
SE FC	0	0.0463736	0.196412	0.0632524	0.282909
sample	actin	gmnt	lrcc15	trmt9b	shmnt2	asb9
c1	18.5936	26.1061	26.7316	26.8539	27.8035	31.5642
c2	18.0641	25.8478	26.518	26.566	28.4631	31.7462
c3	18.4361	25.6246	26.2904	26.7827	26.6357	31.4894
u1	18.2813	26.2626	27.4626	29.1659	30.5637	34.1932
u2	18.6795	25.922	28.095	28.9662	30.5764	33.8344
u3	17.9461	25.8696	26.9934	28.2677	28.6002	34.0431
dCt	actin	gmnt	lrcc15	trmt9b	shmnt2	asb9
c1	0	7.51254	8.13799	8.26029	9.20986	12.9706
c2	0	7.78371	8.45392	8.50185	10.399	13.6821
c3	0	7.18852	7.85428	8.34658	8.19962	13.0533
u1	0	7.98128	9.18127	10.8846	12.2823	15.9119
u2	0	7.24253	9.41551	10.2867	11.8969	15.1549
u3	0	7.92353	9.04731	10.3216	10.6541	16.097
ddCt	actin	gmnt	lrcc15	trmt9b	shmnt2	asb9
1	0	0.468735	1.04329	2.62427	3.07247	2.94129
2	0	0.13982	0.593396	1.81973	0.255061	2.41484
3	0	0.735007	1.19303	1.97501	2.45446	3.04361
fc	actin	gmnt	lrcc15	trmt9b	shmnt2	asb9
1	1	-1.3839	-2.06092	-6.16571	-8.41212	-7.681
2	1	-1.10177	-1.50879	-3.53016	-1.19339	-5.33261
3	1	-1.66441	-2.28633	-3.9313	-5.48106	-8.24554
	actin	gmnt	lrcc15	trmt9b	shmnt2	asb9
avg fc	1	-1.38336	-1.95201	-4.54239	-5.02886	-7.08638
se	0	0.0812098	0.115483	0.409939	1.04805	0.445951
